# Supplementary material for: RSR-2, the Caenorhabditis elegans Ortholog of Human Spliceosomal Component SRm300/SRRM2, Regulates Development by Influencing the Transcriptional Machinery
Source: PLoS Genet. 2013 Jun 6;9(6):e1003543. doi: 10.1371/journal.pgen.1003543 (PMC3675011; doi:10.1371/journal.pgen.1003543)
Supplement: Table S1 — Tiling arrays analyses of rsr-2(RNAi) vs. gfp(RNAi) L4 worms. (XLSX) [file pgen.1003543.s011.xlsx]

## Sheet: signal in Exons
Gene	GFP Mean Signal	RSR2 Mean Signal	GFP N	RSR2 N
C06E2.9	0.001	3.94278	1	3942.78
Y51H4A.32	0.001	3.70833	1	3708.33
F49A5.10	0.001	3.24833	1	3248.34
Y75D11A.1	0.001	2.16	1	2160
R08H2.10	0.001	2.13313	1	2133.12
C47C12.2	0.001	1.62	1	1620
Y55F3C.4	0.001	1.09	1	1090
F13E9.3	0.001	0.765714	1	765.714
B0554.1	0.001	0.707778	1	707.778
T15B7.6	0.001	0.62875	1	628.75
Y49F6B.6	0.001	0.403334	1	403.334
C35D6.9b	0.001	0.392222	1	392.222
F39F10.5	0.0505127	1.79878	1	35.6105
C50A2.4	0.100389	2.089	1	20.8091
R52.4	0.057	1.08867	1	19.0994
Y75D11A.6	0.207	2.786	1	13.4589
T12B5.5	0.118077	1.57051	1	13.3007
Y22D7AR.5	0.248333	3.05583	1	12.3054
Y6G8.6	0.28875	3.45167	1	11.9538
C45H4.6	0.264648	2.55996	1	9.67308
D1007.9	0.445833	3.69238	1	8.28197
C12D12.7	0.220333	1.78833	1	8.11649
ZC334.10	0.420714	3.31	1	7.86757
T03D3.11	0.113867	0.861734	1	7.56793
F13E9.2	0.205	1.53833	1	7.50405
Y38H6C.18	0.115	0.845665	1	7.35361
T04D3.2	0.22675	1.64483	1	7.25394
T24D8.6	0.110834	0.746665	1	6.73682
F52E10.3	0.523	3.414	1	6.52772
Y64G10A.10	0.575649	3.70565	1	6.43734
F59A1.16	0.2725	1.62187	1	5.95183
W07G4.1	0.193333	1.13931	1	5.89297
B0350.3	0.61375	3.60708	1	5.87712
C32B5.1a	0.73925	4.28265	1	5.79324
C17C3.2	0.404	2.32829	1	5.76309
E02C12.12	0.558486	3.13567	1	5.6146
T05A8.1	0.343228	1.91691	1	5.58495
F16B12.2	0.650536	3.53652	1	5.43632
Y9C9A.15	0.25585	1.37114	1	5.35916
Y49F6C.2	0.380778	2.002	1	5.25766
F53G2.3	0.4085	2.07458	1	5.07854
T08G5.8	0.500548	2.5376	1	5.06964
K08G2.13	0.542076	2.65204	1	4.89238
K09H11.5	0.521333	2.40978	1	4.62233
R08C7.13	0.85264	3.85541	1	4.52174
M04D8.2.1	0.664375	2.97848	1	4.48313
M04D8.2.2	0.664375	2.97848	1	4.48313
ZK1055.3	0.867335	3.87683	1	4.46982
F45C12.2	0.672861	2.97365	1	4.41941
ZK1037.7	0.627534	2.7112	1	4.3204
T26E4.2	0.4275	1.822	1	4.26199
C04E6.3	0.453334	1.92917	1	4.25551
F29A7.3	0.379444	1.58833	1	4.18595
F45D11.5	0.543612	2.18611	1	4.02146
C08F11.9	0.330999	1.32625	1	4.0068
Y19D10A.1	0.630939	2.52493	1	4.00186
F23F12.4	0.423853	1.69527	1	3.99966
R160.5	0.28625	1.14475	1	3.99913
W05E7.2	0.595083	2.36289	1	3.97068
M04D8.2	0.61857	2.41161	1	3.89868
C35D6.10	0.49857	1.92268	1	3.85638
F10A3.6	0.895591	3.37966	1	3.77366
C44B9.6	0.74222	2.7865	1	3.75428
Y55B1BR.6	1.4045	5.1555	1	3.6707
F59E12.8	1.35149	4.90027	1	3.62583
F35E2.8	0.791101	2.75827	1	3.48662
C50H11.11	0.56	1.94178	1	3.46746
T02H6.10	1.06625	3.67937	1	3.45076
B0302.4	0.727145	2.47286	1	3.40077
Y32G9A.12	0.99	3.36042	1	3.39436
Y66D12A.1	1.43874	4.84329	1	3.36634
T02D1.3	0.426126	1.42667	1	3.348
F47C12.10	0.641595	2.12045	1	3.30497
T01G5.3	0.712667	2.34989	1	3.29731
B0563.8	0.928857	3.05529	1	3.2893
C41G6.7	0.587725	1.90917	1	3.24841
T05G11.3	0.542433	1.75815	1	3.24123
Y73F8A.2	0.766176	2.44044	1	3.18522
F09C3.4	0.554615	1.7637	1	3.18005
F08D12.9	1.03808	3.26194	1	3.14227
K08G2.5	1.02427	3.20321	1	3.1273
C18H7.5	0.452	1.39443	1	3.08502
R06B10.7	1.578	4.862	1	3.08112
C03E10.1	0.691354	2.1131	1	3.05647
F10A3.7	0.817936	2.49693	1	3.05272
M163.5	0.534475	1.62146	1	3.03374
F26D2.13	0.994727	3.01722	1	3.03321
C04B4.6	0.136111	0.412667	1	3.03184
F46F5.13	0.77125	2.32	1	3.0081
F59D6.1	1.26066	3.7825	1	3.0004
F40D4.11	1.13337	3.38862	1	2.98987
C04B4.4	0.56781	1.67905	1	2.95706
C29G2.5	0.920021	2.68769	1	2.92133
T05C3.7	1.39411	4.06096	1	2.91294
EEED8.4	1.04848	3.05276	1	2.91162
K04C2.6	1.46143	4.21667	1	2.8853
Y6E2A.7	0.937308	2.70205	1	2.88277
R08H2.3	0.475722	1.36978	1	2.87936
C44H4.8	1.84767	5.29059	1	2.86338
Y48E1B.11	1.47541	4.22	1	2.86021
C39E9.1	1.0855	3.0585	1	2.8176
C31B8.9	1.33686	3.70957	1	2.77484
C36C5.7	0.979243	2.71582	1	2.77339
W10G11.11	1.12848	3.12842	1	2.77223
ZK218.4	0.579167	1.60229	1	2.76655
E02C12.3	0.752399	2.07975	1	2.76416
T25C12.4	1.49857	4.11571	1	2.74642
Y48D7A.1	1.25409	3.44182	1	2.74448
F46B6.13	1.82143	4.99107	1	2.74019
T06G6.7	1.76222	4.82659	1	2.73892
ZC8.1	0.836832	2.28919	1	2.73555
E02C12.11	1.11312	3.02875	1	2.72094
Y26D4A.13	0.70986	1.92546	1	2.71245
H16D19.1	2.39238	6.41472	1	2.68132
T17A3.9	1.70267	4.543	1	2.66817
T05A6.5	0.786932	2.09717	1	2.66499
ZK488.4	1.76818	4.71202	1	2.6649
C04E12.9	1.10661	2.93995	1	2.65671
F13A2.3	1.22156	3.23633	1	2.64934
C03C10.5	1.5375	4.04833	1	2.63306
ZC15.6	0.907417	2.38721	1	2.63078
F54B8.16	1.17026	3.0504	1	2.60659
F48G7.1	1.01	2.63022	1	2.60417
T19B10.10	0.937334	2.43698	1	2.5999
F31F4.3	1.27825	3.32089	1	2.59801
C08B6.5	0.874954	2.2729	1	2.59774
C41G6.11	0.809041	2.09798	1	2.59317
F08F3.9a	2.85678	7.35431	1	2.57434
C08E3.6	3.28252	8.44537	1	2.57283
C35D6.4	1.15875	2.97125	1	2.56419
Y68A4A.7	0.190734	0.488472	1	2.56101
C39D10.5	1.2487	3.18883	1	2.55373
K02E7.9	0.821091	2.09547	1	2.55205
F58D2.1	1.29252	3.29451	1	2.54891
F49H6.11	0.675145	1.71523	1	2.54054
C44C3.11	0.963399	2.44648	1	2.53942
Y59E9AR.4	2.53607	6.43819	1	2.53864
F09C11.1	1.03167	2.60708	1	2.52706
B0238.5	0.527858	1.33364	1	2.52652
C17C3.20	1.61211	4.06306	1	2.52033
R09B5.10	1.89333	4.74434	1	2.50581
F43E2.11	1.86593	4.67393	1	2.50488
T27A10.5	1.19607	2.98979	1	2.49968
T07C12.1	0.853893	2.13444	1	2.49966
C23G10.11	1.23273	3.06894	1	2.48956
T15B7.11	0.539687	1.33911	1	2.48127
F57G9.3	1.74939	4.33849	1	2.48
Y119D3A.2	1.71472	4.24639	1	2.47643
C43H6.6	2.04271	4.98771	1	2.44171
Y57A10C.1	1.57373	3.82409	1	2.42995
F40H7.7	1.65672	4.02463	1	2.42927
C02E7.10	1.48896	3.60708	1	2.42255
C07D8.3	1.8275	4.38667	1	2.40037
T15D6.12	1.13428	2.68625	1	2.36825
F26G5.4	1.27429	3.0151	1	2.3661
ZK470.4	2.59727	6.12909	1	2.35982
F58G4.2	1.47577	3.47622	1	2.35553
Y75B12B.10	1.1736	2.76234	1	2.35374
H04M03.9	0.859077	2.02144	1	2.35304
R08H2.5	0.846361	1.99061	1	2.35197
Y26D4A.11	0.4705	1.0985	1	2.33475
F57B1.6b	1.65058	3.83019	1	2.32051
K09C6.10	2.42885	5.63007	1	2.318
Y59E1B.2	0.6275	1.45167	1	2.31341
C12D12.3	0.987222	2.28194	1	2.31148
T04A11.12	0.902444	2.07917	1	2.30393
F18E9.7	1.19218	2.74313	1	2.30095
F10A3.13	0.68674	1.57912	1	2.29945
C18A3.8	1.29023	2.95068	1	2.28695
Y39A1A.17	1.5694	3.57701	1	2.27921
F08F3.9b	3.3151	7.53583	1	2.27319
Y40C7B.5	0.774195	1.75842	1	2.27128
F13A2.5	1.60162	3.63709	1	2.27089
C02A12.3	0.899052	2.03601	1	2.26462
T24E12.11	1.41072	3.18659	1	2.25884
F10D2.5	1.64424	3.71332	1	2.25838
C53D6.8	0.8575	1.93608	1	2.25782
C08F11.17	0.61857	1.396	1	2.25682
F41H8.4	0.813554	1.83553	1	2.25619
K12D9.5	0.794814	1.78653	1	2.24773
ZK384.3	1.66055	3.71477	1	2.23707
Y60A3A.22	0.903874	2.02062	1	2.23551
Y63D3A.3	2.04316	4.56537	1	2.23447
Y19D10A.15	1.54095	3.43029	1	2.22608
ZC132.8	2.19106	4.86079	1	2.21846
R09D1.6	1.14104	2.52454	1	2.21249
F16G10.3	1.03524	2.28963	1	2.21169
C47A10.4	1.5722	3.47047	1	2.20739
Y47D3A.1	1.72704	3.80019	1	2.20041
F38C2.6	1.40029	3.07696	1	2.19737
Y44A6D.1	1.50375	3.30042	1	2.19479
Y54G2A.1	1.92117	4.21	1	2.19138
R160.6	1.79707	3.93666	1	2.19059
H03G16.1	1.42287	3.1035	1	2.18115
F15A4.2	0.917533	2.00064	1	2.18046
T20H9.1	1.24153	2.69647	1	2.17188
C34D1.2	2.09452	4.54048	1	2.16779
H25K10.4	1.01679	2.20357	1	2.16719
Y51H7BR.5	1.10696	2.39661	1	2.16503
W10D9.2	1.38568	2.99766	1	2.16331
Y94A7B.9	1.23029	2.66068	1	2.16264
Y51H4A.10	1.88187	4.06687	1	2.16108
W10D9.1	1.20459	2.60133	1	2.15952
Y5H2A.1	1.21755	2.61969	1	2.15161
F56H9.1	1.19806	2.57539	1	2.14964
K09E3.2	3.29692	7.04538	1	2.13696
H35N09.1	2.419	5.1675	1	2.13621
T08G3.6	1.40914	3.00696	1	2.13389
Y56A3A.15	2.74683	5.846	1	2.12827
F15G9.2	1.53422	3.26089	1	2.12543
F09F3.4	1.65373	3.50733	1	2.12087
F10A3.1	4.75599	10.0767	1	2.11874
C44H9.2	1.07913	2.28564	1	2.11804
Y110A2AL.1	1.23905	2.62177	1	2.11596
H06H21.2	1.16431	2.46132	1	2.11397
C08F11.2	1.11651	2.35664	1	2.11072
F44F1.5	2.13683	4.50324	1	2.10744
K04F1.10	1.77621	3.73607	1	2.10339
Y57A10C.11	1.981	4.14715	1	2.09347
Y38E10A.16	1.75	3.6619	1	2.09252
K05F6.9	1.20847	2.52431	1	2.08884
R05C11.2	1.18057	2.46571	1	2.08858
M01B2.3	1.13002	2.35972	1	2.08821
Y39C12A.5	0.720075	1.50085	1	2.0843
F17A2.7	0.99047	2.05299	1	2.07274
F10G7.7	1.16463	2.4122	1	2.07122
F08E10.3	1.83381	3.79389	1	2.06886
F26A1.11	1.12313	2.32214	1	2.06757
Y73B6BL.40	1.245	2.56665	1	2.06157
Y57G7A.12	1.03706	2.13617	1	2.05983
C16C4.1	1.54266	3.17166	1	2.05596
T08B6.1	1.45783	2.99304	1	2.05308
Y32G9A.1	0.95737	1.96127	1	2.0486
T24D5.4	2.49182	5.10455	1	2.04852
R10D12.15	1.38608	2.83324	1	2.04407
W04G5.7	1.18513	2.42134	1	2.04311
Y54G11A.12	1.57312	3.21042	1	2.0408
C50H11.8	1.01429	2.06964	1	2.04049
F35F10.9	0.8555	1.74335	1	2.03782
C17E7.5	1.3377	2.70974	1	2.02567
F57B1.6a	1.53167	3.09691	1	2.02192
C46E10.10	1.44458	2.91781	1	2.01983
T20D4.2	0.970683	1.95706	1	2.01617
Y43F8A.4	1.19023	2.39508	1	2.01229
F07C4.10	0.93146	1.86822	1	2.00569
ZC317.2	1.96786	3.94181	1	2.0031
R08C7.9	1.79159	3.58555	1	2.00133
C40D2.4	1.00633	2.01383	1	2.00116
F41E6.15	2.45371	4.90675	1	1.99973
C32E8.6b	1.05865	2.1151	1	1.99791
F22H10.5	1.57318	3.14085	1	1.9965
T25G12.1	2.72492	5.43166	1	1.99333
H12I19.8	1.39467	2.7785	1	1.99223
R09F10.9	1.85957	3.70357	1	1.99163
ZK39.9	0.93111	1.85278	1	1.98986
Y67A10A.11	1.57776	3.13774	1	1.98873
T02E9.6	2.39575	4.75165	1	1.98337
C09G12.5	1.78944	3.54014	1	1.97835
T21E8.3	4.40761	8.6971	1	1.9732
T04A11.9	1.45905	2.86545	1	1.96391
K12G11.2	2.46568	4.83595	1	1.9613
F15G9.3	1.7975	3.51275	1	1.95424
T07D10.4	3.58347	7.00183	1	1.95392
F40H7.12	3.97865	7.77106	1	1.95319
C31G12.3	1.29072	2.5175	1	1.95047
F49H6.8	2.18833	4.265	1	1.94897
C24H12.7	1.01211	1.96978	1	1.94621
T13A10.9	0.908757	1.76849	1	1.94605
Y45G5AM.4	0.79375	1.54375	1	1.94488
C03A7.6	1.37854	2.66896	1	1.93608
C01C4.2	1.95287	3.77717	1	1.93416
C41G6.5	1.6005	3.09363	1	1.93291
Y119D3A.3	2.81269	5.43019	1	1.9306
T01C4.6	1.48687	2.86606	1	1.92758
T24C2.4	1.05629	2.0346	1	1.92618
F53E10.3	2.57	4.95	1	1.92607
T02D1.7	2.44889	4.71667	1	1.92604
F55B12.2	1.06904	2.05705	1	1.92421
K04F1.3	0.861617	1.65627	1	1.92228
T09F5.16	1.32902	2.55276	1	1.92078
Y45G12C.14	1.20516	2.31417	1	1.92021
C06E4.4	1.35278	2.59497	1	1.91824
C16D9.7	1.92015	3.68078	1	1.91692
F31A3.2	1.4403	2.75931	1	1.91579
C43D7.2	1.56314	2.98944	1	1.91246
C26B2.4	2.37493	4.52051	1	1.90343
C17H1.2	1.295	2.46333	1	1.90219
F57E7.2	1.94764	3.70373	1	1.90165
T20D4.5	2.40443	4.57076	1	1.90098
F55B12.7	1.43835	2.72491	1	1.89447
T01C4.5	0.857639	1.62198	1	1.89122
F20D6.2	2.054	3.87693	1	1.8875
C30G7.5	1.36428	2.57278	1	1.88581
F38A5.12	2.93278	5.52222	1	1.88293
T20D4.3	2.92048	5.49745	1	1.88238
Y40B1B.3	0.989165	1.86166	1	1.88206
Y102A5C.21	0.819353	1.54121	1	1.88101
C09G9.8	1.67467	3.14772	1	1.87961
F54D12.7	1.24778	2.342	1	1.87694
F07G6.3	1.08372	2.03295	1	1.8759
C55B7.12a	1.39508	2.61667	1	1.87563
T02B5.2	1.2205	2.28262	1	1.87024
F12E12.6	1.81875	3.40111	1	1.87003
T06E6.11	1.54097	2.88065	1	1.86937
Y53F4B.23	3.39906	6.33781	1	1.86458
C26E1.1	2.36024	4.39339	1	1.86142
C37A5.8	4.55016	8.4655	1	1.86048
F43A11.6	1.40966	2.62074	1	1.85913
F59A6.11	2.28658	4.2475	1	1.85757
C04C3.6	1.88518	3.49137	1	1.85201
F41F3.7	1.32582	2.45028	1	1.84813
K07C6.6	0.649208	1.19919	1	1.84715
C42D8.4	0.797842	1.47359	1	1.84697
T19C9.3	1.43032	2.63911	1	1.84512
Y17G9A.5	1.17507	2.16812	1	1.8451
C03B1.10	2.39167	4.40667	1	1.84251
Y40C7B.4	1.54017	2.83684	1	1.8419
C39B5.2	2.22435	4.08748	1	1.83761
T19D12.8	1.0374	1.89985	1	1.83136
C27A7.7	1.92739	3.52313	1	1.82793
C27D6.6	0.65578	1.19844	1	1.8275
Y105C5B.20	1.91857	3.50595	1	1.82738
K07C6.8	1.60439	2.92864	1	1.82539
B0546.5	1.74257	3.17423	1	1.82158
T22F3.11b	3.43744	6.25601	1	1.81996
ZK673.5	1.681	3.059	1	1.81975
T27A1.1	2.52425	4.58633	1	1.81691
Y73F8A.16	0.879813	1.59716	1	1.81534
F39E9.7	3.24639	5.89	1	1.81432
C01G5.7	1.13167	2.05222	1	1.81345
Y67A10A.2	1.04382	1.88563	1	1.80647
F07H5.13	2.989	5.38843	1	1.80275
F19C7.3	1.82808	3.29433	1	1.80208
T06E6.15	1.96224	3.53365	1	1.80083
C17A2.7	1.78681	3.21624	1	1.79999
F09F3.7	1.45791	2.62371	1	1.79964
M163.10	1.285	2.31188	1	1.79912
C18A3.11	1.01	1.81692	1	1.79893
F22B3.9	1.64079	2.94798	1	1.79668
K12D9.7	1.17675	2.114	1	1.79647
F54B8.6	0.581853	1.04393	1	1.79414
B0024.15	1.51194	2.70971	1	1.7922
C56C10.5	1.32263	2.3686	1	1.79083
F43E12.1	1.37177	2.45427	1	1.78913
C24A11.5	2.73337	4.88565	1	1.78741
Y116F11A.3	1.80929	3.23018	1	1.78534
Y94A7B.1	1.0638	1.89793	1	1.7841
Y46G5A.27	1.28592	2.29251	1	1.78278
W02B9.2	3.19244	5.68861	1	1.7819
W10G11.15	1.68235	2.99568	1	1.78065
F41D3.1	1.87558	3.33531	1	1.77828
C09B8.5	1.83875	3.26848	1	1.77756
D1086.1	2.83462	5.03799	1	1.7773
R10H10.4	2.59357	4.60804	1	1.77672
C36C5.9	1.64	2.91	1	1.77439
C55A1.3	0.955803	1.69368	1	1.772
F44G3.5	1.90074	3.36674	1	1.77128
F26D2.1	1.19526	2.11147	1	1.76653
ZK697.10	0.552396	0.975427	1	1.76581
F47B10.6	1.51889	2.68167	1	1.76554
C17E7.7	1.71076	3.02028	1	1.76546
F09C6.2	2.12387	3.73735	1	1.75969
F35G2.3	2.81028	4.94445	1	1.75942
R13D11.6	1.64814	2.89679	1	1.75761
F20D6.12	0.813048	1.42888	1	1.75743
Y102A5C.14	2.23657	3.92407	1	1.7545
R13D7.7	2.85454	5.00481	1	1.75328
F49H6.7	1.44345	2.52782	1	1.75123
H10D18.4	2.7676	4.84495	1	1.7506
Y105E8A.15	1.24438	2.17583	1	1.74853
Y53G8AL.3	0.415643	0.725916	1	1.74649
F01G12.1	3.41661	5.96378	1	1.74553
T10H4.5	1.24941	2.17823	1	1.74341
R10D12.2	1.79969	3.13722	1	1.7432
Y51H4A.6	2.74084	4.77667	1	1.74278
T08A9.4	2.75699	4.8004	1	1.74118
C03A7.3	1.43499	2.49743	1	1.74038
C14C6.8	0.784156	1.36466	1	1.74029
T06C12.14	2.39416	4.16555	1	1.73988
Y40B10B.1	2.60303	4.52879	1	1.73982
ZC132.2	2.20333	3.83167	1	1.73904
C03G6.12	2.03944	3.54311	1	1.7373
Y55D5A.6	3.08917	5.36613	1	1.73708
B0507.7	2.24105	3.89251	1	1.73691
ZK1225.2	2.06873	3.59288	1	1.73676
F16D3.1	2.516	4.36687	1	1.73564
C30E1.7	1.88667	3.27416	1	1.73542
F08A10.2	0.648502	1.12504	1	1.73483
M02H5.7	2.43023	4.21244	1	1.73335
C33G8.3	2.33569	4.04847	1	1.73331
K09C8.3	2.77835	4.80774	1	1.73043
T26H2.10	0.941281	1.62774	1	1.72928
C30E1.6	1.87208	3.23407	1	1.72753
F16B12.8	1.39863	2.41307	1	1.72531
T04H1.7	3.25429	5.61022	1	1.72395
C30G4.6	1.70643	2.93961	1	1.72267
ZC142.2	1.19314	2.04915	1	1.71745
T22F3.11a	3.81845	6.55614	1	1.71696
ZC239.12	3.81448	6.54	1	1.71452
W02D9.8	1.8195	3.11922	1	1.71433
T06C12.12	1.34433	2.302	1	1.71237
F29G9.1	1.86	3.185	1	1.71237
C31B8.13	1.49699	2.56276	1	1.71194
C08A9.7	1.61045	2.75657	1	1.71167
C18B10.8	0.904504	1.548	1	1.71144
R10H1.2b	2.91519	4.98277	1	1.70924
F52D10.5	2.55467	4.3604	1	1.70683
T19H5.3	1.82106	3.09826	1	1.70134
C44C10.8	2.36087	4.01059	1	1.69877
F47B10.4	2.8106	4.77226	1	1.69796
W08F4.13	1.77539	3.01276	1	1.69695
W01C9.1	3.23142	5.47784	1	1.69518
R05A10.8	2.66455	4.5066	1	1.69132
F37B4.12	1.7025	2.879	1	1.69104
W03F9.6	2.6115	4.41348	1	1.69001
K10F12.7	2.73478	4.62087	1	1.68967
T13G4.6	2.68617	4.53852	1	1.68959
F23B2.3	1.22338	2.06486	1	1.68784
C04C3.7	2.23896	3.77062	1	1.6841
T12A2.5	1.69258	2.84935	1	1.68344
F55F1.2	2.557	4.301	1	1.68205
C47F8.8	2.37622	3.99604	1	1.68168
F49C5.10	1.8095	3.043	1	1.68168
T27C10.2	1.87297	3.14667	1	1.68005
F58E1.3	1.57172	2.63844	1	1.67869
F13H8.1a	3.609	6.05668	1	1.67822
C38D9.6	2.12706	3.56856	1	1.6777
C09G12.1	2.4797	4.1586	1	1.67706
C37E2.3	1.08688	1.8225	1	1.67683
F58A3.3	2.0124	3.37393	1	1.67657
F56H9.6	2.93746	4.92199	1	1.67559
K04F1.5	2.0912	3.50299	1	1.67511
ZK616.10b	1.60492	2.6883	1	1.67503
T06C12.11	1.93483	3.2393	1	1.6742
ZK1240.6	1.53167	2.564	1	1.67399
C03G6.9	1.00484	1.68125	1	1.67315
K02E7.5	3.00321	5.0225	1	1.67238
R08H2.8	1.23867	2.07097	1	1.67193
M01D1.2a	2.45484	4.09945	1	1.66994
F08A8.6	2.07062	3.45694	1	1.66952
Y39A3A.2	1.75055	2.91705	1	1.66636
E03H4.13	1.13599	1.89288	1	1.66629
F02D10.4	1.44247	2.40286	1	1.66579
R03G8.5	1.34844	2.24551	1	1.66527
C07B5.6	2.53103	4.20572	1	1.66166
F14F9.6	3.08861	5.13046	1	1.66109
T04D1.2	2.05668	3.41354	1	1.65974
T03E6.3	2.1779	3.61398	1	1.65938
F52E10.2	2.53144	4.19833	1	1.65847
W05H5.8	1.54361	2.55875	1	1.65765
C01B4.1	1.87328	3.10431	1	1.65715
Y55F3C.5	1.50667	2.49655	1	1.657
F36G9.16	1.29965	2.1495	1	1.65391
T03D3.2	1.03809	1.71615	1	1.65318
Y38C1AB.3	2.79691	4.61657	1	1.6506
C45H4.12	1.96425	3.23819	1	1.64856
F55D1.2	1.29136	2.12772	1	1.64766
C04E12.10	2.2456	3.69851	1	1.647
W07G1.1	1.99069	3.27331	1	1.64431
C50C10.7	1.8272	2.99922	1	1.64143
ZC404.10	1.27544	2.09248	1	1.6406
F46B3.15	2.88125	4.72375	1	1.63948
T24D3.1	2.12571	3.48286	1	1.63845
Y59A8B.24	1.00222	1.641	1	1.63736
ZC196.1	1.1148	1.82415	1	1.6363
W02D7.12	2.10241	3.44009	1	1.63626
T06F4.3	2.68247	4.387	1	1.63544
Y57E12B.2	2.852	4.662	1	1.63464
Y82E9BL.15	2.97972	4.86764	1	1.63359
K06G5.2	1.84713	3.01679	1	1.63324
Y32B12B.7	2.56894	4.19535	1	1.63311
Y67A10A.4	2.59468	4.23738	1	1.6331
C51F7.2	2.29007	3.7395	1	1.63292
C17C3.10	2.4897	4.06515	1	1.63279
F59B1.10	4.05962	6.62587	1	1.63214
W10C8.3	3.161	5.15625	1	1.63121
C18C4.7	2.50429	4.08227	1	1.63011
EGAP4.1	3.13034	5.10084	1	1.62949
T08G3.3	1.69148	2.75463	1	1.62853
C30D11.2	3.8275	6.22928	1	1.62751
F36G9.7	1.90533	3.09978	1	1.6269
F22B8.1	1.94184	3.15891	1	1.62677
ZC15.2	2.48687	4.04284	1	1.62567
F12E12.4	1.91497	3.11275	1	1.62549
Y94A7B.8	2.57152	4.1799	1	1.62546
F47G4.1	1.66433	2.70279	1	1.62394
C10G11.4	1.12154	1.82115	1	1.62379
F20D12.7	2.95561	4.79533	1	1.62245
H04J21.2	1.23008	1.99439	1	1.62136
T20B3.13	2.02752	3.28312	1	1.61928
C14C11.5	2.27487	3.67968	1	1.61753
C44C3.1	1.61356	2.60986	1	1.61745
M199.9	1.5575	2.51833	1	1.61691
C46F9.4	2.56635	4.14805	1	1.61632
C41G7.7	2.1159	3.4199	1	1.61629
Y113G7B.8	2.12319	3.43056	1	1.61575
T22E5.7	3.10179	5.00678	1	1.61416
C17H1.8	1.93395	3.11952	1	1.61303
F33D11.4	2.27058	3.66196	1	1.61279
Y62H9A.8	1.52192	2.453	1	1.61178
F49C5.5	2.30334	3.71226	1	1.61169
Y57A10B.5	2.42115	3.89835	1	1.61012
W10G11.10	2.52924	4.06609	1	1.60763
Y105C5A.8a	5.55299	8.92698	1	1.6076
F58G6.8	1.58557	2.54829	1	1.60717
Y105C5B.23	1.57395	2.52958	1	1.60715
T28A11.9	2.08582	3.35141	1	1.60676
C18H7.10	2.138	3.43517	1	1.60672
F09C6.10	2.50858	4.02983	1	1.60642
C49F5.8	1.55913	2.50412	1	1.6061
H06A10.2	4.90017	7.866	1	1.60525
T01G5.5	2.48827	3.99376	1	1.60503
B0238.6	1.14728	1.84118	1	1.60482
F44F1.6b	2.16462	3.47256	1	1.60424
F35E12.2	2.2082	3.54175	1	1.60391
C31E10.1	1.26838	2.03251	1	1.60245
ZK697.13	1.40495	2.25098	1	1.60218
Y60A3A.4	2.03536	3.26096	1	1.60215
T25E12.12	3.12961	5.01038	1	1.60096
T03F7.2	1.79061	2.86451	1	1.59974
F07G11.9	3.38733	5.41658	1	1.59907
H37A05.2	3.15709	5.04494	1	1.59797
Y66D12A.12	4.75708	7.59627	1	1.59684
C13G5.1	1.09483	1.74794	1	1.59654
Y69E1A.6	2.04105	3.25821	1	1.59634
T18D3.5	2.26731	3.61842	1	1.59591
F37B1.2	4.30049	6.86199	1	1.59563
R11A8.3	2.78691	4.4467	1	1.59556
F20E11.15	1.11679	1.78014	1	1.59398
R193.1	2.69629	4.29605	1	1.59332
C33C12.1	3.04833	4.85466	1	1.59256
Y40C7B.1	1.07165	1.70653	1	1.59242
R04D3.12	0.97575	1.55317	1	1.59177
T19H5.1	1.855	2.94691	1	1.58863
C09G12.10	1.40467	2.23143	1	1.58858
Y59E9AR.5	1.62734	2.58482	1	1.58837
C30F2.4	2.69625	4.28225	1	1.58822
F58E6.4	3.67164	5.82891	1	1.58755
F38E1.6	1.59522	2.53229	1	1.58742
T28A11.10	1.82942	2.90173	1	1.58615
Y53C12C.1	2.7898	4.42225	1	1.58515
F38A1.7	2.21861	3.51634	1	1.58493
C14C6.4	1.82592	2.89299	1	1.5844
T08B6.6	1.65873	2.62724	1	1.58389
F59A7.3	1.70913	2.70355	1	1.58183
C45H4.11	2.34217	3.70416	1	1.58151
K08C9.6	2.75782	4.35625	1	1.5796
F49B2.1	2.54905	4.02484	1	1.57896
Y45G12C.15	2.32713	3.6729	1	1.57829
C34D4.8	1.675	2.64237	1	1.57754
F20E11.12	2.16041	3.40768	1	1.57733
C31G12.2	3.91387	6.17298	1	1.57721
W02B3.6	3.45	5.44	1	1.57681
R10D12.17	2.77628	4.37373	1	1.5754
F44A2.7	2.76194	4.3501	1	1.57502
F52C6.4	1.6624	2.61821	1	1.57495
ZK662.5	1.12768	1.77155	1	1.57097
T05A8.2	2.9316	4.604	1	1.57047
Y17D7B.2	3.16156	4.95507	1	1.56729
T28A11.6	5.16791	8.09125	1	1.56567
ZK1320.4	4.5852	7.17639	1	1.56512
T06H11.2	1.71067	2.67733	1	1.56508
W03D2.7	2.92789	4.58089	1	1.56457
C05C10.1	3.25603	5.09424	1	1.56456
K09D9.13	1.53358	2.3989	1	1.56425
F14F8.9	1.41919	2.21586	1	1.56135
Y54E10A.4a.1	6.04299	9.4332	1	1.56101
Y54E10A.4b	6.04299	9.4332	1	1.56101
F26D2.7	1.45084	2.26308	1	1.55984
T25G12.11	5.1596	8.03726	1	1.55773
T02G5.1	2.78422	4.33689	1	1.55767
Y82E9BL.3	0.64111	0.99778	1	1.55633
Y39C12A.9	2.89305	4.49557	1	1.55392
F10B5.3	4.99468	7.74951	1	1.55155
R10H1.2a	3.64983	5.65939	1	1.55059
M163.2	3.15576	4.89115	1	1.54991
F47G9.2	2.37539	3.68061	1	1.54947
T25E12.6	1.25441	1.94324	1	1.54913
Y73C8C.5	1.83901	2.84804	1	1.54868
F41D3.3	3.05641	4.73288	1	1.54851
T20B12.4	1.17326	1.81612	1	1.54793
F10G2.9	4.50663	6.97266	1	1.5472
H03G16.6	3.68	5.69287	1	1.54697
Y38H6C.3	1.87027	2.89265	1	1.54665
Y51A2B.8	2.77	4.28286	1	1.54616
R11D1.6	1.20143	1.85537	1	1.5443
T02H6.3	3.162	4.8825	1	1.54412
R08H2.4	1.24519	1.9225	1	1.54394
R07C3.10	1.57548	2.43012	1	1.54246
T16A1.8	0.976773	1.50644	1	1.54226
F31F4.4	2.04641	3.15401	1	1.54124
T27C4.3	1.82783	2.81676	1	1.54105
F45C12.7	2.50478	3.85902	1	1.54066
T12A2.10	3.85747	5.94283	1	1.5406
H08J19.1	3.735	5.75375	1	1.5405
T25D1.3	2.23673	3.44467	1	1.54005
Y97E10AM.1	1.8545	2.856	1	1.54004
T09F5.2	2.83431	4.36198	1	1.53899
T08E11.1	2.77662	4.27313	1	1.53897
C06B8.1	3.7149	5.71083	1	1.53728
K07H8.11	2.63342	4.04789	1	1.53713
C17B7.5	4.68476	7.20091	1	1.53709
F09C6.8	2.28251	3.50682	1	1.53639
Y73B3A.15	2.42894	3.73154	1	1.53629
Y57A10A.19	8.48998	13.0411	1	1.53605
Y26D4A.5	3.023	4.6425	1	1.53573
T24B8.6	3.23519	4.96714	1	1.53535
F45C12.9	2.77062	4.24946	1	1.53376
F43C11.3	3.16783	4.8565	1	1.53307
F59E11.14	1.33696	2.0496	1	1.53302
ZK863.5	2.39732	3.6719	1	1.53167
Y37A1B.6	1.43958	2.20486	1	1.5316
ZK287.8b	2.95918	4.52954	1	1.53068
ZK697.12	1.52882	2.33853	1	1.52963
F22B7.4	3.6475	5.57916	1	1.52959
F49H6.3	2.28671	3.49654	1	1.52907
T22H6.3	3.24649	4.96353	1	1.52889
K04A8.4	3.49004	5.33377	1	1.52828
B0228.1	4.56104	6.96174	1	1.52635
C12D5.11	1.70177	2.59694	1	1.52602
F23B2.8	3.54634	5.411	1	1.5258
F37B4.1	1.2119	1.84838	1	1.52519
F56D5.5	2.87677	4.38677	1	1.52489
F57G4.1	1.14665	1.74828	1	1.52469
F52G3.4	2.9122	4.43613	1	1.52329
C13A2.4	0.961072	1.4636	1	1.52288
K06H6.5	2.3594	3.59192	1	1.52239
C32B5.12	2.69175	4.0935	1	1.52076
T08G5.2	2.4868	3.77984	1	1.51996
C03B1.4	2.20458	3.34943	1	1.5193
E04F6.14	1.85117	2.811	1	1.51849
C06B8.10	1.94669	2.95506	1	1.51799
ZK6.3	1.91742	2.90992	1	1.51762
F09C6.6	1.6394	2.4863	1	1.51659
ZK938.6	2.40318	3.64458	1	1.51657
F44A6.3	2.89662	4.39025	1	1.51564
Y22D7AL.2	2.94333	4.45833	1	1.51472
C08E3.4	4.72211	7.14867	1	1.51387
K09A11.5	1.52055	2.30173	1	1.51376
B0416.7a	5.30258	8.02637	1	1.51367
K06C4.1	2.85656	4.32125	1	1.51274
R52.5	1.76337	2.66746	1	1.5127
W08F4.5	4.86175	7.34722	1	1.51123
W04H10.2	0.844287	1.27556	1	1.51081
ZC455.9	1.93028	2.91611	1	1.51072
T01G5.4	1.95506	2.9534	1	1.51065
T14G8.2	2.70432	4.08256	1	1.50965
T09E11.3	1.09338	1.65051	1	1.50955
C05E4.4	1.55303	2.34217	1	1.50812
F56A12.2	3.55485	5.36068	1	1.50799
R13D7.10	2.34096	3.52875	1	1.50739
M01B2.7	2.03109	3.06159	1	1.50736
F53B1.9	3.70286	5.58143	1	1.50733
ZK39.7	2.22269	3.34961	1	1.50701
W05H5.7	2.67282	4.02473	1	1.5058
F47G9.6	2.75594	4.14989	1	1.5058
Y63D3A.11	1.62278	2.44296	1	1.50542
F28H7.1	2.03499	3.06272	1	1.50503
C18B10.6	2.91	4.37767	1	1.50435
F21D9.5	1.49396	2.24614	1	1.50348
C08H9.14	2.3652	3.55593	1	1.50344
F40H7.8	3.16606	4.75439	1	1.50167
T10H4.8	2.62996	3.9475	1	1.50098
F44F4.7	2.62429	3.93831	1	1.50071
M116.1	2.17754	3.26493	1	1.49937
F14D7.9	1.53721	2.30484	1	1.49937
D1005.6	3.501	5.24712	1	1.49875
T08B6.2	2.55542	3.82697	1	1.49759
Y26G10.2	1.48351	2.2211	1	1.49719
B0391.12	1.90326	2.84809	1	1.49643
C47A10.2	3.07341	4.59854	1	1.49623
K02A2.2	1.28373	1.92005	1	1.49567
Y71G12B.32	4.82795	7.21918	1	1.49529
B0391.6	2.83514	4.23712	1	1.4945
F47G4.8	2.21721	3.31229	1	1.4939
F45C12.11	1.59953	2.38953	1	1.4939
Y44A6D.4	1.81486	2.71111	1	1.49384
Y105C5B.3	1.41337	2.11083	1	1.49347
F54B8.5	1.7	2.5375	1	1.49265
Y46C8AR.1.1	4.92279	7.34692	1	1.49243
F31F7.3	3.24267	4.83908	1	1.49232
C23F12.3	2.75262	4.10714	1	1.49208
Y60A9.1	1.89985	2.8311	1	1.49017
C54E10.4	2.17799	3.24484	1	1.48984
C25G6.1	2.76009	4.11179	1	1.48973
C32D5.14	2.21081	3.29322	1	1.4896
T21B4.7	2.93349	4.36945	1	1.4895
F25E5.6b	4.38857	6.53582	1	1.48928
K02B12.2	2.29215	3.41162	1	1.4884
ZC487.2	2.31507	3.44427	1	1.48776
F38E9.6	2.01028	2.99022	1	1.48747
F21H7.12	4.97022	7.39222	1	1.4873
F19B2.3	1.56808	2.33195	1	1.48713
Y27F2A.4	2.437	3.62217	1	1.48632
H12D21.6	2.77211	4.11947	1	1.48604
Y44A6B.3	2.35961	3.50574	1	1.48573
C08E3.8	3.09229	4.59377	1	1.48555
K06B4.7	0.855339	1.27062	1	1.48552
R13F6.8	3.08446	4.58101	1	1.48519
M01B2.1	3.0193	4.48334	1	1.4849
T08A9.10	4.04111	5.99944	1	1.4846
Y52B11A.7	2.44387	3.6273	1	1.48424
T03F7.3	2.49215	3.69884	1	1.4842
F40G12.1	1.24242	1.84186	1	1.48248
Y39A3A.3	4.19059	6.20995	1	1.48188
M162.6	0.475	0.70375	1	1.48158
C30E1.2	1.63701	2.42519	1	1.48148
F14H12.2	3.19895	4.7388	1	1.48136
F59E11.8	3.07488	4.5505	1	1.4799
Y6E2A.1	2.51636	3.72303	1	1.47953
Y73C8B.4	3.46777	5.13062	1	1.47951
C44C3.5	2.19825	3.25055	1	1.4787
C40A11.4	2.651	3.9172	1	1.47763
F40H7.4	0.712952	1.05341	1	1.47753
F37B4.6	1.91391	2.82635	1	1.47674
R13A5.4	3.61469	5.33409	1	1.47567
F26F2.6	2.16903	3.19968	1	1.47516
Y51H7C.4	4.88023	7.19667	1	1.47466
C55B7.12b	1.87569	2.76493	1	1.47408
T21B4.14	2.05281	3.02532	1	1.47375
Y73C8C.12	1.87375	2.76104	1	1.47354
T08E11.8	3.36983	4.96185	1	1.47243
K01A2.2b	5.00806	7.3702	1	1.47167
T11F1.6	1.63726	2.40943	1	1.47163
F49E11.9	2.95815	4.34964	1	1.47039
F17A2.6	0.973819	1.43172	1	1.47021
AH6.7	2.1704	3.19084	1	1.47016
R05H10.1	5.06644	7.44107	1	1.4687
T10D4.1	2.18399	3.20534	1	1.46765
K01G12.3	2.17696	3.19491	1	1.4676
F10B5.3.1	5.44284	7.98324	1	1.46674
F40E12.1	1.3475	1.97528	1	1.46588
Y102A5C.9	3.41208	5.00042	1	1.4655
T07C12.10	1.87437	2.74562	1	1.46482
T12E12.6	3.37526	4.94264	1	1.46437
F20G2.4	3.54714	5.1938	1	1.46422
F23F12.9b	2.08946	3.05927	1	1.46415
T21B4.1	1.81815	2.661	1	1.46358
T25B6.3	2.42074	3.54236	1	1.46334
C16C4.14	3.15937	4.62271	1	1.46317
F22G12.1	3.73651	5.46708	1	1.46315
Y57G11C.25	1.76209	2.57808	1	1.46307
Y68A4A.2	2.47409	3.61965	1	1.46302
T19C3.7	3.53485	5.16939	1	1.46241
Y22D7AL.3	4.29091	6.27455	1	1.46229
F11D11.3	4.14495	6.06079	1	1.46221
R186.4	4.39422	6.42497	1	1.46214
C47F8.7	2.03608	2.97685	1	1.46205
T12B5.2	3.97567	5.80695	1	1.46062
F11A5.1	1.03837	1.51663	1	1.46059
Y23B4A.1	2.62992	3.83952	1	1.45994
C07D10.1	3.16905	4.62632	1	1.45984
T19H12.4	3.75049	5.47487	1	1.45977
Y46G5A.39	3.21921	4.6984	1	1.45949
B0410.1	2.15786	3.14911	1	1.45937
T21E8.4	2.10547	3.07182	1	1.45897
F08H9.4	2.17551	3.17366	1	1.45881
Y51A2A.5	1.79649	2.62014	1	1.45848
F10B5.9	2.44508	3.56553	1	1.45825
F46F5.15	2.89883	4.22702	1	1.45818
ZK455.5	3.65096	5.32304	1	1.45798
Y46C8AR.1.2	5.15906	7.52058	1	1.45774
C18B10.2	1.35428	1.97333	1	1.45711
K03B8.8	5.42143	7.89629	1	1.4565
Y17D7C.2	3.58407	5.21798	1	1.45588
M01D1.2b	2.68874	3.9141	1	1.45574
Y116A8C.17	2.29031	3.33406	1	1.45572
T15B7.10	2.48056	3.61027	1	1.45542
C06B8.9	2.03422	2.9602	1	1.4552
Y9C9A.7	2.06356	3.00264	1	1.45508
W02B3.4	1.77665	2.58483	1	1.45489
C08F1.10	2.3245	3.3809	1	1.45446
C18B2.2	2.44839	3.55924	1	1.45371
W01A8.7	2.91998	4.24274	1	1.453
C13B7.1	1.76456	2.56322	1	1.45261
W04E12.3	1.74687	2.5375	1	1.45259
C47E12.14	3.07	4.45861	1	1.45232
C06B8.6	1.76183	2.55837	1	1.45211
K09D9.3	1.24809	1.81176	1	1.45163
Y110A7A.2	3.22131	4.67597	1	1.45157
C50E10.9	2.3975	3.47907	1	1.45113
B0391.4	1.31728	1.91137	1	1.451
C50E3.16	3.10914	4.50759	1	1.44979
C25F9.6	3.97639	5.76167	1	1.44897
K12H6.4	2.57417	3.72903	1	1.44863
T03G11.2	2.05764	2.98022	1	1.44837
C05E11.6	4.18404	6.05764	1	1.4478
Y51A2D.12	4.57524	6.62113	1	1.44716
Y46C8AR.1	5.21544	7.54614	1	1.44688
ZK337.4	2.95186	4.26857	1	1.44606
F21H7.12.2	5.25254	7.5953	1	1.44602
T26E4.1	1.72824	2.49903	1	1.446
Y53F4B.5	1.02287	1.47905	1	1.44597
Y60A3A.6	2.4932	3.60434	1	1.44567
R05D7.3	4.99209	7.21502	1	1.44529
C06E4.5	2.16564	3.1292	1	1.44493
Y38H6A.1	1.75556	2.53545	1	1.44424
F35E8.13	3.07655	4.44281	1	1.44409
T26E4.9	4.03188	5.82062	1	1.44365
T01B10.5	4.78589	6.90354	1	1.44248
H02F09.2	3.64739	5.26006	1	1.44214
ZC84.7	2.42612	3.49858	1	1.44205
Y38H6C.22	4.57772	6.60114	1	1.44202
F10E9.10	2.53302	3.64931	1	1.4407
H25K10.2	3.1915	4.5955	1	1.43992
R09H10.7	4.18945	6.03111	1	1.4396
F28H6.7	2.41465	3.47553	1	1.43936
C31A11.7	4.82466	6.94129	1	1.43871
R134.1	2.35254	3.38445	1	1.43864
C54F6.11	2.19091	3.15169	1	1.43853
C52E2.2	1.3075	1.88084	1	1.4385
Y63D3A.9	1.91287	2.7499	1	1.43758
F54D12.8	2.21793	3.18824	1	1.43748
R09H10.1	3.24057	4.65817	1	1.43745
Y64G10A.11	3.13352	4.50314	1	1.43709
ZK1053.3	1.83931	2.64137	1	1.43607
T27A1.3	2.43007	3.48908	1	1.4358
W07G4.2	1.56239	2.24286	1	1.43553
ZK287.8a	1.53236	2.19936	1	1.43528
C15A7.3	2.38267	3.419	1	1.43495
Y49F6B.14	3.44158	4.93632	1	1.43432
B0416.7b	5.83511	8.36822	1	1.43412
B0348.2	4.94452	7.08952	1	1.43381
Y70G10A.2	3.07739	4.41077	1	1.43328
C24B9.16	1.00421	1.43833	1	1.43231
F46H5.6	2.44667	3.50287	1	1.43169
Y45F10B.1	2.63613	3.77388	1	1.4316
F16H6.3	2.81567	4.03071	1	1.43153
R03H4.5	1.96839	2.81449	1	1.42985
H39E23.3	4.92198	7.03753	1	1.42982
ZK177.9	3.56556	5.09511	1	1.42898
B0304.7	1.92255	2.74717	1	1.42892
T05A1.5a	2.0291	2.89927	1	1.42884
F10A3.3	3.45333	4.92961	1	1.42749
C49F5.3	3.22256	4.59796	1	1.4268
T15D6.9	1.48055	2.11101	1	1.42583
Y39F10A.1	3.41958	4.87557	1	1.42578
F13H8.1b	4.9765	7.0927	1	1.42524
Y102A5C.4	2.04914	2.92028	1	1.42512
T08G5.12	4.07167	5.80208	1	1.42499
Y119D3B.7	4.57166	6.51423	1	1.42491
F22F4.2	5.20544	7.41515	1	1.4245
F46F6.4b	2.89052	4.11727	1	1.4244
K08H2.2	2.45961	3.50257	1	1.42403
F58E1.11	1.81016	2.57571	1	1.42292
ZK380.4	2.44639	3.48014	1	1.42256
T06A1.7	1.935	2.7525	1	1.42248
Y38E10A.9	2.00312	2.84938	1	1.42246
Y116F11B.5	0.691285	0.983055	1	1.42207
C14E2.6	4.2221	6.00406	1	1.42206
C24H10.4	1.82389	2.59256	1	1.42144
C05E4.7	1.70643	2.42492	1	1.42105
W04G3.6c	3.8974	5.53766	1	1.42086
F31E9.4	3.21658	4.56885	1	1.4204
ZK250.7	3.34075	4.74478	1	1.42027
C44B7.6a	6.38057	9.06121	1	1.42013
C44B7.6a.2	6.38057	9.06121	1	1.42013
R08B4.4	4.22376	5.99794	1	1.42005
C47F8.2	3.00607	4.26759	1	1.41966
C44B7.6a.1	6.38269	9.06048	1	1.41954
R10E11.7	3.91499	5.55728	1	1.41949
ZC376.4	4.13348	5.8648	1	1.41885
C01B4.5	3.52928	5.00741	1	1.41882
Y53H1A.4	3.39986	4.82257	1	1.41846
F08E10.6	1.25435	1.77924	1	1.41846
C08E3.2	2.27196	3.22226	1	1.41827
C40H1.7	3.37068	4.77976	1	1.41804
ZK353.5	3.22167	4.56625	1	1.41736
F53F4.1	5.655	8.01318	1	1.41701
H23N18.1	5.54539	7.85769	1	1.41698
Y49C4A.3	1.17222	1.65955	1	1.41573
F44G3.10	6.1696	8.73275	1	1.41545
C36F7.4a	3.15853	4.46949	1	1.41505
C18F10.9	3.03489	4.29422	1	1.41495
F11G11.1	4.672	6.60867	1	1.41453
C35E7.7	2.87764	4.06889	1	1.41397
C50E10.6	2.9324	4.14602	1	1.41386
W04A4.3	3.54562	5.01279	1	1.41379
B0496.4	3.52106	4.97795	1	1.41377
Y38A10A.4	1.54784	2.18759	1	1.41332
B0310.3	5.19819	7.34483	1	1.41296
C17F4.8	3.71489	5.24711	1	1.41245
Y39C12A.3	1.66235	2.34781	1	1.41235
R08F11.5	4.14302	5.85125	1	1.41232
ZC47.3	4.75157	6.71046	1	1.41226
F17A2.11	1.91771	2.7065	1	1.41132
ZC21.6b	3.12897	4.41552	1	1.41117
F02C12.2	3.95737	5.5836	1	1.41094
ZK418.11	1.9505	2.75	1	1.40989
Y116F11B.6	4.09302	5.77046	1	1.40983
C16E9.1	5.09315	7.17531	1	1.40882
F56D6.7	2.46013	3.46556	1	1.40869
F25H2.3	2.23428	3.14632	1	1.4082
T05B11.6	3.43809	4.84009	1	1.40778
T26H8.3	1.75936	2.47657	1	1.40766
K06G5.3	1.92119	2.70429	1	1.40761
C25E10.3c	1.98439	2.79215	1	1.40705
F40D4.12	3.12597	4.39819	1	1.40698
T25E4.2	1.89297	2.66195	1	1.40623
H12I19.4	3.78063	5.31428	1	1.40566
K08D9.1	2.07901	2.9203	1	1.40466
F26F2.2	2.71238	3.80933	1	1.40442
F08H9.12	2.51323	3.52935	1	1.40431
B0365.7	1.8058	2.53549	1	1.40408
F56G4.2	2.24778	3.15445	1	1.40336
C17C3.1d	6.165	8.65167	1	1.40335
F41G3.17	3.4445	4.83375	1	1.40332
F34D6.7	3.58273	5.02545	1	1.40269
B0205.2a	2.07534	2.91095	1	1.40263
Y54G11A.15	2.36917	3.32133	1	1.4019
F39E9.3	2.25852	3.16613	1	1.40186
ZK265.5	3.14676	4.41095	1	1.40175
T24E12.3	3.12886	4.38455	1	1.40132
T16A9.2	1.68995	2.36758	1	1.40098
T25G12.8	5.91552	8.28741	1	1.40096
C31B8.2	1.87421	2.62461	1	1.40038
C27H5.7b	2.84525	3.98364	1	1.4001
C18F10.2	2.99567	4.1924	1	1.39948
W05E7.1	7.47598	10.4573	1	1.39878
H10D18.2	5.53403	7.73994	1	1.39861
F59E11.15	1.96644	2.7491	1	1.39801
Y17D7B.8	3.66063	5.11144	1	1.39633
T03D3.3	2.28315	3.18794	1	1.39629
C50H11.17	2.80896	3.92143	1	1.39604
C32B5.13	1.57148	2.19379	1	1.396
F26D11.5	2.78406	3.88648	1	1.39597
F08D12.11	2.5149	3.51054	1	1.3959
Y7A5A.10	3.75893	5.24143	1	1.39439
K02E7.4	1.96857	2.74417	1	1.39399
M01D1.9	2.84115	3.9605	1	1.39398
Y82E9BR.17a	2.51765	3.50754	1	1.39318
T12B5.7	1.47867	2.05807	1	1.39184
F47B7.6	3.07905	4.28541	1	1.3918
C16C4.17	4.62333	6.43333	1	1.39149
Y2H9A.2	2.98888	4.15502	1	1.39016
T22F3.12	3.64162	5.062	1	1.39004
C17C3.1c	6.225	8.645	1	1.38876
F59E11.7a	5.8757	8.1567	1	1.38821
F57G8.7	3.96417	5.50208	1	1.38795
ZK1251.11	2.166	3.0055	1	1.38758
ZC404.13	2.61013	3.62052	1	1.3871
T26H8.2	2.14861	2.97982	1	1.38686
F32D1.8	3.11653	4.32181	1	1.38674
F56A8.8	3.24146	4.49457	1	1.38659
ZK1240.1	2.56764	3.55934	1	1.38623
R02C2.7	3.48643	4.83151	1	1.3858
W04A8.2	5.14666	7.13166	1	1.38569
W02B3.3	4.33786	6.00929	1	1.38531
C50H11.2	0.944152	1.30787	1	1.38523
F59E11.7b	5.42378	7.51004	1	1.38465
F23A7.1	3.42364	4.73818	1	1.38396
F55C9.12	2.65571	3.675	1	1.38381
C04E6.6	2.99938	4.15043	1	1.38376
C41G6.15	2.55346	3.53274	1	1.38351
C37H5.11	3.22403	4.46028	1	1.38345
K12H6.8	4.47806	6.19278	1	1.38292
T25B6.1	0.843333	1.16598	1	1.38259
C17E7.8	2.15266	2.97575	1	1.38236
F26F12.5a	3.37801	4.66803	1	1.38189
F35B12.6	3.84106	5.30719	1	1.3817
C16C4.13	2.70847	3.74216	1	1.38165
C10E2.5	3.35519	4.63563	1	1.38163
T10B9.5	2.09304	2.89155	1	1.38151
T20D4.4	4.23233	5.84228	1	1.38039
Y59E9AR.9	3.59278	4.95722	1	1.37977
Y25C1A.2	1.80429	2.48857	1	1.37925
Y57A10C.4	1.27251	1.75425	1	1.37858
Y39H10A.2	2.31639	3.19291	1	1.3784
F22F4.2.1	5.30494	7.31115	1	1.37818
C07C7.1	1.68961	2.32844	1	1.37809
Y34D9A.8b	4.43117	6.10607	1	1.37798
C27H5.7a	2.7807	3.83167	1	1.37795
C17C3.1d.2	5.42056	7.46806	1	1.37773
F36H9.6	4.18497	5.76408	1	1.37733
F09F3.10	3.61724	4.98	1	1.37674
F26D2.3a	4.55738	6.27229	1	1.37629
T01D3.3b	6.66358	9.1672	1	1.37572
C44B7.6b	6.21779	8.54705	1	1.37461
C04F5.7	3.67696	5.05332	1	1.37432
Y50D4B.7	2.77649	3.81509	1	1.37407
M02D8.7	4.0415	5.55326	1	1.37406
Y43F8C.19	2.64708	3.6365	1	1.37378
F44G4.6	4.63671	6.36701	1	1.37317
ZK673.9	3.44469	4.72883	1	1.37279
C16C4.6	1.9201	2.63579	1	1.37273
C49D10.8	2.02039	2.77251	1	1.37226
R04D3.7	0.861251	1.18169	1	1.37206
F16G10.15	4.73385	6.48934	1	1.37084
Y94A7B.4	2.1893	2.99895	1	1.36982
T01D3.3a	7.39664	10.1318	1	1.36978
F40H3.2	5.51028	7.54333	1	1.36896
C27H5.7b.2	2.86029	3.9125	1	1.36787
Y50E8A.11	4.28134	5.85589	1	1.36777
K04C1.6	2.31489	3.16532	1	1.36738
F41B5.7	4.28435	5.85758	1	1.3672
K09E3.6	3.53517	4.83267	1	1.36703
R07B1.2.2	4.36354	5.96423	1	1.36683
C36C5.10	1.44588	1.9761	1	1.36671
C08E8.6	1.94785	2.66215	1	1.36671
T24D5.1	2.54501	3.47828	1	1.3667
F40D4.6	2.17517	2.97246	1	1.36654
F59B1.3	1.78017	2.43267	1	1.36654
Y71D11A.2b	5.24286	7.16214	1	1.36608
T22B2.2	1.46747	2.00452	1	1.36597
K01D12.3	2.76005	3.77	1	1.36592
Y38H6C.8	3.4295	4.68306	1	1.36552
F40E3.6	3.41449	4.6625	1	1.3655
B0554.6	4.76751	6.50913	1	1.36531
C02A12.5	1.55556	2.12371	1	1.36524
C03B1.6	1.56333	2.13405	1	1.36506
F35F10.10	2.70834	3.69639	1	1.36482
Y19D10B.2	2.86654	3.91129	1	1.36446
Y70C5C.4	2.91958	3.98219	1	1.36396
F21H7.3	3.73623	5.09478	1	1.36362
Y50D4B.2	3.67153	5.00556	1	1.36335
F17A2.4	2.72058	3.70733	1	1.3627
R07B1.2	5.12693	6.98529	1	1.36247
D1086.2	4.21212	5.73844	1	1.36236
F44E7.7	3.28933	4.4811	1	1.36232
T19H12.10	3.65998	4.98373	1	1.36168
T15B7.12	3.6111	4.91619	1	1.36141
F08G2.5	6.89905	9.3919	1	1.36133
K03D3.14	1.35309	1.84128	1	1.3608
T22B2.1	1.9962	2.71636	1	1.36076
F34D6.5	2.7029	3.67716	1	1.36045
Y75B8A.34	3.13859	4.26942	1	1.3603
M162.11	1.90747	2.59343	1	1.35961
F23A7.5	4.59446	6.24425	1	1.35908
C30G7.1	4.32621	5.87902	1	1.35893
ZC455.8b	2.46114	3.34393	1	1.35869
B0513.9b	5.40679	7.34533	1	1.35854
B0513.9b.2	5.40679	7.34533	1	1.35854
Y73C8C.11	2.34987	3.19087	1	1.35789
T12A2.13	3.25646	4.42178	1	1.35785
T26E3.1	1.76625	2.39768	1	1.3575
K06H6.4	2.44436	3.31819	1	1.35749
F56H6.5	3.9903	5.41633	1	1.35737
Y6G8.4	1.31171	1.78045	1	1.35735
Y69A2AR.26	2.39174	3.24567	1	1.35703
Y110A2AL.2	4.00078	5.42876	1	1.35693
C14A11.5	3.34572	4.53923	1	1.35673
EEED8.12	3.97269	5.38884	1	1.35647
T05A7.7	4.4498	6.03569	1	1.3564
ZC116.4	3.65156	4.95211	1	1.35616
Y37D8A.26	4.66957	6.33228	1	1.35607
ZK355.3	5.17467	7.01534	1	1.35571
DC2.1	1.69897	2.29998	1	1.35375
F10B5.3.2	6.09011	8.24344	1	1.35358
F26F2.4	3.05405	4.13381	1	1.35355
C02F12.1	4.64381	6.28479	1	1.35337
T11A5.2	1.55415	2.10328	1	1.35333
C28G1.2	5.17849	7.00808	1	1.3533
C54C8.7	3.20892	4.34213	1	1.35314
F10A3.9	2.35281	3.18317	1	1.35292
F20D12.3	2.61287	3.53485	1	1.35286
B0252.1	2.81217	3.80395	1	1.35268
Y73C8A.1	1.79857	2.43241	1	1.35241
Y17G9A.3	1.96989	2.66124	1	1.35096
Y55B1BR.1	2.22141	3.00032	1	1.35064
F43C11.6	3.895	5.26036	1	1.35054
K01A2.2a	5.6942	7.6892	1	1.35036
Y46E12A.4	2.99431	4.04287	1	1.35019
W02D7.8	5.04942	6.8174	1	1.35014
R08F11.2	2.90357	3.91995	1	1.35004
Y48G1C.6	5.00122	6.74906	1	1.34948
F36G9.6	3.41975	4.61378	1	1.34916
F38C2.1	2.11694	2.85583	1	1.34904
H24D24.1	1.93623	2.61168	1	1.34885
C02A12.8	1.53578	2.07134	1	1.34872
R04A9.7	1.17591	1.58568	1	1.34847
ZK945.4	4.78138	6.44619	1	1.34819
F20B4.3	2.18304	2.94179	1	1.34757
F10D2.6	2.47083	3.32957	1	1.34755
F48D6.2a	2.33198	3.14113	1	1.34698
F48D6.2b	2.33198	3.14113	1	1.34698
C04E6.9	1.72246	2.31991	1	1.34686
C46H11.3	3.3365	4.4935	1	1.34677
T06E8.2	3.38421	4.55635	1	1.34636
C27H5.7b.1	2.88562	3.8849	1	1.3463
F54G2.2	3.22715	4.34411	1	1.34611
K03D3.10	3.93187	5.29237	1	1.34602
C18H7.8	2.84345	3.82657	1	1.34575
C32E12.2	1.92154	2.58537	1	1.34547
Y105C5B.7	2.54031	3.41729	1	1.34523
D1025.3	3.94992	5.31221	1	1.34489
F15H9.4	3.54112	4.76079	1	1.34443
ZK1086.2	6.13572	8.249	1	1.34442
W01D2.6	2.04222	2.74556	1	1.3444
K06C4.7	2.27492	3.05814	1	1.34428
F52E4.4	4.20022	5.64362	1	1.34365
T25E12.10	1.41668	1.90322	1	1.34344
W04C9.6	3.8807	5.21096	1	1.34279
F42E8.1	3.79034	5.08913	1	1.34266
F46E10.3	1.2902	1.73216	1	1.34255
C02H6.1	3.05747	4.10402	1	1.34229
F45C12.15.2	4.09211	5.48842	1	1.34122
F35F11.3	1.9996	2.68173	1	1.34113
B0513.9b.1	5.53012	7.41587	1	1.341
C17D12.3	4.41974	5.92397	1	1.34034
F27E5.5	3.02918	4.06006	1	1.34032
T15B7.13	1.17048	1.56866	1	1.34018
M176.6b	5.17638	6.93343	1	1.33943
ZC482.2	2.29804	3.07754	1	1.3392
F11A5.3	3.62125	4.84708	1	1.33851
K11H12.3	4.73421	6.33667	1	1.33848
C36C9.5	2.00263	2.67964	1	1.33806
Y62H9A.11	2.26136	3.02582	1	1.33805
Y53H1A.3	2.15307	2.87831	1	1.33684
Y51H7BR.2	1.36353	1.82279	1	1.33682
K08D12.7	2.68446	3.58625	1	1.33593
D1009.5	3.60233	4.81167	1	1.33571
T01D1.5	3.19676	4.26901	1	1.33542
ZC328.5	2.95689	3.94776	1	1.3351
F26F12.5b	3.94179	5.26129	1	1.33475
R05H11.2	4.28963	5.72557	1	1.33474
F07E5.9	1.76389	2.35371	1	1.33439
H12I13.3	1.06592	1.42231	1	1.33435
Y32B12B.3	2.08659	2.7841	1	1.33428
F11A5.16	3.89917	5.2025	1	1.33426
C34C12.9	4.50167	6.00367	1	1.33365
ZC21.6a	3.48783	4.65062	1	1.33338
F14F9.8	6.01938	8.02562	1	1.3333
Y74C10AR.2	1.56072	2.08047	1	1.33303
C49C3.8	4.55663	6.07046	1	1.33223
Y53C12B.6	1.61261	2.14774	1	1.33184
F40G12.2	1.41919	1.88979	1	1.3316
C24B9.7	2.72154	3.62393	1	1.33157
K11H12.9	3.65807	4.86826	1	1.33083
Y70G10A.3	6.63504	8.82574	1	1.33017
Y53F4B.20	2.92767	3.89339	1	1.32986
Y38C9B.3	1.26979	1.68833	1	1.32961
C16C4.8	2.454	3.26219	1	1.32934
E03H4.3	3.36	4.46613	1	1.32921
K01A2.2a.1	5.79792	7.70655	1	1.32919
K01A2.2a.2	5.79792	7.70655	1	1.32919
T19C9.4	2.5838	3.43314	1	1.32872
Y48G10A.6	3.76278	4.99878	1	1.32848
K04F1.13	1.62572	2.15934	1	1.32823
F32A7.7	3.98067	5.28715	1	1.32821
B0250.10	1.70334	2.26234	1	1.32818
C03C11.2	6.17894	8.20613	1	1.32808
T07H3.3b	5.03139	6.6806	1	1.32778
ZK287.2	6.10347	8.09302	1	1.32597
B0513.9a	5.64259	7.4815	1	1.3259
T07H3.3a	5.0796	6.73359	1	1.32561
W01D2.4	1.88612	2.49997	1	1.32545
F53B2.2	3.63926	4.82347	1	1.3254
Y60A3A.25	3.68249	4.88048	1	1.32532
F57G8.3	1.63285	2.16398	1	1.32528
C55A1.4	3.45723	4.58167	1	1.32524
F45C12.15.1	4.12146	5.46158	1	1.32516
Y34D9A.6.2	6.34647	8.40903	1	1.32499
T02G5.14	3.09469	4.09957	1	1.32471
F17A2.1	1.4534	1.92513	1	1.32457
K12G11.4	3.9041	5.17109	1	1.32453
C49A1.9	2.47536	3.27851	1	1.32446
C30H6.3	2.31097	3.06063	1	1.3244
C24B9.12	2.18914	2.89903	1	1.32428
C46H3.1	3.46353	4.58663	1	1.32427
Y38H6C.14	3.6141	4.78477	1	1.32392
T23B12.5	5.20954	6.89415	1	1.32337
C51E3.3	2.40952	3.18773	1	1.32298
C18B10.7	1.78313	2.35802	1	1.3224
Y41C4A.2	5.19009	6.86201	1	1.32214
F55G1.12	4.19104	5.54068	1	1.32203
T21D9.2	1.3619	1.79981	1	1.32154
C11E4.2	4.66329	6.16226	1	1.32144
C09G1.1	2.38768	3.1528	1	1.32045
T20B3.4	2.98177	3.93629	1	1.32012
F45C12.15	4.11447	5.43079	1	1.31992
C36C9.3	2.58023	3.40402	1	1.31927
Y61B8A.4	4.63723	6.11712	1	1.31913
F41E6.14	4.81836	6.35517	1	1.31895
F23H12.7	4.41485	5.82292	1	1.31894
F18E9.6	6.46	8.52	1	1.31889
Y49F6C.7	3.19254	4.21051	1	1.31886
C39H7.7	2.81798	3.71635	1	1.3188
F15E11.10	1.97413	2.60297	1	1.31854
R148.1	2.3448	3.09129	1	1.31836
M199.3	2.18938	2.88512	1	1.31778
F12A10.7	6.62116	8.72053	1	1.31707
Y62E10A.4	3.96597	5.22263	1	1.31686
R09D1.14	2.59444	3.4161	1	1.3167
Y75B8A.39	5.10709	6.7237	1	1.31654
ZK616.10c	1.80257	2.37307	1	1.3165
T12B3.1	3.54988	4.67338	1	1.31649
6R55.2	3.42389	4.50625	1	1.31612
C49D10.2	2.1877	2.87915	1	1.31607
F10G2.8	2.27505	2.99348	1	1.31579
ZC15.10	4.15875	5.47187	1	1.31575
VC27A7L.1	1.93975	2.55195	1	1.31561
F54A5.1.2	6.06161	7.97444	1	1.31556
C32H11.13	2.29906	3.02447	1	1.31553
F25E5.6a	4.87462	6.41266	1	1.31552
F57G9.1	3.77292	4.96314	1	1.31546
C13B7.3	1.79386	2.35902	1	1.31506
W10G11.14	3.59578	4.72806	1	1.31489
Y40B10B.2	2.55379	3.35741	1	1.31468
Y45G12C.7	1.53685	2.02	1	1.31438
F56C3.5	2.55617	3.35967	1	1.31434
Y19D2B.2	3.54655	4.66048	1	1.31409
R07B5.3	3.75224	4.92974	1	1.31381
K09D9.8	2.87014	3.77069	1	1.31376
C44B11.1	4.62169	6.07103	1	1.31359
F20D1.8	5.72875	7.52381	1	1.31334
F22B7.2	3.71354	4.87646	1	1.31316
F35C8.1	2.85176	3.74425	1	1.31296
T27C10.1	2.7102	3.55631	1	1.3122
F13E6.3	4.09788	5.37402	1	1.31142
C17C3.1d.1	5.87211	7.7005	1	1.31137
C35D10.15	4.88948	6.41115	1	1.31121
F37B1.8	3.79262	4.97178	1	1.31091
F54F11.3	3.97078	5.20305	1	1.31033
D1044.7	4.02578	5.27383	1	1.31002
ZK993.2	2.39499	3.13745	1	1.31
F23D12.5	2.43319	3.18718	1	1.30988
C43D7.5	4.39411	5.75517	1	1.30975
T28H10.4	4.96375	6.50084	1	1.30966
F21F8.2	2.39294	3.13373	1	1.30957
F55E10.4	2.68429	3.515	1	1.30947
Y71G12B.31	3.6692	4.80152	1	1.3086
T08E11.7	5.46889	7.15582	1	1.30846
F09F9.3	5.70811	7.46811	1	1.30833
Y9C9A.12	1.1617	1.51958	1	1.30807
Y14H12A.2	5.66533	7.40922	1	1.30782
T13C5.4	2.69001	3.51654	1	1.30726
F25C8.5	1.94556	2.54321	1	1.30718
ZC239.5	4.54184	5.93574	1	1.3069
R04B5.7	1.99939	2.61277	1	1.30678
C54D1.1	5.46823	7.14526	1	1.30669
F38E11.2	5.847	7.6375	1	1.30623
F21H7.11	0.964147	1.25923	1	1.30605
K08G2.8	1.50007	1.9584	1	1.30554
F25E5.9	2.26417	2.95541	1	1.3053
Y32H12A.1	3.26738	4.26446	1	1.30516
T22B2.3	1.78592	2.3307	1	1.30504
F49F1.6	3.86774	5.04749	1	1.30502
T22H6.5.1	5.16544	6.74027	1	1.30488
C50B6.6	2.81258	3.67004	1	1.30487
R13D11.8	6.42096	8.37549	1	1.3044
F47B8.9a	2.5914	3.37811	1	1.30359
C18D11.9	2.88375	3.75836	1	1.30329
B0304.8	2.42802	3.16297	1	1.30269
T05A8.7	2.70341	3.52107	1	1.30246
H12D21.4	2.04746	2.66637	1	1.30229
F33H1.6	3.83	4.9875	1	1.30222
T27A8.5	2.02614	2.63839	1	1.30217
F49C5.6	1.61387	2.10043	1	1.30148
Y39C12A.7	2.44126	3.17714	1	1.30144
M03A1.3	5.93892	7.72702	1	1.30108
Y54F10BM.4	3.66102	4.76236	1	1.30083
F18A12.2	4.18081	5.43686	1	1.30043
W04G3.6a.2	4.72267	6.14049	1	1.30021
W04G3.6b.1	4.72267	6.14049	1	1.30021
Y38H6C.13	2.65912	3.45686	1	1.3
K03H6.4	3.19831	4.15749	1	1.2999
F21H7.12.1	6.641	8.63227	1	1.29984
Y102A5C.32	1.44478	1.87797	1	1.29983
K06A1.3	4.97395	6.46432	1	1.29964
Y46H3D.3	1.36714	1.77679	1	1.29963
C02A12.2	2.08886	2.71344	1	1.29901
Y38C9B.2	2.40177	3.11989	1	1.299
Y47D7A.6	3.76393	4.88888	1	1.29888
C37C3.11	4.41756	5.73775	1	1.29885
F26D2.12	2.31421	3.00537	1	1.29866
T08B6.5	0.860122	1.11624	1	1.29777
T09D3.3	3.30259	4.28463	1	1.29736
F16F9.2	7.47931	9.70314	1	1.29733
F54H12.2	4.87878	6.32878	1	1.29721
T01G6.10	4.43797	5.75648	1	1.2971
T22H6.5.2	5.24949	6.80801	1	1.29689
F28H7.10b	4.57	5.92667	1	1.29686
C47E8.3	5.07606	6.58269	1	1.29681
F07G6.9	2.65947	3.44807	1	1.29652
C05B5.4	5.52175	7.15757	1	1.29625
F30B5.8	3.37573	4.37475	1	1.29594
F59F5.4	3.382	4.38267	1	1.29588
C55H1.1	2.48985	3.22595	1	1.29564
F46B3.1	4.38153	5.6754	1	1.2953
R08A2.7	2.724	3.52819	1	1.29522
Y71A12B.8	2.54005	3.28975	1	1.29515
F46F5.8	3.08	3.98875	1	1.29505
F59E11.13	1.91544	2.47999	1	1.29473
C09G12.16	2.74202	3.5493	1	1.29441
ZK971.1	4.06316	5.25936	1	1.2944
F46B3.16	2.30842	2.98569	1	1.2934
F28C12.6	4.04522	5.23193	1	1.29336
F37C12.16	2.3074	2.98391	1	1.29319
F40G12.15	3.09532	4.00232	1	1.29302
Y67D8B.1	4.2909	5.54671	1	1.29267
Y69H2.12	1.80429	2.33171	1	1.29232
W04G5.6	2.45648	3.17427	1	1.2922
T17A3.6	2.09689	2.7092	1	1.29201
T13B5.6	4.09317	5.28778	1	1.29186
C10A4.7	3.59091	4.63847	1	1.29172
R13H4.6	2.38293	3.07679	1	1.29118
F36H12.1	4.98428	6.43464	1	1.29099
Y45F10B.14	3.32309	4.28973	1	1.29089
R05D8.7	3.35288	4.327	1	1.29053
T25G3.1	3.94515	5.09053	1	1.29033
F10D2.4	3.40777	4.39607	1	1.29001
H28G03.3	2.77953	3.58391	1	1.28939
C29F9.8	2.34375	3.0216	1	1.28921
Y4C6B.2a	7.14639	9.211	1	1.2889
F47B8.9b	2.63144	3.39083	1	1.28858
C54C8.6	2.19658	2.83025	1	1.28848
C04H4.1	3.76667	4.8525	1	1.28827
K08B4.2	1.87467	2.41475	1	1.2881
ZK488.6	2.62265	3.37749	1	1.28782
W06E11.7	5.73833	7.38208	1	1.28645
ZC412.2	2.92728	3.76557	1	1.28637
T08G2.2	3.95169	5.0827	1	1.28621
T19D12.3	3.26422	4.19778	1	1.286
C18D4.2.1	2.63018	3.38234	1	1.28598
W09G12.6	1.89614	2.43737	1	1.28544
F46F5.16	2.70122	3.47117	1	1.28504
C47A10.10	1.69251	2.17486	1	1.28499
C54E4.4	3.99153	5.12872	1	1.2849
Y51A2D.21	5.02048	6.4481	1	1.28436
Y48E1B.9.1	8.2585	10.606	1	1.28426
Y47D3B.4	4.59676	5.9034	1	1.28425
Y68A4A.13	4.9025	6.295	1	1.28404
Y73B6BL.44	6.5675	8.43165	1	1.28384
F36G9.3	4.61425	5.92299	1	1.28363
F46F2.3.1	9.01447	11.5709	1	1.2836
F46F2.3.2	9.01447	11.5709	1	1.2836
C31H2.3	2.85094	3.65883	1	1.28338
F58E2.2	3.72475	4.77987	1	1.28327
K02D7.3	7.63957	9.80122	1	1.28296
Y51A2D.1	3.55972	4.56676	1	1.2829
K11H3.5	3.03622	3.89511	1	1.28288
C06E1.1	4.49033	5.76056	1	1.28288
C36F7.4a.2	3.3712	4.32482	1	1.28288
W03F9.9	4.50354	5.77538	1	1.28241
F56H6.4	3.76344	4.82489	1	1.28204
F32H5.5	1.83292	2.34967	1	1.28193
K04A8.2	3.40069	4.35919	1	1.28185
C18F10.8	3.48111	4.46221	1	1.28184
F01D4.1	4.15098	5.32057	1	1.28176
Y22D7AL.9	5.74518	7.36352	1	1.28169
F46B3.9	3.02261	3.87375	1	1.28159
F55G1.15	4.96527	6.36315	1	1.28153
F46F2.3	9.55979	12.2493	1	1.28134
C28F5.2	4.5743	5.85932	1	1.28092
Y9C9A.10	2.19502	2.81127	1	1.28075
K10G4.10	1.93867	2.48287	1	1.2807
Y19D10B.1	3.15791	4.04384	1	1.28054
C47D12.4	3.23343	4.14039	1	1.28049
C44B12.8	1.50269	1.92409	1	1.28043
Y57G11C.32	3.09575	3.96334	1	1.28025
Y9C9A.1	5.01399	6.41743	1	1.2799
F15H9.3	2.87682	3.68106	1	1.27956
F20E11.5	1.55799	1.99312	1	1.27929
C02A12.6	1.48204	1.89538	1	1.27889
W04D2.2a	3.25833	4.16693	1	1.27885
F37B1.1	8.49275	10.858	1	1.2785
F09C6.14	2.48	3.17044	1	1.2784
W07B8.4	6.5742	8.40266	1	1.27813
Y46H3C.3	2.03797	2.60368	1	1.27758
F25E2.1	5.43276	6.93864	1	1.27718
T22H2.3	4.12907	5.2707	1	1.27648
F57H12.4	3.26779	4.16991	1	1.27606
ZK669.3	6.5801	8.3953	1	1.27586
F59D6.7	5.77125	7.36263	1	1.27574
C24H12.9	1.86748	2.38237	1	1.27572
T22A3.8	5.17093	6.59606	1	1.2756
W05E7.3	8.88805	11.3363	1	1.27545
ZK287.2.2	5.40612	6.89495	1	1.2754
H02F09.3	5.12248	6.5291	1	1.2746
C39B10.3	3.31663	4.22706	1	1.2745
Y60A3A.5	2.51464	3.20439	1	1.2743
R03H4.6	6.66658	8.49413	1	1.27414
F22F7.6	2.99578	3.81604	1	1.2738
Y45G12C.8	1.38213	1.75931	1	1.27289
W08D2.3a	4.29778	5.46945	1	1.27262
M176.6a	5.1699	6.57715	1	1.2722
T13C5.1b	5.12049	6.51381	1	1.27211
K07C6.11	3.39988	4.32274	1	1.27144
Y38H6A.2	2.06237	2.62161	1	1.27116
K07B1.1	6.60862	8.39644	1	1.27053
F35D2.4	3.2294	4.1027	1	1.27042
ZK177.3	4.11147	5.22327	1	1.27041
T22H6.5	5.60084	7.11517	1	1.27038
F34D6.9	3.76917	4.7875	1	1.27017
ZK783.1	8.06749	10.2468	1	1.27013
M04D8.8	2.36348	3.00178	1	1.27007
C10H11.5	3.04245	3.86396	1	1.27001
W06H8.2	4.16812	5.29335	1	1.26996
Y73C8C.6	2.70141	3.43013	1	1.26976
C01G10.6	3.54875	4.50296	1	1.26888
W07G1.2	3.94569	5.00585	1	1.26869
Y25C1A.12	1.80636	2.29135	1	1.26849
F10G2.3	4.73275	6.00343	1	1.26849
Y119D3A.4	2.71952	3.44961	1	1.26846
C05E11.4	6.12455	7.768	1	1.26834
F49F1.1	5.28596	6.70094	1	1.26769
F14B6.4	4.34931	5.51184	1	1.26729
M02H5.10	1.69368	2.14632	1	1.26725
F22F4.2.2	5.69747	7.21868	1	1.267
F14D2.7	5.54621	7.02703	1	1.267
Y105E8B.6	5.643	7.14933	1	1.26694
F37B1.4	7.3425	9.30158	1	1.26681
T10B10.7	4.34021	5.49816	1	1.26679
F09A5.2	3.8457	4.8709	1	1.26658
K10G6.5	4.85023	6.14175	1	1.26628
T01G6.9	1.33534	1.68995	1	1.26556
F53F8.4	7.10905	8.99258	1	1.26495
F14H12.1	2.88744	3.65169	1	1.26468
F35F10.1	5.98549	7.56947	1	1.26464
F36H1.9	1.94424	2.45808	1	1.26429
C49F5.7.1	6.65273	8.4109	1	1.26428
C49F5.7.2	6.65273	8.4109	1	1.26428
C33G8.12	5.11401	6.46523	1	1.26422
C54F6.7	2.61028	3.29984	1	1.26417
M04C7.1	4.03273	5.0977	1	1.26408
ZK262.10	3.60915	4.56175	1	1.26394
F59B2.11	2.11905	2.6781	1	1.26382
C29E4.9	2.51583	3.17929	1	1.26371
K09E3.1	3.69301	4.66687	1	1.2637
T18H9.2a	5.68923	7.18821	1	1.26348
F54E7.5	1.64125	2.07361	1	1.26343
Y4C6B.2b	7.65904	9.67525	1	1.26325
W03F9.11	7.38672	9.33008	1	1.26309
C52B9.5	2.24818	2.83957	1	1.26305
C36F7.4a.1	2.98438	3.76759	1	1.26244
F58E6.8	3.9945	5.04239	1	1.26233
F58E1.4	2.68515	3.38954	1	1.26233
Y48G9A.12	3.71732	4.69196	1	1.26219
R03A10.1	5.09729	6.43292	1	1.26203
Y73B6BL.36	3.11808	3.93484	1	1.26194
C06E4.6	3.51854	4.43944	1	1.26173
F01E11.1	5.09739	6.43141	1	1.2617
C04E12.5	3.34456	4.21816	1	1.2612
C05E4.12	1.13543	1.43181	1	1.26103
Y43C5A.3	7.20765	9.08895	1	1.26101
C14C6.7	2.21532	2.79345	1	1.26097
C17E7.11	2.25673	2.84536	1	1.26084
K04F1.8	1.53167	1.93096	1	1.26069
Y97E10AL.1	3.5719	4.50219	1	1.26045
F18E9.3	6.29395	7.93303	1	1.26042
R04D3.8	3.02892	3.81766	1	1.2604
C42C1.2	3.4332	4.32604	1	1.26006
F54A5.1.1	7.93852	9.99762	1	1.25938
F43G6.5	2.19735	2.76706	1	1.25927
T21C9.11	3.6863	4.64204	1	1.25927
T12B3.2	5.49802	6.92322	1	1.25922
F52D2.1	0.825598	1.0389	1	1.25836
W04E12.1	2.58205	3.24805	1	1.25793
Y37A1B.9	1.11713	1.40511	1	1.25778
F30A10.4	1.55485	1.9548	1	1.25723
C26B9.6	5.3929	6.77977	1	1.25717
C28C12.8	2.07467	2.60742	1	1.25679
F42F12.7	6.7893	8.5318	1	1.25665
T22G5.4	4.4523	5.59303	1	1.25621
W09C5.4	4.82798	6.06424	1	1.25606
C07B5.2	5.46817	6.86679	1	1.25578
T25D1.2	3.89117	4.88359	1	1.25504
Y18H1A.14	3.84642	4.82683	1	1.25489
M70.2	3.9297	4.92959	1	1.25444
C49F5.4	4.16974	5.23047	1	1.25439
Y7A9D.1	6.13833	7.69875	1	1.25421
ZK228.4	7.59182	9.52112	1	1.25413
M02H5.2	2.66867	3.34578	1	1.25373
F45E6.6	3.65633	4.58317	1	1.25349
C16C10.8.1	6.13208	7.68603	1	1.25341
E04F6.6	7.60489	9.53173	1	1.25337
F49H6.1	3.21278	4.02668	1	1.25333
T22C8.5	6.77261	8.48817	1	1.25331
ZC443.5	4.12561	5.17065	1	1.2533
Y18D10A.2	5.10626	6.3969	1	1.25276
Y97E10B.7	2.26965	2.84332	1	1.25276
C35D6.9a	0.738857	0.925574	1	1.25271
Y38C1AA.9	4.41083	5.52523	1	1.25265
F56D6.11	3.84938	4.82062	1	1.25231
D2024.10	5.18708	6.495	1	1.25215
F47H4.4	1.85872	2.32733	1	1.25211
R07B1.2.1	5.29068	6.62279	1	1.25178
R09B5.1	3.12774	3.91482	1	1.25164
C38D9.7	2.0454	2.56004	1	1.25161
F56D5.1	3.57808	4.47804	1	1.25152
C27F2.1	3.57702	4.47635	1	1.25142
R06A4.10b	4.82776	6.04042	1	1.25119
H34P18.1	3.42522	4.28475	1	1.25094
C33D9.9	5.02121	6.2807	1	1.25083
ZK899.4	5.04815	6.31427	1	1.25081
F16F9.3	4.64305	5.80391	1	1.25002
F35E8.1	3.47649	4.34568	1	1.25002
C06E2.7	4.26283	5.32783	1	1.24983
W06G6.13	1.48104	1.85071	1	1.2496
F20C5.7	2.80041	3.49755	1	1.24894
C36F7.4b	3.17295	3.96259	1	1.24887
C49H3.12	5.33049	6.65632	1	1.24873
T01B4.2	5.87023	7.32942	1	1.24857
B0511.1	6.33128	7.90454	1	1.24849
Y69H2.13	5.27748	6.58886	1	1.24849
C41G6.12	3.47012	4.33176	1	1.2483
F43C11.10	2.20566	2.75283	1	1.24807
C04F6.3	6.95745	8.68175	1	1.24784
C04F6.3.2	6.95745	8.68175	1	1.24784
B0281.3	5.44818	6.79791	1	1.24774
C07A12.1c	7.23196	9.02355	1	1.24773
T04A11.2	6.55359	8.17538	1	1.24747
Y54E10A.4a.2	8.16712	10.1878	1	1.24741
C16C10.8	6.5401	8.15754	1	1.24731
T05F1.7	3.09821	3.86424	1	1.24725
Y75B7AL.3	4.63452	5.77998	1	1.24716
Y47H9A.1	3.93534	4.90775	1	1.2471
F34D10.5	5.82504	7.2642	1	1.24706
ZK669.2	5.51275	6.87461	1	1.24704
C44C3.6	0.622421	0.776117	1	1.24693
F54B11.9	3.96361	4.94125	1	1.24665
T19H12.8	4.56788	5.69133	1	1.24595
C16C10.8.2	6.53087	8.13702	1	1.24593
F16B4.7	7.40688	9.2279	1	1.24586
T20F10.4	2.13167	2.65542	1	1.2457
ZC239.9	3.29817	4.10698	1	1.24523
W06D12.6	2.33972	2.91333	1	1.24516
F14F9.2	6.11932	7.61944	1	1.24514
E03H4.5	2.94374	3.66446	1	1.24483
F44F4.13	2.12602	2.64611	1	1.24463
M04D8.4	3.8459	4.7866	1	1.2446
F01F1.14	3.98677	4.96167	1	1.24453
Y75B7AL.2	5.21828	6.49385	1	1.24444
Y46H3B.2	5.79091	7.20578	1	1.24433
Y71G12B.5	3.02702	3.76634	1	1.24424
T24A6.7	4.69315	5.83922	1	1.2442
F40G9.4	5.17788	6.44228	1	1.24419
F09D12.1	8.04608	10.0107	1	1.24417
W06G6.1	4.22297	5.2537	1	1.24408
F28C12.5	1.57303	1.9563	1	1.24365
F49A5.8	1.99174	2.47646	1	1.24337
B0454.10	5.36723	6.67343	1	1.24337
ZK380.5	6.82444	8.485	1	1.24332
T21C9.3a	8.12939	10.1046	1	1.24297
E02C12.5	5.01427	6.23245	1	1.24294
F10A3.12	0.937467	1.16517	1	1.24289
Y70C5C.2	3.39459	4.21821	1	1.24263
Y48E1B.9.2	7.6315	9.48227	1	1.24252
F38C2.5	1.93192	2.40038	1	1.24248
F31F4.6	4.5415	5.64267	1	1.24247
F54A5.1	8.33111	10.351	1	1.24245
W10C8.4b	4.405	5.47236	1	1.24231
F09F3.9.1	5.04356	6.26561	1	1.2423
C04F6.3.1	6.88675	8.5524	1	1.24186
F01D4.9	2.69641	3.3482	1	1.24172
D1009.3b	4.85454	6.02752	1	1.24162
F17B5.4	2.20159	2.73315	1	1.24144
Y106G6D.6	7.73855	9.60688	1	1.24143
Y119D3B.3	1.845	2.29028	1	1.24135
F08H9.3	5.58625	6.93417	1	1.24129
T21C9.3a.2	8.29337	10.2938	1	1.24121
ZK1098.3	4.52559	5.61658	1	1.24107
F02C12.4	3.91849	4.86268	1	1.24096
B0281.8	2.34767	2.91331	1	1.24094
K11G9.1	5.06853	6.28964	1	1.24092
F45F2.5	2.40103	2.97917	1	1.24079
C09E7.6	5.17869	6.42543	1	1.24074
T21C9.3a.1	8.2967	10.2938	1	1.24071
R06A4.10a	5.00977	6.2138	1	1.24034
Y50D4B.6	4.47382	5.54892	1	1.24031
C13B7.5	2.42521	3.00759	1	1.24014
T12B5.4	6.07532	7.53412	1	1.24012
F44E5.4.2	7.62486	9.45566	1	1.24011
F41C6.3	4.1	5.0825	1	1.23963
Y110A2AL.9	6.47897	8.03143	1	1.23962
Y1H11.1	2.82635	3.50353	1	1.23959
ZK287.2.1	6.5386	8.10453	1	1.23949
F12A10.5	4.4118	5.46737	1	1.23926
C07A12.1a	6.79009	8.41458	1	1.23924
R07C3.14	0.712185	0.8825	1	1.23914
C06E1.8	6.86818	8.51042	1	1.23911
B0462.3	1.9671	2.43734	1	1.23905
K12D9.9	1.37861	1.70787	1	1.23883
C55A1.15	1.54475	1.91325	1	1.23855
ZC239.19	1.36955	1.69617	1	1.23849
C16C8.19	3.77294	4.67222	1	1.23835
T01G6.1	4.04942	5.01444	1	1.23831
F57G9.2	3.74529	4.63772	1	1.23828
Y92H12BM.1	6.247	7.73375	1	1.23799
F44E5.4	7.67347	9.49901	1	1.2379
Y75B12A.2	2.58125	3.19525	1	1.23787
C34D4.11	4.72708	5.85083	1	1.23773
K01D12.2	4.76494	5.89637	1	1.23745
T10H4.6	3.87547	4.79511	1	1.23729
F47E1.1	4.02924	4.98495	1	1.23719
Y75B8A.11	3.2485	4.01821	1	1.23694
B0285.10	4.47688	5.53741	1	1.23689
H04M03.6	1.87338	2.31696	1	1.23678
F19H6.3	2.44212	3.02028	1	1.23675
Y113G7B.4	4.99863	6.18128	1	1.23659
F17A2.9	1.18853	1.4697	1	1.23657
ZK112.6	4.53017	5.60172	1	1.23654
C14E2.3	2.97214	3.67503	1	1.23649
F21H7.10	2.44438	3.0223	1	1.23643
T26H2.3	0.905655	1.11976	1	1.23641
Y37E11AL.1	5.01501	6.19973	1	1.23623
H28G03.4	5.12317	6.33314	1	1.23618
Y47G6A.17	3.25197	4.01954	1	1.23603
F35B12.1	1.51287	1.86932	1	1.23561
K07C6.3	4.17961	5.16372	1	1.23546
Y116A8B.1	1.66367	2.05538	1	1.23545
F10C1.8b	4.41	5.4475	1	1.23526
F23H12.6	5.37313	6.63667	1	1.23516
M02F4.2	4.71333	5.82167	1	1.23515
C33D9.5	3.92598	4.84854	1	1.23499
F13H8.11	7.7692	9.59449	1	1.23494
C38D9.9	4.55199	5.62069	1	1.23478
T21B4.15	5.04421	6.22849	1	1.23478
C36B7.8	4.365	5.38945	1	1.2347
C18H9.8	3.90956	4.82632	1	1.23449
F54C1.1	5.5199	6.81406	1	1.23445
H04D03.4	3.08815	3.81165	1	1.23428
W10G11.7	2.00346	2.47256	1	1.23414
T01C4.8	5.16709	6.37625	1	1.23401
C33G8.10	4.94369	6.10027	1	1.23395
C14C6.1	1.23868	1.52808	1	1.23364
D1009.3a	4.9769	6.13924	1	1.23355
Y46H3D.4	1.05094	1.29638	1	1.23354
F13H6.4	3.50503	4.32355	1	1.23353
F49B2.3	3.51219	4.33202	1	1.23343
T09A12.2a	4.43471	5.46814	1	1.23303
Y17D7B.6	2.47485	3.05144	1	1.23298
C16D9.1	5.51932	6.80507	1	1.23295
K11G9.6	7.64359	9.42345	1	1.23286
Y41C4A.11	6.87721	8.47846	1	1.23283
F53F10.7	4.272	5.266	1	1.23268
M176.7	7.23592	8.91918	1	1.23263
Y39D8B.1	2.88606	3.55719	1	1.23254
F56B3.1	10.4494	12.878	1	1.23242
C07A12.1b	6.92752	8.53657	1	1.23227
C08E3.11	2.81712	3.47138	1	1.23224
F02D10.7	2.36254	2.91097	1	1.23214
Y105C5A.8b	5.73	7.06	1	1.23211
F49A5.4	3.06591	3.77711	1	1.23197
C15C8.5	4.27123	5.26155	1	1.23186
Y48E1B.9	8.81999	10.8641	1	1.23176
T02G6.1	4.933	6.07425	1	1.23135
C32H11.1	3.08387	3.79655	1	1.2311
F36H5.2a	5.281	6.5	1	1.23083
R10D12.4	1.64429	2.02327	1	1.23048
Y113G7B.6	2.99464	3.68407	1	1.23022
ZK673.11b	4.47598	5.50522	1	1.22995
T21C9.3b.1	9.53766	11.729	1	1.22976
ZK1248.8	2.34389	2.88223	1	1.22968
C54D2.6	1.33857	1.646	1	1.22967
C45G9.11	2.92072	3.59111	1	1.22953
Y47H9C.12	4.57214	5.62	1	1.22918
H23L24.5	5.77608	7.09976	1	1.22916
T05E12.3	3.57223	4.39052	1	1.22907
K03B8.11	3.608	4.434	1	1.22894
F30A10.1	4.36287	5.35967	1	1.22847
T21C9.3b.2	9.62726	11.8244	1	1.22822
D2062.3	1.8329	2.25094	1	1.22808
F41F3.6	2.0922	2.56802	1	1.22743
F43D2.3	4.40633	5.40784	1	1.22729
Y38H6C.12	4.58118	5.62179	1	1.22715
T21F2.1b	4.88834	5.99851	1	1.2271
H11E01.2	6.23686	7.65262	1	1.227
F56C3.4	2.33865	2.8693	1	1.2269
T21C9.3b	9.69156	11.8902	1	1.22686
T22E5.3	4.95681	6.08062	1	1.22672
Y106G6D.6.2	7.85729	9.6373	1	1.22654
ZC404.12	3.47075	4.257	1	1.22654
T11F9.2b	6.03554	7.40168	1	1.22635
C05E11.5	7.30342	8.95649	1	1.22634
C45B11.4	3.18517	3.9058	1	1.22624
C32B5.6	2.94393	3.60956	1	1.2261
Y54E10A.4a	8.59119	10.5333	1	1.22606
B0303.16	4.33289	5.31173	1	1.22591
T26H5.4	7.53267	9.23411	1	1.22588
ZK678.2	2.05579	2.51963	1	1.22563
F07B10.5	1.4434	1.76891	1	1.22552
F59E11.2	5.68529	6.96603	1	1.22527
C34F11.8	9.00008	11.0266	1	1.22517
R03H10.7	6.33312	7.75858	1	1.22508
C49D10.11	2.13328	2.61333	1	1.22503
F21E9.6	3.79736	4.65022	1	1.22459
R10E8.5	1.87053	2.2901	1	1.2243
C25F9.7	5.32231	6.51581	1	1.22424
F45D11.10	1.35292	1.65604	1	1.22405
T01G5.7	4.97216	6.08599	1	1.22401
M163.9	3.26477	3.99548	1	1.22382
R04D3.6	2.3232	2.84272	1	1.22362
F20E11.1	1.93684	2.36937	1	1.22332
F14D7.8	5.12509	6.26949	1	1.22329
W09B6.5	4.04175	4.94419	1	1.22328
ZK112.5	4.89208	5.98438	1	1.22328
Y49F6B.11	1.78032	2.17754	1	1.22312
T04B2.6	6.3409	7.75449	1	1.22293
T13G4.2	4.20887	5.14679	1	1.22284
AH6.4	1.74959	2.13906	1	1.22261
H02I12.4	1.29595	1.58428	1	1.22249
F12E12.5	2.43074	2.97136	1	1.22241
C54E10.1	2.06755	2.52671	1	1.22208
Y22D7AL.1	2.5059	3.06146	1	1.2217
ZC455.3	2.94627	3.59924	1	1.22163
C44B7.3	5.91549	7.22618	1	1.22157
H20J04.6	4.9204	6.00832	1	1.2211
C27H5.6	3.30971	4.03934	1	1.22045
K02E7.12	4.24571	5.18143	1	1.22039
F20A1.2	4.57295	5.57951	1	1.22011
F15D4.5	7.8499	9.57618	1	1.21991
C46F9.2	3.13196	3.82044	1	1.21982
C50H2.2a	4.43479	5.40764	1	1.21937
Y41G9A.2	5.06822	6.17857	1	1.21908
D1014.2	3.60706	4.39496	1	1.21843
C06A5.12	7.065	8.607	1	1.21826
T19D7.1	3.94946	4.81085	1	1.2181
C32B5.7	2.44771	2.98118	1	1.21795
F57G9.4	2.70601	3.29561	1	1.21789
T28A11.18	5.05333	6.15389	1	1.21779
C50E3.14	2.22626	2.71093	1	1.21771
K09C8.5	5.79018	7.05023	1	1.21762
K08D8.1	5.33822	6.49943	1	1.21753
K08F4.6	5.36241	6.52861	1	1.21748
C17B7.9	4.35022	5.296	1	1.21741
F49H6.5	5.0864	6.19219	1	1.2174
F57G8.8	2.14356	2.6095	1	1.21736
Y102A5C.31	1.2425	1.51228	1	1.21712
R13A5.6	8.78065	10.6871	1	1.21712
F38B6.3	2.45369	2.98637	1	1.2171
Y46C8AL.3	5.17602	6.29872	1	1.2169
B0240.1.1	5.49447	6.68476	1	1.21663
F52F10.5	2.14851	2.61389	1	1.21661
T21B6.4	4.88643	5.94465	1	1.21656
F09C6.7	2.03706	2.47816	1	1.21654
M01B2.4	2.11098	2.56744	1	1.21623
F14F7.1.3	10.6038	12.8949	1	1.21606
C37H5.10	3.93833	4.78883	1	1.21595
Y19D10B.3	2.31228	2.81136	1	1.21584
C29E6.1b.1	7.17309	8.72133	1	1.21584
F14F7.1	10.6234	12.9151	1	1.21573
C02C2.1.1	8.31188	10.1042	1	1.21563
T11A5.3	2.39457	2.91059	1	1.2155
T01B6.3b	7.71561	9.37823	1	1.21549
C06B3.11	3.27113	3.97484	1	1.21513
F14F7.1.2	10.5753	12.8495	1	1.21505
T21B4.12	2.94732	3.58039	1	1.21479
ZC47.7	5.86736	7.1269	1	1.21467
Y22D7AR.3	1.971	2.394	1	1.21461
F59D6.2	4.30617	5.22989	1	1.21451
B0240.1	5.50613	6.68597	1	1.21428
B0240.1.2	5.50613	6.68597	1	1.21428
C02C2.1	8.3186	10.099	1	1.21403
C02C2.1.2	8.3186	10.099	1	1.21403
C17F4.12	3.76063	4.565	1	1.21389
F37B4.11	1.19063	1.44508	1	1.21372
Y41G9A.1	3.43762	4.17227	1	1.21371
Y7A5A.2	4.90518	5.95338	1	1.21369
F14F8.14	2.057	2.496	1	1.21342
C29E6.1b	7.21222	8.7503	1	1.21326
C29E6.1b.2	7.21222	8.7503	1	1.21326
T13A10.7	1.64072	1.99056	1	1.21322
F54C8.6	2.35254	2.85356	1	1.21297
F01D5.2	6.77543	8.21828	1	1.21295
C54E4.1	4.08805	4.95831	1	1.21288
F53B2.6	7.11473	8.62926	1	1.21287
F36D3.2	4.57319	5.54664	1	1.21286
B0222.2	4.08029	4.94855	1	1.21279
C17C3.13	2.4434	2.96312	1	1.21271
C08F1.6	2.0547	2.49118	1	1.21242
C08F11.4	3.32409	4.02898	1	1.21206
F33E2.4	5.26292	6.37892	1	1.21205
K02E2.4	5.44111	6.59486	1	1.21204
R07B7.15	5.73713	6.95301	1	1.21193
F35F10.7	5.73367	6.94731	1	1.21167
C54C8.5	3.71705	4.50347	1	1.21157
F49D11.2	3.12694	3.78813	1	1.21145
F43C1.1	2.39712	2.90383	1	1.21139
F58F6.5	3.34833	4.05611	1	1.21138
F43A11.4	3.26296	3.95231	1	1.21126
Y73B6BL.25	7.41197	8.9773	1	1.21119
C15B12.6	5.97675	7.23515	1	1.21055
T05G5.11	4.641	5.6165	1	1.21019
T06C12.2	2.52669	3.05737	1	1.21003
F25A2.1	4.16512	5.03822	1	1.20962
F56H11.2	7.12516	8.61859	1	1.2096
F14F7.1.1	10.4424	12.6304	1	1.20953
Y4C6B.5	6.07523	7.348	1	1.2095
C52E2.7	2.11258	2.55489	1	1.20937
Y82E9BL.13	7.20496	8.71327	1	1.20934
F36H9.1	3.00652	3.63558	1	1.20923
ZK1053.1	3.22392	3.89725	1	1.20885
Y37H2B.1	6.10068	7.3735	1	1.20864
F20A1.7a	4.17659	5.04753	1	1.20853
T03E6.4	3.97449	4.80286	1	1.20842
F13A7.13	2.44433	2.95361	1	1.20835
M05B5.5a.2	4.9572	5.98953	1	1.20825
W06D12.7	2.0076	2.42552	1	1.20817
F32H5.3b	6.43522	7.77461	1	1.20813
M7.10	2.96115	3.57646	1	1.2078
F10F2.4	6.45203	7.79263	1	1.20778
Y48A5A.3	5.84046	7.05341	1	1.20768
C56E6.4	2.95252	3.56497	1	1.20743
Y43F8C.17	3.77653	4.55952	1	1.20733
C33A12.8	1.82262	2.20047	1	1.20731
Y57E12AL.4	2.17471	2.62556	1	1.20731
Y51H4A.8	8.97805	10.8393	1	1.20731
ZC455.8a	1.98082	2.39116	1	1.20716
E03G2.1	2.44651	2.95321	1	1.20711
F32E10.8	4.75404	5.73813	1	1.207
Y49E10.23b	6.0453	7.2966	1	1.20699
F53C3.11	1.50173	1.81251	1	1.20694
T06C12.9	2.75743	3.32786	1	1.20687
F35E12.7d	8.87015	10.7046	1	1.20681
F25D1.5	7.34393	8.86271	1	1.20681
R07E5.5	3.63917	4.39167	1	1.20678
T28A11.4	6.55063	7.905	1	1.20676
F35E12.7a	8.64759	10.4352	1	1.20672
F55E10.1	3.78308	4.56462	1	1.20659
F35D11.3.1	7.23817	8.73199	1	1.20638
ZK1037.5	5.01716	6.05216	1	1.20629
F21H7.14	3.61278	4.3574	1	1.20611
F35D11.3	7.30164	8.80624	1	1.20606
T16A1.3	2.18963	2.64	1	1.20568
K07C6.4	6.9406	8.36817	1	1.20568
F48C11.1	4.28494	5.16602	1	1.20562
C15C8.2	3.3994	4.09823	1	1.20557
F22H10.6	4.55841	5.49543	1	1.20556
K12H6.5	3.50271	4.22233	1	1.20545
F35D11.3.2	7.26331	8.75444	1	1.2053
R01H2.7	5.82041	7.01511	1	1.20526
F13A2.1	2.80486	3.37975	1	1.20496
Y73F4A.2	6.67596	8.04415	1	1.20494
B0284.2	4.80232	5.78555	1	1.20474
C02H7.1	3.93198	4.7358	1	1.20443
C25A1.12	5.80955	6.997	1	1.2044
C17A2.4	2.29702	2.76651	1	1.20439
F09C6.1	1.47289	1.77383	1	1.20432
C29E6.1a	7.39085	8.90094	1	1.20432
F40H3.5	5.05011	6.08167	1	1.20426
ZK892.7	4.04753	4.87361	1	1.20409
ZC239.14	7.0873	8.53318	1	1.20401
F53B7.4	2.44044	2.93771	1	1.20376
T20G5.13	3.57718	4.30199	1	1.20262
C11D2.1	2.875	3.4575	1	1.20261
C25E10.3a	5.39469	6.48709	1	1.2025
F20G2.1	6.85426	8.2418	1	1.20244
K02E7.6.1	6.72566	8.08669	1	1.20236
R11G11.7	5.04807	6.06926	1	1.20229
C09G12.17	3.2745	3.93656	1	1.20219
C04E12.4	5.89563	7.08662	1	1.20201
W10C8.4a	4.7121	5.66333	1	1.20187
T26H5.10	7.27555	8.743	1	1.2017
C03G6.17	6.12526	7.36038	1	1.20164
F45C12.4	7.25973	8.72243	1	1.20148
K12D9.12	1.76103	2.11564	1	1.20137
C54D10.6	4.73814	5.69183	1	1.20128
F23H11.8b.2	6.53748	7.85257	1	1.20116
F07C4.6	3.61724	4.34482	1	1.20114
C12D8.18	3.44937	4.14313	1	1.20112
F19B10.5	2.15219	2.58441	1	1.20083
K10H10.6	1.57679	1.89291	1	1.20048
T04C12.2a	2.90567	3.48784	1	1.20036
F35E12.7c	8.96359	10.7589	1	1.20029
T14B4.5	7.26405	8.71841	1	1.20021
T04H1.10	1.13335	1.35988	1	1.19988
F56H9.3	3.82701	4.59182	1	1.19984
F47G4.2	6.83215	8.19531	1	1.19952
Y53C12B.7	5.97139	7.16153	1	1.19931
F07G6.6	5.53775	6.63994	1	1.19903
C55A1.6	4.32575	5.1865	1	1.19898
F20D1.7	3.68388	4.41651	1	1.19887
T24A6.11	2.55157	3.05847	1	1.19866
Y105C5B.1	2.18114	2.61429	1	1.19859
K10B4.1	3.41887	4.09725	1	1.19842
K05F1.5	5.6351	6.75284	1	1.19835
Y1B5A.1	5.1275	6.14417	1	1.19828
C29F7.5	3.48179	4.17184	1	1.19819
C13D9.4	2.12901	2.55068	1	1.19806
F08F8.5	7.35294	8.80853	1	1.19796
Y102A11A.6	4.78113	5.72719	1	1.19787
C30H6.6	5.86343	7.02362	1	1.19787
C01B12.9	4.85417	5.81333	1	1.1976
F14F9.7	2.68342	3.21346	1	1.19752
T28A11.3	3.67105	4.39603	1	1.19749
K03D7.11	1.82724	2.18764	1	1.19724
F31D5.6	2.83295	3.39145	1	1.19714
F20D6.9	3.378	4.04333	1	1.19696
E02C12.10	2.97407	3.55947	1	1.19683
Y32G9A.2	2.1925	2.62393	1	1.19677
C30F2.5	2.48026	2.96826	1	1.19675
M116.4	2.32714	2.78417	1	1.19639
F11E6.11.2	7.81722	9.35196	1	1.19633
ZK970.5	2.60334	3.11414	1	1.19621
F11E6.11	7.832	9.3674	1	1.19604
Y18D10A.10	5.91114	7.06979	1	1.19601
R03H4.4	2.85078	3.40933	1	1.19593
T15B7.17	4.62941	5.53565	1	1.19576
ZC132.4	5.04282	6.02989	1	1.19574
Y37E11B.1a	5.52087	6.60149	1	1.19573
Y46H3C.1	3.19756	3.82326	1	1.19568
Y73B6BL.12	5.28114	6.3145	1	1.19567
T09A12.2b	4.85736	5.80757	1	1.19562
T23E7.6	7.148	8.546	1	1.19558
T05F1.10	6.98644	8.35166	1	1.19541
H06H21.11	6.40611	7.65742	1	1.19533
Y110A2AL.7	1.86554	2.22976	1	1.19524
C25H3.10a	7.7901	9.31057	1	1.19518
Y40B10A.7	6.64655	7.94254	1	1.19499
K04F1.9	6.54866	7.82541	1	1.19496
Y7A9C.7	1.53847	1.838	1	1.19469
F22B3.7	2.64988	3.16571	1	1.19466
F56H9.4	4.19462	5.01032	1	1.19446
K09F5.1	1.72576	2.06117	1	1.19435
K06H7.1	2.84803	3.40104	1	1.19417
F53B6.6	4.04986	4.83586	1	1.19408
Y57A10A.21	4.05909	4.84659	1	1.19401
C49F5.7	7.16277	8.55222	1	1.19398
B0563.1	3.04445	3.63483	1	1.19392
Y40A1A.3	4.95892	5.91979	1	1.19377
C45G9.12	6.40354	7.64396	1	1.19371
F11E6.11.1	7.74917	9.25015	1	1.1937
F41B5.9	5.17502	6.17727	1	1.19367
Y32H12A.3.1	8.8552	10.5678	1	1.1934
C02B8.5	6.61664	7.89617	1	1.19338
Y48G8AR.2	5.25124	6.26635	1	1.19331
K02E2.3	2.27719	2.71681	1	1.19305
F35E12.7b	8.9621	10.6909	1	1.19291
F39B2.2	7.4264	8.8589	1	1.19289
C03E10.6	2.59667	3.09751	1	1.19288
M01B2.6	3.11246	3.7127	1	1.19285
K06A4.1	5.05346	6.02712	1	1.19267
F53C11.6	4.06375	4.84657	1	1.19263
C08E3.5	7.33514	8.74801	1	1.19262
F54F7.8	4.55893	5.43691	1	1.19258
K09D9.2	6.60685	7.87861	1	1.19249
T04C12.2b	2.82084	3.36373	1	1.19246
Y116F11B.2	5.7478	6.85383	1	1.19243
T27A8.3	4.07236	4.85555	1	1.19232
T07D1.1b	3.841	4.57936	1	1.19223
F09E5.7.1	7.7398	9.22495	1	1.19188
ZC239.3	2.99211	3.566	1	1.1918
F32G8.4	8.31984	9.91454	1	1.19167
F19H6.2	6.27084	7.47134	1	1.19144
K07C10.1	7.48529	8.91826	1	1.19144
C05E4.1.2	5.89352	7.02144	1	1.19138
C04F6.5	4.94138	5.88679	1	1.19133
Y32H12A.3	8.90643	10.6103	1	1.1913
Y32H12A.3.2	8.90643	10.6103	1	1.1913
T28C12.1	2.78188	3.31374	1	1.19119
K02E7.6.2	6.63536	7.90357	1	1.19113
F46B6.9	4.86024	5.78732	1	1.19075
T03G11.9	3.45249	4.11101	1	1.19074
Y39B6A.23	6.34593	7.55422	1	1.1904
F47H4.8	6.08486	7.24326	1	1.19037
M02H5.12	2.26249	2.69285	1	1.19022
F31F4.11	3.42471	4.07611	1	1.19021
F21C10.8b	6.00943	7.15105	1	1.18997
F02C12.5c	7.23513	8.60816	1	1.18977
ZC250.2	5.24397	6.23888	1	1.18972
Y87G2A.12	5.25956	6.25703	1	1.18965
F02C12.5a	7.19861	8.56353	1	1.18961
F15B9.2	4.75938	5.66156	1	1.18956
K02E7.6	6.67679	7.94165	1	1.18944
F42G2.8	5.57793	6.63318	1	1.18918
C40D2.3	2.36769	2.81545	1	1.18911
F49C5.7	2.62614	3.12238	1	1.18896
B0454.5	6.38603	7.59264	1	1.18894
K03D3.2	8.47665	10.0773	1	1.18883
T01G5.6	5.89077	7.00308	1	1.18882
C36E8.4	6.46167	7.68092	1	1.18869
Y43F8B.12	6.36723	7.56722	1	1.18846
F09E5.7.2	7.79153	9.2573	1	1.18812
C24D10.5	4.43612	5.26895	1	1.18774
B0213.10	5.0234	5.96611	1	1.18766
C47A10.7	2.33435	2.77232	1	1.18762
W07E6.3	5.12041	6.07902	1	1.18721
T26E3.8	1.58248	1.87866	1	1.18716
C40A11.2	2.09642	2.48854	1	1.18704
C40A11.2.1	2.09642	2.48854	1	1.18704
F45E6.4	4.49883	5.34	1	1.18698
F55F8.1.1	6.74335	8.00407	1	1.18696
F01F1.13	4.73298	5.6175	1	1.18689
T05F1.13	5.11185	6.06694	1	1.18684
T05E12.4	1.93635	2.2981	1	1.18682
F21C10.8a	6.06477	7.19618	1	1.18655
C46F4.1	4.11692	4.88493	1	1.18655
C44C10.3	5.12852	6.08524	1	1.18655
F26F2.1	5.05072	5.99282	1	1.18653
K01D12.14	6.52647	7.7407	1	1.18605
F35C12.3b	6.43916	7.63647	1	1.18594
F35C12.3b.2	6.37083	7.55367	1	1.18566
C25H3.10b	8.01839	9.50541	1	1.18545
C46G7.5	5.65318	6.70136	1	1.18541
C06E2.3	2.31256	2.74126	1	1.18538
C37E2.2a	6.81231	8.07502	1	1.18536
F32H5.3a	6.41622	7.60379	1	1.18509
C56E6.5	5.09228	6.03431	1	1.18499
Y102A11A.9	5.64827	6.69297	1	1.18496
F09E5.7	7.83257	9.28105	1	1.18493
Y43F8C.2	7.74329	9.175	1	1.1849
Y43F8C.2.1	7.74329	9.175	1	1.1849
C16C4.15	3.20365	3.79524	1	1.18466
Y71H2B.2	7.71629	9.14088	1	1.18462
C25E10.3b	5.25107	6.2202	1	1.18456
T11F1.8	2.8894	3.42263	1	1.18455
ZK262.6	1.99094	2.35824	1	1.18449
D2096.1	7.3251	8.67627	1	1.18446
[truncated: 28,425 more rows]

## Sheet: signal in Introns
Gene	GFP Mean Signal	RSR2 Mean Signal	GFP N	RSR2 N
H06A10.2	0.001	5.42	1	5420
T02H6.3	0.001	5.01	1	5010
C09G12.5	0.001	4.61	1	4610
F58E6.6	0.001	4.53	1	4530
ZC204.7	0.001	4.50333	1	4503.33
T25C12.4	0.001	4.33	1	4330
Y38E10A.16	0.001	4.31	1	4310
ZK1055.3	0.001	4.29	1	4290
M199.9	0.001	4.205	1	4205
Y6G8.6	0.001	4.10333	1	4103.33
F38C2.5	0.001	4.08	1	4080
C06E2.9	0.001	3.98333	1	3983.33
F08D12.9	0.001	3.93667	1	3936.67
F26D2.13	0.001	3.83	1	3830
F54G2.2	0.001	3.77667	1	3776.67
T12B5.5	0.001	3.70333	1	3703.33
F49A5.10	0.001	3.61667	1	3616.67
Y51H4A.32	0.001	3.53667	1	3536.67
T16A1.3	0.001	3.455	1	3455
C04E6.3	0.001	3.2475	1	3247.5
Y75D11A.6	0.001	3.23	1	3230
F58E1.3	0.001	2.98	1	2980
F45D11.5	0.001	2.93333	1	2933.33
T12B5.7	0.001	2.3075	1	2307.5
C50H11.8	0.001	2.24667	1	2246.67
Y48D7A.1	0.001	2.1875	1	2187.5
Y63D3A.3	0.001	1.87667	1	1876.67
C17H1.2	0.001	1.765	1	1765
R08H2.10	0.001	1.75333	1	1753.33
C17C3.2	0.001	1.7075	1	1707.5
Y49F6C.2	0.001	1.685	1	1685
B0302.4	0.001	1.68333	1	1683.33
C44B9.6	0.001	1.67	1	1670
Y51H7BR.2	0.001	1.58	1	1580
ZK218.4	0.001	1.565	1	1565
C48B4.12a	0.001	1.551	1	1551
C48B4.12b	0.001	1.551	1	1551
Y32G9A.1	0.001	1.432	1	1432
C47C12.2	0.001	1.3975	1	1397.5
M01B2.4	0.001	1.24	1	1240
F58E1.9	0.001	1.23333	1	1233.33
C31G12.3	0.001	1.17	1	1170
R160.5	0.001	1.15	1	1150
T15B7.6	0.001	1.105	1	1105
Y49F6B.6	0.001	1.0575	1	1057.5
W07G4.1	0.001	0.975	1	975
T05G11.3	0.001	0.9675	1	967.5
T21D9.2	0.001	0.96	1	960
C35D6.9b	0.001	0.914	1	914
T25B6.1	0.001	0.7725	1	772.5
B0238.5	0.001	0.748125	1	748.125
T03D3.11	0.001	0.625	1	625
F10A3.12	0.001	0.58875	1	588.75
T05E12.4	0.001	0.501	1	501
C12D8.4	0.001	0.4775	1	477.5
EEED8.4	0.001	0.395	1	395
F09C3.5	0.02	3.0225	1	151.125
F10A3.6	0.0266667	3.955	1	148.313
C27D6.6	0.001	0.123	1	123
C30E1.7	0.04	3.2075	1	80.1875
T08G5.12	0.165	6.225	1	37.7273
C33F10.13	0.09375	3.435	1	36.64
R05C11.2	0.08	2.22	1	27.75
Y40B1B.3	0.16	4.41333	1	27.5833
E02C12.12	0.215556	4.05111	1	18.7938
R09D1.6	0.0602083	1.08813	1	18.0727
C18H7.10	0.12147	2.14941	1	17.6949
F39F10.5	0.140714	2.44786	1	17.3959
M02H5.12	0.161666	2.35167	1	14.5464
C31B8.13	0.16	2.20333	1	13.7708
C50A2.4	0.148	2.03806	1	13.7707
R52.4	0.062	0.816318	1	13.1664
F59E12.8	0.384583	5.05767	1	13.151
C43D7.2	0.161666	2.11834	1	13.1031
C37A5.8	0.673333	8.22667	1	12.2178
F25E5.14	0.113	1.28433	1	11.3658
F58E1.2	0.0533333	0.596667	1	11.1875
C41H7.2	0.203846	2.135	1	10.4736
R08C7.13	0.301667	2.95	1	9.77899
K07C6.6	0.17115	1.58982	1	9.28905
K02E7.9	0.246667	2.17056	1	8.79955
T01C4.5	0.168667	1.434	1	8.50198
R08C7.9	0.355	2.88917	1	8.13849
F16B12.2	0.375	3.00967	1	8.02578
Y51H4A.10	0.58	4.465	1	7.69828
T19H5.1	0.191389	1.46778	1	7.66908
B0507.4	0.27	2.05791	1	7.62191
Y51H4A.26	0.386667	2.93	1	7.57758
R10H10.4	0.763333	5.12333	1	6.71179
K09C6.10	0.873333	5.84333	1	6.69084
C32B5.1a	0.75662	5.05968	1	6.68721
K05F6.9	0.62	4.10333	1	6.61827
R10D12.4	0.387777	2.54111	1	6.55303
T08B6.5	0.516667	3.37667	1	6.53549
F43E2.11	0.588095	3.73095	1	6.34414
C45H4.6	0.433454	2.74824	1	6.34034
K10H10.6	0.238333	1.50458	1	6.31294
T19B10.10	0.438333	2.71792	1	6.20057
T19C9.4	0.751667	4.65333	1	6.19068
F35E2.8	0.685833	4.21584	1	6.14702
Y5H2A.1	0.688333	3.98	1	5.78208
C12D8.18	0.766667	4.32333	1	5.63912
F55D1.2	0.583333	3.26333	1	5.59428
C09G12.10	0.35375	1.96167	1	5.54535
C44H4.8	1.085	5.94167	1	5.47619
F44F1.5	1.155	6.295	1	5.45021
C02A12.3	0.398927	2.15911	1	5.41228
F17A2.12	0.118895	0.639237	1	5.37648
F12E12.10	0.625	3.355	1	5.368
Y75D11A.1	0.436945	2.30701	1	5.27988
Y102A5C.21	0.491905	2.53952	1	5.16263
Y22D7AL.1	0.610455	3.13818	1	5.14072
ZC132.8	0.833333	4.15167	1	4.982
F36D4.7	0.813636	4.02455	1	4.94638
Y73F8A.2	0.530132	2.59734	1	4.89942
F58G4.2	0.719653	3.51473	1	4.88392
C12D8.17	0.54	2.60333	1	4.82098
Y73F8A.17	0.3325	1.58	1	4.75188
F58E1.5	0.98	4.65333	1	4.7483
Y48G8AR.3	0.772857	3.62429	1	4.68947
K08G2.5	0.685897	3.19413	1	4.65687
T15D6.9	0.272	1.263	1	4.64338
K08D12.7	0.9475	4.33375	1	4.57388
B0303.8	0.705	3.22	1	4.56738
T02H6.10	0.722	3.28178	1	4.5454
ZK616.10b	0.416444	1.84889	1	4.43971
W10C8.4b	0.966	4.22	1	4.36853
Y40A1A.2	0.330694	1.43625	1	4.34313
T01C4.6	0.6866	2.94	1	4.28197
F22B3.5	0.233333	0.994165	1	4.2607
C50H11.11	0.288573	1.22833	1	4.25658
R08A2.7	0.716905	2.99727	1	4.18084
F12E12.4	0.95389	3.89833	1	4.08677
K02E7.7	0.995833	4.06833	1	4.08536
Y26D4A.13	0.521267	2.07407	1	3.9789
Y54G2A.1	0.927275	3.68559	1	3.97465
F09C6.2	0.719165	2.82316	1	3.92562
Y45F10B.12	0.275	1.0775	1	3.91818
F53C3.11	0.57625	2.24	1	3.8872
C08F11.17	0.275	1.065	1	3.87273
F59D6.1	1.375	5.295	1	3.85091
T26H2.10	0.339	1.30141	1	3.83898
Y56A3A.15	1.45333	5.56333	1	3.82799
F21H7.11	0.52	1.975	1	3.79808
B0238.6	0.479285	1.8175	1	3.79211
E02C12.11	0.826667	3.12	1	3.77419
E02C12.3	0.4814	1.81527	1	3.77081
Y66D12A.1	1.18167	4.38	1	3.70663
F53G2.3	0.718627	2.63059	1	3.66057
T21B4.6	1.15542	4.21666	1	3.64948
Y67A10A.2	0.232381	0.847619	1	3.64754
R09B5.10	1.38	5.02667	1	3.64251
C13A2.4	0.67875	2.43833	1	3.59239
C08E3.6	2.33222	8.30057	1	3.55908
F10B5.9	1.00334	3.555	1	3.54318
C04B4.4	0.386883	1.36578	1	3.53021
C18B10.8	0.581111	2.04667	1	3.52199
F26D2.7	0.925	3.235	1	3.4973
F44G3.12	0.833572	2.90071	1	3.47986
C33A12.8	0.710694	2.47236	1	3.47879
F20E11.6	0.35889	1.24806	1	3.47754
F09C6.6	0.9525	3.3025	1	3.46719
C03B1.10	0.986667	3.41667	1	3.46284
ZK287.8b	0.248947	0.856842	1	3.44187
C17E7.7	1.06923	3.67988	1	3.44161
F47C12.3	0.729667	2.51033	1	3.44038
B0350.3	0.924763	3.14571	1	3.40164
T03D3.2	0.524918	1.7565	1	3.34624
F55C9.10	1.095	3.66084	1	3.34323
Y102A5C.32	0.7725	2.555	1	3.30744
W10D9.2	1.13466	3.74299	1	3.29878
B0391.4	0.803334	2.64867	1	3.29709
F48G7.1	0.46125	1.50833	1	3.2701
Y48E1B.11	1.5475	5.04917	1	3.26279
F38C2.6	1.05833	3.45125	1	3.26103
Y59E1B.2	0.392143	1.27452	1	3.25014
C08B6.5	0.794761	2.57167	1	3.23577
B0024.15	0.864333	2.767	1	3.20131
T04A11.9	0.857026	2.74278	1	3.20035
T13F2.8	1.69333	5.39	1	3.18308
T13F2.8.1	1.69333	5.39	1	3.18308
T13F2.8.2	1.69333	5.39	1	3.18308
T03D3.3	1.11688	3.54562	1	3.17459
F25E5.9	0.826667	2.60667	1	3.15323
Y105C5B.20	1.3	4.095	1	3.15
ZC8.1	0.705	2.21852	1	3.14683
T23D5.8	0.470833	1.48083	1	3.14513
C37H5.10	1.33393	4.18964	1	3.14083
F10A3.3	1.34	4.19167	1	3.12811
C23G10.11	1.20333	3.76	1	3.12466
F48G7.6	1.32	4.12167	1	3.12247
F35F10.9	0.415333	1.276	1	3.07223
C17A2.7	0.994523	3.04752	1	3.06431
T27D12.4	1.95667	5.96167	1	3.04684
K12G11.4	1.22109	3.71672	1	3.04378
T01G5.3	0.78	2.37233	1	3.04145
Y22D7AR.5	0.883335	2.68167	1	3.03584
C32E8.6b	0.726667	2.20548	1	3.03506
ZC132.7	0.927725	2.81364	1	3.03283
F54B8.12	1.085	3.28541	1	3.02803
C04E12.9	1.26405	3.79677	1	3.00365
F40H7.7	1.08133	3.24067	1	2.99692
F57B1.6b	1.12125	3.35958	1	2.99628
H04M03.9	0.710239	2.12805	1	2.99624
F54B8.16	0.908	2.71934	1	2.99486
W05E7.2	0.563438	1.68562	1	2.99168
F46B6.13	1.78667	5.33	1	2.9832
F58D2.1	0.83549	2.49174	1	2.98237
C41G6.11	0.662833	1.97589	1	2.98098
T10B9.5	0.80166	2.3796	1	2.96834
F02C12.2	1.79333	5.3075	1	2.95957
Y110A2AL.7	0.485	1.435	1	2.95876
F40H7.4	0.359334	1.05053	1	2.92356
Y6E2A.7	0.970953	2.8219	1	2.90633
C06E4.4	0.802627	2.32505	1	2.8968
F26G5.4	1.00875	2.88333	1	2.85832
C03E10.1	0.884389	2.51789	1	2.84704
Y19D10A.1	0.793588	2.23737	1	2.81931
F07G6.3	0.60875	1.71469	1	2.81674
AH6.6	0.806666	2.265	1	2.80785
F43A11.6	0.993471	2.78762	1	2.80594
M02E1.2	1.08463	3.03537	1	2.79853
T05D4.2	1.84143	5.14286	1	2.79286
F41G3.17	1.88	5.2	1	2.76596
Y8A9A.4	1.0625	2.935	1	2.76235
C36B7.8	1.73412	4.77471	1	2.75339
W08F4.13	1.26385	3.47308	1	2.74802
K12D9.5	0.765835	2.09417	1	2.73449
F45C12.2	0.82375	2.24958	1	2.7309
F13A2.3	0.75384	2.04754	1	2.71615
ZK1037.7	1.08521	2.94029	1	2.70943
T18D3.5	1.34	3.61834	1	2.70025
T06G6.7	1.86301	5.02826	1	2.699
F08H9.4	0.789091	2.12818	1	2.697
F35B12.1	1.13986	3.06658	1	2.6903
C08F11.2	1.436	3.849	1	2.68036
F36G9.7	1.29733	3.47109	1	2.67556
Y9C9A.15	0.537332	1.43108	1	2.66331
C33G8.3	1.8175	4.81125	1	2.64718
M151.6	0.843335	2.22955	1	2.64374
T25D1.3	0.999366	2.64089	1	2.64256
C12D5.11	0.498943	1.3171	1	2.63979
H06H21.2	1.16124	3.06429	1	2.63881
F09C6.1	0.627593	1.65574	1	2.63824
C02E7.10	0.774523	2.03774	1	2.63096
T17A3.9	1.80834	4.7525	1	2.62811
F09C11.1	0.613335	1.61	1	2.62499
F14D2.9	0.86	2.25	1	2.61628
C52E2.7	1.16	3.02667	1	2.6092
D1005.6	1.52013	3.96447	1	2.60798
Y105E8A.15	0.959999	2.49333	1	2.59722
C13A2.7	0.413334	1.07333	1	2.59678
F57E7.2	1.25567	3.2541	1	2.59152
C28G1.4	0.348897	0.903088	1	2.58841
H16D19.1	2.39222	6.18222	1	2.5843
T05A8.1	1.055	2.725	1	2.58294
K04F1.10	1.42272	3.66582	1	2.57663
C04E6.8	1.215	3.13	1	2.57613
F41H8.4	0.950625	2.445	1	2.57199
F22H10.5	1.45101	3.73149	1	2.57164
B0563.9	1.28727	3.29364	1	2.55862
C34C6.8	0.50625	1.29375	1	2.55556
C18D11.9	1.50038	3.81553	1	2.54304
C04E7.1	1.21221	3.07031	1	2.53282
C14C6.8	0.477381	1.20619	1	2.52668
F55F1.2	1.54667	3.90667	1	2.52586
W04E12.3	0.48	1.21	1	2.52083
T24A6.13	0.8075	2.0325	1	2.51703
C01G10.16	1.03931	2.61517	1	2.51626
Y94A7B.7	1.67135	4.20538	1	2.51617
T05G11.4	0.500327	1.25889	1	2.51614
F57B1.6a	1.26568	3.18123	1	2.51345
H02I12.2	1.18533	2.966	1	2.50226
T26E3.1	1.13875	2.84931	1	2.50213
Y39A3A.2	1.36333	3.405	1	2.49756
C16D6.1	1.13818	2.84091	1	2.49601
R160.6	1.33261	3.32413	1	2.49445
T05C3.7	1.69417	4.21875	1	2.49016
C16C4.1	0.87	2.16571	1	2.48932
C07B5.6	1.38291	3.42062	1	2.47349
C39B5.7	1.85	4.56107	1	2.46544
C08F11.9	0.47327	1.16423	1	2.45997
C35D6.10	1.18	2.90118	1	2.45863
T11A5.2	1.04235	2.55271	1	2.449
Y45F10B.1	1.14208	2.79479	1	2.4471
F08F3.9a	2.82817	6.90058	1	2.43995
T02G5.2	1.355	3.29916	1	2.43481
F14F8.10	0.557917	1.35813	1	2.43428
ZC196.1	0.6975	1.695	1	2.43011
F14D7.9	0.989231	2.40077	1	2.42691
F01G12.1	1.95596	4.74442	1	2.42562
C49F5.8	0.924098	2.22576	1	2.40858
T15D6.12	1.02968	2.47222	1	2.40096
C08A9.7	1.59022	3.79667	1	2.38751
C41G6.7	1.10084	2.62783	1	2.38713
F07C4.13	0.97	2.3115	1	2.38299
C47F8.7	1.23417	2.93167	1	2.37542
F26G5.10	0.426667	1.01348	1	2.37535
F15A4.2	1.14238	2.71143	1	2.37349
T20B3.13	1.42799	3.38773	1	2.37238
T19H5.3	1.34007	3.17713	1	2.37088
K09D9.3	0.614444	1.45555	1	2.36889
R10H1.2b	1.7794	4.214	1	2.36821
F49H6.4	1.73396	4.09585	1	2.36214
C39B5.2	1.65971	3.91763	1	2.36043
D1086.1	1.8086	4.26556	1	2.35849
K09D9.13	1.25375	2.94958	1	2.35261
T04D1.2	1.56362	3.67715	1	2.3517
M04D8.8	1.74967	4.0855	1	2.33502
Y102A5C.10	0.84104	1.95771	1	2.32772
Y40B10B.1	2.03833	4.73875	1	2.32482
ZK1225.2	1.55917	3.62069	1	2.32219
Y59E9AR.5	1.40833	3.26667	1	2.31952
F29A7.3	1.145	2.655	1	2.31878
ZK616.10c	0.446667	1.03571	1	2.31877
W04G5.7	0.843333	1.94944	1	2.31159
F26D2.1	1.42545	3.29091	1	2.30867
ZK488.4	1.83262	4.23064	1	2.30852
Y116A8C.49	2.08333	4.8	1	2.304
K07E8.1	0.128889	0.296667	1	2.30172
Y43F8A.4	0.546514	1.25665	1	2.29939
F02D10.7	0.818889	1.87889	1	2.29444
ZC142.2	0.72955	1.67025	1	2.28942
Y105E8B.6	2.33	5.33	1	2.28755
T21B4.8	0.96	2.19389	1	2.2853
T21E8.3	3.77341	8.61385	1	2.28278
T22H6.4	0.8565	1.95333	1	2.2806
F49B2.1	1.85691	4.23249	1	2.27932
Y57G7A.12	1.1125	2.53242	1	2.27633
T19D12.8	0.939637	2.13817	1	2.27553
C54E10.4	1.68066	3.82245	1	2.27438
T25E12.12	1.965	4.4655	1	2.27252
F49C5.6	0.731	1.65778	1	2.26782
C07A12.2	1.19615	2.71154	1	2.26689
T06C12.2	1.755	3.97375	1	2.26425
F40D4.6	1.34536	3.04573	1	2.26387
C13D9.6	0.826667	1.86506	1	2.25612
W10G11.11	1.50514	3.39172	1	2.25342
F16B12.8	0.719617	1.62098	1	2.25256
Y17D7B.8	2.66667	5.99667	1	2.24875
F11G11.1	2.07625	4.64375	1	2.2366
C17C3.20	2.29583	5.11916	1	2.22976
B0546.5	1.60033	3.568	1	2.22953
K02B12.2	1.60333	3.57333	1	2.22869
Y9C9A.12	0.92911	2.06667	1	2.22435
Y46E12BR.1	1.61794	3.59441	1	2.2216
Y32B12A.5	0.488182	1.08	1	2.21229
W03F9.6	1.648	3.62756	1	2.20119
F20D6.2	1.57	3.4545	1	2.20032
C47A10.4	1.4122	3.10294	1	2.19724
T09D3.2	0.143077	0.314359	1	2.19713
F49H6.7	1.34741	2.95859	1	2.19576
R52.5	1.5	3.291	1	2.194
F35C8.1	1.89479	4.14697	1	2.18862
F40H7.12	3.965	8.66833	1	2.18621
T02E9.6	2.16467	4.72292	1	2.18182
T02G5.1	3.03333	6.61	1	2.17912
C05E11.6	2.22143	4.84072	1	2.1791
F43C11.4	1.58229	3.44646	1	2.17815
F55B12.7	1.335	2.90667	1	2.17728
F26D11.5	1.87855	4.08496	1	2.17453
F08F3.9b	3.34236	7.26049	1	2.17226
T06E6.5	1.44167	3.12	1	2.16416
T25G12.1	1.93125	4.17875	1	2.16375
C18B10.2	0.957666	2.07	1	2.16151
Y54G2A.48	1.65722	3.58	1	2.16024
C14A4.15	2.07761	4.48789	1	2.16013
F31F4.4	1.57333	3.38917	1	2.15413
F08E10.3	1.18143	2.54285	1	2.15236
T26H8.2	1.464	3.151	1	2.15232
K10D11.7	1.44893	3.11714	1	2.15134
Y40H7A.11	1.128	2.422	1	2.14716
C50H11.5	0.75	1.60778	1	2.14371
F49E11.9	1.90667	4.07833	1	2.13899
W05H5.8	1.25833	2.68625	1	2.13477
F19C7.3	1.4325	3.05639	1	2.1336
T24E12.2	0.568272	1.21218	1	2.1331
T08G3.6	2.80286	5.97857	1	2.13302
Y32B12B.3	1.82666	3.88834	1	2.12865
C26E1.1	2.1725	4.6175	1	2.12543
Y19D10A.15	1.28867	2.732	1	2.12002
F17A2.1	0.803645	1.70358	1	2.11981
C37H5.11	1.60187	3.3875	1	2.11471
T04A8.2	1.05597	2.23272	1	2.11437
Y49C4A.3	0.7725	1.63292	1	2.11381
Y50F7A.2	0.371087	0.784295	1	2.11351
Y59E9AR.9	2.16667	4.57333	1	2.11076
F41F3.7	1.30811	2.75935	1	2.10942
F15A4.13	1.87667	3.95333	1	2.10657
Y9C9A.4b	0.806705	1.6975	1	2.10423
F35E8.1	2.16833	4.545	1	2.09608
Y44A6D.1	1.6075	3.3675	1	2.09487
F10D2.5	1.48741	3.11389	1	2.0935
C44C3.5	1.675	3.4975	1	2.08806
T27E7.8	1.18334	2.47	1	2.08732
R10D12.2	1.45659	3.03972	1	2.08688
Y75B12A.2	2.27333	4.74333	1	2.08651
Y45G12C.14	1.26671	2.63483	1	2.08005
Y45G12C.7	1.33472	2.77625	1	2.08002
F45C12.8	0.6725	1.39667	1	2.07683
F20E11.12	1.76572	3.65933	1	2.07243
Y110A2AL.1	0.936785	1.93864	1	2.06946
ZK384.3	1.16625	2.40584	1	2.06288
C54D2.6	1.03984	2.14318	1	2.06106
C30G7.5	1.458	3.00381	1	2.06022
Y94A7B.9	2.10461	4.33077	1	2.05775
F36G9.16	1.22278	2.51583	1	2.05748
K07H8.11	0.885557	1.82177	1	2.0572
C55A1.3	0.65911	1.35467	1	2.0553
C55A1.4	1.96909	4.04545	1	2.05448
C33D9.5	1.99105	4.08154	1	2.04994
W01C9.1	2.61125	5.35117	1	2.04927
F07G6.6	2.885	5.89	1	2.04159
C32E12.2	1.55083	3.16608	1	2.04154
F17A2.7	0.98395	2.00862	1	2.04138
B0507.11	0.780423	1.59278	1	2.04092
Y37F4.3	0.757692	1.54615	1	2.0406
Y73C8C.8	0.778889	1.58472	1	2.0346
T04A11.8	1.07707	2.1865	1	2.03005
R193.1	2.12	4.3	1	2.0283
C41G6.16	2.056	4.158	1	2.02237
T22B2.1	1.53944	3.11111	1	2.02093
Y53F4B.37	2.32571	4.69	1	2.01659
C33H5.19	3.42154	6.89692	1	2.01574
C33H5.19.1	3.42154	6.89692	1	2.01574
C33H5.19.2	3.42154	6.89692	1	2.01574
F37B1.5	2.219	4.467	1	2.01307
F14F9.7	1.2075	2.42281	1	2.00647
F58F6.5	1.855	3.715	1	2.0027
C18C4.7	2.05048	4.10405	1	2.00151
C29G2.5	1.30594	2.61085	1	1.99921
ZC317.5	0.484849	0.969167	1	1.99891
K02A6.2	2.7875	5.57	1	1.99821
Y19D10B.3	2.24	4.475	1	1.99777
T19C9.6	0.267778	0.534445	1	1.99585
C34E10.7	1.0723	2.13361	1	1.98974
F20D12.3	1.62405	3.22841	1	1.98788
T20D4.18	1.01021	2.00625	1	1.98598
Y9C9A.4a	0.877777	1.7415	1	1.98399
C41G6.5	1.69837	3.36835	1	1.98328
C41G7.7	1.26618	2.50714	1	1.98008
C31B8.9	1.88318	3.727	1	1.97909
F10A3.7	1.23094	2.43312	1	1.97664
F14H12.1	1.46556	2.88667	1	1.96967
F15G9.6	1.22	2.39667	1	1.96448
DC2.2	1.48668	2.9197	1	1.96391
T09F5.16	1.47389	2.89278	1	1.96268
K07C6.8	1.65833	3.25278	1	1.96147
F40D4.11	1.77673	3.48265	1	1.96015
T23F1.4	0.729167	1.42917	1	1.96
C16C4.14	2.43167	4.75833	1	1.95682
Y119D3A.3	2.44104	4.76625	1	1.95255
F10A3.1	4.97429	9.70824	1	1.95169
F15G9.3	1.67983	3.27274	1	1.94825
ZK75.2	1.96364	3.81818	1	1.94444
Y53G8AL.3	0.97575	1.89667	1	1.9438
F07B10.5	0.829063	1.61093	1	1.94307
F31F4.3	1.48361	2.88	1	1.94121
Y71F9AL.11	2.176	4.2212	1	1.93989
C03A7.3	1.22593	2.37778	1	1.93958
F43G6.10	2.2635	4.39	1	1.93947
Y60A3A.6	2.03111	3.93711	1	1.9384
F41E6.15	2.4731	4.79151	1	1.93745
Y57G11C.25	2.41	4.64667	1	1.92808
Y38H6C.13	1.30796	2.52157	1	1.92786
T03E6.3	1.89079	3.64287	1	1.92664
F59A6.11	2.2575	4.33125	1	1.9186
F22B7.4	2.9	5.56	1	1.91724
Y119D3A.2	1.91417	3.665	1	1.91467
F41D3.1	1.62033	3.10003	1	1.91321
W02B9.2	2.66833	5.105	1	1.91318
ZK380.4	1.55375	2.96781	1	1.9101
C03C10.5	2.1	4.01	1	1.90952
C50H11.2	0.349443	0.666667	1	1.9078
K03B8.8	2.85557	5.43865	1	1.90457
C25G6.1	2.09532	3.98979	1	1.90414
T07D10.4	3.65	6.94222	1	1.90198
C35E7.5a	1.66388	3.16442	1	1.90183
Y38A10A.4	1.08882	2.06559	1	1.89709
C50C10.7	1.56041	2.95172	1	1.89163
C02H6.1	2.00521	3.79104	1	1.8906
F01F1.14	2.55334	4.825	1	1.88969
C06B8.6	1.57889	2.98333	1	1.88951
Y73E7A.5	2.41583	4.56334	1	1.88893
Y102A5C.14	2.16389	4.08556	1	1.88806
K12G11.2	2.81256	5.29656	1	1.88318
Y69E1A.6	1.96461	3.69582	1	1.8812
C08E3.8	2.43688	4.57937	1	1.8792
C03G6.12	2.05612	3.8637	1	1.87912
D1007.9	2.46625	4.63417	1	1.87903
F07C4.4	1.00167	1.882	1	1.87887
C44C3.11	0.984167	1.84646	1	1.87617
T22H6.3	2.78111	5.20139	1	1.87026
Y17D7B.2	2.51812	4.70864	1	1.8699
ZK616.10a	0.792719	1.48207	1	1.8696
Y116A8C.1	1.71766	3.21078	1	1.86927
C50H2.5	1.165	2.175	1	1.86695
T05H10.3	2.73792	5.10583	1	1.86486
M02H5.9	1.15858	2.15817	1	1.86277
C18B10.5	1.59229	2.96546	1	1.86239
R11A5.3	3.10167	5.77333	1	1.86136
Y23B4A.1	2.79333	5.19167	1	1.85859
T08A9.4	2.6	4.82583	1	1.85609
M02H5.7	2.4475	4.53798	1	1.85413
T01G5.5	2.03118	3.76357	1	1.8529
C50H11.12	2.1175	3.92	1	1.85124
Y49F6B.5	1.44166	2.6675	1	1.85029
T06C12.9	2.28167	4.22	1	1.84952
Y40H7A.1	1.00941	1.86576	1	1.84837
R11A8.3	1.8944	3.50008	1	1.84759
C54E4.4	2.1546	3.97702	1	1.84583
C14E2.6	3.06333	5.65333	1	1.84549
F58A3.3	2.37375	4.37833	1	1.84448
ZC116.4	2.5	4.61	1	1.844
F02D10.4	1.55056	2.85788	1	1.84313
Y49F6B.7	3.21083	5.9175	1	1.84298
T28A11.7	2.05216	3.7788	1	1.84138
F08A8.6	2.0823	3.83344	1	1.84096
T08G5.8	1.23917	2.27417	1	1.83524
F28C6.1	1.21111	2.22222	1	1.83486
H12I19.8	1.51334	2.775	1	1.8337
C09G9.8	1.94583	3.56666	1	1.83297
C03A7.6	1.39933	2.56333	1	1.83182
ZK697.13	1.63689	2.99807	1	1.83157
F56C3.4	1.37167	2.51137	1	1.83089
C03G6.11	1.10444	2.02148	1	1.83032
T01E8.7	1.97666	3.61666	1	1.82968
Y17D7B.6	2.92834	5.355	1	1.82868
T07C12.1	1.55014	2.83052	1	1.82598
R12C12.4	1.2675	2.31	1	1.82249
T22F3.12	2.60611	4.74917	1	1.82232
R09H10.7	1.63333	2.975	1	1.82143
T24D5.1	1.81026	3.29593	1	1.8207
W06G6.6	1.18063	2.14875	1	1.82001
R13F6.8	2.33778	4.25	1	1.81797
F13A7.13	1.79553	3.25312	1	1.81179
T21E8.4	1.87086	3.38648	1	1.81012
M01B2.7	1.82884	3.30992	1	1.80985
M01B2.10	2.35916	4.26917	1	1.80961
C17A2.4	1.97792	3.57917	1	1.80956
T06C12.14	2.7075	4.89541	1	1.80809
Y39A3A.5	2.67333	4.83333	1	1.80798
C04E12.10	2.13819	3.86336	1	1.80683
Y17G9A.3	1.48508	2.68095	1	1.80526
ZC239.12	3.69167	6.66111	1	1.80436
B0348.2	2.6475	4.77395	1	1.80319
F54D12.7	1.67595	3.02148	1	1.80285
H10D18.4	2.40778	4.33667	1	1.80111
C25E10.3c	1.64367	2.95888	1	1.80017
F14F8.1	0.1018	0.183	1	1.79764
Y27F2A.5	0.876558	1.57482	1	1.79659
Y119D3B.3	1.42786	2.56405	1	1.79573
Y97E10B.2	0.775	1.38857	1	1.79171
T21B4.7	2.66	4.7625	1	1.79041
Y27F2A.4	2.3353	4.17412	1	1.7874
C50B6.6	1.888	3.37433	1	1.78725
K04C1.6	1.45375	2.5975	1	1.78676
C08H9.14	2.5425	4.54084	1	1.78597
W02D7.12	2.30334	4.11	1	1.78437
T20H9.1	1.4855	2.64866	1	1.78301
C29E4.9	1.5575	2.77625	1	1.7825
K12H6.8	3.32875	5.9325	1	1.7822
B0304.9	0.823875	1.46743	1	1.78113
F56H9.1	1.08929	1.93987	1	1.78086
T25G3.1	1.97646	3.51562	1	1.77875
F49H6.11	1.22	2.16417	1	1.7739
C34D1.2	2.75666	4.88	1	1.77026
T27A1.1	2.03607	3.60397	1	1.77006
M116.4	1.17824	2.08412	1	1.76884
T27C4.3	1.51357	2.67722	1	1.76881
T24E12.11	1.78225	3.152	1	1.76855
Y22D7AL.2	2.0431	3.61298	1	1.76839
W06D11.5	1.67773	2.96591	1	1.76781
Y17G9A.5	1.22701	2.16879	1	1.76754
Y73C8C.11	2.32667	4.11167	1	1.76719
F02C12.4	2.29963	4.06154	1	1.76617
C44C3.1	1.59	2.80667	1	1.7652
F57G4.1	1.15855	2.04498	1	1.76512
C44C10.8	1.72311	3.03667	1	1.76232
T21B4.14	2.10333	3.70555	1	1.76175
C16D9.7	2.543	4.478	1	1.76091
F46F5.16	1.91667	3.36889	1	1.75768
C33E10.10	3.24833	5.70833	1	1.75731
Y47D3A.1	2.12512	3.7328	1	1.75651
R134.1	2.24064	3.93545	1	1.75639
Y66D12A.12	4.48333	7.87333	1	1.75613
T28A11.9	1.78222	3.11944	1	1.75031
C08E3.15	1.13625	1.98875	1	1.75028
C06E4.5	1.56552	2.73924	1	1.74973
T04A11.12	1.35801	2.37478	1	1.74871
Y68A4A.2	2.38667	4.17209	1	1.74808
C30E1.6	1.415	2.47167	1	1.74676
Y69A2AR.29	1.97464	3.44881	1	1.74655
C37H5.4	0.840417	1.46725	1	1.74586
F35B12.6	0.73	1.27313	1	1.74401
Y53C12B.6	1.15943	2.01995	1	1.74219
T05A7.7	3.18122	5.53016	1	1.73837
ZK218.8	2.56037	4.44815	1	1.73731
Y49C4A.4	1.07467	1.8625	1	1.7331
C29F3.4	1.66094	2.8735	1	1.73004
R10D12.17	2.39056	4.13371	1	1.72918
W10C8.4a	2.73533	4.72983	1	1.72916
ZK1240.1	2.03881	3.52429	1	1.7286
T12E12.6	1.52235	2.63122	1	1.72839
W03D2.7	2.86833	4.95667	1	1.72807
R09F10.9	1.87333	3.23333	1	1.72598
K10G4.10	1.07101	1.84758	1	1.72508
T05A6.5	1.08771	1.87399	1	1.72287
R10H1.2a	3.01372	5.19217	1	1.72284
Y113G7B.6	2.18278	3.75944	1	1.72232
T20D4.3	3.24469	5.5785	1	1.71927
K09C8.3	2.47637	4.2574	1	1.71921
K04F1.11	1.17	2.011	1	1.7188
Y57A10A.10	2.138	3.67467	1	1.71874
F02D10.3	1.25212	2.15067	1	1.71761
F58E1.11	1.70166	2.92166	1	1.71694
C33C12.1	3.23071	5.53143	1	1.71214
K08C9.6	2.73427	4.68046	1	1.71178
Y38H6A.1	0.789478	1.35071	1	1.71089
F12E12.6	1.75124	2.99605	1	1.71082
C07A9.1	0.83698	1.42901	1	1.70734
F46E10.3	0.93318	1.59295	1	1.70702
C17E7.5	1.19244	2.03493	1	1.70652
F48D6.2b	2.02095	3.44629	1	1.70528
B0294.3	1.67889	2.86278	1	1.70516
R08F11.5	3.4589	5.88993	1	1.70283
Y46H3D.3	0.603674	1.02786	1	1.70268
C49C3.12	0.55846	0.95077	1	1.70249
F56H6.12	1.35032	2.29611	1	1.70042
C49F5.5	2.77099	4.7052	1	1.69802
C38D9.6	2.26593	3.84563	1	1.69715
W06D12.6	1.44444	2.45111	1	1.69693
T02B5.2	1.2975	2.19958	1	1.69525
F49H6.3	1.91726	3.24973	1	1.69499
Y105C5A.1	3.39889	5.74767	1	1.69104
F16H6.1	2.46181	4.15944	1	1.68959
Y43B11AL.1	1.24475	2.10092	1	1.68782
F48D6.2a	2.02095	3.40554	1	1.68512
F31A3.2	1.92488	3.23969	1	1.68306
K04F1.5	2.50367	4.21131	1	1.68206
F47B10.6	1.63	2.74	1	1.68098
C37E2.3	1.28901	2.16049	1	1.67609
C15A7.3	2.361	3.9525	1	1.67408
C10E2.1	2.21127	3.69554	1	1.67123
C02A12.5	1.33333	2.228	1	1.671
F40E12.1	1.3475	2.25	1	1.66976
C01G5.7	1.47958	2.47	1	1.66939
F44F1.6b	2.63333	4.39333	1	1.66836
T05B4.13	1.35294	2.25706	1	1.66826
F47E1.5	2.68138	4.47276	1	1.66808
C04C3.6	2.44977	4.08638	1	1.66806
T20D4.4	3.2976	5.5006	1	1.66806
F07C4.10	0.775	1.2925	1	1.66774
Y51A2D.12	3.3898	5.65274	1	1.66757
F56A12.2	2.67434	4.45551	1	1.66602
T13G4.6	3.0675	5.11	1	1.66585
W02D7.8	2.98679	4.97429	1	1.66543
C07D10.1	2.45514	4.08653	1	1.66448
F21F8.2	2.35312	3.91643	1	1.66435
C43H6.6	2.88133	4.793	1	1.66347
F12A10.7	3.985	6.62583	1	1.66269
Y49C4A.5	1.94339	3.2304	1	1.66225
F38E11.13	2.4205	4.02036	1	1.66096
F35F10.10	2.19438	3.64383	1	1.66053
T03F7.3	2.47791	4.11416	1	1.66033
Y37A1B.8	1.52488	2.53125	1	1.65997
F28H7.1	2.23283	3.70533	1	1.65948
ZC455.11	1.82111	3.01944	1	1.65802
F35E12.2	2.152	3.56725	1	1.65764
Y119D3A.4	2.45167	4.06167	1	1.6567
C36C5.10	1.056	1.74917	1	1.65641
C35E7.3	1.57769	2.61077	1	1.65481
F46F2.3	6.39333	10.5733	1	1.6538
F46F2.3.1	6.39333	10.5733	1	1.6538
F46F2.3.2	6.39333	10.5733	1	1.6538
M02H5.2	1.76667	2.91717	1	1.65123
ZK945.4	3.82875	6.32167	1	1.6511
B0228.1	4.38445	7.23333	1	1.64977
F11C1.4	2.98	4.91333	1	1.64877
C27A7.7	1.94478	3.20611	1	1.64857
F38A1.4	1.84728	3.04217	1	1.64684
T28A11.6	4.86917	8.01708	1	1.6465
T08G3.13	1.97179	3.24423	1	1.64532
T10H4.8	2.66682	4.38621	1	1.64473
C24H10.4	1.555	2.55292	1	1.64175
F13E9.12	1.468	2.4095	1	1.64135
F13E9.12.1	1.468	2.4095	1	1.64135
F13E9.12.2	1.468	2.4095	1	1.64135
F58B3.2	2.54409	4.17545	1	1.64124
Y7A9C.9	1.83333	3.00667	1	1.64
T09F5.2	3.08333	5.05333	1	1.63892
C10H11.5	2.22687	3.64966	1	1.63892
F19F10.5	2.93136	4.80346	1	1.63864
C46H11.3	2.75083	4.5075	1	1.63859
ZK863.5	1.56666	2.56555	1	1.63759
F36G9.6	2.4806	4.06131	1	1.63723
F10E9.10	2.54375	4.16458	1	1.63718
Y48E1B.9.2	5.00643	8.18401	1	1.6347
C27H5.7b	2.42717	3.96167	1	1.63222
Y38H6C.14	2.35545	3.84183	1	1.63104
D1086.8	2.92109	4.76305	1	1.63057
H08J19.1	2.77524	4.52464	1	1.63036
C17C3.10	2.18776	3.56269	1	1.62846
Y59E9AL.8	2.6125	4.25	1	1.62679
F08A10.2	0.94074	1.52981	1	1.62618
ZK1251.11	2.42333	3.94	1	1.62586
C05C10.1	2.66819	4.3376	1	1.62567
Y57A10C.1	1.85667	3.01333	1	1.62298
W06A11.2	1.4919	2.42095	1	1.62273
F47G9.2	2.36667	3.8375	1	1.62148
T12B3.1	2.37809	3.85576	1	1.62137
W10G11.10	2.80367	4.54483	1	1.62103
C54F6.11	2.02834	3.28642	1	1.62025
T27A10.5	1.63056	2.64111	1	1.61976
R13D7.10	2.02333	3.27694	1	1.61958
C07C7.1	1.4752	2.38894	1	1.61941
B0303.16	3.34048	5.40762	1	1.61882
Y67A10A.4	2.24492	3.63347	1	1.61853
C35E7.5b	2.08781	3.37838	1	1.61814
T28C12.1	1.887	3.05233	1	1.61756
F13H8.1a	2.5947	4.19667	1	1.6174
F09C6.10	2.075	3.35333	1	1.61607
F43E12.1	1.34444	2.17236	1	1.61581
F23B2.8	3.3025	5.3325	1	1.61469
C50C10.4	1.25444	2.02445	1	1.61382
F33D11.4	1.63417	2.6325	1	1.61091
F56A8.8	2.78542	4.48459	1	1.61002
C55C3.7	1.51268	2.43249	1	1.60807
ZK1053.1	2.62133	4.214	1	1.60758
Y73C8A.1	1.93042	3.10291	1	1.60738
C30F2.5	1.86494	2.99675	1	1.60689
T20D4.2	1.68833	2.7101	1	1.6052
F17B5.4	1.31533	2.11108	1	1.60498
T02D1.3	0.455001	0.728749	1	1.60164
C14C11.5	2.63169	4.21397	1	1.60124
C45B11.4	2.6632	4.26418	1	1.60115
ZK455.5	3.28558	5.25633	1	1.59982
F11E6.3	3.91429	6.26	1	1.59927
F11E6.3.1	3.91429	6.26	1	1.59927
F11E6.3.2	3.91429	6.26	1	1.59927
F45C12.5	1.08146	1.72917	1	1.59892
W04D2.5	4.0125	6.41375	1	1.59844
W04D2.5.1	4.0125	6.41375	1	1.59844
W04D2.5.2	4.0125	6.41375	1	1.59844
B0391.6	1.97888	3.16287	1	1.59832
F41D3.3	3.00671	4.80306	1	1.59745
F35E8.4	3.56476	5.69405	1	1.59731
T28H11.3	1.26325	2.01765	1	1.59718
D1009.5	3.06396	4.89125	1	1.59638
Y82E9BR.17b	2.14444	3.42074	1	1.59517
T14G8.2	1.97028	3.14278	1	1.59509
T27C10.2	2.27303	3.6229	1	1.59386
K06B4.7	1.49672	2.3855	1	1.59381
M163.5	1.28119	2.04175	1	1.59363
W04H10.2	0.58643	0.934285	1	1.59317
C16E9.1	4.15872	6.62225	1	1.59238
F58E2.5	1.3506	2.15022	1	1.59205
ZC404.5	1.87833	2.98917	1	1.59139
F47F2.2	2.29672	3.65284	1	1.59046
Y45G12C.15	2.34752	3.73165	1	1.58962
C47E12.14	1.18955	1.88955	1	1.58846
Y71G12B.31	2.93298	4.65652	1	1.58764
K03D3.10	1.30976	2.07859	1	1.58701
K02E7.4	2.52881	4.01321	1	1.587
T16G1.3	1.01066	1.60391	1	1.58698
F09F3.7	1.50778	2.39222	1	1.58659
F55B12.2	1.42077	2.25375	1	1.58628
T11F1.7a	1.60929	2.55192	1	1.58575
R02C2.7	2.85821	4.53	1	1.58491
ZK1240.6	1.37667	2.18167	1	1.58475
F44A2.7	2.51562	3.98656	1	1.58472
F20C5.7	2.57892	4.086	1	1.58439
T08A9.10	3.77	5.96333	1	1.58179
Y73B3A.15	2.26557	3.58007	1	1.58021
Y26D4A.14	1.11236	1.75739	1	1.57988
C41C4.1	1.81028	2.85833	1	1.57895
Y39A1A.17	3.14195	4.9572	1	1.57774
Y71G12B.12b	3.34526	5.27737	1	1.57757
T22F3.11b	3.65759	5.76981	1	1.57749
ZC84.7	2.60422	4.10614	1	1.57672
F49A5.8	2.27916	3.59334	1	1.5766
C14E2.3	3.18844	5.02689	1	1.5766
Y38H6C.8	3.45309	5.43048	1	1.57264
F30H5.5	1.57455	2.47364	1	1.57101
T19H12.4	2.70667	4.25168	1	1.57081
ZK1320.4	4.52166	7.10083	1	1.5704
VC27A7L.1	1.72642	2.71108	1	1.57035
F53A2.2	2.49377	3.91454	1	1.56973
C52B9.10	2.19666	3.44666	1	1.56904
Y39G8B.3	1.47	2.305	1	1.56803
C13D9.7	2.11374	3.31361	1	1.56765
C13D9.7.1	2.11374	3.31361	1	1.56765
B0416.7a	4.63759	7.24788	1	1.56285
Y75B12B.10	2.124	3.319	1	1.56262
Y54G11A.12	2.93066	4.57934	1	1.56256
C32D5.14	1.28158	2.00158	1	1.56181
F26F2.4	3.65	5.7	1	1.56164
ZC334.10	1.932	3.017	1	1.56159
Y75B7B.2	2.48992	3.8856	1	1.56053
F43C11.12	1.06167	1.65667	1	1.56044
F14F8.5	1.81172	2.82661	1	1.56018
Y51H4A.6	3.80333	5.93333	1	1.56004
Y60A3A.25	2.97882	4.64653	1	1.55986
T13A10.5a	2.40354	3.74914	1	1.55984
T13A10.5b	2.40354	3.74914	1	1.55984
B0334.10	3.3905	5.288	1	1.55965
F52C6.4	1.53075	2.38458	1	1.55779
F59E11.8	3.02953	4.7176	1	1.5572
Y46G5A.39	3.00667	4.68167	1	1.5571
Y39A3A.3	3.72458	5.79719	1	1.55647
Y94A7B.5	2.98601	4.6459	1	1.55589
F43C11.6	3.43058	5.3375	1	1.55586
C32H11.1	2.4375	3.79	1	1.55487
C27H5.7a	2.39258	3.71758	1	1.5538
C27H5.7b.2	2.39258	3.71758	1	1.5538
M01B2.6	1.80527	2.80473	1	1.55363
F42A6.2	3.805	5.9075	1	1.55256
C38D9.3	3.858	5.98	1	1.55003
K02E11.2	1.8963	2.93742	1	1.54902
K11H12.3	3.92767	6.08361	1	1.54891
T26E4.10	0.923333	1.43	1	1.54874
C50E3.16	2.40544	3.72173	1	1.54722
T20D4.5	2.8566	4.41908	1	1.54697
F07E5.9	1.36938	2.11828	1	1.5469
C04C3.7	2.93667	4.53667	1	1.54483
F10G2.9	4.20937	6.49794	1	1.54369
F45D3.1	2.76714	4.27071	1	1.54336
Y37E11B.1a	3.12	4.81	1	1.54167
C24H11.9	1.72773	2.66318	1	1.54143
F36H9.8	3.36261	5.18087	1	1.54073
C55H1.1	1.44433	2.22425	1	1.53998
Y57A10A.9	1.4825	2.2825	1	1.53963
W05H5.7	3.17679	4.88579	1	1.53796
T22E5.7	2.45652	3.77687	1	1.53749
C49F5.7.2	2.13346	3.27951	1	1.53718
D1009.3a	3.22346	4.95432	1	1.53696
D1009.3b	3.22346	4.95432	1	1.53696
T28A11.10	1.97642	3.036	1	1.53611
Y73C8C.7	1.295	1.9885	1	1.53552
Y60A3A.5	2.04345	3.13591	1	1.53461
F46H5.6	2.02922	3.11373	1	1.53444
Y71A12B.8	2.24867	3.4499	1	1.53419
F25E5.6b	4.43722	6.80667	1	1.53399
ZK1098.3	2.04994	3.14332	1	1.53337
F13A2.5	2.74889	4.21444	1	1.53314
T25G12.11	5.4875	8.4125	1	1.53303
K10H10.3a	2.903	4.44385	1	1.53078
T05F1.9	0.916345	1.40143	1	1.52937
D1086.2	3.01947	4.6154	1	1.52854
F09F9.3	3.82303	5.84152	1	1.52798
F22B8.1	1.72219	2.6313	1	1.52788
Y47G7B.2	2.60292	3.97542	1	1.52729
ZK354.9	1.97333	3.01333	1	1.52703
R08H2.13	1.52673	2.33062	1	1.52654
F56G4.2	1.04834	1.6	1	1.52623
T10E10.3	2.42729	3.70421	1	1.52607
C24A11.5	3.42107	5.21829	1	1.52534
C47A10.2	2.9525	4.50214	1	1.52486
C02A12.8	1.78271	2.71452	1	1.52269
C04F6.3	5.34458	8.13722	1	1.52252
C04F6.3.1	5.34458	8.13722	1	1.52252
C04F6.3.2	5.34458	8.13722	1	1.52252
T09D3.6	1.11474	1.6971	1	1.52241
F26D2.12	1.50579	2.29149	1	1.52179
C08E3.2	2.91188	4.43073	1	1.52161
C31E10.3	1.83373	2.7898	1	1.52138
T05A1.5a	1.71087	2.6028	1	1.52133
C27H5.7b.1	2.41833	3.67742	1	1.52064
C06B8.9	3.15167	4.78611	1	1.5186
Y105C5B.25	1.62076	2.46092	1	1.51837
C04E6.6	2.62316	3.98042	1	1.51741
C47F8.8	2.89333	4.38988	1	1.51724
ZC15.6	1.767	2.6809	1	1.5172
ZK112.6	3.38979	5.14208	1	1.51693
K03D3.14	1.00732	1.52762	1	1.51651
C03C11.2	5.47964	8.30726	1	1.51602
F22G12.1	3.33492	5.05492	1	1.51576
F45D11.13	2.74	4.15	1	1.5146
T22F3.11a	3.7755	5.71217	1	1.51296
C06B8.1	3.10511	4.6978	1	1.51293
W02D9.8	1.991	3.00867	1	1.51113
Y6G8.4	1.27792	1.92958	1	1.50994
ZC404.10	1.92861	2.91153	1	1.50965
F58E6.4	4.75	7.17	1	1.50947
F47B8.7	1.94625	2.93542	1	1.50824
Y62E10A.4	2.89069	4.35632	1	1.50701
F53F4.7	1.57361	2.37042	1	1.50635
ZC21.6a	3.2739	4.93101	1	1.50616
C17E7.8	1.9462	2.92956	1	1.50527
C16C4.8	2.06595	3.10952	1	1.50513
C37C3.10	3.23143	4.86214	1	1.50464
C33G8.1	2.13156	3.20604	1	1.50408
R07B5.3	3.2775	4.92833	1	1.50369
ZK355.3	5.52	8.3	1	1.50362
R13D7.7	3.36233	5.05567	1	1.50362
Y47G7B.3	2.43625	3.66292	1	1.50351
C23H5.3	3.60375	5.41657	1	1.50304
C44C10.10	0.7925	1.19	1	1.50158
C49F5.7	2.47	3.70826	1	1.50132
C49F5.7.1	2.47	3.70826	1	1.50132
R07B1.2.2	3.79208	5.69292	1	1.50126
C50H11.10	1.54179	2.31441	1	1.50112
C08F11.12	0.415	0.6225	1	1.5
C08F11.12.1	0.415	0.6225	1	1.5
C08F11.12.2	0.415	0.6225	1	1.5
C10A4.7	2.98445	4.47555	1	1.49963
ZK673.9	3.22892	4.84187	1	1.49954
R13D11.6	2.262	3.3915	1	1.49934
Y102E9.3	2.652	3.976	1	1.49925
B0507.7	1.89584	2.84195	1	1.49905
C02A12.2	2.10975	3.162	1	1.49876
T05A8.2	1.745	2.615	1	1.49857
Y51A2D.21	3.16676	4.74254	1	1.4976
T01G6.10	3.95444	5.91952	1	1.49693
T06E8.2	1.91872	2.87205	1	1.49686
M01G12.6	1.02819	1.5378	1	1.49564
C46F9.2	2.1064	3.1504	1	1.49563
Y51H4A.21	1.57521	2.35562	1	1.49544
H35N09.1	3.92333	5.86667	1	1.49533
T04H1.7	3.21374	4.80465	1	1.49503
Y70C5C.4	3.59375	5.37146	1	1.49467
F38H4.2	1.69857	2.53857	1	1.49453
Y9C9A.7	1.94123	2.90034	1	1.49407
B0416.7b	4.64939	6.94182	1	1.49306
Y38C1AB.3	3.41602	5.0973	1	1.49217
Y73B6BL.36	2.62693	3.91562	1	1.49057
M04D8.4	2.98062	4.44187	1	1.49025
Y57A10A.21	1.985	2.9575	1	1.48992
T09E11.3	1.03408	1.54042	1	1.48964
Y48E1B.9	6.19465	9.22768	1	1.48962
Y48E1B.9.1	6.19465	9.22768	1	1.48962
T26E4.11	1.42828	2.12735	1	1.48945
F10C1.9	4.93194	7.34166	1	1.48859
Y32H12A.1	3.10797	4.62635	1	1.48854
Y54E10A.4a.1	4.88812	7.27614	1	1.48853
Y54E10A.4b	4.88812	7.27614	1	1.48853
H23N18.1	5.24005	7.79767	1	1.48809
F19B2.3	2.19917	3.27222	1	1.48794
K07D4.5	1.43051	2.12824	1	1.48775
F14F9.1	1.31629	1.95815	1	1.48762
T25E12.9	2.34056	3.48083	1	1.48718
C26B2.4	3.30159	4.90995	1	1.48715
C49F5.3	3.001	4.4615	1	1.48667
K01A2.2b	4.61667	6.86333	1	1.48664
K06G5.2	1.82383	2.71138	1	1.48664
T01G6.1	3.46822	5.15378	1	1.486
C46F9.4	2.4605	3.65483	1	1.4854
T12B5.2	4.02139	5.96944	1	1.48442
ZK337.4	3.16667	4.69833	1	1.48368
K06G5.3	2.06219	3.05828	1	1.48302
C17B7.5	4.65915	6.90899	1	1.48289
Y55D5A.6	3.28512	4.86911	1	1.48217
F37B4.3	1.53834	2.28	1	1.48212
C08B6.10	3.0075	4.457	1	1.48196
Y22D7AR.14	1.95032	2.8898	1	1.48171
F36H1.9	1.69	2.50333	1	1.48126
C14C6.4	1.96393	2.90857	1	1.481
Y32B12B.7	3.44569	5.10255	1	1.48085
F35G2.5b	3.32333	4.92	1	1.48044
B0454.3	1.946	2.87857	1	1.47923
Y53C12C.1	2.48528	3.67403	1	1.47832
F45F2.5	2.77445	4.10083	1	1.47807
F07G11.9	3.30055	4.87806	1	1.47796
K12D9.9	1.30522	1.92833	1	1.4774
Y71G12B.5	2.38272	3.51836	1	1.47661
M162.11	2.36583	3.49292	1	1.4764
ZC482.2	2.06704	3.04986	1	1.47547
C44C1.6	2.964	4.3712	1	1.47476
T16A9.2	1.91167	2.81911	1	1.47469
C17H1.9	2.20847	3.2563	1	1.47446
Y49F6B.13	1.43875	2.121	1	1.4742
F25B3.2	2.17319	3.20287	1	1.47381
F10B5.3	3.95685	5.8309	1	1.47362
F10B5.3.1	3.95685	5.8309	1	1.47362
C49C3.8	4.01028	5.90583	1	1.47267
K08G2.13	1.46533	2.15722	1	1.47217
E03A3.5	2.79502	4.10868	1	1.47
Y46C8AR.1	4.27746	6.28203	1	1.46864
Y46C8AR.1.1	4.27746	6.28203	1	1.46864
Y46C8AR.1.2	4.27746	6.28203	1	1.46864
Y116A8B.4	3.26437	4.79235	1	1.46808
F40H6.4	2.21143	3.24571	1	1.4677
T27A8.5	2.09321	3.06944	1	1.46638
C03G6.6	1.99	2.9177	1	1.46618
C55B7.12a	1.55541	2.27999	1	1.46584
T19D7.1	3.34684	4.90451	1	1.46541
C41G6.15	2.3669	3.46833	1	1.46535
F09F3.10	3.27176	4.79302	1	1.46497
F44F4.7	2.30846	3.38162	1	1.46488
H37A05.2	2.43312	3.56255	1	1.46419
Y71H2AM.22	3.10435	4.54526	1	1.46416
D2062.3	2.20547	3.22851	1	1.46386
C23F12.3	2.63997	3.86436	1	1.46379
C44B11.3	2.71123	3.96862	1	1.46377
C44B11.3.1	2.71123	3.96862	1	1.46377
C17C3.13	1.555	2.275	1	1.46302
F57G8.3	1.25111	1.83	1	1.4627
F41F3.6	2.16732	3.16867	1	1.46202
T08G3.11	1.375	2.01	1	1.46182
C16D6.3	1.567	2.29033	1	1.4616
C13D9.4	1.59433	2.32944	1	1.46108
F15G9.2	1.92334	2.80833	1	1.46014
C54C8.7	3.33	4.86	1	1.45946
T19C3.7	3.68325	5.37508	1	1.45933
ZC21.6b	3.48117	5.07958	1	1.45916
C09G12.17	2.4871	3.62767	1	1.45859
R08H2.5	1.04208	1.51958	1	1.45822
F40G12.15	2.765	4.02667	1	1.4563
H04J21.2	1.48707	2.16538	1	1.45614
F02D10.2	2.285	3.32125	1	1.4535
C31B8.2	1.31	1.903	1	1.45267
C17F4.12	3.14833	4.56834	1	1.45103
K03D7.4	2.39462	3.4741	1	1.45079
Y73B6BL.40	1.6159	2.34074	1	1.44857
F14D7.3	1.48	2.14333	1	1.4482
Y7A9C.7	1.90375	2.75625	1	1.4478
C36C5.9	2.01483	2.91671	1	1.44762
F36D1.10	2.6525	3.83792	1	1.4469
T05G11.6	1.68376	2.43567	1	1.44656
F53B2.2	3.024	4.3735	1	1.44626
ZK1037.11	1.48083	2.14056	1	1.44551
E02C12.13	4.58091	6.61727	1	1.44453
ZC404.13	2.8775	4.15625	1	1.4444
W10G11.14	2.78917	4.02834	1	1.44428
F47B7.6	3.10333	4.48208	1	1.44428
C28F5.2	3.75062	5.41602	1	1.44403
F14F8.13	2.12944	3.07391	1	1.44353
Y60A3A.4	2.0927	3.02008	1	1.44315
F40D4.12	3.154	4.55167	1	1.44314
C17C3.1d.1	5.094	7.35034	1	1.44294
C17C3.1d.2	5.094	7.35034	1	1.44294
C05E4.4	1.87961	2.71102	1	1.44233
K06H6.5	1.95775	2.82335	1	1.44214
ZK218.7	1.98833	2.86416	1	1.44048
F26D2.11	1.90061	2.73778	1	1.44048
F40H7.8	3.2195	4.63406	1	1.43937
F57G9.3	3.37	4.85	1	1.43917
C01C4.2	2.08611	3.0017	1	1.4389
Y73C8C.12	2.895	4.165	1	1.43869
ZK938.3	2.3239	3.3415	1	1.43788
K01A2.2a	4.96078	7.13088	1	1.43745
K01A2.2a.1	4.96078	7.13088	1	1.43745
K01A2.2a.2	4.96078	7.13088	1	1.43745
Y22D7AR.11	4.18787	6.01959	1	1.43739
F10A3.9	2.55825	3.67642	1	1.43708
ZC455.9	1.89614	2.72427	1	1.43674
T01B10.5	4.4192	6.34886	1	1.43666
Y94A7B.4	1.55172	2.22803	1	1.43585
Y62H9A.11	1.86464	2.67586	1	1.43505
W08A12.4	2.31422	3.31496	1	1.43243
R10E11.7	3.71278	5.31639	1	1.43192
Y40B1A.1	1.56611	2.2425	1	1.43189
T05B11.6	3.08083	4.41083	1	1.4317
T08B6.2	2.78921	3.99236	1	1.43136
T13H10.2	4.29938	6.15375	1	1.43131
T23G4.5	3.06462	4.38115	1	1.42959
F57A8.8	2.58	3.68667	1	1.42894
K09A11.5	1.44216	2.06057	1	1.4288
Y19D10B.2	3.26975	4.67053	1	1.42841
T23E7.6	2.285	3.26381	1	1.42836
F11E6.9	3.74294	5.34588	1	1.42826
Y71G12B.32	4.59615	6.56333	1	1.42801
K06B4.9	1.59055	2.27083	1	1.4277
Y53C12B.5a	2.94453	4.20386	1	1.42769
F56D5.3	4.06611	5.80417	1	1.42745
ZK39.7	3.03735	4.33449	1	1.42706
C17A2.1	0.944106	1.34708	1	1.42683
Y119D3B.4	4.65778	6.64556	1	1.42677
F36H9.6	3.52999	5.03428	1	1.42614
Y53F4B.23	3.93308	5.60637	1	1.42544
T15B7.11	1.10567	1.57587	1	1.42526
Y45F10B.4	1.95348	2.78407	1	1.42519
Y62H9A.8	1.7223	2.45449	1	1.42512
C13D9.7.2	2.19214	3.12336	1	1.4248
W01A8.7	2.52555	3.59734	1	1.42438
F49C5.10	2.18007	3.10365	1	1.42365
F07G6.9	1.939	2.76	1	1.42341
M01G12.10	3.08	4.38	1	1.42208
ZK938.6	2.80067	3.98222	1	1.42188
C44B11.3.2	2.24524	3.19102	1	1.42124
Y63D3A.9	1.13	1.605	1	1.42035
Y46H3D.8	3.87167	5.49833	1	1.42015
F46B3.15	3.5	4.97	1	1.42
C34D4.8	2.24405	3.186	1	1.41976
E01H11.4	2.34944	3.33556	1	1.41973
W03F9.9	4.02022	5.70622	1	1.41938
C49D10.2	2.0964	2.97507	1	1.41913
T12A2.11	1.50825	2.14	1	1.41886
F44G4.6	4.91603	6.97468	1	1.41876
Y82E9BR.17a	2.35129	3.33447	1	1.41815
K07C6.3	3.25242	4.61192	1	1.418
F28F8.3.1	4.79	6.79083	1	1.41771
T19H12.10	3.38343	4.79614	1	1.41754
F59A3.10	2.82708	4.00542	1	1.4168
Y57G11C.32	1.68863	2.39095	1	1.41591
H10D18.2	5.39556	7.63889	1	1.41577
F36G9.3	4.05359	5.73708	1	1.41531
F26F2.6	2.56597	3.63146	1	1.41524
T23D8.8	3.24771	4.59157	1	1.41379
F52D2.9	2.07957	2.93984	1	1.41368
T27E7.6	0.993492	1.40415	1	1.41335
C17D12.3	3.91763	5.53104	1	1.41184
F59A7.3	1.98735	2.80567	1	1.41176
Y102A5C.33	1.90792	2.69308	1	1.41153
K11H12.9	3.23617	4.56775	1	1.41147
F46A8.3	4.0825	5.7575	1	1.41029
C31G12.2	4.26517	6.01411	1	1.41005
F07C4.8	3.21064	4.52718	1	1.41005
K04A8.4	3.79705	5.35347	1	1.4099
C45G3.4	3.52375	4.96625	1	1.40937
T13B5.7	2.10273	2.96327	1	1.40924
C41G6.6	1.13336	1.596	1	1.4082
B0334.13	3.03533	4.27433	1	1.40819
C44B7.6a	5.93949	8.36367	1	1.40815
C44B7.6a.1	5.93949	8.36367	1	1.40815
C44B7.6a.2	5.93949	8.36367	1	1.40815
D2062.2	2.11904	2.98333	1	1.40787
F26A1.11	1.64778	2.31858	1	1.4071
F52F10.5	2.05577	2.89226	1	1.4069
F57F4.2	2.22987	3.13494	1	1.40588
T27A1.3	2.71245	3.81111	1	1.40504
K12H6.7	3.945	5.53857	1	1.40395
W07G1.5b	4.55547	6.39501	1	1.40381
C08B6.14	1.16945	1.64133	1	1.40351
H03G16.1	2.78	3.9	1	1.40288
W07G1.5a	4.59172	6.43951	1	1.40242
R03H4.4	2.72709	3.82187	1	1.40145
F26F12.5b	2.93212	4.10673	1	1.4006
F54D12.10	3.47417	4.8625	1	1.39961
T26E4.9	3.9	5.455	1	1.39872
T06C12.11	3.00542	4.2025	1	1.39831
Y73C8B.4	3.365	4.705	1	1.39822
F40H3.2	4.585	6.40613	1	1.39719
F23B2.10	3.61464	5.05	1	1.39709
F52D10.5	2.82344	3.94405	1	1.39689
F10D2.4	3.05976	4.27365	1	1.39673
R53.8	2.51762	3.51619	1	1.39663
F23H12.7	4.16883	5.81918	1	1.39588
F14H8.5	0.832502	1.16166	1	1.39539
C38D9.7	2.18103	3.04278	1	1.39511
F59E11.15	1.87222	2.61083	1	1.39451
T08G5.2	2.88195	4.01624	1	1.39358
K11B4.2	3.08139	4.29417	1	1.39358
ZC47.7	4.82667	6.725	1	1.3933
T05H4.15b.2	4.52166	6.3	1	1.39329
T22F7.4	2.65413	3.69637	1	1.39269
C18F10.2	3.14807	4.38379	1	1.39253
F41C6.2	3.46246	4.8189	1	1.39175
ZK669.2	4.07367	5.66893	1	1.3916
C36C9.4	2.8766	4.00249	1	1.39139
F15A4.1	1.49956	2.08589	1	1.391
Y51H4A.8	3.20373	4.45471	1	1.39048
C08F1.10	3.72	5.1725	1	1.39046
Y38H6C.7	3.7375	5.19375	1	1.38963
W10C8.3	2.4925	3.4625	1	1.38917
K11G9.6	6.482	9.002	1	1.38877
F02H6.7	1.18787	1.64911	1	1.3883
Y40A1A.1	1.9075	2.64772	1	1.38806
T23B12.11	3.92514	5.44724	1	1.38778
C06A8.7	1.95835	2.71757	1	1.38768
Y67D8C.2	2.34	3.24667	1	1.38747
E03G2.1	2.32454	3.22485	1	1.3873
K10H10.3b	3.22639	4.47569	1	1.38721
Y113G7B.8	2.20045	3.05137	1	1.3867
F35H12.7	3.53262	4.8975	1	1.38637
C24H12.7	1.234	1.71075	1	1.38635
H04D03.4	2.00271	2.77614	1	1.38619
B0496.4	3.71444	5.14889	1	1.38618
M04C7.1	3.39089	4.70011	1	1.3861
T06E6.11	2.39557	3.32036	1	1.38604
F49F1.14	2.93375	4.06496	1	1.38559
F27E5.5	2.23181	3.09211	1	1.38547
T15B7.17	3.63877	5.04135	1	1.38545
T18D3.2	2.54194	3.52016	1	1.38483
W05E10.2	2.68466	3.715	1	1.38379
C04F5.7	3.35056	4.63578	1	1.38358
F44G3.10	6.64	9.18667	1	1.38353
C54F6.15	1.865	2.58	1	1.38338
F54F7.8	3.33775	4.616	1	1.38297
C03G6.9	0.8425	1.165	1	1.38279
C31A11.7	4.91294	6.79339	1	1.38275
H02F09.2	4.04938	5.59812	1	1.38247
C56C10.5	1.8325	2.53334	1	1.38245
F11C7.6a	4.481	6.19083	1	1.38157
F11C7.6b	4.481	6.19083	1	1.38157
F38H4.10	2.24075	3.09483	1	1.38116
Y32G9A.12	0.999091	1.37909	1	1.38034
Y105C5A.8a	2.95042	4.07218	1	1.3802
T23F11.5	1.661	2.2925	1	1.38019
C28G1.2	5.3075	7.325	1	1.38012
C17C3.1d	6.31	8.70667	1	1.37982
M03A1.3	5.25335	7.24294	1	1.37873
Y61B8B.2	3.0575	4.21417	1	1.3783
EEED8.15	2.22577	3.06769	1	1.37826
Y49E10.2	4.58733	6.31667	1	1.37698
Y49E10.2.1	4.58733	6.31667	1	1.37698
R04D3.7	0.876601	1.2068	1	1.37668
T16G12.8	3.1081	4.27538	1	1.37556
F56C3.8	2.65	3.645	1	1.37547
F44E5.4	6.075	8.355	1	1.37531
F44E5.4.2	6.075	8.355	1	1.37531
F07G11.7	3.335	4.58625	1	1.37519
T05G11.1	2.24833	3.09166	1	1.37509
Y73B6BL.20	3.455	4.75	1	1.37482
F35E8.13	2.198	3.02134	1	1.37458
C31A11.1	2.97644	4.09116	1	1.37452
F32D1.8	2.80853	3.85647	1	1.37313
C44B7.6b	6.16712	8.46517	1	1.37263
ZK177.3	3.45141	4.73682	1	1.37243
C49F5.4	4.01253	5.50677	1	1.37239
C01B4.1	2.69097	3.69236	1	1.37213
T25G12.8	5.92667	8.13	1	1.37177
W04E12.2	2.48678	3.41072	1	1.37154
F28C12.6	4.17	5.71917	1	1.3715
K05C4.4	2.08292	2.85646	1	1.37137
C08A9.3	1.61516	2.21498	1	1.37137
F47C10.1	1.85742	2.54642	1	1.37095
E03H4.3	3.59142	4.92	1	1.36993
F59D6.5	1.62867	2.231	1	1.36983
C01B4.10	1.45771	1.99646	1	1.36959
C08H9.11	2.445	3.34833	1	1.36946
F54B11.9	3.37541	4.6225	1	1.36946
F54A3.5	3.32424	4.54879	1	1.36837
F54A3.5.1	3.32424	4.54879	1	1.36837
F54A3.5.2	3.32424	4.54879	1	1.36837
C02A12.6	1.60867	2.2	1	1.36759
C32B5.6	2.04856	2.80027	1	1.36694
H12D21.4	2.23355	3.05306	1	1.36691
W09G12.3	4.56	6.23	1	1.36623
C10G8.3	2.91292	3.97931	1	1.36609
T27C10.1	3.1837	4.34818	1	1.36576
W03D2.2	3.09	4.22	1	1.3657
R09B5.2	3.83	5.23	1	1.36554
T22B2.2	1.16657	1.59268	1	1.36527
T01D3.3a	6.08895	8.30385	1	1.36376
T25D1.2	3.41894	4.66039	1	1.36311
Y25C1A.11	1.7085	2.32875	1	1.36304
D2024.10	5.2175	7.11	1	1.36272
F56H9.3	3.57031	4.86489	1	1.3626
C10A4.1	1.29549	1.76478	1	1.36224
T24B8.6	2.27467	3.09861	1	1.36223
F16G10.15	4.556	6.20617	1	1.3622
T15D6.10	2.14083	2.91531	1	1.36177
F31A3.1	4.12712	5.61984	1	1.36169
ZC416.2	3.12646	4.25725	1	1.36168
C48D1.1a	2.70566	3.68296	1	1.3612
C48D1.1b	2.70566	3.68296	1	1.3612
B0213.10	4.53028	6.16583	1	1.36103
F38E9.6	2.40051	3.26679	1	1.36087
C16D9.1	4.55111	6.19333	1	1.36084
T01H10.7	3.32129	4.51838	1	1.36043
R04D3.8	3.23667	4.40221	1	1.36011
T05A1.5b	2.25976	3.07322	1	1.35998
W08F4.2	2.45675	3.33984	1	1.35946
Y70G10A.2	2.73685	3.72046	1	1.3594
ZK596.1	4.05167	5.505	1	1.3587
ZK596.1.2	4.05167	5.505	1	1.3587
Y116A8C.43	1.95549	2.65672	1	1.35859
ZK250.7	2.74653	3.72673	1	1.35689
R90.3	4.03893	5.47875	1	1.35649
C31H1.7	2.25623	3.05925	1	1.35591
ZK353.10	4.238	5.745	1	1.35559
C40D2.4	1.66375	2.25515	1	1.35546
R03D7.6	3.55	4.81187	1	1.35546
F25G6.5	1.85445	2.51111	1	1.3541
F13H8.1b	4.55535	6.16708	1	1.35381
F55C9.12	3.22667	4.36667	1	1.35331
Y71G12B.12a	3.59548	4.86537	1	1.35319
T08E11.1	2.15667	2.91611	1	1.35214
C40H1.7	3.4717	4.69074	1	1.35114
F46F5.15	3.37375	4.55667	1	1.35062
T17A3.10	2.79361	3.77194	1	1.3502
W02A2.5	2.26043	3.05169	1	1.35005
C06B8.10	1.91179	2.57881	1	1.3489
F11G11.3	2.48375	3.34875	1	1.34826
Y63D3A.11	2.1225	2.86125	1	1.34806
W04A8.2	5.115	6.895	1	1.348
F28F5.6	3.72101	5.01515	1	1.34779
C06E1.1	4.5	6.065	1	1.34778
D1044.7	3.72046	5.01393	1	1.34766
F28H6.7	1.144	1.54067	1	1.34674
F54H12.7	4.20867	5.66667	1	1.34643
AH6.7	2.41354	3.24885	1	1.3461
T08B6.7	1.78385	2.39979	1	1.34529
F41E6.14	4.62761	6.225	1	1.34519
T19D12.3	2.58167	3.47208	1	1.3449
C12D8.12	1.98924	2.67436	1	1.34441
F46A8.4	3.17667	4.27	1	1.34417
ZK662.5	1.17454	1.57874	1	1.34414
C55B7.12b	1.6461	2.21054	1	1.34289
ZK525.1	3.86314	5.18773	1	1.34288
ZK525.1.1	3.86314	5.18773	1	1.34288
ZK525.1.2	3.86314	5.18773	1	1.34288
C33G8.13	2.1825	2.93	1	1.3425
C13G5.1	1.5893	2.13362	1	1.34249
T01C8.2	3.92724	5.27172	1	1.34235
C36C5.7	1.65333	2.21875	1	1.34199
B0554.6	4.63405	6.21732	1	1.34166
ZC482.3	1.29887	1.74263	1	1.34166
F54E2.2	2.27	3.045	1	1.34141
T01D3.3b	5.78539	7.75928	1	1.34119
F54C1.1	3.78731	5.07878	1	1.341
C54D1.1	5.40094	7.24095	1	1.34068
T25E12.10	1.73483	2.32541	1	1.34042
ZC239.19	1.84054	2.46625	1	1.33996
F25H2.3	1.93608	2.59319	1	1.3394
C47D12.4	3.41906	4.57917	1	1.3393
Y51A2D.1	2.00614	2.68634	1	1.33905
Y26E6A.2	3.80477	5.09265	1	1.33849
F14F7.3	2.74606	3.67529	1	1.33839
T22H2.3	3.86984	5.17886	1	1.33826
ZC412.2	2.64168	3.53314	1	1.33746
C36C9.5	1.96348	2.6256	1	1.33721
C33G8.10	3.79149	5.06954	1	1.33709
R05D7.3	4.97408	6.6481	1	1.33655
R08B4.4	4.8225	6.44541	1	1.33653
Y106G6D.6	6.27015	8.37755	1	1.3361
Y106G6D.6.2	6.27015	8.37755	1	1.3361
C17F4.4	3.70625	4.95083	1	1.33581
C30G4.2	2.19757	2.93451	1	1.33534
C47F8.6	2.41361	3.22222	1	1.33502
T14A8.2a	4.32909	5.77818	1	1.33473
T14A8.2b	4.32909	5.77818	1	1.33473
T14A8.2b.1	4.32909	5.77818	1	1.33473
T14A8.2b.2	4.32909	5.77818	1	1.33473
F42G9.8	3.69208	4.92792	1	1.33473
T24E12.3	3.36732	4.49381	1	1.33454
E02H9.4	4.17189	5.56689	1	1.33438
F40F4.1	2.68107	3.57679	1	1.33409
T24C2.3	2.757	3.67753	1	1.33389
T10B9.4	1.42028	1.89417	1	1.33366
Y105C5A.3	3.86	5.14333	1	1.33247
R08F11.2	2.68426	3.57613	1	1.33226
B0365.7	1.78924	2.38325	1	1.33199
Y10G11A.2b	2.0919	2.78607	1	1.33184
C23G10.10	2.80577	3.73596	1	1.33153
W07G1.1	2.57816	3.43036	1	1.33055
F58E1.4	2.98208	3.96771	1	1.33052
D1007.2	2.812	3.74083	1	1.33031
Y97E10B.7	2.10858	2.80423	1	1.32991
R03H4.5	1.81046	2.40742	1	1.32973
C54F6.7	2.75298	3.65972	1	1.32937
F58E2.2	4.2	5.58333	1	1.32936
F21H7.14	3.47734	4.62134	1	1.32899
Y48G10A.6	2.48667	3.30389	1	1.32864
T09B9.5	2.73451	3.63269	1	1.32846
T03F7.2	0.945554	1.25603	1	1.32836
F48G7.5	4.57333	6.07333	1	1.32799
T02G6.5	1.34384	1.78435	1	1.32779
Y39D8B.1	2.79615	3.70833	1	1.32622
F45C12.7	3.40444	4.51333	1	1.32572
Y105C5B.2	2.15027	2.84943	1	1.32515
Y102A5C.4	1.381	1.82983	1	1.32501
ZK6.3	1.74311	2.30911	1	1.32471
T11F9.2a	3.81734	5.05678	1	1.32469
C13B7.5	2.27866	3.01819	1	1.32455
C29F7.5	2.11242	2.79796	1	1.32453
F45C12.15.2	4.07809	5.40094	1	1.32438
C29E4.11	3.26341	4.32147	1	1.32422
Y55F3C.5	0.86643	1.14714	1	1.32399
F56H6.5	4.27894	5.66495	1	1.32391
F09C6.14	2.515	3.32667	1	1.32273
C50H11.14	1.74722	2.31055	1	1.32241
C03B1.4	2.51083	3.32007	1	1.3223
F37B1.1	7.28375	9.63125	1	1.32229
C01G10.17	0.9	1.19	1	1.32222
K02A2.2	1.38678	1.83257	1	1.32146
C18D1.3	5.42125	7.16282	1	1.32125
Y75B8A.34	2.57445	3.40111	1	1.32111
C33E10.1	5.16	6.81667	1	1.32106
F53A3.6	4.13325	5.45961	1	1.3209
C28C12.8	0.894375	1.18125	1	1.32075
R05A10.8	3.22702	4.25952	1	1.31996
F32A7.7	3.30833	4.36533	1	1.3195
R07E5.5	2.87567	3.79408	1	1.31938
Y73B6BL.44	3.70427	4.8873	1	1.31937
F16G10.2	1.165	1.537	1	1.31931
T11F1.6	3.28383	4.33208	1	1.31922
C50H11.7	1.83187	2.41625	1	1.319
F14B6.3	1.87115	2.46769	1	1.31881
Y60A9.1	2.53814	3.34683	1	1.31862
EEED8.12	3.565	4.7	1	1.31837
K09F5.1	1.66863	2.19973	1	1.31829
E02C12.5	4.16893	5.49455	1	1.31798
C47F8.2	3.06917	4.04458	1	1.31781
B0454.7	3.51545	4.63053	1	1.3172
F14D2.7	3.76667	4.95884	1	1.31651
C44C10.6	2.095	2.75764	1	1.3163
F12E12.5	2.25739	2.96989	1	1.31563
T05H4.15b	4.69	6.17	1	1.31557
T05H4.15b.3	4.69	6.17	1	1.31557
M176.6b	5.45138	7.17139	1	1.31552
F15H9.4	4.1384	5.44365	1	1.3154
F59B2.12	2.93	3.85411	1	1.31539
F01D4.1	3.22367	4.24012	1	1.31531
F59E11.7a	6.37733	8.38767	1	1.31523
F47C12.10	1.71459	2.255	1	1.31519
Y22D7AL.8	4.02526	5.29199	1	1.3147
R186.4	4.73117	6.21933	1	1.31454
C39E9.1	1.78727	2.34944	1	1.31454
C09G1.1	2.26101	2.9721	1	1.3145
Y116F11B.11	2.56545	3.37182	1	1.31432
K02D7.3	7	9.19834	1	1.31405
F12A10.1	5.85619	7.69524	1	1.31404
F14D2.5	3.00656	3.95056	1	1.31398
Y73C8C.9	2.02933	2.66608	1	1.31377
C50F4.8	5.498	7.21833	1	1.3129
C50F4.8.2	5.498	7.21833	1	1.3129
M163.2	3.91192	5.13392	1	1.31238
Y102A5C.9	3.47917	4.56479	1	1.31204
W02D7.3	3.5857	4.70324	1	1.31166
F53F8.4	7.12445	9.34446	1	1.3116
C33B4.5	1.80471	2.36696	1	1.31155
T04B2.6	6.87226	9.01203	1	1.31136
F57C9.2	3.45097	4.52537	1	1.31133
Y108G3AL.6.1	5.43	7.12	1	1.31123
C36F7.4a	2.50401	3.28209	1	1.31073
F38E1.6	1.72833	2.26514	1	1.31059
Y68A4A.13	3.16333	4.14583	1	1.31059
C08H9.4a	1.64056	2.15	1	1.31053
C08H9.4b	1.64056	2.15	1	1.31053
ZC410.5a	4.32883	5.67267	1	1.31044
T04B8.2	1.60499	2.10249	1	1.30997
C08F1.11	5.315	6.96	1	1.3095
K04A8.8	4.6701	6.11354	1	1.30908
F09C6.7	1.90933	2.49944	1	1.30907
F49A5.7	1.42296	1.86267	1	1.30901
W03H9.1	4.32187	5.65687	1	1.30889
T22B2.3	1.75063	2.29031	1	1.30828
Y37A1B.6	1.53362	2.00619	1	1.30814
Y94A7B.6	3.89477	5.09072	1	1.30707
C43D7.5	4.98834	6.51959	1	1.30697
Y19D10B.1	3.10845	4.06137	1	1.30656
C29E4.10	3.03513	3.96485	1	1.30632
T08G2.2	3.92854	5.13185	1	1.3063
F22F7.6	2.93594	3.83468	1	1.30612
W07G1.2	3.8435	5.01926	1	1.30591
R08F11.6	1.99236	2.60167	1	1.30582
Y119D3B.6	3.53634	4.61697	1	1.30558
Y57G11C.2	1.38496	1.80695	1	1.30469
Y44A6B.3	2.46554	3.21649	1	1.30458
C08E3.4	5.12333	6.68333	1	1.30449
F59E11.7b	6.50778	8.48889	1	1.30442
C33E10.2	3.9275	5.12222	1	1.30419
Y53F4B.16	3.39462	4.42635	1	1.30393
C33A12.14	1.47601	1.92452	1	1.30387
T10D4.11	2.83904	3.70098	1	1.3036
H03G16.6	2.47542	3.22417	1	1.30247
T08B6.6	2.28987	2.98242	1	1.30244
C53D6.7	5.19607	6.76534	1	1.30201
ZK177.9	4.72084	6.14583	1	1.30185
F22F4.2	4.97666	6.4775	1	1.30157
F22F4.2.1	4.97666	6.4775	1	1.30157
VC5.1	2.28731	2.97692	1	1.30149
K08G2.9	2.79333	3.63542	1	1.30146
F43G9.11	1.79846	2.33965	1	1.30092
K10B4.5	2.48325	3.2305	1	1.30092
Y52B11A.7	2.81027	3.65575	1	1.30085
C54D10.2	1.875	2.43875	1	1.30067
C13B7.3	2.07056	2.69195	1	1.30011
F49B2.4	1.81125	2.35448	1	1.29992
C15C8.2	2.65516	3.45129	1	1.29984
T05H4.15c	5.01667	6.52	1	1.29967
T08E11.7	5.0115	6.5115	1	1.29931
M01D1.2a	2.84319	3.69374	1	1.29915
E04D5.5	1.71789	2.23158	1	1.29902
F47C12.6	1.80444	2.34333	1	1.29865
C04E12.5	3.18853	4.13984	1	1.29835
T04C12.2a	2.9587	3.84065	1	1.29809
K07E3.2	4.04781	5.25412	1	1.29802
F13H6.4	3.78575	4.91333	1	1.29785
ZC455.8b	2.21191	2.87072	1	1.29785
C17H1.3	2.48978	3.23039	1	1.29746
T25E4.2	1.70955	2.21755	1	1.29716
Y4C6B.2a	5.28881	6.85818	1	1.29673
T13B5.6	2.80228	3.63333	1	1.29656
Y6B3B.11	1.97167	2.55618	1	1.29645
T01D3.2	2.20204	2.85463	1	1.29636
Y71G12B.20b	1.77345	2.29828	1	1.29594
T05F1.13	3.02136	3.91453	1	1.29562
F41B5.7	4.37208	5.66375	1	1.29544
T05H4.12	5.81083	7.5275	1	1.29543
T05H4.12.1	5.81083	7.5275	1	1.29543
T05H4.12.2	5.81083	7.5275	1	1.29543
T05H4.12.3	5.81083	7.5275	1	1.29543
Y108G3AL.2	2.89702	3.75272	1	1.29537
R13D7.3	2.85033	3.69167	1	1.29517
F38E11.2	5.13333	6.64833	1	1.29513
F57H12.4	2.89678	3.74996	1	1.29453
F29G9.7	3.48773	4.51449	1	1.29439
Y48G9A.12	3.37227	4.36487	1	1.29434
R13A5.4	3.796	4.9122	1	1.29405
F46A9.3a	3.62672	4.69226	1	1.2938
T20H9.2	2.55452	3.30452	1	1.2936
H02I12.4	1.125	1.45521	1	1.29352
Y34D9A.7	2.61664	3.38464	1	1.29351
C35E7.7	2.41785	3.12678	1	1.29321
T17A3.7	2.59667	3.35667	1	1.29268
K04C1.1	1.99933	2.58444	1	1.29265
ZK993.2	1.5119	1.95433	1	1.29263
F09A5.2	3.60438	4.65771	1	1.29224
Y69A2AR.4	4.27253	5.51813	1	1.29154
ZC410.5b	4.52655	5.84595	1	1.29148
C11E4.2	4.63445	5.98222	1	1.29082
F16F9.2	6.18903	7.98876	1	1.29079
ZC328.5	3.65138	4.71054	1	1.29007
F02D10.6	1.87333	2.41667	1	1.29004
F35G2.3	2.58346	3.3325	1	1.28994
T12A2.10	5.16306	6.65917	1	1.28977
R09A1.5	3.97261	5.12345	1	1.28969
ZK783.1	7.28756	9.39821	1	1.28962
R09D1.1	1.8015	2.323	1	1.28948
C06E2.7	4.25748	5.48843	1	1.28913
F23A7.5	3.73363	4.81296	1	1.28908
F38A1.7	2.44663	3.15288	1	1.28866
F57G9.7	1.76489	2.27426	1	1.28861
F14B6.4	4.28877	5.5251	1	1.28827
C50E10.9	3.49241	4.49888	1	1.28819
K03A11.5	6.32621	8.14904	1	1.28814
C18B10.7	2.23583	2.87917	1	1.28774
W04C9.3	2.22094	2.85978	1	1.28765
Y97E10AM.1	1.37333	1.76833	1	1.28762
T02G6.3	4.25666	5.48083	1	1.28759
T24C2.4	1.04333	1.34333	1	1.28754
F18A12.2	3.82254	4.92103	1	1.28737
ZK596.1.1	2.75209	3.54281	1	1.28732
F35C5.10	5.05	6.5	1	1.28713
M199.3	2.11266	2.71915	1	1.28707
Y51B9A.8	4.34572	5.59294	1	1.287
F56A4.5	3.29792	4.24292	1	1.28655
C50F4.3	4.00917	5.15792	1	1.28653
K06C4.1	2.57595	3.31378	1	1.28643
H20E11.2	3.04189	3.91197	1	1.28603
Y94A7B.8	3.25648	4.18655	1	1.28561
F47G9.6	2.9325	3.77	1	1.28559
ZK643.7	1.7545	2.255	1	1.28527
F59B1.3	2.0625	2.65056	1	1.28512
C34B4.4	3.13269	4.02578	1	1.28509
W10G11.15	3.155	4.05417	1	1.285
F35D2.4	3.19075	4.09857	1	1.28452
Y17G9B.6	3.18113	4.08591	1	1.28442
F40E3.6	4.42083	5.6775	1	1.28426
F15A4.4	2.77213	3.55867	1	1.28373
F46F11.11	1.446	1.85613	1	1.28363
H04M03.8	1.26667	1.62583	1	1.28355
T05F1.11	4.54467	5.83317	1	1.28352
Y39F10A.1	3.17014	4.06847	1	1.28337
T16A1.8	1.71274	2.19766	1	1.28313
D1079.1	5.54667	7.11667	1	1.28305
F37C12.17	2.95722	3.79389	1	1.28292
F55G1.12	4.22232	5.41612	1	1.28274
R13H4.6	3.25229	4.17104	1	1.28249
F48C11.1	3.4411	4.41219	1	1.2822
T10B10.7	4.10075	5.25625	1	1.28178
F22F4.2.2	5.16492	6.61976	1	1.28168
T06H11.2	2.34056	2.99952	1	1.28154
H12I19.4	4.21025	5.39309	1	1.28094
C47A10.7	2.81875	3.61	1	1.28071
F56B3.1	8.17916	10.4725	1	1.28039
K09D9.8	3.59967	4.60796	1	1.28011
K06H6.4	2.18893	2.80198	1	1.28007
T01C4.8	4.97	6.36	1	1.27968
F23F1.7	6.05857	7.75119	1	1.27938
K05F6.10	1.4914	1.90772	1	1.27915
ZK1055.5	2.28252	2.916	1	1.27753
M01D1.2b	2.92583	3.73776	1	1.27751
Y57A10A.19	5.87556	7.50417	1	1.27718
C03G6.8	4.9425	6.31233	1	1.27715
R07B1.2	5.05611	6.45556	1	1.27678
R07B1.2.1	5.05611	6.45556	1	1.27678
Y46H3C.1	3.18333	4.063	1	1.27633
C16C4.9	1.71717	2.19167	1	1.27633
F57G8.8	2.66306	3.39814	1	1.27603
ZC204.10	3.63667	4.64	1	1.27589
H11E01.2	5.44793	6.95083	1	1.27587
W06G6.2	4.0425	5.1575	1	1.27582
M02D8.7	3.77348	4.81359	1	1.27563
F26D2.3a	4.85569	6.19083	1	1.27496
F16F9.3	4.83708	6.16708	1	1.27496
C11H1.7	4.04621	5.15857	1	1.27491
C33D9.8	3.48547	4.44331	1	1.27481
F58F9.4	4.26255	5.43233	1	1.27443
F32H2.8	3.06042	3.90014	1	1.27438
F18E9.3	4.60153	5.86376	1	1.27431
C18B12.5	2.5475	3.24625	1	1.27429
F47D2.6	1.119	1.42567	1	1.27405
F52E10.2	3.455	4.40167	1	1.274
C15B12.6	5.33636	6.79708	1	1.27373
F47B10.4	3.36333	4.28333	1	1.27354
F22B3.7	2.52806	3.21944	1	1.27349
H12I19.1	1.69339	2.15625	1	1.27333
B0457.2	4.48458	5.70833	1	1.27288
R05H11.2	4.17737	5.31726	1	1.27287
F31F7.2	4.78671	6.09194	1	1.27268
R09D1.11	4.04744	5.15022	1	1.27246
F54A5.1.2	5.0985	6.48683	1	1.2723
EGAP4.1	5.275	6.71	1	1.27204
F42A6.6	4.02615	5.11923	1	1.2715
T22G5.4	4.22011	5.36568	1	1.27145
K02G10.7a	7.34206	9.33365	1	1.27126
Y50D4B.7	2.89172	3.67513	1	1.27091
C55A6.6	6.62667	8.4189	1	1.27046
R09H10.2	4.89316	6.21599	1	1.27034
C18B2.2	1.85217	2.35195	1	1.26983
C18D11.6	4.7595	6.04183	1	1.26943
ZK1086.2	5.79959	7.36209	1	1.26942
H31G24.1	3.12812	3.97063	1	1.26933
T23D5.11	3.54333	4.49758	1	1.26931
Y49E10.18	6.85669	8.70038	1	1.26889
Y53C12B.7	4.94414	6.27271	1	1.26872
F12E12.8	1.50409	1.90818	1	1.26866
C34C12.9	3.41583	4.33345	1	1.26864
C16D9.3	3.72444	4.72389	1	1.26835
C36F7.4a.2	2.45191	3.10958	1	1.26823
Y14H12A.2	5.51743	6.99728	1	1.26821
C56A3.7	3.69659	4.68725	1	1.26799
C30H6.3	2.67529	3.38979	1	1.26707
K06A1.3	5.29225	6.70484	1	1.26692
C07G3.3	3.91367	4.95627	1	1.2664
T24A6.17	5.654	7.16	1	1.26636
C01A2.1	3.85804	4.88453	1	1.26607
R07B5.6	1.50167	1.90117	1	1.26604
Y43F8C.17	4.07158	5.15444	1	1.26596
Y18D10A.16	3.50833	4.44056	1	1.26572
F13B12.5	3.72375	4.71297	1	1.26565
F35D11.3	6.20631	7.85494	1	1.26564
F35D11.3.1	6.20631	7.85494	1	1.26564
F35D11.3.2	6.20631	7.85494	1	1.26564
T26H5.9	8.32833	10.5383	1	1.26536
Y10G11A.2a	1.58876	2.01031	1	1.26533
C40D2.3	2.27867	2.883	1	1.26521
F59A1.16	2.62	3.31471	1	1.26516
C50F2.1	1.24973	1.58105	1	1.26511
C39B10.1	2.99583	3.79004	1	1.26511
C35A11.3	1.46418	1.85176	1	1.26471
Y54E10A.4a	5.52785	6.99103	1	1.26469
Y54E10A.4a.2	5.52785	6.99103	1	1.26469
E03H4.5	3.00381	3.79833	1	1.26451
Y49F6B.1	3.93453	4.97434	1	1.26428
F10G2.3	4.75	6.00444	1	1.26409
B0205.5	5.09	6.43	1	1.26326
C54D10.6	4.37589	5.52269	1	1.26207
Y4C6B.2b	6.99611	8.82931	1	1.26203
Y113G7B.4	5.15722	6.50778	1	1.26188
C05D9.9a	4.95224	6.24829	1	1.26171
Y37A1B.5	4.127	5.20699	1	1.26169
F10B5.3.2	5.48936	6.92534	1	1.26159
F32A6.1	4.23926	5.34759	1	1.26144
F31F4.6	4.63	5.84	1	1.26134
C48E7.1	4.49962	5.6746	1	1.26113
C14C6.7	2.68604	3.38583	1	1.26053
F59B2.9	4.72583	5.95667	1	1.26045
K05F6.1	1.80591	2.27611	1	1.26036
Y4C6B.5	3.08067	3.88257	1	1.2603
C45H4.7	1.07667	1.35667	1	1.26006
C24B9.7	2.6925	3.39267	1	1.26004
T22C1.12	0.96375	1.21417	1	1.25984
T14B4.5	6.797	8.5631	1	1.25984
K06H7.1	2.37786	2.99429	1	1.25924
T05H4.15b.1	5.62778	7.08667	1	1.25923
Y70G10A.3	6.41797	8.08057	1	1.25905
R01H2.7	3.80821	4.7946	1	1.25902
F45C12.14	2.24	2.82	1	1.25893
Y54F10BM.4	2.39214	3.01079	1	1.25862
F45H11.5	2.07071	2.605	1	1.25802
Y110A2AL.9	6.68	8.4025	1	1.25786
C50B6.5	1.1525	1.44937	1	1.25759
F54A5.1	5.15375	6.48125	1	1.25758
F54A5.1.1	5.15375	6.48125	1	1.25758
Y68A4A.10b	1.51889	1.90995	1	1.25747
Y55F3BR.6	4.38349	5.51188	1	1.25742
M176.6a	5.28849	6.64974	1	1.2574
ZK550.1	3.85028	4.84097	1	1.2573
ZK1098.6	3.09597	3.8925	1	1.25728
M01E5.1	2.52932	3.17992	1	1.25722
C49H3.12	5.07	6.37333	1	1.25707
T21F2.1b	4.97479	6.2525	1	1.25684
C36B7.4	1.89331	2.37948	1	1.25678
ZC239.10	3.04967	3.83267	1	1.25675
F23H12.6	5.22402	6.5652	1	1.25673
Y105C5B.7	2.59964	3.26657	1	1.25655
F34D10.5	5.52893	6.94493	1	1.25611
C06E4.3	4.43166	5.56555	1	1.25586
R05A10.1	1.99547	2.50558	1	1.25563
B0432.14	6.06721	7.61721	1	1.25547
Y9C9A.1	5.18667	6.51058	1	1.25525
Y38A10A.3	2.89833	3.63778	1	1.25513
F19B10.9	1.89048	2.37262	1	1.25504
F55G1.15	4.85532	6.0929	1	1.25489
Y7A9D.1	5.7975	7.275	1	1.25485
C27F2.1	3.17684	3.98639	1	1.25483
C52B9.5	2.3721	2.97605	1	1.2546
H34P18.1	3.61031	4.52885	1	1.25442
C33G8.2	4.64624	5.82709	1	1.25415
ZK287.2.2	4.07976	5.11603	1	1.254
M02H5.10	1.73663	2.1775	1	1.25387
F09C3.4	0.515383	0.646111	1	1.25365
R06B10.5	4.77282	5.98281	1	1.25352
R06B10.5.2	4.77282	5.98281	1	1.25352
M176.7	7.59052	9.51334	1	1.25332
W05E7.1	8.70333	10.9067	1	1.25316
F56C4.1	3.71137	4.65006	1	1.25292
F08B12.5	3.96029	4.96086	1	1.25265
Y106G6H.13	4.299	5.385	1	1.25262
Y38F2AL.2	3.93437	4.92823	1	1.25261
Y23H5B.8	4.622	5.78834	1	1.25234
T03E6.2	3.65625	4.57822	1	1.25216
C45G9.11	2.63713	3.30202	1	1.25212
F52G3.4	2.58465	3.23618	1	1.25208
ZC376.4	4.07032	5.09508	1	1.25176
F19B10.5	1.45817	1.82486	1	1.25148
Y47D3A.2	3.24227	4.05753	1	1.25145
T13F3.1	2.98808	3.73842	1	1.25111
Y39A3A.4	4.39075	5.49256	1	1.25094
F20C5.5	4.21361	5.27083	1	1.25091
Y105C5A.23	4.77387	5.97139	1	1.25085
C30H6.6	5.48313	6.85687	1	1.25054
Y38A10A.1	4.36222	5.45222	1	1.24987
Y116F11A.3	3.162	3.952	1	1.24984
F01D5.2	6.43333	8.04	1	1.24974
C25E10.11	3.88	4.84792	1	1.24946
F35F10.1	6.13383	7.66356	1	1.24939
Y64G10A.10	1.89857	2.3719	1	1.24931
E04F6.6	7.33185	9.15907	1	1.24922
C36F7.4a.1	2.46263	3.07621	1	1.24916
C25E10.2	3.27408	4.08889	1	1.24887
C11E4.3	2.49455	3.11482	1	1.24865
F53F4.9	2.52181	3.1485	1	1.24851
Y47D3A.16	3.94172	4.92108	1	1.24846
T01B4.2	4.26874	5.32933	1	1.24845
T25B6.3	2.27333	2.83809	1	1.24843
T13C5.1a	4.58906	5.7291	1	1.24843
W04G3.6c	4.80597	5.99931	1	1.2483
W02A11.5	4.43785	5.53947	1	1.24823
T20G5.13	2.82326	3.52393	1	1.24818
T26H8.3	1.80269	2.25	1	1.24813
C45H4.13	3.6943	4.61042	1	1.24798
ZC443.5	3.6974	4.61364	1	1.24781
R03H4.3	2.62467	3.275	1	1.24778
W09C5.9	5.47643	6.83214	1	1.24755
ZK1053.4	2.50647	3.12693	1	1.24755
F13H8.11	7.09179	8.8472	1	1.24753
C06B8.11	3.749	4.676	1	1.24727
T25G12.3	7.09667	8.85	1	1.24706
C04A11.5	5.08278	6.33722	1	1.2468
Y41C4A.6	3.92952	4.8981	1	1.24649
C35E7.11	1.32634	1.653	1	1.24629
C33A12.12	0.875888	1.09144	1	1.24609
R03G8.1	1.55447	1.93675	1	1.24592
C29F9.6	5.10307	6.35614	1	1.24555
F25H2.11	7.91	9.85	1	1.24526
F25H2.11.1	7.91	9.85	1	1.24526
F25H2.11.2	7.91	9.85	1	1.24526
C30G12.2	4.63706	5.77294	1	1.24496
Y9C9A.5	1.90691	2.37368	1	1.24477
F32B4.6	2.149	2.67489	1	1.24471
T19C9.3	4.12	5.1275	1	1.24454
T26G10.3	2.46318	3.06546	1	1.24451
M04G12.3	3.8996	4.85262	1	1.24439
Y40B10B.2	2.87263	3.57405	1	1.24417
F49H6.1	2.89462	3.60044	1	1.24384
Y48G8AR.2	4.30947	5.36005	1	1.24378
C05E4.1	5.1935	6.45783	1	1.24344
C05E4.1.2	5.1935	6.45783	1	1.24344
F53A2.9	5.40901	6.72572	1	1.24343
T04A8.1	1.63493	2.03261	1	1.24324
Y69H2.13	4.78358	5.94587	1	1.24297
C45H4.12	3.2515	4.04139	1	1.24293
Y82E9BL.14	5.30875	6.59812	1	1.24288
C33D9.9	4.7225	5.86917	1	1.24281
C50H2.2a	4.09626	5.08809	1	1.24213
C24B9.5	1.37104	1.70292	1	1.24206
C02B8.5	5.14794	6.39343	1	1.24194
F09C12.1	3.93769	4.88951	1	1.24172
F41E7.4	4.74	5.885	1	1.24156
Y67A10A.1	2.82149	3.5025	1	1.24137
Y7A5A.2	4.22538	5.24508	1	1.24133
ZK669.3	6.42642	7.97608	1	1.24114
B0205.14	4.94714	6.14	1	1.24112
F07G6.7	5.08788	6.31394	1	1.24098
F49F1.11	3.72552	4.6231	1	1.24093
ZK909.4	4.63457	5.74988	1	1.24065
Y32G9A.2	1.095	1.35833	1	1.24048
C08B6.13	2.66513	3.30568	1	1.24034
C31E10.1	2.22556	2.76	1	1.24014
C36E8.4	5.46398	6.77548	1	1.24003
C47E8.3	5.39111	6.685	1	1.24
T19C4.9	2.33222	2.8918	1	1.23994
W04G3.6a.2	4.59783	5.70098	1	1.23993
W04G3.6b.1	4.59783	5.70098	1	1.23993
D1014.2	2.82902	3.50744	1	1.23981
R10E12.2	4.3159	5.34957	1	1.2395
F54B11.8	4.37122	5.41812	1	1.2395
ZC449.4	5.12442	6.35092	1	1.23934
ZC239.5	4.75444	5.89222	1	1.23931
F48F5.6	3.47548	4.3069	1	1.23922
T28D9.4b	3.26067	4.04067	1	1.23921
K11D12.11	5.64308	6.99272	1	1.23917
T23B12.5	4.26161	5.28074	1	1.23914
T14F9.5	2.17593	2.69625	1	1.23912
F22A3.3	3.0253	3.74869	1	1.23911
C07A12.1c	6.52881	8.08929	1	1.23901
T21C9.3a	8.04988	9.97063	1	1.23861
E04F6.14	3.00889	3.72666	1	1.23855
F36D3.9	5.22	6.46333	1	1.23819
F25E2.1	5.98952	7.41524	1	1.23803
C44B11.1	3.52525	4.36322	1	1.23771
Y41C4A.2	5.01283	6.20401	1	1.23763
F47C12.8	3.3773	4.1793	1	1.23747
F11D11.3	4.52573	5.59836	1	1.23701
F58E6.11	5.13104	6.34677	1	1.23694
C02C2.1	7.70183	9.52608	1	1.23686
C02C2.1.1	7.70183	9.52608	1	1.23686
C02C2.1.2	7.70183	9.52608	1	1.23686
C43H6.8	5.03	6.22	1	1.23658
C35A5.9	5.13777	6.35209	1	1.23635
F42F12.7	5.87667	7.26333	1	1.23596
F11E6.11	7.73208	9.55585	1	1.23587
F11E6.11.1	7.73208	9.55585	1	1.23587
F11E6.11.2	7.73208	9.55585	1	1.23587
T28A11.3	3.63334	4.49	1	1.23578
R11G10.1b	5.13612	6.34561	1	1.23549
R11G10.1b.2	5.13612	6.34561	1	1.23549
F20E11.15	0.961666	1.18775	1	1.2351
T23F4.5	3.34125	4.12625	1	1.23494
F19B6.3	3.38917	4.1825	1	1.23408
T15B7.8	1.97984	2.44308	1	1.23398
F42E8.2	0.413333	0.51	1	1.23387
C25F9.6	4.61489	5.69416	1	1.23387
F58B6.1	4.27002	5.26758	1	1.23362
ZC239.14	6.97834	8.60834	1	1.23358
F09E5.14	3.47621	4.28818	1	1.23358
F35G8.2	2.20463	2.71953	1	1.23355
C08E8.2	4.05333	4.99916	1	1.23335
W04C9.6	3.8351	4.73	1	1.23334
ZK287.2	4.88863	6.02926	1	1.23332
R12B2.2	3.83821	4.73357	1	1.23327
C09G1.3	1.44348	1.78001	1	1.23314
Y42G9A.2	4.56813	5.63312	1	1.23313
F54A3.2	3.11248	3.83777	1	1.23302
ZC47.4	6.41209	7.90583	1	1.23296
Y71F9B.2	5.20041	6.41188	1	1.23295
Y75B8A.11	2.55202	3.14642	1	1.23292
T05H4.15a	5.7225	7.055	1	1.23285
Y57A10A.25	2.73522	3.37209	1	1.23284
T19H12.8	4.6088	5.68167	1	1.23279
F28D1.4	4.49	5.535	1	1.23274
T21D12.5	3.92666	4.83917	1	1.23239
F49E11.4	3.38083	4.16625	1	1.23231
C46H3.1	4.06125	5.00417	1	1.23217
F49F1.9	4.19	5.1625	1	1.2321
C08E3.5	6.435	7.92833	1	1.23206
C05E4.1.1	5.17375	6.37403	1	1.23199
ZC132.5	4.49	5.531	1	1.23185
K03E6.4	3.83733	4.72673	1	1.23178
T26C11.6	4.04578	4.98278	1	1.2316
C28D4.10	4.01734	4.94667	1	1.23133
C16D9.6	5.60576	6.90193	1	1.23122
F28C10.1	2.77391	3.41522	1	1.23119
M01B2.1	3.01609	3.71338	1	1.23119
T09D3.3	3.56496	4.38867	1	1.23106
F14F7.1	10.4775	12.8975	1	1.23097
F14F7.1.1	10.4775	12.8975	1	1.23097
F14F7.1.3	10.4775	12.8975	1	1.23097
C40A11.4	2.9	3.56944	1	1.23084
K04F1.7	1.66347	2.04713	1	1.23064
ZK673.11b	3.95347	4.86336	1	1.23015
F59F5.4	3.41334	4.19834	1	1.22998
C17F4.1	4.16	5.11667	1	1.22997
Y46H3B.2	5.43092	6.67793	1	1.22961
B0391.5	1.76665	2.17207	1	1.22948
W05E7.3	7.09381	8.72095	1	1.22937
F31E9.6	5.59232	6.87393	1	1.22917
F45C12.4	6.72021	8.25965	1	1.22908
R05H11.1	3.46691	4.26105	1	1.22907
R11E3.7a	6.03557	7.41761	1	1.22898
C34F11.8	9.169	11.2668	1	1.2288
T21C9.3b	8.7644	10.7643	1	1.22819
T21C9.3b.1	8.7644	10.7643	1	1.22819
T21C9.3b.2	8.7644	10.7643	1	1.22819
T12A2.5	2.18723	2.68628	1	1.22817
VZK822L.2	2.52774	3.1044	1	1.22813
T26H5.4	7.28967	8.95265	1	1.22813
F30B5.8	3.98726	4.89666	1	1.22808
C44B7.3	5.69156	6.98809	1	1.2278
F09F3.9.1	5.06519	6.21876	1	1.22775
ZC455.3	2.3945	2.93983	1	1.22774
T24D8.1	4.51442	5.54161	1	1.22753
Y39A3CL.3	6.80778	8.35667	1	1.22752
C24H10.3	4.42905	5.43643	1	1.22745
T24A6.7	4.58889	5.63089	1	1.22707
F59A7.5a	4.74456	5.82014	1	1.2267
C10C6.2	4.76426	5.8441	1	1.22665
C12D5.3	6.10667	7.49	1	1.22653
F56H11.2	5.27666	6.47103	1	1.22635
F48C1.8	5.42657	6.65456	1	1.22629
T22E5.1a	4.739	5.811	1	1.22621
T22E5.1b	4.739	5.811	1	1.22621
Y116F11B.6	4.08857	5.01243	1	1.22596
C07A12.1b	6.10428	7.48351	1	1.22595
ZK1067.5	2.05059	2.51379	1	1.22588
C30G4.6	2.52814	3.09904	1	1.22582
T22C8.5	5.04424	6.18239	1	1.22563
R10D12.7	4.33	5.30667	1	1.22556
ZK899.4	5.26159	6.44822	1	1.22553
Y46E12A.4	2.99567	3.6711	1	1.22547
T21C9.3a.1	8.16468	10.0031	1	1.22516
Y37E11AR.5	5.05773	6.1965	1	1.22515
T21C9.3a.2	8.21966	10.0694	1	1.22504
Y32B12A.3	4.92944	6.03833	1	1.22495
B0507.6	3.19283	3.91105	1	1.22495
F15E11.10	2.33181	2.85597	1	1.22479
F21C10.8b	6.32911	7.75178	1	1.22478
C25E10.3b	5.06221	6.20009	1	1.22478
Y75B8A.29.1	6.38691	7.82198	1	1.22469
Y75B8A.29.2	6.38691	7.82198	1	1.22469
F56C4.2	2.83873	3.47635	1	1.22461
Y69H2.14	10.6133	12.9967	1	1.22457
Y69H2.14.1	10.6133	12.9967	1	1.22457
Y69H2.14.2	10.6133	12.9967	1	1.22457
ZK265.5	2.88158	3.52825	1	1.22442
K03H9.2	4.124	5.04922	1	1.22435
T09F5.8	3.14694	3.85278	1	1.22429
F26D2.4	2.62	3.20667	1	1.22392
Y38H6A.2	2.83071	3.46451	1	1.2239
D1022.5	3.87222	4.73911	1	1.22387
F09F3.6	4.20312	5.14375	1	1.22379
Y110A2AL.2	4.62629	5.65949	1	1.22333
C05B5.4	4.74627	5.80599	1	1.22327
F57E7.1	4.505	5.51	1	1.22309
W09G10.1	5.425	6.635	1	1.22304
F48E8.3	4.89439	5.98562	1	1.22296
F48E8.3.1	4.89439	5.98562	1	1.22296
F48E8.3.3	4.89439	5.98562	1	1.22296
F48E8.3.4	4.89439	5.98562	1	1.22296
Y47H9C.5b	5.07381	6.20476	1	1.2229
F53B7.4	1.9981	2.44337	1	1.22285
C33A12.19	5.83756	7.13798	1	1.22277
F55C9.7	1.04682	1.28	1	1.22275
K11G9.1	4.65567	5.69161	1	1.22251
B0252.1	2.7926	3.41352	1	1.22234
C18F10.9	3.0086	3.67726	1	1.22225
Y54G2A.12	0.345	0.421667	1	1.22222
C01F1.5	3.79539	4.63827	1	1.22208
F46B3.1	4.67129	5.70833	1	1.222
R02D1.1	4.60344	5.62493	1	1.2219
Y39C12A.3	1.67299	2.04398	1	1.22175
K04F1.9	6.57361	8.03111	1	1.22172
F30A10.1	2.97693	3.63662	1	1.2216
R06B9.4	7.27214	8.88257	1	1.22145
K11D12.8	4.19167	5.1185	1	1.22111
C01G10.3	2.73005	3.33355	1	1.22106
T09D3.5	3.4132	4.16747	1	1.22098
C07A12.1a	6.15328	7.51218	1	1.22084
Y51A2D.5	3.82404	4.66699	1	1.22043
Y49F6C.7	4.212	5.14033	1	1.2204
T12A2.6	1.54083	1.88042	1	1.22039
T11F9.2b	4.00544	4.88723	1	1.22015
F54D12.8	2.42748	2.96188	1	1.22014
Y32F6B.2	2.58302	3.15097	1	1.21988
ZC506.4	3.64663	4.4476	1	1.21964
T10D4.9	1.8264	2.22753	1	1.21963
F47G4.1	2.44762	2.98452	1	1.21936
C35D10.15	4.32657	5.27446	1	1.21909
F53F8.2	4.63347	5.6466	1	1.21865
F57G9.1	3.24771	3.95771	1	1.21862
F36H5.8	2.98845	3.64153	1	1.21854
T13A10.7	2.07635	2.52957	1	1.21828
R09D1.14	2.145	2.6125	1	1.21795
C10G11.2	1.73684	2.11517	1	1.21783
F48E8.3.2	5.37454	6.54484	1	1.21775
R03A10.1	4.50691	5.48825	1	1.21774
C16C8.19	4.54667	5.53667	1	1.21774
F47G4.2	6.51349	7.93067	1	1.21758
F25E5.6a	5.57333	6.785	1	1.21741
T04H1.3	5.10667	6.21667	1	1.21736
W02A2.1	7.08035	8.61868	1	1.21727
B0238.8	0.414759	0.504869	1	1.21726
K07C10.1	5.88071	7.15816	1	1.21723
B0285.10	4.36673	5.31529	1	1.21722
K02G10.7b	8.06926	9.82128	1	1.21712
ZK488.6	2.82381	3.43691	1	1.21712
H18N23.2a	5.79371	7.05064	1	1.21695
T23G11.10	2.93667	3.57333	1	1.2168
Y82E9BL.15	2.15125	2.6175	1	1.21673
F41C3.7	5.905	7.18472	1	1.21672
ZC15.2	2.83083	3.44355	1	1.21645
D2092.10	1.17133	1.42467	1	1.21628
C25A1.12	5.76542	7.0118	1	1.21618
F41B5.11	5.368	6.528	1	1.2161
T11A5.3	2.27083	2.76112	1	1.21591
F57G9.2	3.32425	4.04175	1	1.21584
F32H2.6	4.87784	5.93063	1	1.21583
T06A1.3	3.65884	4.44827	1	1.21576
F22G12.8	5.13666	6.24334	1	1.21545
F45H10.5	5.16738	6.28043	1	1.2154
F53B7.7	7.506	9.122	1	1.21529
F49E11.11	6.09633	7.408	1	1.21516
R05H10.1	4.81475	5.8505	1	1.21512
[truncated: 27,786 more rows]

## Sheet: signal in Transcripts
Gene	GFP Mean Signal	RSR2 Mean Signal	GFP N	RSR2 N
C06E2.9	0.001	3.875	1	3875
Y51H4A.32	0.001	3.743	1	3743
F49A5.10	0.001	3.27667	1	3276.67
R08H2.10	0.001	2.09765	1	2097.65
C47C12.2	0.001	1.085	1	1085
T15B7.6	0.001	0.838333	1	838.333
F13E9.3	0.001	0.765714	1	765.714
C35D6.9b	0.001	0.607647	1	607.647
Y49F6B.6	0.001	0.568824	1	568.824
B0554.1	0.001	0.491667	1	491.667
R52.4	0.0210811	0.591351	1	28.0512
C50A2.4	0.0826829	1.77341	1	21.4483
Y75D11A.6	0.25875	3.58625	1	13.8599
F39F10.5	0.135862	1.84552	1	13.5838
T12B5.5	0.133478	1.50739	1	11.2932
Y49F6C.2	0.238571	2.36429	1	9.91022
F52E10.3	0.371667	3.64333	1	9.80267
C12D12.7	0.220333	1.78833	1	8.11649
F13E9.2	0.205	1.53833	1	7.50405
Y22D7AR.5	0.402143	3.00714	1	7.47779
F16B12.2	0.470286	3.47257	1	7.38395
Y38H6C.18	0.181579	1.33526	1	7.3536
T24D8.6	0.120909	0.814545	1	6.73684
T03D3.11	0.154	1.0126	1	6.57532
R160.5	0.163571	1.04929	1	6.41489
C17C3.2	0.4848	2.7836	1	5.74175
E02C12.12	0.514375	2.88594	1	5.61058
Y6G8.6	0.495	2.765	1	5.58586
W07G4.1	0.244211	1.34526	1	5.5086
Y75D11A.1	0.451765	2.39824	1	5.3086
F35E2.8	0.45303	2.3903	1	5.27625
T05A8.1	0.349524	1.84238	1	5.27111
C41G6.11	0.505789	2.22263	1	4.39438
C45H4.6	0.5424	2.3558	1	4.34329
T02H6.10	0.824091	3.57591	1	4.33922
C04E6.3	0.544	2.281	1	4.19301
M04D8.2.1	0.664375	2.78375	1	4.19003
M04D8.2.2	0.664375	2.78375	1	4.19003
K08G2.13	0.598043	2.475	1	4.1385
K12D9.5	0.466863	1.84137	1	3.94413
Y66D12A.1	1.17528	4.575	1	3.89269
F09C11.1	0.71619	2.74238	1	3.82912
F29A7.3	0.396818	1.49136	1	3.7583
R09B5.10	1.26222	4.72222	1	3.7412
F59E12.8	1.32671	4.88145	1	3.67936
C03C10.5	1.12444	4.04333	1	3.59586
C41G6.7	0.580727	2.056	1	3.54039
B0302.4	0.848333	3	1	3.53635
F45C12.2	0.879444	3.06972	1	3.49052
Y32B12A.5	0.576087	1.97	1	3.41962
K07C6.6	0.43254	1.47444	1	3.40879
ZK1037.7	0.756667	2.48042	1	3.27809
F53G2.3	0.880303	2.85727	1	3.24578
F08E10.3	0.978776	3.15143	1	3.21977
W05E7.2	0.69931	2.25121	1	3.21919
F36D4.7	0.9625	3.09063	1	3.21104
F59D6.1	1.09375	3.49188	1	3.19258
T02D1.3	0.413125	1.31771	1	3.18962
M04D8.2	0.721667	2.26167	1	3.13395
K02E7.9	0.617674	1.91605	1	3.10204
R06B10.7	1.578	4.862	1	3.08112
F44F1.6b	1.08176	3.28529	1	3.03699
Y59E1B.2	0.454	1.3725	1	3.02313
T06G6.7	1.545	4.667	1	3.02071
C50H11.11	0.757	2.2676	1	2.99551
K09C6.10	1.7785	5.3185	1	2.99044
EEED8.4	1.03692	3.08	1	2.97034
R08C7.13	1.34468	3.98979	1	2.96709
T25C12.4	1.39867	4.13867	1	2.959
E02C12.3	0.783137	2.31373	1	2.95444
C44C3.11	0.747708	2.19437	1	2.9348
K08G2.5	1.19847	3.51644	1	2.93411
F45D11.5	0.571429	1.66571	1	2.91499
W08F4.13	1.02306	2.98102	1	2.91383
T20H9.1	0.954167	2.76729	1	2.90022
K04C2.6	1.46143	4.21667	1	2.8853
T19B10.10	0.951429	2.73952	1	2.87937
B0238.5	0.575417	1.63729	1	2.8454
T01G5.3	0.851458	2.42229	1	2.84487
T05G11.3	0.816809	2.31106	1	2.82938
C50H11.8	0.747368	2.11	1	2.82324
F10A3.6	1.33171	3.74829	1	2.81464
E02C12.11	1.07944	3.02556	1	2.8029
H04M03.9	0.690556	1.93407	1	2.80074
F26D2.7	0.650952	1.7831	1	2.73922
F55B12.7	1.14711	3.05178	1	2.66041
T03D3.2	0.711045	1.88836	1	2.65575
Y9C9A.15	0.49963	1.30889	1	2.61972
F14D2.9	0.86	2.25	1	2.61628
F49H6.11	0.7324	1.9098	1	2.60759
M163.5	0.742	1.92714	1	2.59722
Y57A10C.4	0.88125	2.27208	1	2.57825
C35D6.4	1.15875	2.97125	1	2.56419
F26D2.13	1.38853	3.52765	1	2.54056
T08G5.8	0.754062	1.91063	1	2.53378
Y32G9A.12	1.1188	2.8264	1	2.52628
F16B12.8	0.924324	2.31527	1	2.50483
Y48E1B.11	2.08294	5.19353	1	2.49337
ZC8.1	0.814032	2.02387	1	2.48623
K04F1.10	1.62016	3.96758	1	2.44888
F46F5.13	0.95	2.3125	1	2.43421
F57G9.3	1.77774	4.31	1	2.42443
Y57A10C.1	1.57	3.79	1	2.41401
F08D12.9	1.12857	2.71571	1	2.40633
C33C12.1	1.92167	4.62367	1	2.40607
B0350.3	1.52412	3.66412	1	2.40409
C07D8.3	1.8275	4.38667	1	2.40037
C17C3.20	1.78867	4.288	1	2.39731
C31B8.9	1.28472	3.07774	1	2.39565
C02A12.3	1.03277	2.47191	1	2.39348
ZK1055.3	1.44556	3.42778	1	2.37125
ZK470.4	2.59727	6.12909	1	2.35982
Y57G7A.12	0.993409	2.33955	1	2.35507
Y26D4A.11	0.4705	1.0985	1	2.33475
Y6E2A.7	1.16127	2.70291	1	2.32755
F13A2.5	1.46517	3.3731	1	2.30219
F41E6.15	2.0436	4.7008	1	2.30025
Y40C7B.4	1.46955	3.37545	1	2.29693
Y22D7AL.1	1.36027	3.11595	1	2.29068
F54B8.16	1.43421	3.27763	1	2.28532
F48G7.1	1.03061	2.35429	1	2.28437
Y64G10A.10	1.24054	2.82568	1	2.27778
R09F10.9	1.59846	3.62077	1	2.26516
F20D6.2	1.74511	3.95111	1	2.2641
F44F1.5	2.3091	5.1991	1	2.25157
W10G11.11	1.52245	3.41321	1	2.24192
D1007.9	2.0171	4.51903	1	2.24036
T27A10.5	1.12	2.4925	1	2.22545
F08F3.9a	3.38177	7.51613	1	2.22254
T06E6.15	2.13121	4.73273	1	2.22068
Y26D4A.13	0.786017	1.73169	1	2.20312
T01C4.5	0.752245	1.65286	1	2.19724
T19D12.8	0.776892	1.70541	1	2.19517
H16D19.1	3.2013	7.00759	1	2.18898
F40H7.7	1.84881	4.03905	1	2.18468
T05G5.11	1.62448	3.54276	1	2.18086
C17H1.2	1.357	2.956	1	2.17833
Y102A5C.21	1.12127	2.44143	1	2.17738
C08H9.4a	1.30143	2.815	1	2.16301
F10D2.5	1.48045	3.19719	1	2.15961
Y48D7A.1	1.53278	3.29778	1	2.1515
F17A2.6	1.07458	2.31102	1	2.15063
F35F10.9	0.803095	1.72429	1	2.14706
K09E3.2	3.29692	7.04538	1	2.13696
ZK488.4	1.97086	4.2	1	2.13105
Y44A6D.1	1.63444	3.48222	1	2.13053
Y19D10A.15	1.6104	3.4256	1	2.12717
F08F3.9b	3.58433	7.60657	1	2.12217
F43E2.11	1.71756	3.63244	1	2.11488
T26E4.2	1.22381	2.5819	1	2.10972
C31B8.13	1.42667	3.00385	1	2.1055
C33G8.3	1.69471	3.56588	1	2.10412
H35N09.1	2.47286	5.19571	1	2.10109
R08A2.7	1.53273	3.21364	1	2.09668
F41H8.4	0.795556	1.66711	1	2.09553
F43A11.6	1.29557	2.70671	1	2.0892
F37B4.1	0.808214	1.68107	1	2.07998
Y55F3C.5	1.28771	2.66514	1	2.06967
Y51H7BR.5	1.29045	2.66727	1	2.06693
T02B5.2	1.18857	2.45607	1	2.06641
R10H10.4	2.16583	4.475	1	2.06618
C08B6.5	1.25409	2.58864	1	2.06416
F09F3.7	1.18564	2.44051	1	2.05839
T17A3.9	2.30167	4.73542	1	2.05738
F41F3.7	1.26467	2.59907	1	2.05514
C44B9.6	1.27238	2.61238	1	2.05314
T08B6.1	1.45783	2.99304	1	2.05308
Y60A3A.22	0.991698	2.03283	1	2.04985
T24D5.4	2.49182	5.10455	1	2.04852
F15G9.2	1.45609	2.97522	1	2.04329
T06C12.12	1.56765	3.19824	1	2.04015
Y48G8AR.3	1.06833	2.17944	1	2.04004
C36C5.9	1.57326	3.20478	1	2.03703
F49C5.5	1.58211	3.22053	1	2.03559
R52.5	1.43974	2.92897	1	2.03437
Y19D10A.1	0.908143	1.84643	1	2.03319
C08E3.6	4.84041	9.81959	1	2.02867
C15A7.3	1.90524	3.85095	1	2.02124
ZK697.13	1.17308	2.36815	1	2.01875
T05C3.7	2.11263	4.26439	1	2.01852
T21E8.3	4.33492	8.73286	1	2.01454
Y43F8A.4	0.851197	1.71034	1	2.00934
C14C6.8	0.686923	1.37815	1	2.00627
C17A2.7	1.48914	2.9831	1	2.00324
C37A5.8	4.1825	8.36667	1	2.0004
Y40B1B.3	1.7805	3.5575	1	1.99803
Y37A1B.10	0.974286	1.94603	1	1.99739
T15D6.12	1.21583	2.41278	1	1.98447
D1005.6	2.08111	4.12389	1	1.98158
F09F3.4	1.76271	3.49146	1	1.98073
H12I19.8	1.34625	2.66375	1	1.97864
C34D1.2	2.31588	4.57412	1	1.97511
H06H21.2	1.09522	2.15783	1	1.97023
K07C6.8	1.43561	2.82122	1	1.96517
F26G5.4	1.6346	3.2086	1	1.96293
F58A3.3	1.99808	3.92192	1	1.96284
Y22D7AL.2	1.4855	2.913	1	1.96096
F10A3.1	4.92448	9.65448	1	1.96051
C18B10.8	1.05957	2.07304	1	1.95649
C08F11.17	0.702222	1.37333	1	1.95569
C06E4.5	1.31133	2.56267	1	1.95425
C16D9.7	2.0107	3.92442	1	1.95177
C32B5.1a	1.5938	3.10911	1	1.95075
F49H6.8	2.18833	4.265	1	1.94897
Y45G5AM.4	0.79375	1.54375	1	1.94488
Y57A10C.11	2.14848	4.17758	1	1.94444
C35D6.10	0.897925	1.73849	1	1.93612
F40H7.4	0.613125	1.18312	1	1.92966
T26H8.3	1.10561	2.13024	1	1.92676
T02D1.7	2.44889	4.71667	1	1.92604
ZK384.3	1.72143	3.31155	1	1.92372
C03E10.1	1.14019	2.18231	1	1.91399
T25G12.1	2.55824	4.89559	1	1.91366
T24E12.11	1.89886	3.63114	1	1.91227
Y105E8A.15	1.12941	2.15882	1	1.91146
M01D1.2b	1.89114	3.6145	1	1.91128
T20B12.4	1.03922	1.98141	1	1.90663
R10H1.2b	2.28046	4.32923	1	1.8984
F14D7.9	1.28167	2.43167	1	1.89727
F57E7.2	1.55432	2.93114	1	1.8858
Y27F2A.4	1.7523	3.30115	1	1.8839
C40D2.4	1.0271	1.92806	1	1.87719
M01D1.2a	1.93255	3.62693	1	1.87676
C16C4.1	1.36357	2.55786	1	1.87586
H04J21.2	1.34545	2.52309	1	1.87528
Y47D3A.1	2.33949	4.37744	1	1.87111
T19C9.3	1.34128	2.50821	1	1.87001
C23G10.11	1.932	3.608	1	1.86749
F09C6.10	2.074	3.87067	1	1.86628
Y113G7B.8	1.38286	2.57905	1	1.86501
C06E4.4	1.14382	2.13147	1	1.86347
T28A11.10	1.61062	3.00047	1	1.86293
F19B2.3	1.40938	2.62542	1	1.86282
F57B1.6b	2.02786	3.77667	1	1.86239
C08F11.2	1.11045	2.06409	1	1.85879
C31G12.3	2.00778	3.73	1	1.85777
W01C9.1	2.97442	5.51558	1	1.85434
C04C3.7	2.20952	4.07667	1	1.84505
Y63D3A.3	1.80918	3.33672	1	1.84433
C17E7.5	1.52663	2.81449	1	1.8436
K10H10.6	1.36714	2.5151	1	1.83968
K12G11.2	2.56265	4.71231	1	1.83884
F46F6.4b	1.89462	3.47731	1	1.83536
F49H6.7	1.30064	2.38574	1	1.83428
Y49C4A.3	0.912273	1.67182	1	1.83259
ZC239.12	3.57657	6.54657	1	1.8304
F56H9.1	0.932687	1.70701	1	1.83021
Y45G12C.8	1.12135	2.05162	1	1.8296
K08D12.7	2.28727	4.18409	1	1.82929
Y73C8C.12	1.25273	2.28727	1	1.82583
T03F7.2	1.35529	2.47275	1	1.82452
C39B5.2	1.93242	3.52385	1	1.82354
ZC334.10	1.51036	2.74857	1	1.81981
ZK673.5	1.681	3.059	1	1.81975
ZK1225.2	2.06947	3.76573	1	1.81966
C31E10.1	1.12128	2.04021	1	1.81954
F56H9.6	2.75036	5.00429	1	1.8195
Y32G9A.1	1.29929	2.36	1	1.81638
F58D2.1	1.06137	1.92782	1	1.81635
C12D5.11	1.41761	2.57254	1	1.8147
H02I12.2	2.00286	3.62857	1	1.81169
Y67A10A.2	0.792982	1.43649	1	1.8115
Y119D3A.3	2.79644	5.05222	1	1.80666
F10A3.13	0.985366	1.77902	1	1.80544
T28A11.9	1.8992	3.4282	1	1.80508
ZK662.5	0.851954	1.5377	1	1.80491
ZC404.10	1.20596	2.17447	1	1.8031
M01D1.9	2.09737	3.77368	1	1.79924
C18A3.11	1.01	1.81692	1	1.79893
T27C5.1	0.837326	1.50558	1	1.79808
T16G1.3	1.10699	1.98699	1	1.79495
C03A7.6	1.3339	2.39293	1	1.79394
T18D3.5	2.10227	3.76955	1	1.79309
F19C7.3	1.43184	2.56633	1	1.79233
F58G4.2	1.89908	3.40131	1	1.79103
K12D9.9	1.13519	2.03259	1	1.79053
Y51H4A.6	2.603	4.657	1	1.78909
C03G6.12	2.02897	3.61868	1	1.78351
C43H6.6	2.72875	4.86583	1	1.78317
T04A11.12	1.33923	2.38731	1	1.7826
T26H2.3	1.14783	2.04478	1	1.78143
T04A11.9	1.54697	2.75545	1	1.78119
H03G16.1	1.68862	2.99345	1	1.77272
T08B6.5	0.755185	1.3363	1	1.7695
C03B1.10	2.574	4.548	1	1.7669
T08G3.6	1.97048	3.47214	1	1.76208
W04G5.7	1.33364	2.34127	1	1.75555
Y45G12C.14	1.42787	2.50361	1	1.75339
W10G11.15	1.47742	2.58645	1	1.75065
F35E12.2	1.85732	3.245	1	1.74714
M199.9	1.69909	2.96545	1	1.74532
M02E1.2	2.15675	3.75928	1	1.74303
ZC132.2	2.20333	3.83167	1	1.73904
F52E10.2	2.382	4.13667	1	1.73664
W03D2.7	2.69313	4.67125	1	1.73451
T04H1.7	2.77404	4.80982	1	1.73387
F40H7.12	4.37606	7.58485	1	1.73326
F59A1.16	1.53586	2.66103	1	1.7326
ZC15.2	1.99626	3.45407	1	1.73027
F59A6.11	2.48	4.2692	1	1.72145
F28H7.1	1.79638	3.0834	1	1.71645
F12E12.6	1.67152	2.86879	1	1.71628
Y116F11B.5	0.628846	1.07923	1	1.71621
T02E9.6	2.7256	4.6776	1	1.71617
F35B12.1	1.28537	2.20574	1	1.71604
C04E12.10	1.96555	3.37146	1	1.71528
Y105C5B.20	2.2469	3.84759	1	1.7124
E03G2.1	1.782	3.0485	1	1.71072
H10D18.4	2.97548	5.08032	1	1.7074
C47A10.4	1.77512	3.02183	1	1.70232
ZC132.8	2.91167	4.9475	1	1.6992
Y116F11A.3	1.945	3.30278	1	1.69809
R13D7.10	2.22875	3.78417	1	1.69789
C08F11.9	0.803922	1.36471	1	1.69757
Y119D3B.3	1.37951	2.33659	1	1.69378
ZK616.10b	1.25976	2.13357	1	1.69363
ZK616.10c	1.25976	2.13357	1	1.69363
T07D10.4	4.43321	7.5034	1	1.69254
K10F12.7	2.73478	4.62087	1	1.68967
C44C3.5	1.74843	2.95314	1	1.68902
C04E12.9	1.53427	2.58939	1	1.6877
T08A9.4	2.85429	4.81571	1	1.68718
R10D12.17	2.0904	3.5236	1	1.68561
Y17G9A.3	1.58308	2.66346	1	1.68245
Y119D3A.2	2.38283	4.00848	1	1.68223
Y38E10A.16	2.22727	3.74182	1	1.68
Y94A7B.1	1.17841	1.97614	1	1.67695
T12A2.10	3.25078	5.45098	1	1.67682
C14A4.15	2.7675	4.63911	1	1.67628
C41G6.5	1.79132	2.99868	1	1.67401
K02E7.5	3.00321	5.0225	1	1.67238
F55B12.2	1.31283	2.195	1	1.67196
E02H4.5	1.44268	2.40756	1	1.66881
F46B6.13	2.879	4.803	1	1.66829
F35F10.10	1.82378	3.04238	1	1.66817
Y66D12A.12	4.47	7.45429	1	1.66763
T07C12.1	1.49419	2.49016	1	1.66656
F59B1.1	1.63393	2.72232	1	1.66612
Y53G8AL.3	0.748056	1.24556	1	1.66506
C36B7.8	3.11111	5.18	1	1.665
K08G2.7	0.956522	1.59196	1	1.66432
K12H6.8	3.57882	5.95588	1	1.6642
Y73F8A.16	1.385	2.30208	1	1.66215
C14H10.4	1.89133	3.14244	1	1.6615
F59E11.14	1.33204	2.20612	1	1.6562
T02G5.1	3.6525	6.04875	1	1.65606
F22B7.4	3.478	5.756	1	1.65497
T06C12.11	1.72023	2.84659	1	1.65477
C46F9.4	2.56076	4.23606	1	1.65422
C50E3.8	1.95846	3.23538	1	1.652
Y40B10B.1	2.95592	4.87939	1	1.65072
B0507.7	1.85315	3.0573	1	1.64979
C09G12.10	1.30091	2.14568	1	1.64937
F46B3.15	2.89111	4.76444	1	1.64796
R08F11.5	3.30684	5.44772	1	1.64741
C51F7.2	2.19073	3.60829	1	1.64707
Y97E10AM.1	1.57222	2.58667	1	1.64523
Y110A2AL.10	0.789217	1.29765	1	1.64422
T02H6.3	2.99733	4.92733	1	1.64391
T22B2.2	1.08571	1.78429	1	1.64343
F45C12.11	1.3422	2.20512	1	1.64291
F45C12.9	2.00652	3.2963	1	1.64279
F58E6.4	3.61375	5.935	1	1.64234
C27D6.6	0.8394	1.3784	1	1.64213
F32H5.5	1.5659	2.57128	1	1.64205
C18B10.7	1.44553	2.37319	1	1.64174
C31B8.2	1.23976	2.03439	1	1.64095
C09G9.8	2.041	3.349	1	1.64086
F31F4.3	1.88347	3.08939	1	1.64027
F26F2.3	1.76568	2.89318	1	1.63856
T24D3.1	2.12571	3.48286	1	1.63845
F55D1.2	0.839231	1.37462	1	1.63795
R10D12.2	1.86816	3.05974	1	1.63784
F36G9.6	2.71312	4.43662	1	1.63525
K03B8.8	3.32491	5.43528	1	1.63471
R04D3.12	0.945	1.54477	1	1.63468
Y57E12B.2	2.852	4.662	1	1.63464
B0416.7a	4.20742	6.87548	1	1.63413
T09E11.3	1.21574	1.98404	1	1.63196
C09G12.5	2.30071	3.75286	1	1.63117
F21H7.11	1.22396	1.99521	1	1.63013
T05A6.5	0.945875	1.54187	1	1.6301
W10D9.2	1.73246	2.8207	1	1.62815
R05C11.2	2.11089	3.43356	1	1.62659
K10D11.7	1.78915	2.90915	1	1.626
Y51H4A.10	2.519	4.092	1	1.62445
F07C4.10	1.27056	2.06306	1	1.62374
T28A11.6	4.8516	7.8748	1	1.62313
T16A9.2	1.57049	2.54852	1	1.62275
Y23B4A.1	2.295	3.71727	1	1.61973
ZC455.8a	1.5822	2.5614	1	1.61889
ZC455.8b	1.5822	2.5614	1	1.61889
C13B7.1	1.68203	2.72116	1	1.61778
C03A7.3	1.39857	2.26179	1	1.61722
F09C6.1	1.299	2.1	1	1.61663
T25E12.10	1.06207	1.7169	1	1.61656
Y39A3A.2	1.41618	2.28706	1	1.61495
Y40C7B.5	1.01175	1.63062	1	1.61168
C24H10.4	1.59733	2.572	1	1.61019
F22B3.9	2.48419	3.99613	1	1.60862
F26F2.4	2.041	3.282	1	1.60804
Y71G12B.7	2.13143	3.42429	1	1.60657
R10H1.2a	3.14228	5.04633	1	1.60595
C07B5.6	1.94131	3.11274	1	1.60342
ZK863.5	2.24041	3.5898	1	1.6023
Y97E10B.7	2.15989	3.45705	1	1.60057
T03E6.3	2.28631	3.65769	1	1.59982
Y39A1A.17	2.78592	4.448	1	1.5966
T24D5.1	2.13578	3.40789	1	1.59562
C17E7.7	1.85333	2.9554	1	1.59464
C34D4.8	1.38746	2.21209	1	1.59435
F41G3.17	3.18533	5.07333	1	1.59272
F40D4.6	1.53188	2.43833	1	1.59172
K03D3.10	2.11527	3.36691	1	1.59172
C39D10.5	1.69718	2.69986	1	1.59079
D1086.1	2.19673	3.49041	1	1.58891
Y57A10B.5	2.30603	3.66293	1	1.58841
C01G10.16	2.18973	3.47784	1	1.58825
F02D10.4	1.9122	3.034	1	1.58665
Y46H3D.3	0.92219	1.46267	1	1.58608
Y45G12C.15	2.30889	3.66206	1	1.58607
Y60A3A.6	2.40196	3.80686	1	1.5849
F15A4.2	1.37024	2.17049	1	1.58402
T26H8.2	1.8432	2.9162	1	1.58214
C55A1.4	3.01333	4.76286	1	1.5806
K04F1.5	2.21643	3.49643	1	1.57751
F47B10.4	3.01941	4.76235	1	1.57725
W02B3.6	3.45	5.44	1	1.57681
F36G9.7	2.28441	3.59932	1	1.5756
F13A2.3	2.05893	3.242	1	1.5746
Y73C8C.5	2.29195	3.60805	1	1.57423
W02D7.12	2.3505	3.699	1	1.57371
C08E3.4	4.3725	6.88	1	1.57347
T01B10.5	3.06978	4.82722	1	1.5725
T05A8.2	2.90846	4.56923	1	1.57101
F26A1.11	1.17522	1.84418	1	1.56922
W04H10.2	1.09286	1.71476	1	1.56906
M01B2.3	1.41306	2.21611	1	1.56831
F07H5.13	3.51647	5.51294	1	1.56775
C50C10.7	1.56742	2.45694	1	1.56751
T04C12.2a	2.33745	3.6602	1	1.56589
T04C12.2b	2.33745	3.6602	1	1.56589
F31F7.3	2.80971	4.39868	1	1.56553
T15D6.9	1.89898	2.97136	1	1.56471
C37H5.4	1.07744	1.68385	1	1.56282
K09D9.13	1.5973	2.49524	1	1.56216
VC27A7L.1	1.69096	2.64154	1	1.56215
C36C5.7	1.48936	2.32213	1	1.55915
C29G2.5	1.28301	1.99988	1	1.55874
F41D3.3	3.16571	4.92603	1	1.55606
R07E5.5	2.54656	3.96156	1	1.55565
Y26G10.2	1.914	2.9746	1	1.55413
K03D3.11	1.44441	2.24471	1	1.55407
T20D4.3	3.4549	5.36903	1	1.55403
C02E7.13	2.03696	3.16457	1	1.55357
F10G2.9	4.30167	6.675	1	1.55172
R13D7.7	3.38848	5.25788	1	1.55169
B0304.7	2.03774	3.16129	1	1.55137
T22C1.12	1.23625	1.917	1	1.55066
C32D5.14	1.73031	2.68063	1	1.54922
C54F6.11	1.96141	3.03848	1	1.54913
B0416.7b	4.2755	6.618	1	1.54789
Y60A9.1	1.93698	2.9973	1	1.54741
Y51A2B.8	2.77	4.28286	1	1.54616
F08H9.4	2.04	3.1525	1	1.54534
Y73F8A.2	1.2985	2.00473	1	1.54388
ZK218.8	3.04314	4.698	1	1.5438
Y17G9A.5	1.1828	1.82516	1	1.54308
ZK1320.4	4.81247	7.41766	1	1.54134
Y94A7B.9	1.9625	3.02481	1	1.5413
F07G6.3	1.16383	1.79217	1	1.53989
T01G6.9	1.29058	1.98712	1	1.53971
Y51A2D.1	2.0322	3.1272	1	1.53882
F17A2.11	1.61778	2.48796	1	1.53789
T20H9.4	1.66881	2.56595	1	1.53759
T25G12.11	5.315	8.17111	1	1.53737
F43C11.10	2.16935	3.33387	1	1.53681
F41D3.1	1.72625	2.65125	1	1.53584
BE10.3	1.14258	1.75472	1	1.53575
Y5H2A.1	1.57208	2.41167	1	1.53406
C50E10.9	2.60653	3.99153	1	1.53136
M04D8.8	2.10848	3.22848	1	1.53119
K11E4.3	1.67104	2.55744	1	1.53045
ZC482.3	0.988	1.512	1	1.53036
Y53F4B.23	3.90548	5.97571	1	1.53008
W02D7.8	3.6875	5.63455	1	1.52801
T01C4.6	1.80667	2.76059	1	1.528
F02C12.2	3.64615	5.56564	1	1.52644
K03D3.14	1.25356	1.91311	1	1.52614
Y69E1A.6	1.90753	2.90948	1	1.52526
F45C12.7	2.5456	3.8822	1	1.52506
F56D5.5	2.87677	4.38677	1	1.52489
Y59E9AR.4	2.43897	3.71879	1	1.52474
ZK1240.6	1.687	2.572	1	1.5246
F35G2.3	2.63645	4.01839	1	1.52417
EGAP4.1	3.07941	4.69353	1	1.52417
Y51A2D.12	3.64271	5.54859	1	1.5232
R09D1.6	2.56344	3.90246	1	1.52235
T25E12.12	3.24378	4.936	1	1.52168
T12A2.5	1.62462	2.47176	1	1.52144
B0252.1	2.49614	3.79759	1	1.52139
T22E5.7	2.56934	3.90711	1	1.52067
E04F6.14	1.86152	2.82957	1	1.52003
Y38A10A.4	1.32134	2.00806	1	1.51971
C04E6.9	1.34611	2.04481	1	1.51905
Y54G2A.1	2.36239	3.58804	1	1.51882
F44A2.7	2.336	3.542	1	1.51627
T20D4.2	1.34308	2.03615	1	1.51603
F47C12.10	1.36642	2.07132	1	1.51587
Y70C5C.4	2.23311	3.38422	1	1.51547
Y53C12B.6	1.38594	2.09673	1	1.51286
C08A9.7	1.68375	2.54641	1	1.51234
C26E1.1	2.919	4.4145	1	1.51233
F48D6.2a	2.05477	3.10738	1	1.51228
F48D6.2b	2.05477	3.10738	1	1.51228
W02B9.2	3.78375	5.72125	1	1.51206
C30F2.5	2.62225	3.96394	1	1.51166
C05E4.2	1.632	2.4666	1	1.5114
F10A3.7	1.67405	2.52952	1	1.51102
T27A8.5	1.87049	2.82534	1	1.51048
W02D9.8	2.12438	3.20812	1	1.51014
C18B10.2	1.07568	1.62386	1	1.50961
ZK697.12	1.58433	2.38933	1	1.5081
K05F6.9	2.1222	3.19951	1	1.50764
T20D4.5	2.74935	4.14494	1	1.50761
F53B1.9	3.70286	5.58143	1	1.50733
F38H4.2	1.2963	1.95391	1	1.5073
W10G11.10	2.67176	4.02157	1	1.50521
K01D12.3	2.71294	4.08255	1	1.50484
ZK380.4	1.88714	2.83508	1	1.50232
C38D9.6	2.20723	3.31511	1	1.50193
C17H1.9	1.90714	2.85986	1	1.49955
ZC196.1	1.5631	2.34379	1	1.49945
EEED8.15	2.61733	3.92433	1	1.49936
F17A2.1	1.17468	1.75734	1	1.49602
F42E8.1	3.20952	4.80063	1	1.49575
B0391.6	2.61208	3.90584	1	1.4953
Y9C9A.7	1.7784	2.65802	1	1.49461
C17B7.5	4.39511	6.56868	1	1.49454
ZK1248.8	1.48583	2.22	1	1.49411
C03G6.9	1.12467	1.67889	1	1.49278
M04C7.1	3.01298	4.49702	1	1.49255
F10G2.6a.2	0.935208	1.39583	1	1.49253
F10B5.3	4.38547	6.54074	1	1.49146
T01G5.4	1.81031	2.69922	1	1.49103
K08C9.6	2.98565	4.44968	1	1.49036
F11A5.16	3.36368	5.01158	1	1.48991
B0024.15	1.9502	2.9051	1	1.48964
T14G8.2	2.42603	3.61155	1	1.48867
Y68A4A.2	2.62717	3.90792	1	1.4875
Y32G9A.5	2.65424	3.94788	1	1.48739
F07G11.9	3.87581	5.76391	1	1.48715
F23B2.3	1.3405	1.99218	1	1.48615
Y32H12A.1	2.80337	4.166	1	1.48607
T22E5.3	3.45636	5.13636	1	1.48606
H12D21.6	2.77211	4.11947	1	1.48604
C05E4.7	1.49313	2.21875	1	1.48597
F43C11.12	1.03062	1.53062	1	1.48514
F47G4.1	1.95565	2.90177	1	1.48379
T10H4.8	2.65033	3.9318	1	1.48351
C04B4.1	1.33167	1.97455	1	1.48276
C27H5.7b	2.72322	4.0369	1	1.4824
C47A10.2	2.88674	4.2786	1	1.48216
M162.6	0.475	0.70375	1	1.48158
F47G9.6	2.82922	4.19137	1	1.48146
F57B1.6a	1.91445	2.83518	1	1.48094
F47F2.2	2.61301	3.86836	1	1.48042
F56A12.2	2.89417	4.28454	1	1.4804
F10D2.4	2.40886	3.56456	1	1.47977
Y6E2A.1	2.51636	3.72303	1	1.47953
F53F4.1	4.84056	7.15889	1	1.47894
R13.2	2.82267	4.17333	1	1.4785
Y39A3A.3	4.05125	5.98896	1	1.4783
B0546.5	2.0159	2.97513	1	1.47583
C25E10.3c	1.87094	2.7583	1	1.47429
T06C12.14	3.07029	4.52629	1	1.47422
T12E12.6	2.43807	3.58959	1	1.47231
F47G9.2	2.50069	3.67948	1	1.47139
F23D12.5	2.02083	2.97226	1	1.47081
F40H3.2	4.41276	6.49	1	1.47073
Y37A1B.6	1.37857	2.0275	1	1.47073
F47B7.6	2.89794	4.26206	1	1.47072
F58F6.5	2.55391	3.75478	1	1.47021
F49E11.9	3.02	4.43853	1	1.46971
M163.2	3.04155	4.46809	1	1.46902
C04C3.6	2.46929	3.62405	1	1.46765
R09D1.14	2.75737	4.04684	1	1.46764
F09C6.2	2.40326	3.52652	1	1.46739
H10D18.3	1.63091	2.39318	1	1.46739
F37B4.12	1.945	2.85333	1	1.46701
F15G9.3	2.19809	3.2234	1	1.46645
F23B2.8	3.67667	5.39	1	1.466
C06E2.7	2.96837	4.35122	1	1.46586
F40H7.8	3.19414	4.67776	1	1.46448
M04D8.4	2.88929	4.23048	1	1.46419
F02C12.4	2.42585	3.5516	1	1.46406
T03G11.2	2.21723	3.24489	1	1.46349
F59A3.10	2.96538	4.33962	1	1.46343
F59A7.3	1.92964	2.82373	1	1.46335
C50H11.2	0.956042	1.39813	1	1.46241
Y9C9A.5	1.82617	2.67043	1	1.46231
C47E12.14	2.05429	3.004	1	1.46231
Y22D7AL.3	4.29091	6.27455	1	1.46229
C03B1.4	2.28409	3.33932	1	1.46199
C16E9.1	4.5153	6.59521	1	1.46064
C13B7.3	1.94878	2.84612	1	1.46046
Y40B1A.1	1.68409	2.45727	1	1.45911
H03G16.6	2.98477	4.35364	1	1.45862
Y51A2A.5	1.79649	2.62014	1	1.45848
K06H6.5	2.16548	3.15823	1	1.45844
E04A4.2	1.88045	2.7425	1	1.45843
F21H7.12	4.76097	6.9429	1	1.4583
K11H12.3	4.245	6.18924	1	1.45801
M02H5.7	2.92638	4.26594	1	1.45775
C08H9.4b	2.17162	3.16284	1	1.45644
Y73C8A.1	2.02725	2.95255	1	1.45643
T01D3.2	2.0388	2.9682	1	1.45586
Y116A8C.17	2.29031	3.33406	1	1.45572
Y17D7B.8	3.57459	5.20351	1	1.45569
C09B8.5	2.02904	2.95115	1	1.45446
C49F5.5	3.4182	4.9698	1	1.45392
F18E9.7	1.28021	1.86105	1	1.45371
C27H5.7a	2.69022	3.90154	1	1.45027
ZC204.10	1.55167	2.24967	1	1.44984
M01B2.7	2.27109	3.29073	1	1.44897
C35E7.7	1.99892	2.89568	1	1.44862
F35H12.7	2.70415	3.91707	1	1.44854
T09F5.2	3.11462	4.51077	1	1.44826
F08D12.11	2.80333	4.0541	1	1.44617
C18F10.9	2.80111	4.04463	1	1.44394
C27H5.7b.2	2.69223	3.88723	1	1.44387
T21B4.7	3.03976	4.3869	1	1.44317
F52G3.4	3.02719	4.36511	1	1.44197
ZC317.2	1.76659	2.54705	1	1.44179
F10B5.9	2.5687	3.70261	1	1.44143
C18C4.7	2.97636	4.29	1	1.44136
B0507.11	1.28298	1.84912	1	1.44127
Y57G11C.25	1.76032	2.53645	1	1.4409
C49F5.4	3.54571	5.10698	1	1.44033
F59E11.8	3.28022	4.72022	1	1.43899
C24A11.5	3.43675	4.94475	1	1.43879
C52E2.2	1.42636	2.05182	1	1.4385
F37B1.6	1.9675	2.82893	1	1.43783
E03H4.13	1.31447	1.88979	1	1.43768
ZC239.5	4.12379	5.92828	1	1.43758
F40D4.11	2.31918	3.33288	1	1.43709
C02H6.1	2.99764	4.30636	1	1.43658
C10A4.7	3.02205	4.33744	1	1.43526
M03A1.3	4.97794	7.1403	1	1.43439
Y49F6B.14	3.44158	4.93632	1	1.43432
Y45F10B.1	2.96075	4.24525	1	1.43384
F53C3.11	1.91963	2.75019	1	1.43267
C26B2.4	3.29554	4.72	1	1.43224
C27H5.7b.1	2.74151	3.92624	1	1.43215
C55A1.3	1.25207	1.79293	1	1.43197
C16C4.13	2.70534	3.87345	1	1.43178
T08B6.2	2.26386	3.23988	1	1.43113
F20E11.15	1.023	1.4638	1	1.43089
F41B5.7	3.98095	5.69524	1	1.43062
W10C8.3	3.00667	4.30133	1	1.4306
Y106G6D.6	5.23553	7.48921	1	1.43046
B0554.6	4.4046	6.29889	1	1.43007
Y62E10A.4	2.8687	4.10208	1	1.42994
H39E23.3	4.92198	7.03753	1	1.42982
R05A10.8	2.68354	3.83537	1	1.42922
F56D6.7	2.36319	3.37617	1	1.42865
C08E3.8	3.72797	5.32031	1	1.42713
K09A11.5	1.38714	1.97932	1	1.42691
Y48E1B.9.2	6.72783	9.594	1	1.42602
K06G5.3	1.86276	2.65575	1	1.42571
C14E2.6	4.14	5.9012	1	1.42541
C10A4.1	1.84947	2.63611	1	1.42533
T05A7.7	4.22481	6.02019	1	1.42496
T27A1.3	1.87092	2.66382	1	1.4238
T08G5.12	4.10667	5.84333	1	1.42289
F10G2.6b	0.983265	1.39857	1	1.42237
D1009.5	3.38821	4.81929	1	1.42237
T19H5.3	2.09161	2.975	1	1.42235
F45F2.5	2.21037	3.14275	1	1.42182
Y48E1B.9.1	6.8065	9.6775	1	1.4218
C44B7.6a.1	4.77865	6.79412	1	1.42177
C56C10.5	1.67063	2.37479	1	1.42149
F26G5.5	1.2213	1.73565	1	1.42115
T21D9.2	1.1	1.56269	1	1.42063
ZK177.9	3.78211	5.37105	1	1.42012
F49C5.10	2.29269	3.255	1	1.41973
F26F2.2	1.65559	2.35015	1	1.41952
Y54G11A.12	2.86607	4.06804	1	1.41938
ZC204.9	1.62789	2.31053	1	1.41934
T25G12.8	5.96355	8.46419	1	1.41932
K09C8.3	2.8458	4.03841	1	1.41908
C44B7.6a	4.79	6.79646	1	1.41889
C44B7.6a.2	4.79	6.79646	1	1.41889
C40A11.4	2.55956	3.63156	1	1.41882
F23H12.7	3.89568	5.52727	1	1.41882
K06G5.2	2.20766	3.13028	1	1.41792
Y57A10A.19	8.4482	11.9785	1	1.41788	upregulated by artefact. Probes recognizing rsr-2 RNAi clone
ZK488.6	2.39014	3.38757	1	1.41731
F22B8.1	2.12377	3.00967	1	1.41714
F59B1.3	1.61886	2.29227	1	1.41598
C27A7.7	2.42118	3.42804	1	1.41586
W09G12.3	3.32333	4.70444	1	1.41558
T03F7.3	3.14125	4.44646	1	1.41551
T06E8.2	2.44769	3.46462	1	1.41547
F08A8.6	2.10378	2.97671	1	1.41493
C17C3.13	2.33542	3.30292	1	1.41427
R10E11.7	3.92447	5.54702	1	1.41344
Y48E1B.9	6.89714	9.74464	1	1.41285
F21H7.12.2	5.05545	7.14242	1	1.41282
T12B5.2	4.15655	5.87182	1	1.41267
C06B8.1	3.83937	5.42297	1	1.41246
F21F8.2	2.09333	2.95619	1	1.41219
C17C3.1d.2	5.016	7.08267	1	1.41202
F14D2.5	2.63871	3.72581	1	1.41198
Y17D7B.2	3.06113	4.32113	1	1.41161
T22F3.11b	4.89649	6.91035	1	1.41129
F49H6.1	3.0498	4.304	1	1.41124
F09C6.8	2.34986	3.31583	1	1.41108
Y38F1A.9	5.2275	7.37	1	1.40985
T10E10.3	2.17765	3.06833	1	1.40901
R09D1.2	1.25839	1.77268	1	1.40869
T27A1.1	1.74309	2.45545	1	1.40868
F44G3.10	6.01429	8.46964	1	1.40825
T15B7.12	2.67973	3.77351	1	1.40817
C54E4.4	2.83109	3.98527	1	1.40768
C37H5.10	3.15304	4.43826	1	1.40761
F09C3.5	2.13058	2.99788	1	1.40707
F12A10.1	5.31658	7.48038	1	1.40699
F10D2.6	2.569	3.61441	1	1.40693
K10G6.5	4.88621	6.87345	1	1.4067
Y68A4A.7	0.260222	0.366	1	1.40649
F12E12.4	2.34227	3.29432	1	1.40646
ZC328.5	2.89077	4.06538	1	1.40633
F12A10.7	5.66769	7.96692	1	1.40567
Y82E9BL.3	0.854848	1.20121	1	1.40517
K06C4.1	2.776	3.89855	1	1.40438
R08H2.13	1.38105	1.93912	1	1.40409
C43D7.5	4.0087	5.62696	1	1.40369
C39B5.7	3.09226	4.33943	1	1.40332
F20E11.12	2.28958	3.21229	1	1.403
R160.6	1.62625	2.28125	1	1.40277
F34D6.7	3.58273	5.02545	1	1.40269
D1086.2	3.72882	5.23	1	1.40259
C44B7.6b	5.19088	7.27991	1	1.40244
Y25C1A.2	2.21217	3.1013	1	1.40193
C04B4.6	0.26	0.364118	1	1.40045
C16C4.6	1.57545	2.20568	1	1.40003
R13A5.4	3.90457	5.46486	1	1.39961
C08E3.2	2.50841	3.50841	1	1.39866
C17C3.1d	6.19714	8.66714	1	1.39857
C01B4.5	3.32804	4.65431	1	1.39851
F49C5.7	2.55667	3.57538	1	1.39845
T08G5.2	2.62553	3.66944	1	1.3976
K07H8.11	1.90449	2.66154	1	1.39751
T05E12.4	1.66196	2.32217	1	1.39725
T04B8.2	1.44074	2.01279	1	1.39705
R08B4.4	4.40385	6.15077	1	1.39668
M01G12.6	1.49935	2.09393	1	1.39656
F59E11.7b	5.406	7.54967	1	1.39654
F54D12.7	2.15597	3.00966	1	1.39597
Y39F10A.1	3.4464	4.8104	1	1.39578
Y73C8C.6	2.40106	3.35043	1	1.3954
K11H12.9	3.33288	4.65045	1	1.39532
ZC404.13	2.34204	3.26667	1	1.3948
F20G2.4	3.20475	4.46966	1	1.3947
C18D11.9	2.2255	3.1035	1	1.39452
C45H4.11	2.62953	3.66419	1	1.39348
F10E9.10	2.63781	3.67313	1	1.39249
R186.4	5.14746	7.16687	1	1.39231
Y53C12B.7	4.16643	5.79786	1	1.39157
T10H4.5	2.20796	3.07241	1	1.39152
C16C4.17	4.62333	6.43333	1	1.39149
F35C8.1	2.44061	3.39449	1	1.39084
C47F8.8	2.88755	4.01472	1	1.39036
ZK455.5	3.556	4.94145	1	1.38961
C17C3.1c	6.225	8.645	1	1.38876
C08E3.7	4.49698	6.24442	1	1.38858
R193.1	3.05111	4.2363	1	1.38845
C04B4.4	1.20739	1.67555	1	1.38775
F22G12.1	3.89165	5.39975	1	1.38752
D2096.9	3.14062	4.35562	1	1.38687
F38C2.6	2.13925	2.9665	1	1.3867
ZK112.6	3.88074	5.38074	1	1.38652
B0563.9	3.25167	4.50778	1	1.3863
W02B3.3	4.33786	6.00929	1	1.38531
T05G11.6	1.74268	2.41214	1	1.38416
F23A7.1	3.42364	4.73818	1	1.38396
H23N18.1	5.48299	7.58793	1	1.3839
F08E10.6	1.60182	2.21659	1	1.38379
C05E11.6	4.48958	6.21042	1	1.3833
B0365.7	1.78885	2.47353	1	1.38275
T23D5.8	1.91222	2.64389	1	1.38263
C31A11.7	5.04019	6.968	1	1.38249
C49C3.8	4.497	6.2168	1	1.38243
H10D18.2	5.534	7.65	1	1.38236
F59E11.7a	5.72769	7.91256	1	1.38146
T22F3.11a	4.97195	6.86517	1	1.38078
W10G11.7	1.77296	2.44741	1	1.38041
C54E10.4	2.30677	3.184	1	1.38028
F10G7.7	1.80557	2.49177	1	1.38005
F13H8.1a	3.668	5.05733	1	1.37877
T08G2.2	3.58088	4.93716	1	1.37876
T19C9.4	2.68568	3.7025	1	1.37861
B0304.9	1.32492	1.82619	1	1.37834
C55H1.1	2.075	2.86	1	1.37831
C44C10.8	2.65667	3.66111	1	1.37808
R03H4.5	2.27393	3.13236	1	1.37751
F25E5.9	3.39625	4.6775	1	1.37725
T26E3.1	2.17526	2.99579	1	1.37721
F40E12.1	1.42643	1.96357	1	1.37656
T06A1.3	2.719	3.74143	1	1.37603
F21H7.14	2.77759	3.81879	1	1.37486
C06B8.6	1.6702	2.29592	1	1.37464
C32B5.7	2.4878	3.41902	1	1.37431
T06H11.2	2.3288	3.2004	1	1.37427
C11H1.7	3.60237	4.95026	1	1.37417
K12G11.4	3.59055	4.93255	1	1.37376
C17H1.8	2.47216	3.39595	1	1.37368
F25H2.3	2.21076	3.03667	1	1.37359
F52C6.4	2.22082	3.05	1	1.37337
Y7A5A.10	3.2525	4.46687	1	1.37337
B0303.16	3.94362	5.41447	1	1.37297
Y105C5B.14	1.57419	2.16129	1	1.37295
T01G5.5	2.39182	3.28325	1	1.3727
Y67A10A.4	2.68824	3.68973	1	1.37254
F32D1.8	3.54774	4.86839	1	1.37225
C14C6.7	2.16257	2.96581	1	1.37143
F08A10.2	0.989825	1.35684	1	1.37079
B0238.6	1.41827	1.94385	1	1.37058
F44G3.5	2.08435	2.85674	1	1.37057
W04A8.2	5.18714	7.10714	1	1.37015
C28G1.2	4.94846	6.77615	1	1.36935
H08J19.1	2.10195	2.87805	1	1.36923
F10B5.3.1	5.15495	7.05569	1	1.36872
T20B3.4	2.74368	3.75509	1	1.36863
F01G12.1	3.51422	4.80689	1	1.36784
F57H12.4	3.01289	4.11835	1	1.36691
Y71D11A.2b	5.24286	7.16214	1	1.36608
C03G6.11	1.33981	1.83019	1	1.36601
C17D12.3	4.12896	5.63948	1	1.36584
ZC482.2	2.23869	3.05702	1	1.36554
Y44A6D.4	1.56973	2.14338	1	1.36545
T10B10.7	3.85845	5.26832	1	1.3654
Y106G6D.6.2	5.76044	7.86444	1	1.36525
Y70G10A.2	3.07625	4.19798	1	1.36464
C32B5.6	1.96833	2.68517	1	1.36419
Y73C8B.4	3.57235	4.86647	1	1.36226
C03C11.2	6.21437	8.46521	1	1.3622
C18D1.3	5.13429	6.99214	1	1.36185
C24H12.7	1.99194	2.71222	1	1.3616
T01D3.3b	5.54635	7.55178	1	1.36158
ZC416.2	3.76885	5.13115	1	1.36146
F40G12.15	2.92104	3.97688	1	1.36146
Y46G5A.27	1.59712	2.17441	1	1.36146
F08G2.5	6.89905	9.3919	1	1.36133
Y44A6B.3	2.4462	3.3298	1	1.36121
H37A05.2	2.50271	3.40671	1	1.36121
T01D3.3a	5.51544	7.50466	1	1.36066
T20B3.13	2.52648	3.43718	1	1.36046
C29F9.8	1.89474	2.57769	1	1.36045
C49F5.7.2	3.79878	5.16531	1	1.35973
F57G9.7	1.85444	2.52028	1	1.35905
ZK75.2	2.70652	3.67826	1	1.35904
C55C3.7	1.53768	2.08929	1	1.35873
T25B6.3	2.36481	3.21259	1	1.3585
F10C1.9	5.20804	7.07457	1	1.35839
Y46E12A.4	2.66868	3.62403	1	1.35799
T21B6.4	4.65588	6.32118	1	1.35768
F13E6.3	3.96152	5.37684	1	1.35727
R11A8.3	3.19128	4.33128	1	1.35722
C28F5.2	3.68535	5.00181	1	1.35721
F26A1.15	3.13419	4.2535	1	1.35713
M199.1	1.48626	2.01687	1	1.35701
C08A9.3	1.9222	2.60659	1	1.35605
K12D9.7	1.2612	1.7096	1	1.35553
F54F7.8	3.68889	5	1	1.35542
F09C6.14	2.43154	3.29538	1	1.35526
C08F1.10	2.61051	3.53769	1	1.35517
ZC487.2	1.78396	2.4174	1	1.35508
ZK669.3	5.56721	7.54372	1	1.35503
F44F4.7	2.63444	3.56857	1	1.35458
K01A2.2a	5.85636	7.93212	1	1.35445
E03H4.5	2.67706	3.62588	1	1.35443
F26F2.6	2.2309	3.0202	1	1.3538
R02C2.7	3.38439	4.57854	1	1.35284
F56H9.3	3.39945	4.59782	1	1.35252
B0228.1	6.06031	8.19625	1	1.35245
F47E1.5	3.6	4.86805	1	1.35224
Y94A7B.8	2.73741	3.69976	1	1.35155
Y53C12B.5a	3.88723	5.25299	1	1.35135
C32B5.12	2.59125	3.50156	1	1.3513
ZK287.8b	1.95545	2.64182	1	1.351
F38A5.12	4.82917	6.5225	1	1.35065
Y7A5A.2	3.77054	5.09081	1	1.35015
F56H6.4	3.57424	4.8253	1	1.35002
C04E6.6	2.72679	3.68	1	1.34957
Y39C12A.3	1.4429	1.9471	1	1.34944
W04G3.6c	4.0226	5.4272	1	1.34918
T22H6.3	3.26017	4.39617	1	1.34845
ZK355.3	4.59524	6.19571	1	1.34829
F20B4.3	2.18304	2.94179	1	1.34757
EEED8.12	3.97333	5.35333	1	1.34732
C27C12.6	2.36427	3.18511	1	1.34719
F52D10.5	2.60338	3.50716	1	1.34716
C16C4.14	3.23657	4.36	1	1.34711
Y116A8C.1	2.10493	2.83536	1	1.34701
F36H9.8	3.80692	5.12744	1	1.34687
C44C3.7	1.03235	1.39	1	1.34644
W10C8.4b	3.93259	5.29481	1	1.34639
T24D5.3	1.6557	2.2289	1	1.3462
Y51A2D.21	4.08559	5.5	1	1.34619
M02H5.2	2.4025	3.23423	1	1.34619
Y119D3A.4	3.33	4.48273	1	1.34617
T01G6.10	4.1839	5.6322	1	1.34616
D1086.8	4.48949	6.04202	1	1.34581
C50E10.6	2.44145	3.28565	1	1.34578
R13D11.6	2.24078	3.01437	1	1.34523
C49F5.7.1	4.45541	5.99351	1	1.34522
Y60A3A.4	1.95855	2.63468	1	1.34522
F46F5.16	2.7	3.63185	1	1.34513
T21B4.1	2.31609	3.11543	1	1.34512
W01D2.6	2.04222	2.74556	1	1.3444
Y60A3A.25	3.67754	4.94188	1	1.3438
R09H10.1	3.43135	4.60946	1	1.34334
F55C9.12	2.79667	3.75667	1	1.34327
F09F3.10	3.81722	5.12708	1	1.34315
K09D9.8	2.76418	3.71164	1	1.34276
W07G1.1	2.51077	3.36981	1	1.34214
Y19D2B.2	3.21937	4.32031	1	1.34197
Y105C5A.8a	3.40917	4.57439	1	1.34179
F17B5.4	1.9055	2.55667	1	1.34173
K01A2.2a.1	5.92657	7.95086	1	1.34156
K01A2.2a.2	5.92657	7.95086	1	1.34156
ZK673.9	3.69592	4.95789	1	1.34145
F47G4.8	1.82769	2.45123	1	1.34116
T06C12.9	2.65875	3.56562	1	1.34109
T25G3.1	3.62429	4.85619	1	1.3399
T23E7.6	3.0668	4.109	1	1.33983
C34E10.7	2.45375	3.28521	1	1.33885
Y94A7B.4	1.9393	2.59632	1	1.33879
F11A5.3	3.62125	4.84708	1	1.33851
Y75B8A.34	2.95213	3.95106	1	1.33838
R08H2.8	1.57447	2.10723	1	1.33837
T21C9.11	3.58879	4.80182	1	1.33801
C41G6.15	2.62642	3.50925	1	1.33613
Y45G12C.7	1.54725	2.06725	1	1.33608
ZK1053.1	3.27029	4.36929	1	1.33606
Y73B6BL.44	3.88917	5.19242	1	1.3351
C49F5.7	4.32059	5.76588	1	1.33451
C23H5.3	3.26839	4.36	1	1.33399
Y32B12B.7	3.49764	4.664	1	1.33347
H12I19.4	4.02402	5.36374	1	1.33293
Y46C8AR.1.1	4.10223	5.46615	1	1.33248
T25D1.2	3.62895	4.83303	1	1.3318
K04A8.4	3.94682	5.25379	1	1.33115
B0513.9a	2.38514	3.17429	1	1.33086
ZK993.2	2.02645	2.69579	1	1.3303
C31G12.2	4.69528	6.24333	1	1.3297
Y38H6C.22	5.20944	6.92667	1	1.32964
C08F8.5	1.93906	2.57708	1	1.32904
H02F09.2	4.10586	5.45621	1	1.32888
B0432.14	5.06778	6.73148	1	1.32829
T25E12.8	2.83448	3.76448	1	1.3281
C16D9.1	4.93054	6.54676	1	1.3278
T08E11.8	3.38667	4.49654	1	1.32772
B0285.10	4.08526	5.42355	1	1.32759
Y40B10B.2	2.29662	3.04845	1	1.32736
R90.3	4.15567	5.51433	1	1.32694
Y38H6A.1	1.39974	1.85724	1	1.32685
C30H6.3	2.13953	2.83812	1	1.32652
F43A11.3	1.89397	2.51206	1	1.32635
C36C9.5	1.71933	2.28	1	1.3261
ZK1098.3	3.36644	4.46403	1	1.32604
Y63D3A.9	1.98541	2.6327	1	1.32602
F11D11.3	4.334	5.74514	1	1.3256
T06F4.3	2.49676	3.30961	1	1.32556
F47C10.1	1.65535	2.19349	1	1.32509
ZK909.4	3.74883	4.9645	1	1.32428
C37E2.3	1.4593	1.9324	1	1.3242
F10B5.3.2	5.48774	7.26652	1	1.32414
Y71F9AL.11	4.178	5.53133	1	1.32392
T28B4.2	2.70935	3.585	1	1.3232
C18B10.5	2.16968	2.87063	1	1.32307
C54D2.6	1.80548	2.3881	1	1.3227
C40H1.7	3.55297	4.69865	1	1.32246
F07B10.5	1.59233	2.10556	1	1.32231
W04G5.6	2.475	3.27268	1	1.32229
T15B7.17	3.95579	5.22842	1	1.32171
Y54G2A.48	3.01483	3.98448	1	1.32163
R08F11.2	3.27951	4.3341	1	1.32157
C42D8.4	1.27983	1.69017	1	1.32062
W04A4.3	3.82815	5.05296	1	1.31995
T26E4.1	2.09788	2.76904	1	1.31992
C18D11.6	4.3075	5.68444	1	1.31966
Y40H7A.1	1.5911	2.09966	1	1.31963
Y55D5A.6	4.16642	5.49728	1	1.31943
ZC21.6b	3.79553	5.00691	1	1.31916
ZC21.6a	3.63113	4.79	1	1.31915
F18E9.6	6.46	8.52	1	1.31889
M01B2.4	1.44706	1.90824	1	1.3187
Y119D3A.1	2.97868	3.92737	1	1.31849
F22F7.6	2.83405	3.73544	1	1.31806
F36G9.16	1.62727	2.14473	1	1.31799
R11D1.6	1.5825	2.08566	1	1.31795
C06A8.7	2.18017	2.87283	1	1.31771
K06H7.1	2.92936	3.86	1	1.31769
ZC443.5	4.06567	5.35622	1	1.31743
ZK673.11b	3.49771	4.60688	1	1.31711
C09G12.16	2.4188	3.1846	1	1.3166
F58G4.3	2.407	3.169	1	1.31658
T20D4.4	3.94204	5.18959	1	1.31647
C05C10.1	3.22991	4.25196	1	1.31643
F07E5.9	1.99667	2.62812	1	1.31625
F22F4.2	5.63723	7.42	1	1.31625
Y47D3B.4	4.01418	5.28264	1	1.31599
K06A1.3	5.6667	7.45659	1	1.31586
F21H7.10	2.32	3.05211	1	1.31556
K02E11.2	2.09843	2.76014	1	1.31534
Y40A1A.2	1.29088	1.69794	1	1.31534
T25D1.3	2.067	2.71871	1	1.31529
C02A12.6	1.55327	2.04286	1	1.3152
C54D1.1	5.32502	7.00155	1	1.31484
F09F9.3	3.98062	5.23313	1	1.31465
Y38H6C.14	3.48839	4.58427	1	1.31415
T12B3.1	3.60694	4.73906	1	1.31387
T08B6.7	1.8413	2.4175	1	1.31293
T04D1.2	2.75916	3.62157	1	1.31256
T08A9.10	4.75308	6.23769	1	1.31235
T03D3.3	2.28907	3.00389	1	1.31228
F46F2.3.1	8.73227	11.4541	1	1.3117
F46F2.3.2	8.73227	11.4541	1	1.3117
F45D11.13	2.52667	3.31359	1	1.31145
ZK673.11a	3.52736	4.62536	1	1.31128
C07A9.1	1.22906	1.61156	1	1.31121
C02G6.3	4.28957	5.62426	1	1.31115
C35A11.3	1.93006	2.53018	1	1.31093
T10G3.4	2.85076	3.73712	1	1.31092
Y69A2AR.26	2.11194	2.76806	1	1.31067
F36H1.9	2.00696	2.63	1	1.31044
C06E2.3	2.38238	3.12188	1	1.3104
F28H6.7	1.8075	2.36833	1	1.31028
Y73B6BL.36	2.94383	3.85723	1	1.31028
T24B8.6	2.98541	3.91131	1	1.31014
F55E10.4	2.68429	3.515	1	1.30947
B0513.9b	4.39364	5.75212	1	1.30919
B0513.9b.2	4.39364	5.75212	1	1.30919
T26E3.8	1.97231	2.58205	1	1.30915
ZK669.2	4.09085	5.35521	1	1.30907
C05E4.4	2.39474	3.13434	1	1.30884
F36G9.3	4.51059	5.90324	1	1.30875
C50E10.5	2.13507	2.79288	1	1.3081
B0513.9b.1	2.64495	3.45946	1	1.30795
F49F1.6	3.34317	4.37222	1	1.30781
Y94A7B.7	2.10094	2.74679	1	1.30741
F21H7.7	2.205	2.88146	1	1.30678
F35E2.2	3.2859	4.29385	1	1.30675
C13G5.1	1.54122	2.01391	1	1.3067
F46F2.3	9.26467	12.1047	1	1.30654
R05H10.1	6.49513	8.48333	1	1.30611
K06B4.1	1.90704	2.49074	1	1.30608
C07D10.1	3.44741	4.50222	1	1.30597
R09H10.7	4.385	5.72667	1	1.30597
ZK6.3	2.17952	2.84619	1	1.30588
Y17G9A.7b	2.30091	3.00236	1	1.30486
Y73B6BL.40	1.54556	2.0158	1	1.30425
T21B4.14	2.19782	2.86618	1	1.3041
D2024.10	5.18111	6.75667	1	1.3041
F22F4.2.1	5.62025	7.32861	1	1.30397
M01B2.1	2.6959	3.5153	1	1.30394
C49F5.8	2.22316	2.89829	1	1.30368
D1025.3	3.08873	4.02529	1	1.30322
T04B2.6	6.42533	8.37356	1	1.30321
Y73B6BL.11	1.77732	2.31536	1	1.30273
B0250.10	1.30184	1.69571	1	1.30255
F10A3.12	1.35842	1.76684	1	1.30066
F20E11.5	1.69667	2.20667	1	1.30059
F55G1.15	4.50435	5.85493	1	1.29984
C17C3.1d.1	6.39111	8.30741	1	1.29984
T15B7.11	1.136	1.47617	1	1.29945
T13B5.6	3.36837	4.37633	1	1.29924
W06G6.1	3.28454	4.26739	1	1.29924
Y57G11C.38	2.7854	3.61869	1	1.29916
T19H12.4	3.83328	4.98	1	1.29915
Y47H9C.12	4.23364	5.5	1	1.29912
F59E11.15	2.0526	2.6664	1	1.29904
R07B5.3	3.45565	4.48826	1	1.29882
C46H3.1	3.51306	4.56222	1	1.29865
F38E11.13	3.60317	4.67683	1	1.29798
Y4C6B.2a	5.33237	6.92119	1	1.29796
T18D3.2	2.15412	2.79557	1	1.29778
Y38C9B.3	0.882667	1.14533	1	1.29758
R13H4.6	2.79833	3.63024	1	1.29729
C50E3.16	2.27421	2.95019	1	1.29724
F54H12.2	4.87878	6.32878	1	1.29721
F22F4.2.2	5.647	7.32413	1	1.29699
B0563.8	2.42233	3.14167	1	1.29696
F28H7.10b	4.57	5.92667	1	1.29686
C14C6.4	1.9681	2.55203	1	1.2967
C10A4.8	2.76203	3.58108	1	1.29654
M01G12.10	1.43667	1.86267	1	1.29652
Y67D8B.1	2.94659	3.82	1	1.29641
Y62H9A.9	2.05404	2.66245	1	1.2962
W07G1.5a	4.54658	5.89237	1	1.296
W07G1.5b	4.54658	5.89237	1	1.296
C24H10.3	3.33511	4.322	1	1.29591
F14B6.4	3.91492	5.07308	1	1.29583
F46A9.3a	3.40745	4.41467	1	1.29559
Y57G11C.32	2.08107	2.69598	1	1.29548
C17H1.4	1.93773	2.50985	1	1.29525
Y116A8B.4	3.68268	4.76951	1	1.29512
C49F5.3	3.71073	4.80561	1	1.29506
F46F5.8	3.08	3.98875	1	1.29505
ZC190.10	3.33103	4.31345	1	1.29493
C01B4.1	2.34088	3.03087	1	1.29476
F40E3.6	3.53838	4.58054	1	1.29453
T03D8.7	3.67125	4.74937	1	1.29367
T06A1.7	1.9785	2.5595	1	1.29366
Y97E10AL.1	3.02805	3.91695	1	1.29356
R13D11.8	5.92	7.65621	1	1.29328
H28G03.4	4.71911	6.10311	1	1.29328
F54B8.12	1.75405	2.26833	1	1.2932
T06E6.11	2.3425	3.02896	1	1.29305
Y71G12B.5	2.5378	3.2814	1	1.29301
F33E2.4	4.57647	5.91676	1	1.29287
Y25C1A.9	2.55765	3.30659	1	1.29282
Y102A5C.9	3.72795	4.81949	1	1.2928
T15B7.10	2.413	3.1195	1	1.29279
ZK1240.1	2.78125	3.59554	1	1.29278
Y19D10B.3	3.39133	4.384	1	1.29271
F15G9.6	2.58097	3.33613	1	1.29259
C47A10.10	1.64137	2.12157	1	1.29256
F35E8.13	3.74111	4.83417	1	1.29218
F58E6.8	3.71036	4.7925	1	1.29165
T12A2.11	2.13042	2.75167	1	1.29161
Y46C8AR.1.2	4.26248	5.50281	1	1.29099
W05E7.1	8.79871	11.3568	1	1.29073
C36C5.10	1.41058	1.82019	1	1.29038
B0511.1	4.75256	6.13244	1	1.29034
Y10G11A.2b	2.55817	3.30017	1	1.29005
C17E7.11	2.442	3.15029	1	1.29005
F46F2.1	1.66447	2.14693	1	1.28986
C33G8.2	4.10709	5.29709	1	1.28974
K09E3.6	3.45089	4.45067	1	1.28972
T22H6.5.1	5.63333	7.26524	1	1.28969
K12H6.2	3.97552	5.12672	1	1.28957
C50B6.6	2.98774	3.85226	1	1.28936
Y50D4B.6	3.73259	4.81247	1	1.28931
F26F12.5b	4.26226	5.49484	1	1.28918
Y51H7BR.7	3.81797	4.92136	1	1.289
C29F9.6	4.79063	6.175	1	1.28897
Y68A4A.13	3.91474	5.04579	1	1.28892
C32H11.1	2.97524	3.83452	1	1.28881
F10G2.3	5.30742	6.84016	1	1.28879
C06B8.10	1.66379	2.14414	1	1.28871
Y7A9D.1	5.84952	7.53714	1	1.28851
C09G12.17	2.38927	3.07829	1	1.28838
C33D9.5	3.54409	4.5658	1	1.28829
K01A2.2b	7.06	9.09435	1	1.28815
F49F1.1	4.7856	6.163	1	1.28782
C14C6.3	1.65797	2.13475	1	1.28757
Y70G10A.3	5.77202	7.43149	1	1.2875
Y47G7B.3	2.33729	3.00917	1	1.28746
C05B5.4	4.50013	5.79273	1	1.28724
C08E3.15	2.07625	2.6725	1	1.28718
C44C1.6	4.60705	5.92795	1	1.28671
Y38H6C.3	2.00458	2.57792	1	1.28602
K03D7.11	1.68245	2.16347	1	1.2859
F41E6.14	5.04449	6.48533	1	1.28563
K02E7.7	2.55897	3.28966	1	1.28554
F25E5.6b	5.35593	6.88296	1	1.28511
C54E10.1	2.04891	2.63273	1	1.28494
F13H8.1b	5.0748	6.5206	1	1.2849
F46F11.11	1.67035	2.14616	1	1.28486
F16D3.1	2.61507	3.35993	1	1.28483
C50E10.3	2.48435	3.19145	1	1.28462
ZK1037.1	1.64159	2.10875	1	1.28458
T24E12.3	3.54909	4.55818	1	1.28432
T05A6.4	1.73675	2.23024	1	1.28415
ZC455.9	1.74469	2.24041	1	1.28413
C32H11.13	2.08567	2.67791	1	1.28396
C29F3.4	2.21386	2.8425	1	1.28396
T22H6.5.2	5.7775	7.416	1	1.2836
F22H10.5	2.83141	3.6341	1	1.28349
Y26D4A.5	3.67154	4.71154	1	1.28326
Y54E10A.4a.1	5.51677	7.07872	1	1.28313
Y54E10A.4b	5.51677	7.07872	1	1.28313
T13A10.5b	3.8103	4.88866	1	1.28301
W07G4.2	1.55322	1.99267	1	1.28293
C47E8.3	5.21674	6.69186	1	1.28277
F25E5.14	1.17596	1.50842	1	1.28271
T01E8.7	2.94238	3.77381	1	1.28257
F54C1.1	4.0059	5.13769	1	1.28253
Y58A7A.6	4.49828	5.76845	1	1.28237
F01E11.1	4.74244	6.08047	1	1.28214
W02B3.4	1.93014	2.47423	1	1.28189
Y73C8C.11	2.41837	3.09953	1	1.28166
Y51H4A.8	4.99458	6.40097	1	1.28158
F44G4.6	5.40903	6.93	1	1.28119
C47F8.7	1.95136	2.5	1	1.28116
Y82E9BL.2	2.16054	2.7677	1	1.28102
Y46C8AR.1	4.27924	5.48151	1	1.28095
F20D12.3	2.57289	3.29512	1	1.28071
Y25C1A.12	2.50747	3.21133	1	1.28071
T12A2.13	2.746	3.51582	1	1.28034
T19H12.10	4.26607	5.46143	1	1.2802
F53F8.4	7.576	9.69743	1	1.28002
Y2H9A.2	2.69928	3.45391	1	1.27957
Y37F4.3	1.60591	2.05364	1	1.2788
F38E11.2	6.03	7.71	1	1.27861
Y38C1AB.3	3.70295	4.73393	1	1.27842
F25E5.6a	5.06	6.46829	1	1.27832
F31F4.4	1.938	2.47711	1	1.27818
T05B11.6	4.03755	5.16038	1	1.2781
F10G2.8	2.03809	2.60404	1	1.27769
F20C5.5	3.14312	4.01581	1	1.27765
Y37H2C.4	1.71256	2.18767	1	1.27743
K11G9.6	8.46158	10.8089	1	1.27741
F19B10.4	3.42674	4.37674	1	1.27723
F19F10.5	3.21604	4.10566	1	1.27662
F20D12.7	2.69243	3.43703	1	1.27655
T07H3.3b	4.45271	5.68333	1	1.27638
Y71G12B.32	5.44095	6.94333	1	1.27612
T07H3.3a	4.44337	5.66705	1	1.27539
C14C11.5	2.81683	3.5925	1	1.27537
ZK678.2	2.03836	2.59909	1	1.27509
F43C11.6	4.5655	5.82025	1	1.27483
Y56A3A.15	4.71343	6.008	1	1.27466
T12B3.2	5.09465	6.49366	1	1.2746
M7.10	2.8431	3.6231	1	1.27435
C56A3.7	3.15449	4.01955	1	1.27423
F32A7.7	4.03898	5.14531	1	1.27391
Y39G10AL.1	3.53074	4.49667	1	1.27358
F49A5.8	1.87797	2.39136	1	1.27337
ZK1251.11	2.19	2.788	1	1.27306
C06E1.1	4.8396	6.1608	1	1.273
C33G8.13	1.92138	2.44517	1	1.27261
Y38H6C.13	2.27432	2.89389	1	1.27242
F46F5.15	3.325	4.23	1	1.27218
W01A8.3	4.10242	5.21863	1	1.27209
ZK899.4	4.65009	5.91426	1	1.27186
T08E11.1	3.40473	4.3289	1	1.27144
C17E7.8	2.10712	2.67886	1	1.27134
C54C8.3	2.65021	3.36917	1	1.27128
T03E6.2	3.43926	4.37162	1	1.27109
C44H4.8	3.98302	5.06256	1	1.27104
T04A11.7b	1.70299	2.16433	1	1.2709
C18H7.5	1.46182	1.85758	1	1.27073
Y17D7B.6	2.56081	3.25378	1	1.27061
R09A1.5	4.06973	5.17036	1	1.27044
F34D6.9	3.76917	4.7875	1	1.27017
C50H11.17	2.81034	3.56931	1	1.27006
F18E9.3	4.8879	6.20731	1	1.26993
Y75B12A.2	3.03774	3.85742	1	1.26983
ZK945.4	5.28206	6.70676	1	1.26972
C17A2.3	2.11677	2.68613	1	1.26898
R08C7.4	2.96012	3.75627	1	1.26896
F59B2.12	3.20539	4.0675	1	1.26896
Y46E12BR.1	4.0284	5.1108	1	1.26869
F01E11.4	4.05425	5.14315	1	1.26858
Y9C9A.1	4.73846	6.00981	1	1.2683
Y1H11.1	2.26235	2.86824	1	1.26781
F22B7.2	2.47568	3.13865	1	1.26779
C08H9.14	3.16824	4.01667	1	1.26779
C33A12.12	1.2992	1.64688	1	1.26761
F23A7.5	4.88368	6.1884	1	1.26716
F44E7.8	3.89024	4.92927	1	1.26709
F30A10.1	3.61689	4.58267	1	1.26702
C33D9.9	4.82196	6.10902	1	1.26692
M176.6a	4.59278	5.81861	1	1.2669
C39E9.1	2.19373	2.77902	1	1.2668
F31B9.4	4.04674	5.12543	1	1.26656
F35C5.3	2.04609	2.59094	1	1.26629
F29F11.2	1.96489	2.48809	1	1.26627
C30E1.6	2.15486	2.72811	1	1.26603
ZC455.3	3.05014	3.86087	1	1.2658
Y9C9A.10	1.98949	2.51729	1	1.26529
F22A3.3	3.08559	3.90378	1	1.26516
F38C2.5	2.02433	2.561	1	1.26511
W09G10.1	4.65538	5.88846	1	1.26487
F09C6.6	1.98342	2.50868	1	1.26483
Y110A2AL.1	1.41371	1.78771	1	1.26455
T21C9.3a	8.81567	11.1446	1	1.26418
T02G6.3	4.31591	5.45591	1	1.26414
T10H4.6	3.49537	4.41759	1	1.26384
ZC116.4	4.33714	5.48071	1	1.26367
F54A5.1.2	6.83093	8.63175	1	1.26363
F46B3.16	2.70333	3.41576	1	1.26354
W07B8.4	6.30308	7.96404	1	1.26352
T20H9.2	2.79527	3.53073	1	1.26311
Y38H6C.12	4.4137	5.5737	1	1.26282
E02A10.3	3.96924	5.01114	1	1.26249
F14B6.1	2.45411	3.09821	1	1.26246
Y102A5C.14	3.18949	4.02641	1	1.2624
F14F8.9	1.93667	2.44424	1	1.26208
C08E3.3	3.21732	4.06036	1	1.26203
F25E2.1	5.5526	7.0066	1	1.26186
C33D3.4	2.18739	2.76014	1	1.26184
W05H5.7	3.38662	4.27235	1	1.26154
F21H7.3	3.9636	4.9992	1	1.26128
F54A5.1.1	7.15066	9.01758	1	1.26108
F46B3.1	4.29526	5.41579	1	1.26088
ZK971.1	3.09125	3.89609	1	1.26036
F14F7.3	3.59771	4.5339	1	1.26022
C30G7.1	4.63071	5.83469	1	1.26
F14D7.8	5	6.29969	1	1.25994
C39D10.2	5.36909	6.76424	1	1.25985
F23B2.10	4.03926	5.0887	1	1.25981
C14E2.3	3.14531	3.96188	1	1.25962
E02C12.5	3.86667	4.86937	1	1.25932
F43G6.5	2.19735	2.76706	1	1.25927
K07D4.2	2.23107	2.80929	1	1.25917
ZK265.5	3.00218	3.78	1	1.25909
T25E4.2	2.16524	2.72561	1	1.2588
W10C8.4a	4.02758	5.06909	1	1.25859
ZK353.10	5.0696	6.3792	1	1.25832
K09D9.3	1.49415	1.87976	1	1.25808
W07G1.2	3.81763	4.80162	1	1.25775
F37B1.1	9.08382	11.4229	1	1.2575
T19H12.8	4.49227	5.64739	1	1.25714
F59E11.13	2.04458	2.56917	1	1.25658
T24A6.11	2.32656	2.92344	1	1.25655
F47C12.3	1.80382	2.26618	1	1.25632
T22H6.5	6.05059	7.60059	1	1.25617
F16F9.3	4.77913	6.00217	1	1.25591
F15E11.10	2.02404	2.54191	1	1.25586
R03H10.2	3.80735	4.77945	1	1.25532
K07D4.5	1.98019	2.48567	1	1.25527
C49D10.8	2.25108	2.82471	1	1.25482
Y51H7BR.1	1.11225	1.39475	1	1.25399
K08H2.2	2.66185	3.33741	1	1.25379
ZK1086.2	6.388	8.00833	1	1.25365
C44B11.1	3.12057	3.912	1	1.25362
Y50E8A.11	4.562	5.718	1	1.2534
T22F3.12	4.5612	5.7168	1	1.25335
F32H2.8	3.30305	4.13797	1	1.25277
C36E8.4	5.39049	6.75282	1	1.25273
Y94H6A.2	4.386	5.49357	1	1.25252
C27A12.5.1	2.79685	3.50285	1	1.25243
F56D6.11	3.84938	4.82062	1	1.25231
F16G10.3	1.85583	2.32389	1	1.25221
D1007.2	2.29158	2.86912	1	1.25203
F20D1.8	4.09681	5.1291	1	1.25197
F23H12.6	5.33719	6.68143	1	1.25186
B0454.10	5.23441	6.55237	1	1.25179
Y116A8C.49	4.51071	5.64643	1	1.25178
Y38F2AL.2	3.61703	4.52734	1	1.25167
Y40H7A.11	3.2675	4.0895	1	1.25157
Y105E8B.6	5.777	7.23	1	1.25151
F32A6.1	4.37974	5.48103	1	1.25145
C35D10.15	4.45731	5.57791	1	1.25141
T13A10.5a	3.9395	4.92887	1	1.25114
C04F5.7	3.27048	4.09024	1	1.25065
C14A11.5	3.32505	4.15802	1	1.25051
R53.8	2.34395	2.93105	1	1.25047
R01H2.7	4.21623	5.2717	1	1.25034
C53D6.7	5.78284	7.22704	1	1.24974
T19C3.7	4.40682	5.50705	1	1.24967
T23B12.11	5.56684	6.95447	1	1.24927
Y105C5B.2	2.21524	2.76726	1	1.24919
Y14H12A.2	6.0525	7.55958	1	1.249
C08A9.8	3.76875	4.70708	1	1.24898
Y4C6B.2b	7.35727	9.18727	1	1.24873
T13C5.1a	4.24401	5.29894	1	1.24857
F11C7.6a	5.6535	7.05875	1	1.24856
F11C7.6b	5.6535	7.05875	1	1.24856
B0294.3	2.88	3.59577	1	1.24853
C30G7.5	1.97793	2.46948	1	1.24852
F35D2.4	3.36991	4.20735	1	1.24851
B0391.12	2.0137	2.51407	1	1.24848
K12H6.5	3.70344	4.6225	1	1.24816
C17F4.11	2.18409	2.72545	1	1.24787
Y53H1A.3	2.70129	3.37032	1	1.24767
Y9C9A.4a	1.70326	2.125	1	1.24761
T21C9.3b.2	8.80807	10.9887	1	1.24757
C12D8.18	3.70133	4.61733	1	1.24748
F52F10.5	2.25778	2.8163	1	1.24738
ZC47.3	5.5781	6.95738	1	1.24727
F16F9.2	7.57286	9.44497	1	1.24721
Y75B12B.7	2.52267	3.14622	1	1.24718
C49H3.12	5.36056	6.68278	1	1.24666
Y38C1AA.9	3.02592	3.77224	1	1.24664
F58A4.14	3.24195	4.04149	1	1.24662
Y102A5C.4	2.85421	3.55724	1	1.24631
T03G11.10	1.83545	2.28745	1	1.24626
Y19D10B.1	3.07362	3.83052	1	1.24626
F54A5.1	7.20747	8.98107	1	1.24608
T21C9.3b	8.85384	11.0297	1	1.24575
T20F10.4	2.13167	2.65542	1	1.2457
T21C9.3a.1	8.85052	11.0247	1	1.24566
T21C9.3a.2	8.85052	11.0247	1	1.24566
T21C9.3b.1	8.85052	11.0247	1	1.24566
F38E1.6	1.73314	2.15882	1	1.24561
R03H4.3	1.9883	2.47585	1	1.24521
Y4C6B.5	3.72104	4.63313	1	1.24512
F43A11.4	3.26917	4.06875	1	1.24458
ZK250.7	3.88407	4.8339	1	1.24455
Y9C9A.4b	1.60886	2.00227	1	1.24453
C04A11.5	5.38714	6.70429	1	1.2445
R03H4.6	7.00778	8.71944	1	1.24425
C01C4.2	2.17919	2.71091	1	1.244
F59F5.4	3.456	4.29867	1	1.24383
F40D4.1	2.94125	3.65792	1	1.24366
F09A5.1	4.26676	5.30638	1	1.24366
R08H2.3	2.518	3.13143	1	1.24362
W06H8.2	4.25788	5.29455	1	1.24347
T05H10.3	5.37361	6.68028	1	1.24316
C03E10.6	2.54925	3.16875	1	1.24301
K10G4.10	1.47426	1.8317	1	1.24245
T16A1.3	2.46607	3.06393	1	1.24243
C07A12.2	2.83667	3.52429	1	1.2424
W05E7.3	7.01867	8.72	1	1.2424
B0563.1	3.23692	4.02115	1	1.24228
M176.6b	4.49614	5.5841	1	1.24198
Y51B9A.8	4.47395	5.55605	1	1.24187
F20D1.7	3.66754	4.5544	1	1.24181
T13C5.1b	5.19479	6.45063	1	1.24175
F35F10.1	5.76407	7.15712	1	1.24168
C25E10.3b	4.07468	5.05858	1	1.24147
C32E12.2	2.25742	2.80242	1	1.24143
W04C9.3	2.32614	2.88721	1	1.2412
M03D4.4a	3.97435	4.93271	1	1.24114
F49C5.9	2.94303	3.65197	1	1.24089
T07D1.5	1.99958	2.48125	1	1.24089
C18F10.2	3.5238	4.3723	1	1.24079
R04D3.7	1.0977	1.36197	1	1.24075
ZC116.1	6.6036	8.1924	1	1.2406
Y39H10A.2	2.39333	2.96883	1	1.24046
Y110A2AL.7	1.80391	2.23739	1	1.2403
F53A2.9	5.62737	6.97637	1	1.23972
C18A11.6	2.84706	3.52882	1	1.23946
C31E10.3	2.11588	2.62247	1	1.23942
F49F1.11	2.70645	3.35435	1	1.23939
Y59E9AR.5	2.30947	2.86211	1	1.23929
Y49F6A.1	4.62235	5.72779	1	1.23915
R07C3.14	0.844074	1.04593	1	1.23914
F13H8.11	7.32895	9.08151	1	1.23913
F02D10.2	3.35	4.15077	1	1.23904
C18F10.8	3.57828	4.43345	1	1.23899
F26F12.5a	4.89341	6.06195	1	1.2388
R05H11.2	3.74585	4.64015	1	1.23874
T01C8.2	5.75386	7.12545	1	1.23838
M02F4.2	4.76828	5.90483	1	1.23836
Y116F11B.6	3.74737	4.63991	1	1.23818
F16B4.11	4.97974	6.165	1	1.23802
R04D3.6	2.31904	2.87077	1	1.23791
C16C4.8	2.73714	3.3881	1	1.23782
F58B6.1	4.725	5.84803	1	1.23768
F02E11.3	3.07812	3.80942	1	1.23758
C04F6.3	8.09576	10.0179	1	1.23743
C04F6.3.2	8.09576	10.0179	1	1.23743
C13A2.4	1.31171	1.62268	1	1.23707
Y7A9C.7	1.46619	1.81357	1	1.23693
R06A10.1	4.99535	6.17744	1	1.23664
K07B1.1	5.86596	7.25386	1	1.2366
ZK1053.3	2.08385	2.57679	1	1.23655
W02A2.5	2.30598	2.85098	1	1.23634
F58G6.2	3.97894	4.91766	1	1.23592
K04F1.8	1.56455	1.93364	1	1.23591
F26F2.1	4.66741	5.76833	1	1.23587
R05D8.3	2.37192	2.93135	1	1.23586
C16C8.19	3.863	4.774	1	1.23583
K02E7.4	3.07396	3.79813	1	1.23558
F22B3.7	2.5875	3.1965	1	1.23536
F10C1.8b	4.41	5.4475	1	1.23526
F32E10.8	4.51536	5.57607	1	1.23491
W04G3.6a.2	4.91219	6.06438	1	1.23456
W04G3.6b.1	4.91219	6.06438	1	1.23456
D1022.5	3.31465	4.09209	1	1.23455
C04E12.5	3.51622	4.34056	1	1.23444
C52B9.10	3.39529	4.19118	1	1.23441
F16B4.7	7.69071	9.49143	1	1.23414
Y55B1BR.6	3.60661	4.45061	1	1.23401
K01D12.2	4.94968	6.10742	1	1.2339
ZC132.4	4.47879	5.52586	1	1.23378
M176.7	7.43587	9.1728	1	1.23359
T22C8.5	4.59536	5.6687	1	1.23357
F57G8.7	3.82423	4.71654	1	1.23333
C50H11.10	1.87288	2.3097	1	1.23323
T11F9.2a	4.44191	5.47735	1	1.23311
F56A3.5	2.50214	3.08536	1	1.23309
K06H6.4	2.63091	3.24403	1	1.23304
ZK783.1	8.32809	10.2685	1	1.233
C07B5.2	5.3845	6.639	1	1.23298
F57G9.4	2.47303	3.04855	1	1.23272
F53F10.7	4.272	5.266	1	1.23268
Y6G8.4	1.49135	1.83808	1	1.23249
T28C12.1	2.68133	3.30387	1	1.23218
Y105C5A.8b	5.73	7.06	1	1.23211
Y22D7AR.4	4.59891	5.66587	1	1.232
W06E11.7	3.68424	4.53864	1	1.23191
F35F11.3	2.36813	2.91688	1	1.23172
AH6.7	1.86912	2.30158	1	1.23137
F28C12.6	4.378	5.38914	1	1.23096
ZC376.4	4.78091	5.88477	1	1.23089
C50H2.2a	3.09046	3.80401	1	1.23089
T19D12.3	4.0237	4.95259	1	1.23085
C15B12.6	5.53449	6.81174	1	1.23078
C46H11.3	4.1275	5.0795	1	1.23065
Y55F3C.10	2.33237	2.86983	1	1.23044
Y43F8C.19	2.024	2.48967	1	1.23007
Y110A7A.2	3.13833	3.86019	1	1.23001
F47B10.6	1.98333	2.43933	1	1.22992
F54G2.2	3.72125	4.57533	1	1.22951
F59B1.4	3.00442	3.69385	1	1.22947
C08B6.10	5.82345	7.15964	1	1.22945
Y105C5B.25	2.11948	2.60558	1	1.22935
F41C6.3	4.075	5.00875	1	1.22914
T26E4.15	3.1486	3.86947	1	1.22895
K03B8.11	3.608	4.434	1	1.22894
K09H9.5b	7.35784	9.04216	1	1.22892
F48C11.1	3.29358	4.04747	1	1.2289
K03A11.5	7.15106	8.78468	1	1.22844
F58E2.2	3.90789	4.8	1	1.22828
F46A9.3b	3.4536	4.24114	1	1.22803
Y4C6B.7.1	5.34548	6.56339	1	1.22784
Y4C6B.7.2	5.34548	6.56339	1	1.22784
ZC239.14	7.20417	8.84417	1	1.22765
B0205.2a	2.58846	3.17769	1	1.22764
F16G10.15	4.99122	6.127	1	1.22756
ZK6.2	1.45556	1.78648	1	1.22735
C03G6.6	2.0917	2.56717	1	1.22731
T21E8.4	2.52806	3.10224	1	1.22712
C27A12.5	2.78358	3.41561	1	1.22706
H06A10.2	7.72553	9.47895	1	1.22696
R04F11.2	5.32188	6.52729	1	1.2265
T27C10.2	3.03043	3.71671	1	1.22646
F34D10.5	5.55246	6.80918	1	1.22634
ZC412.2	2.56719	3.14819	1	1.22632
C18H9.8	3.72276	4.56441	1	1.22608
F45C12.4	6.98164	8.55782	1	1.22576
Y10G11A.2a	2.68751	3.29418	1	1.22574
F49E11.4	3.03056	3.71417	1	1.22557
D1009.3a	4.65291	5.70233	1	1.22554
ZK1290.13	6.46074	7.91647	1	1.22532
F31F4.6	4.60395	5.64116	1	1.22529
Y69A2AR.4	4.56618	5.59401	1	1.2251
C02C2.1	7.84009	9.60414	1	1.225
C02C2.1.2	7.84009	9.60414	1	1.225
F35E12.7a	8.18273	10.0236	1	1.22497
F35E12.7b	8.18273	10.0236	1	1.22497
F35E12.7c	8.18273	10.0236	1	1.22497
F35E12.7d	8.18273	10.0236	1	1.22497
F35F10.8	2.06612	2.53075	1	1.22488
C27A12.5.2	2.84419	3.48364	1	1.22483
F46H5.6	3.37312	4.13027	1	1.22447
C04F6.3.1	8.13043	9.95527	1	1.22445
F54B11.9	3.82065	4.67774	1	1.22433
F57G9.2	3.18094	3.89377	1	1.22409
B0281.8	1.96783	2.40826	1	1.22382
F28C12.5	1.42333	1.74188	1	1.22381
T01B6.3b	7.5951	9.29471	1	1.22378
C09E7.6	5.03676	6.16351	1	1.22371
Y4C6B.7.3	5.41255	6.62255	1	1.22355
T19D7.1	4.15439	5.08194	1	1.22327
T01G6.1	4.09375	5.0075	1	1.22321
C14C6.13	2.6125	3.19544	1	1.22313
F08B12.5	4.14955	5.07295	1	1.22253
T14B4.5	6.96097	8.50968	1	1.22248
C47F8.2	3.41392	4.17316	1	1.2224
H11E01.2	5.31172	6.49237	1	1.22227
VC5.1	2.13139	2.60472	1	1.22208
Y60A3A.3	2.33291	2.8507	1	1.22195
VC5.6	6.73274	8.22644	1	1.22186
T05F1.10	6.36086	7.76966	1	1.22148
Y73B3A.15	2.75851	3.36901	1	1.22132
F57G9.1	3.55056	4.3363	1	1.2213
W03F9.9	4.47294	5.46176	1	1.22107
Y38E10A.28	4.73798	5.78524	1	1.22104
F49F1.7	4.59695	5.61237	1	1.22089
K02E7.12	4.24571	5.18143	1	1.22039
C02C2.1.1	8.02992	9.79866	1	1.22027
T19C4.9	2.80259	3.41845	1	1.21975
T21F2.1b	4.24644	5.17877	1	1.21956
F07C4.8	3.37275	4.11294	1	1.21946
C49A1.9	2.52297	3.0764	1	1.21936
Y22F5A.2	1.55273	1.89303	1	1.21916
C02B8.5	4.45231	5.42757	1	1.21905
F58E1.7	1.86	2.26708	1	1.21886
T03F6.7	2.33325	2.84338	1	1.21863
F55G1.12	3.98037	4.85056	1	1.21862
C54C8.5	3.28079	3.99789	1	1.21858
Y62H9A.8	1.67024	2.03524	1	1.21853
F39E9.7	6.31211	7.69105	1	1.21846
W10G11.14	3.40686	4.15086	1	1.21838
Y32G9A.2	1.99105	2.42579	1	1.21835
C06A5.12	7.065	8.607	1	1.21826
T01C4.8	5.35562	6.52438	1	1.21823
Y60A3A.5	2.83511	3.45149	1	1.21741
C15H11.2	6.2049	7.5533	1	1.21731
C49D10.2	2.70612	3.29403	1	1.21725
T21E8.5	2.90893	3.54071	1	1.21719
C11E4.2	5.47343	6.66086	1	1.21694
B0410.1	2.7635	3.363	1	1.21694
F27E5.5	2.36301	2.87561	1	1.21693
F56A8.8	4.11946	5.0127	1	1.21683
C49D10.11	2.30687	2.80687	1	1.21674
Y54E10A.4a.2	6.76596	8.23172	1	1.21664
H36L18.1	3.12274	3.79881	1	1.2165
F26D11.5	3.13435	3.81283	1	1.21647
C16D9.6	5.94773	7.2348	1	1.2164
F35D11.3	6.56778	7.98857	1	1.21633
R02E4.2	4.66126	5.66919	1	1.21624
Y71G12B.31	3.8884	4.72849	1	1.21605
Y110A2AL.9	6.76118	8.22176	1	1.21602
F49F1.14	4.3435	5.28167	1	1.21599
R08H2.4	1.55966	1.89525	1	1.21517
M162.11	1.59685	1.94019	1	1.21501
Y73B6BL.25	5.05545	6.14218	1	1.21496
Y74C9A.3	4.13575	5.02349	1	1.21465
Y105C5A.11	3.21211	3.90147	1	1.21461
Y22D7AR.3	2.46375	2.9925	1	1.21461
Y54E10A.4a	6.51012	7.90659	1	1.21451
Y47D3A.20	5.18769	6.30038	1	1.21449
Y40C7B.1	1.34089	1.62837	1	1.21439
F01D5.2	6.71444	8.15333	1	1.2143
T16G12.8	3.07022	3.72806	1	1.21426
F35D11.3.2	6.53102	7.92992	1	1.21419
K02E7.6.1	6.90354	8.38165	1	1.21411
Y74C9A.3.2	4.1596	5.04966	1	1.21398
F30B5.8	3.6475	4.4275	1	1.21385
Y105C5B.5	5.98771	7.26708	1	1.21367
C05E11.4	6.18776	7.50776	1	1.21332
F47H4.4	2.33196	2.82893	1	1.21311
F22E5.12	4.82952	5.85762	1	1.21288
T11A5.2	1.78359	2.16297	1	1.21271
Y53C12C.1	3.6182	4.3868	1	1.21243
F38E11.4	3.37496	4.0916	1	1.21234
F09C12.1	4.01896	4.87208	1	1.21227
Y49F6C.7	3.61125	4.37781	1	1.21227
Y37A1B.5	4.74584	5.75275	1	1.21217
F09F3.9.1	5.33018	6.46009	1	1.21198
F23F1.7	7.079	8.579	1	1.21189
M03D4.4b.1	3.98729	4.8312	1	1.21165
F35D11.3.1	6.60687	8.00427	1	1.21151
C07A12.1c	6.93982	8.40719	1	1.21144
T05F1.13	4.20842	5.09803	1	1.21139
F52D2.1	1.37196	1.66176	1	1.21123
F53B2.6	5.65031	6.84109	1	1.21075
C06E4.3	5.00091	6.05409	1	1.2106
C44B7.3	5.7477	6.9577	1	1.21052
Y64G10A.2	1.77123	2.14404	1	1.21048
H02F09.3	7.14391	8.64756	1	1.21048
C10H11.5	3.31284	4.00832	1	1.20993
C06B3.12	2.12018	2.56509	1	1.20985
K02E7.6.2	6.94487	8.40103	1	1.20967
T04C12.1	4.92793	5.96103	1	1.20964
C18A3.8	1.455	1.75985	1	1.20952
M28.1	3.80578	4.60215	1	1.20925
T24A6.7	4.80187	5.80625	1	1.20916
Y41C4A.2	5.25429	6.35314	1	1.20913
T09A5.14	4.15667	5.02583	1	1.2091
Y44E3A.1b	3.935	4.75722	1	1.20895
F57F4.2	2.94068	3.55504	1	1.20892
H12I13.3	1.296	1.56671	1	1.20888
C17B7.9	4.7863	5.78519	1	1.2087
C25H3.10a	6.15366	7.43768	1	1.20866
K07C10.1	6.09161	7.36183	1	1.20852
Y37A1B.9	1.17008	1.41395	1	1.20842
F21H7.12.1	7.13532	8.62234	1	1.2084
Y38E10A.9	3.75583	4.53833	1	1.20834
F57C9.3	3.35449	4.05322	1	1.2083
F15E11.2	3.14638	3.80128	1	1.20814
B0496.4	4.59333	5.54933	1	1.20813
Y48E1B.8.2	5.39044	6.51209	1	1.20808
M01E5.1	1.5374	1.85712	1	1.20796
C25H3.10b	6.19024	7.4769	1	1.20785
F28C6.1	3.235	3.90544	1	1.20725
C36A4.11	6.687	8.0725	1	1.20719
B0213.10	5.31162	6.41162	1	1.20709
K04F1.9	6.56958	7.93	1	1.20708
Y105C5B.7	2.33537	2.81878	1	1.207
F53B6.8	5.48	6.61421	1	1.20697
C25F9.6	4.51623	5.45038	1	1.20684
Y47D7A.6	3.44532	4.15785	1	1.20681
F55E10.1	3.78308	4.56462	1	1.20659
C44B11.3	5.15416	6.21886	1	1.20657
T22H2.3	3.93139	4.74264	1	1.20635
F59B1.10	4.4044	5.3129	1	1.20627
Y54F10BM.4	3.0707	3.7038	1	1.20617
F11E6.11	8.10143	9.77107	1	1.20609
Y110A2AL.2	4.40698	5.31521	1	1.20609
R11G10.1b	5.9869	7.22	1	1.20597
Y73F4A.2	6.77324	8.16757	1	1.20586
C49A9.6	5.91051	7.12667	1	1.20576
Y61B8A.4	4.99388	6.02143	1	1.20576
Y46H3B.2	5.62323	6.7798	1	1.20568
F53A2.2	2.24358	2.70491	1	1.20562
F37B1.5	5.10727	6.15667	1	1.20547
Y53F4B.20	3.20013	3.85755	1	1.20544
ZC374.1	3.28935	3.96481	1	1.20535
F52D2.9	2.80573	3.38187	1	1.20534
W06H8.7	1.53222	1.84667	1	1.20523
F15D4.5	7.55159	9.10134	1	1.20522
ZK337.4	3.52087	4.24304	1	1.20511
W03F9.6	2.54322	3.06441	1	1.20493
Y48E1B.8.1	5.41267	6.52122	1	1.20481
Y48E1B.8	5.41854	6.52674	1	1.20452
C54D2.4a	3.77815	4.55012	1	1.20432
T27A8.3	4.64391	5.59174	1	1.2041
C54D2.4b.2	3.77117	4.54077	1	1.20407
F36D1.10	2.95333	3.556	1	1.20406
F25D1.5	7.39051	8.89718	1	1.20387
F45H10.5	5.21296	6.27549	1	1.20382
F11E6.11.2	8.0331	9.66897	1	1.20364
R11G11.3	1.65867	1.99644	1	1.20364
Y46H3D.8	5.13471	6.18	1	1.20357
C54D2.4b	3.75282	4.51645	1	1.20348
F21C10.8a	6.54585	7.87698	1	1.20335
F09E10.1	5.26357	6.33357	1	1.20328
R11G11.7	5.0205	6.041	1	1.20327
M60.4a	5.67007	6.82174	1	1.20311
M60.4b.4	5.67007	6.82174	1	1.20311
T22A3.8	5.03168	6.05299	1	1.20298
F39F10.4	5.05717	6.08358	1	1.20296
C08F1.6	2.14029	2.57457	1	1.20291
C07G3.3	3.46322	4.16559	1	1.20281
Y69H2.13	5.44192	6.54558	1	1.20281
F23F12.4	0.902157	1.0851	1	1.20278
F54B11.1	2.50043	3.00739	1	1.20275
F09F3.6	5.31143	6.38821	1	1.20273
T26E4.9	5.06667	6.09333	1	1.20263
C17E7.6	4.99431	6.00554	1	1.20248
F21C10.8b	6.52792	7.84943	1	1.20244
R11D1.11	6.84857	8.23443	1	1.20236
Y37D8A.26	5.79421	6.96579	1	1.2022
C28G1.4	1.47252	1.77018	1	1.20214
Y74C9A.3.1	4.32052	5.19255	1	1.20183
F09D12.1	9.18727	11.0405	1	1.20172
W06G6.13	1.7217	2.0683	1	1.20131
R06A4.6	2.715	3.26133	1	1.20123
Y45F10B.14	4.23462	5.08646	1	1.20116
C33G8.10	4.92233	5.91133	1	1.20092
C26B9.6	4.56337	5.47963	1	1.20079
T26H5.10	7.256	8.71267	1	1.20075
W01A8.7	2.69485	3.23561	1	1.20066
C48D1.1b	3.58953	4.30945	1	1.20056
C10C6.2	4.97757	5.97533	1	1.20045
F22B3.5	1.91846	2.30269	1	1.20028
T13F2.8	4.75758	5.70879	1	1.19994
K04A8.2	3.29846	3.95731	1	1.19974
T27D12.4	6.83603	8.20121	1	1.1997
C44C10.3	4.87841	5.85238	1	1.19965
F59F5.5	2.81578	3.37778	1	1.19959
F59D6.7	5.88559	7.05882	1	1.19934
F47D2.10a	1.41172	1.6931	1	1.19932
B0462.3	2.12184	2.54474	1	1.19931
Y105C5A.23	3.82898	4.59166	1	1.19919
C50F4.1	6.65171	7.9761	1	1.19911
R11G10.1b.2	6.12817	7.34758	1	1.19898
Y1B5A.1	5.1275	6.14417	1	1.19828
F14D7.3	2.45765	2.94471	1	1.19818
F57G8.8	2.71074	3.24777	1	1.19811
C02B8.4	4.08992	4.90017	1	1.19811
W07A12.8	4.36506	5.22935	1	1.198
F08F8.5	7.35294	8.80853	1	1.19796
T26H5.4	7.597	9.099	1	1.19771
H14E04.3	5.2674	6.3084	1	1.19763
C01B12.9	4.85417	5.81333	1	1.1976
E02C12.10	2.61528	3.13195	1	1.19756
B0310.3	4.48148	5.36639	1	1.19746
R04F11.2.4	5.78353	6.92529	1	1.19742
T24D8.1	5.04226	6.03742	1	1.19736
F22D6.15	4.96341	5.94268	1	1.1973
F14H3.7	1.87241	2.24161	1	1.19718
C23G10.10	2.58969	3.1	1	1.19705
F20D6.9	3.378	4.04333	1	1.19696
C25E10.3a	5.56189	6.65716	1	1.19692
F11E6.11.1	7.87129	9.42065	1	1.19684
C35A5.9	5.33508	6.38381	1	1.19657
ZC482.4	2.05174	2.45461	1	1.19636
Y45F10B.4	1.86394	2.2297	1	1.19623
C50F4.1.2	6.81742	8.15461	1	1.19614
C48D1.1a	3.50848	4.19632	1	1.19605
Y44E3A.1a	4.05909	4.85382	1	1.19579
T05G11.4	1.81096	2.16519	1	1.1956
C29F7.5	2.80551	3.35423	1	1.19559
C25B8.1a	2.89976	3.46608	1	1.1953
Y39A3A.5	2.96636	3.54545	1	1.19522
C05E4.1	5.16951	6.17836	1	1.19515
F53F8.1	3.89702	4.65712	1	1.19505
C05E4.1.2	5.16597	6.17339	1	1.19501
K10H10.3b	3.74705	4.47738	1	1.19491
Y94A7B.6	3.29809	3.94064	1	1.19482
T15D6.10	1.98617	2.37309	1	1.19481
C09G9.7	3.10453	3.70919	1	1.19477
F09E5.4	2.31414	2.76431	1	1.19453
T01B6.3a	7.236	8.64333	1	1.19449
E03A3.5	2.05162	2.45054	1	1.19444
C44H4.6	3.90224	4.66082	1	1.1944
F31E9.3	3.88504	4.64008	1	1.19435
H27D07.3	1.13	1.34934	1	1.19411
F17A9.3	5.38275	6.42609	1	1.19383
ZK643.7	1.97618	2.35912	1	1.19378
K03A11.2	3.7892	4.5232	1	1.19371
C18F10.4	3.35614	4.00614	1	1.19367
C55A6.6	7.22816	8.62789	1	1.19365
Y75B7AL.2	3.56806	4.25874	1	1.19357
C50F4.1.1	6.82554	8.14598	1	1.19346
E03H4.3	3.8456	4.5894	1	1.19342
F53B2.2	4.35425	5.19625	1	1.19337
B0348.2	4.27767	5.10467	1	1.19333
Y32B12B.3	2.41417	2.88	1	1.19296
F28H7.2	4.11325	4.90675	1	1.19291
F08H9.12	2.4122	2.8774	1	1.19285
F37B4.11	1.50935	1.80043	1	1.19285
Y23H5B.8	5.21378	6.21892	1	1.19279
F30H5.5	2.41462	2.87923	1	1.19242
F45C12.15.2	4.57703	5.45733	1	1.19233
C01A2.1	3.95196	4.70969	1	1.19174
C47D12.4	3.20042	3.81375	1	1.19164
ZC132.5	4.41204	5.25726	1	1.19157
F38B6.8	2.36211	2.81451	1	1.19152
K02G10.7b	8.43627	10.0512	1	1.19143
C33H5.19	6.66538	7.94	1	1.19123
F26D11.10	3.24166	3.86108	1	1.19108
C33H5.19.2	6.593	7.8525	1	1.19104
Y22D7AL.9	4.83827	5.76247	1	1.19102
K02E7.6	6.815	8.11625	1	1.19094
F35F10.7	6.22405	7.41243	1	1.19093
F37C12.16	2.23148	2.65738	1	1.19086
C54F6.7	2.79133	3.324	1	1.19083
C25F9.7	4.9983	5.952	1	1.1908
C07A12.1a	5.6165	6.68656	1	1.19052
F56D5.1	3.85375	4.58792	1	1.19051
C47A10.7	2.59344	3.0875	1	1.1905
K09C6.6	3.83235	4.56235	1	1.19048
F40H6.4	4.27955	5.09455	1	1.19044
C33D9.8	5.08504	6.05274	1	1.1903
C41G6.12	3.55393	4.23	1	1.19023
Y38H6C.7	5.28	6.28429	1	1.19021
B0454.7	4.55844	5.425	1	1.1901
ZC47.7	6.49293	7.72634	1	1.18996
D1009.3b	4.99949	5.94888	1	1.1899
F22G12.8	5.745	6.83469	1	1.18968
Y87G2A.12	5.25956	6.25703	1	1.18965
T09B9.5	3.13438	3.72876	1	1.18963
F02C12.5a	6.25939	7.44576	1	1.18953
Y49F6C.5	3.32344	3.95312	1	1.18947
T01G5.7	4.80328	5.71312	1	1.18942
H24D24.1	2.07569	2.46882	1	1.1894
D1079.1	5.60938	6.67063	1	1.18919
C05E4.1.1	5.16422	6.14109	1	1.18916
ZK892.7	4.13138	4.91276	1	1.18913
F09F3.9	5.80701	6.90526	1	1.18912
H04D03.4	2.70532	3.21696	1	1.18912
Y119D3B.4	6.96368	8.28053	1	1.1891
C01C4.3a	6.31411	7.50781	1	1.18905
T01G5.6	5.89077	7.00308	1	1.18882
F53F8.2	4.615	5.48635	1	1.18881
T11B7.1	3.73382	4.43855	1	1.18874
ZC410.5b	5.80607	6.90145	1	1.18866
Y75B8A.39	5.66515	6.73394	1	1.18866
C44C3.2	1.94509	2.31175	1	1.18851
F35G2.5b	4.73464	5.62679	1	1.18843
C08F11.3	5.0069	5.95024	1	1.18841
F56H11.2	6.0021	7.13242	1	1.18832
F11C7.1	4.27827	5.08391	1	1.18831
F59B2.13	5.03065	5.97788	1	1.18829
C44B11.3.1	5.33371	6.33766	1	1.18823
T05A12.1	3.10625	3.69054	1	1.1881
C02F12.1	4.4664	5.30652	1	1.1881
K10H10.3a	3.78839	4.50065	1	1.18801
Y43F8B.12	6.33789	7.52947	1	1.18801
F25A2.1	3.9325	4.6715	1	1.18792
C54D2.4b.1	3.92874	4.66611	1	1.18769
C15B12.4	5.40198	6.41571	1	1.18766
K03D3.4	1.77678	2.11	1	1.18754
F10F2.4	6.10467	7.249	1	1.18745
C45B11.5	3.53737	4.2	1	1.18732
C50F4.8	7.74283	9.19283	1	1.18727
F44F4.5a	3.25188	3.86078	1	1.18725
F44F4.5b	3.25188	3.86078	1	1.18725
T22F7.4	3.27533	3.88822	1	1.18712
F35E8.4	4.75083	5.63972	1	1.1871
K11G9.1	5.45317	6.47317	1	1.18705
F45C12.15.1	4.59152	5.45	1	1.18697
K09E3.1	4.68325	5.55813	1	1.18681
R02D1.1	4.91613	5.83416	1	1.18674
ZC410.5a	5.85059	6.94305	1	1.18673
F26D2.1	1.70942	2.02846	1	1.18664
F11G11.1	5.87344	6.96938	1	1.18659
Y22D7AR.8	4.8458	5.7495	1	1.18649
T20D4.13	5.40484	6.41266	1	1.18647
F09F3.9.2	5.78469	6.86327	1	1.18645
F45D11.10	2.05839	2.4421	1	1.18641
Y54G2A.38	2.02035	2.39692	1	1.18639
C16D9.3	3.88955	4.61409	1	1.18628
W05H5.6	2.94163	3.48959	1	1.18628
F02C12.5c	6.29198	7.46248	1	1.18603
T03E6.4	4.30583	5.10633	1	1.18591
R05D8.7	3.11702	3.69574	1	1.18566
F13A7.13	2.38594	2.82844	1	1.18546
C46G7.5	5.65318	6.70136	1	1.18541
C37C3.10	5.82741	6.90778	1	1.18539
K07C6.11	3.39667	4.02608	1	1.1853
T20G5.12	4.85571	5.75514	1	1.18523
Y41G9A.1	3.50184	4.15043	1	1.18521
F58F9.4	4.3687	5.17778	1	1.1852
K03D3.2	8.4615	10.0285	1	1.18519
W04G3.4	4.33098	5.13246	1	1.18506
K04A8.3	6.44591	7.63818	1	1.18497
T13C5.5a	6.34957	7.52315	1	1.18483
Y56A3A.10	4.02432	4.76784	1	1.18476
C34C12.9	4.65667	5.51694	1	1.18474
ZK353.5	2.59	3.06833	1	1.18468
T19C3.9	6.91914	8.19686	1	1.18466
F18A12.2	4.43419	5.25302	1	1.18466
F15A8.4	5.55333	6.57833	1	1.18457
K02G10.7a	8.60236	10.1899	1	1.18455
C33F10.7b.1	5.65062	6.69238	1	1.18436
T09D3.3	2.8601	3.38711	1	1.18426
C44B11.3.2	4.93495	5.84411	1	1.18423
F43G6.11a	6.29984	7.4604	1	1.18422
Y48G9A.12	3.25526	3.85491	1	1.18421
F20G2.1	7.2317	8.56383	1	1.18421
C24B9.12	2.09255	2.478	1	1.1842
Y22D7AL.8	5.69782	6.74661	1	1.18407
Y39B6A.23	4.96457	5.87786	1	1.18396
ZK550.1	4.3969	5.20535	1	1.18387
Y48G9A.10	8.95657	10.6031	1	1.18383
C03G6.17	6.53848	7.74043	1	1.18383
C44C3.1	1.89787	2.24638	1	1.18363
F59A1.12	1.95104	2.30896	1	1.18345
K06C4.6a	4.79875	5.67737	1	1.18309
K06C4.6b	4.79875	5.67737	1	1.18309
Y47G6A.17	3.52623	4.17138	1	1.18296
F32H2.6	5.80059	6.86176	1	1.18294
C40H5.2	3.54505	4.19355	1	1.18293
C25G6.1	2.793	3.30378	1	1.18288
F48F5.6	4.49719	5.31912	1	1.18277
ZK616.10a	1.29074	1.52654	1	1.18269
H23L24.5	5.54414	6.55609	1	1.18253
F08H9.3	5.77704	6.83111	1	1.18246
C23F12.3	3.34073	3.95012	1	1.18241
Y38H6A.2	2.78756	3.296	1	1.1824
F56D5.3	4.88237	5.77288	1	1.18239
K01D12.14	6.65227	7.86523	1	1.18234
H31B20.1	1.97038	2.32949	1	1.18225
B0403.6	3.77848	4.46688	1	1.18219
F32H5.3b	7.09875	8.39125	1	1.18207
C37H5.11	3.63591	4.29773	1	1.18202
Y43F8B.10	4.3963	5.19556	1	1.1818
Y53F4B.1	4.873	5.7582	1	1.18165
E04F6.6	8.46626	10.0039	1	1.18162
T27A1.2	2.2442	2.65148	1	1.18148
B0024.6	1.95284	2.30721	1	1.18146
F36D3.9	5.1325	6.06341	1	1.18138
Y27F2A.5	2.13718	2.52445	1	1.18121
T04A11.1	6.87317	8.11825	1	1.18115
E03H4.10	8.53945	10.0862	1	1.18113
F34D6.5	3.53604	4.17623	1	1.18105
F54F11.3	3.17754	3.75277	1	1.18103
M02H5.6	6.46338	7.63183	1	1.18078
K08B12.3	6.3484	7.496	1	1.18077
T08G3.3	1.57707	1.86207	1	1.18071
C50F4.8.2	7.8684	9.2888	1	1.18052
B0310.2	5.27845	6.23122	1	1.1805
B0310.2.2	5.27845	6.23122	1	1.1805
Y105C5B.1	2.09283	2.47057	1	1.18049
ZC239.3	3.0585	3.6105	1	1.18048
C16C8.10	2.3735	2.8015	1	1.18032
T15B7.13	1.29877	1.53277	1	1.18017
F08F8.1	5.13742	6.06303	1	1.18017
M03B6.5	5.44	6.42	1	1.18015
F16B12.7	3.27091	3.86	1	1.1801
F58G6.8	2.69406	3.17906	1	1.18003
F45H11.4	6.21304	7.32994	1	1.17977
Y52E8A.5	1.44352	1.70296	1	1.17973
C07A12.1b	5.51266	6.50322	1	1.17969
Y48G10A.6	3.62871	4.28	1	1.17948
F36D1.2	4.02849	4.75103	1	1.17936
R07B5.5	1.78065	2.1	1	1.17934
F43D2.6	4.5075	5.31577	1	1.17932
B0457.2	6.48947	7.65133	1	1.17904
K09D9.2	6.85642	8.08388	1	1.17902
C17F4.8	5.15226	6.07452	1	1.179
F54B11.8	3.97593	4.68678	1	1.17879
F56C3.2	4.75044	5.59956	1	1.17875
Y22D7AR.11	6.15765	7.25706	1	1.17854
F49E10.1	4.93216	5.8124	1	1.17847
Y110A2AL.3	6.14115	7.23692	1	1.17843
R06B9.4	8.02571	9.45746	1	1.1784
F55C9.5	6.86455	8.08909	1	1.17839
F41C3.7	6.1069	7.19476	1	1.17814
C17C3.10	3.30126	3.88916	1	1.17808
T05B11.1	8.55906	10.0827	1	1.17801
F36H9.6	4.02658	4.74288	1	1.17789
K07E1.1	9.21429	10.8534	1	1.17789
Y38H6C.8	4.61639	5.43667	1	1.17769
F32H5.4	6.91818	8.14675	1	1.17759
F13A2.8	3.51563	4.13986	1	1.17756
C34F11.8	9.69537	11.4163	1	1.1775
F16B4.2a	5.48831	6.46169	1	1.17736
F16B4.2b	5.48831	6.46169	1	1.17736
W06D12.5	5.20184	6.12439	1	1.17735
R148.1	2.96517	3.49075	1	1.17725
F40D4.12	3.94227	4.64082	1	1.17719
K07C6.4	7.96343	9.37443	1	1.17718
Y40C5A.4a	4.49314	5.28901	1	1.17713
[truncated: 28,431 more rows]

## Sheet: Genes upregulated  > 1.2
Gene WB ID	Gene Public Name	Gene Description (Concise)	Transcript Type	Chr Name	Sequence Name (Gene)
WBGene00000015	abf-4	abf-4 encodes a homolog of the antibacterial factor ASABF from Ascaris suum; ABF-4 may play a role in innate immunity, though at present the only evidence for its having an antimicrobial humoral function is its sequence similarity.	coding	V	Y38H6C.22
WBGene00000016	abf-5	The abf-5 gene encodes a homolog of the antibacterial factor ASABF from Ascaris suum.	coding	X	T22H6.5
WBGene00000133	amt-1	amt-1 encodes a transmembrane transporter that by homology, is predicted to transport ammonium ions across the plasma membrane; as loss of amt-1 activity via large-scale RNAi screens does not result in any obvious abnormalities, the precise role of AMT-1 in C. elegans development and/or behavior is not yet known.	coding	X	C05E11.4
WBGene00000242	bbs-2	bbs-2 is orthologous to human BBS2 (OMIM:606151, mutated in Bardet-Biedl syndrome 2); while the function of BBS-2 is unknown, it shares conserved domains with its human paralogs BBS1 and BBS7, which also are mutated in other Bardet-Biedl syndromes.	coding	IV	F20D12.3
WBGene00000272	bro-1	bro-1 encodes an ortholog of human CBFB (OMIM:121360, mutated in acute myeloid leukemia and CBFB haploinsufficiency) and Drosophila BRO/BGB; BRO-1 is required for the normal proliferation and differentiation of seam cells, alae, and male tail rays; bro-1 mutants exhibit defective seam cell division and differentiation, and males exhibit ray loss; conversely, transgenic overexpression of BRO-1 ind…	coding	I	F56A3.5
WBGene00000427	ced-13	ced-13 encodes a 98-residue protein with a single BH3 domain, whose overexpression promotes CED-3/4-dependent apoptosis; CED-13 binds the Bcl-2 ortholog CED-9, and ced-13 is transcriptionally activated by the p53 ortholog CEP-1, and the ced-13 promoter contains several potential p53-binding sites; ced-13 mutations are mostly indistinguishable from wild-type, but may enhance the abnormal response …	coding	X	R09F10.9
WBGene00000429	ceh-2	ceh-2 encodes a homeodomain protein homologous to Drosophila empty spiracles (EMS) and the vertebrate EMX1 and EMX2 proteins (OMIM:600034, 600035); although the exact biological role of CEH-2 in C. elegans development and/or behavior is not yet known, expression in pharyngeal neurons and muscle, as well as vulval cells (vulB1, vulB2, and vulC) at late stages of development suggests that CEH-2 may…	coding	I	C27A12.5
WBGene00000469	ces-2	ces-2 encodes a basic region leucine-zipper (bZIP) transcription factor, most similar in sequence and binding specificity to the PAR (proline- and acid-rich) subfamily of bZIP proteins; ces-2 is required to activate programmed cell death in the sister cells of the serotoninergic neurosecretory motor (NSM) neurons, and is transcriptionally inhibited by activated LET-60(G12V); in regulating program…	coding	I	ZK909.4
WBGene00000503	cht-1	cht-1 encodes a chitinase orthologous to human chitinase-1 (OMIM:600031, mutations are associated with chitotriosidase deficiency); CHT-1 is predicted to function as an extracellular O-glycosyl hydrolase that hydrolyzes the glycosidic bond between two or more carbohydrates; in C. elegans, CHT-1 may play a role in embryogenesis, and may also be required for cuticle degradation during molting and d…	coding	X	C04F6.3
WBGene00000513	ckb-3	ckb-3 encodes a putative choline kinase; CKB-1 through CKB-4 comprise a related group ('B') of choline kinases.	coding	III	B0285.10
WBGene00000559	cnc-5	cnc-5 encodes one of eleven C. elegans caenacin peptides; CNC-5 is predicted to be a secreted protein that, based upon similarity to CNC-2, -4, and -6, may function as an antimicrobial peptide in the innate immune response.	coding	V	R09B5.10
WBGene00000561	cnd-1	cnd-1 encodes a basic helix-loop-helix protein that is most closely related to the vertebrate NeuroD transcription factors; during development, CND-1 is predicted to function as a transcriptional regulator whose activity is required for several aspects of motor neuron fate specification, including cell division patterns, proper spatiotemporal expression of fate-specific markers, and normal axonal…	coding	III	C34E10.7
WBGene00000598	col-9	col-9 encodes a collagen protein.	coding	X	F54B11.1
WBGene00000629	col-52	col-52 encodes a collagen; loss of col-52 via large-scale RNAi screens results in embryonic lethality and body morphology defects.	coding	I	D1007.2
WBGene00000758	col-185		coding	X	H06A10.2
WBGene00000859	cwp-1	cwp-1 encodes a nematode-specific protein that is coexpressed with lov-1 and pkd-2.	coding	V	C37H5.10
WBGene00000861	cwp-3	cwp-3 encodes an unfamiliar protein predicted to be secreted and alleged to be coexpressed with polycystins; CWP-3 is dispensable for viability and gross morphology in mass RNAi screens.	coding	V	C37H5.4
WBGene00000905	daf-9	daf-9 encodes a cytochrome P450 of the CYP2 subfamily that by homology is predicted to function as a steroidogenic or fatty acid hydroxylase; DAF-9 likely functions cell nonautonomously in hypodermal and neuronal cells to produce, for the DAF-12 nuclear receptor, a lipophilic hormone whose presence is necessary for bypassing entry into the alternative L3/dauer larval stage and promoting reproduct…	coding	X	T13C5.1
WBGene00000968	dhs-4	dhs-4 encodes a short-chain dehydrogenase predicted to be mitochondrial.	coding	I	T05F1.10
WBGene00000984	dhs-21	dhs-21 encodes a member of the short-chain dehydrogenases/reductases family (SDR) expressed in the intestine, hypodermis, uterus, and spermatheca.	coding	V	R11D1.11
WBGene00001062	dpr-1	dpr-1 encodes a putative nuclear hormone receptor that affects endoderm differentiation and may promote entry into the dauer state and maintenance of the dauer state; expressed in the endoderm lineage and localization appears dependent on growth conditions.	coding	V	R10D12.2
WBGene00001068	dpy-6	dpy-6 encodes a novel, conserved protein; dpy-6 activity is required for normal body morphology; DPY-6 binds bovine calmodulin in vitro in a calcium-dependent manner.	coding	X	F16F9.2
WBGene00001106	dsl-4	dsl-4 encodes a putative secreted protein with a single DSL domain and three EGF domains in series, somewhat like Delta/LAG-2; unlike the nematode-specific family of Delta/LAG-2-like proteins (including DSL-1, -2, -3, -5, -6, and -7), DSL-4 is evolutionarily divergent, with perhaps a distant affinity to APX-1, ARG-1, and LAG-2.	coding	X	F16B12.2
WBGene00001122	dyf-6	dyf-6 encodes several proteins that, while novel, contain orthologs in Drosophila and mammals; during development, dyf-6 activity is essential for establishing the normal dendritic length of the amphid and phasmid chemosensory neurons; a DYF-6::GFP reporter is expressed in amphid and phasmid neurons where it: 1) localizes to dendritic bodies and endings as well as to cell bodies, and 2) appears t…	coding	X	F46F6.4
WBGene00001129	dyf-13	dyf-13 encodes a ciliary protein, belonging to a conserved but unfamiliar protein family, that is required for cilial function and formation, undergoes IFT, and might represent a core component of the OSM-3 kinesin IFT pathway; dyf-13 is expressed in AWB neurons; dyf-13 mutations affect morphology of the amphid and phasmid neurons, chemotaxis, dauer formation, growth, male mating, and hermaphrodi…	coding	II	C27H5.7
WBGene00001211	egl-47	egl-47 encodes two seven transmembrane G-protein-coupled receptors; while loss-of-function mutations in egl-47 result in no detectable egg-laying defects, gain-of-function mutations and overexpression studies suggest that EGL-47 is required for negatively regulating activity of the hermaphrodite-specific motor neurons (HSNs) that control egg laying; EGL-47::GFP reporters made with either of the t…	coding	V	C50H2.2
WBGene00001223	ehn-3	ehn-3 encodes a nuclear Zn-finger protein with no obvious orthologs; EHN-3 controls development of somatic gonadal precursors (SGPs), and enables both HND-1 and TRA-1 functions in gonadogenesis; EHN-2 is expressed in SGP nuclei; ehn-3 expression is regulated by HND-1, while EHN-3 regulates tra-1 expression; enh-3(q689) homozygotes have mild defects in gonadogenesis, but double homozygotes also ca…	coding	IV	ZK616.10
WBGene00001391	far-7		coding	II	K01A2.2
WBGene00001432	fkb-7	fkb-7 encodes a peptidylprolyl cis/trans isomerase homologous to mammalian FK506-binding proteins; by homology, FKB-7 could function in a number of different processes including protein folding, signal transduction, and regulation of muscle contraction; however, as loss of fkb-7 function via RNA-mediated interference (RNAi) does not result in any obvious abnormalities, the precise role of FKB-7 i…	coding	I	B0511.1
WBGene00001447	flp-4		coding	II	C18D1.3
WBGene00001481	fog-1	The fog-1 gene encodes a cytoplasmic polyadenylation element binding (CPEB) protein that is required for specification of the sperm fate.	coding	I	Y54E10A.4
WBGene00001483	fog-3	fog-3 encodes a protein that has similarity, in its N-terminus, to the vertebrate Tob, BTG1, and BTG2 proteins that function in growth control and/or differentiation; in C. elegans, FOG-3 activity is required in the germ line throughout development for initiation and maintenance of spermatogenesis; fog-3 mRNA is expressed at highest levels in the L3, L4, and young adult stages of development, whe…	coding	I	C03C11.2
WBGene00001539	gcy-13	gcy-13 encodes a predicted guanylate cyclase.	coding	V	F23H12.6
WBGene00001540	gcy-14	gcy-14 encodes a predicted transmembrane guanylyl cyclase; the precise role of GCY-14 in C. elegans development and/or behavior is not yet known; however, by sequence similarity GCY-14 can be predicted to function in chemosensory signal transduction.	coding	V	ZC412.2
WBGene00001549	gcy-25	gcy-25 encodes a predicted guanylate cyclase.	coding	IV	Y105C5B.2
WBGene00001588	ggr-3	ggr-3 encodes a predicted member of the GABA/ glycine receptor family of ligand-gated chloride channels; expressed in the AVA, AVB, SMDD, DVA, SIAD, and in some other neurons of the nerve ring.	coding	II	F09C12.1
WBGene00001619	glr-8	glr-8 encodes a highly divergent putative ionotropic glutamate receptor subunit, unclassifiable as NMDA or non-NMDA (though possibly of the Delta subfamily), and without any clear close homologs in metazoa or plants; glr-8 is expressed in the pharyngeal nervous system, the body wall mechanoreceptors ALM and PLM, and two other neurons (BDU and URB); glr-8 is expressed from embryogenesis to adultho…	coding	X	F22A3.3
WBGene00001665	gpa-3	gpa-3 encodes a member of the G protein alpha subunit family of heterotrimeric GTPases that affects dauer formation, water-soluble chemoattraction and chemoaversion, and volatile chemoattraction; it is expressed in amphid and phasmid neurons and some interneurons.	coding	V	E02C12.5
WBGene00001668	gpa-6	gpa-6 encodes a member of the G protein alpha subunit family of heterotrimeric GTPases that affects response to water-soluble odorants; it is expressed in AWA amphid neurons, the PHB sensory cell, and (at low levels) in ASI amphid neurons.	coding	X	F48C11.1
WBGene00001670	gpa-8	gpa-8 encodes a member of the G protein alpha subunit family of heterotrimeric GTPases; expressed in URX, AQR, and PQR sensory cells.	coding	V	F56H9.3
WBGene00001692	grd-3	grd-3 encodes a hedgehog-like protein, with an N-terminal signal sequence and a C-terminal Ground domain; GRD-3 is expressed in adult anterior and posterior seam cells, overlapping GRD-5 expression; GRD-3 is also strongly expressed upon infection with the gram-negative bacterium Serratia marcescens, indicating that GRD-3 may be part of C. elegans' innate immunity response; the Ground domain is pr…	coding	IV	W05E7.1
WBGene00001696	grd-7	grd-7 encodes a hedgehog-like protein, with an N-terminal DUF271 domain, a central low-complexity proline-rich domain, and a C-terminal Ground (Grd) domain; GRD-7 is expressed in three to four posterior DA motor neurons of the ventral nerve cord; the Ground domain is predicted to form a cysteine-crosslinked protein involved in intercellular signalling, and it has subtle similarity to the N-termin…	coding	X	F46H5.6
WBGene00001698	grd-9	grd-9 encodes a hedgehog-like protein, with an N-terminal signal sequence, a central low-complexity proline-rich domain, and a C-terminal Ground domain; the Ground domain is predicted to form a cysteine-crosslinked protein involved in intercellular signalling, and it has subtle similarity to the N-terminal Hedge domain of HEDGEHOG proteins; GRD-9 is weakly required for normal molting; GRD-9 is al…	coding	V	C04E6.6
WBGene00001699	grd-10	grd-10 encodes a hedgehog-like protein, with an N-terminal signal sequence and a C-terminal Ground domain; GRD-10 is expressed in seam cells; the Ground domain is predicted to form a cysteine-crosslinked protein involved in intercellular signalling, and it has subtle similarity to the N-terminal Hedge domain of HEDGEHOG proteins; GRD-10 is weakly required for normal molting; GRD-10 is also requir…	coding	IV	F09D12.1
WBGene00001702	grd-13	grd-13 encodes a hedgehog-like protein, with an N-terminal signal sequence and a C-terminal Ground domain; GRD-13 is expressed in posterior intestine and seam cells; the Ground domain is predicted to form a cysteine-crosslinked protein involved in intercellular signalling, and it has subtle similarity to the N-terminal Hedge domain of HEDGEHOG proteins; GRD-13 is required for normal growth to ful…	coding	IV	W05E7.3
WBGene00001764	gst-16		coding	II	F37B1.5
WBGene00001765	gst-17		coding	II	F37B1.6
WBGene00001772	gst-24		coding	II	F37B1.1
WBGene00001782	gst-34		coding	II	Y1H11.1
WBGene00001785	gst-37		coding	V	Y32G9A.1
WBGene00001789	gst-41		coding	V	R13D7.7
WBGene00001820	ham-1	ham-1 encodes a novel protein with a winged helix DNA-binding motif; ham-1 is required for the asymmetric divisions of several neuroblasts in the developing embryo and may influence their spindle position; ham-1 mutations also exhibit HSN motor neuron migration defects; HAM-1 interacts with itself in a yeast two-hybrid screen and observations suggest that its multimerization is required for its p…	coding	IV	F53B2.6
WBGene00001821	ham-2	The ham-2 gene encodes a C2H2 zinc finger-containing protein required for proper migration of the hermaphrodite-specific neurons (HSNs) and proper attachment of the pharynx to the nose; HAM-2 is expressed in the nuclei of the HSNs during migration, and acts downstream of EGL-5, a posterior group Hox protein, in HSN specification; HAM-2 acts redundantly with UNC-86 to downregulate UNC-43 expressio…	coding	X	C07A12.1
WBGene00001842	her-1	her-1 generates two transcripts, the larger of which encodes a small, secreted, cysteine-rich protein (HER-1A) required for normal sex determination in wild-type XO male animals, while being dispensable for sex determination in XX hermaphrodites; transcription of her-1 in XX animals is repressed by SDC-2; HER-1A protein has two all-helical domains, with fourteen conserved cysteine residues formin…	coding	V	ZK287.8
WBGene00001852	hil-1		coding	V	C30G7.1
WBGene00001950	hlh-3	hlh-3 encodes a basic helix-loop-helix transcription factor homologous to Drosophila Achaete-scute; in vitro, HLH-3 can heterodimerize, and bind an E-box-containing probe, with HLH-2, the C. elegans E/daughterless ortholog with which it is coexpressed in the nuclei of embryonic neuronal precursors.	coding	II	T24B8.6
WBGene00001958	hlh-14	hlh-14 encodes a basic helix-loop-helix (bHLH) transcription factor that is one of five C. elegans Achaete-Scute family homologs; HLH-14 activity is required generally for normal egg-laying, movement, body morphology, and larval development; more specifically, HLH-14 is required for proper neuronal development, particularly for regulation of the asymmetric cell division that gives rise to the PVQ…	coding	II	C18A3.8
WBGene00001981	hnd-1	hnd-1 encodes a Hand bHLH transcription factor required for normal viability, gonadogenesis, and posterior body morphology; HND-1 is required for the formation of both somatic gonadal precursors and primordial germ cells, but not for later gonadogenesis; HND-1 is expressed embryogenesis in embryonic mesodermal precursor cells generating (mostly) body wall muscle, in somatic gonad precursor cells,…	coding	X	C44C10.8
WBGene00002013	hsp-12.6	hsp-12.6 encodes a small heat-shock protein with very short N- and C-terminal domains flanking its central region of similarity to alpha-crystallins; HSP-12.6 is required in vivo for normal lifespan; HSP-12.6 is predominantly and ubiquitously expressed in L1 larvae without any obvious induction by stressors; but, in adult hermaphrodites, at least one HSP-12 is also expressed in spermatids (and pe…	coding	IV	F38E11.2
WBGene00002085	ins-2	ins-2 encodes an insulin-like peptide.	coding	II	ZK75.2
WBGene00002091	ins-8	ins-8 encodes an insulin-like peptide.	coding	IV	ZK1251.11
WBGene00002093	ins-10	ins-10 encodes an insulin-like peptide.	coding	V	T08G5.12
WBGene00002098	ins-15	ins-15 encodes an insulin-like peptide of the insulin superfamily of proteins (OMIM:176730, 147440); INS-15 is one of 38 insulin-like peptides in C. elegans, and the precise role of INS-15 in C. elegans development is not yet clear.	coding	II	F41G3.17
WBGene00002105	ins-22	ins-22 encodes predicted type-alpha insulin-like molecule that lacks a C peptide domain and does not have an A6/A11 disulfide bond; expressed throughout development in some neurons beginning in the four-fold elongated embryo.	coding	III	M04D8.2
WBGene00002112	ins-29	ins-29 encodes predicted type-alpha insulin-like molecule that lacks a C peptide domain and does not have an A6/A11 disulfide bond.	coding	I	ZC334.10
WBGene00002121	ins-38	ins-38 encodes an insulin-like peptide.	coding	II	C17C3.20
WBGene00002125	inx-3		coding	X	F22F4.2
WBGene00002199	kin-15	kin-15 encodes a novel receptor protein tyrosine kinase; like kin-16, with which it is cotranscribed, kin-15 encodes a protein that displays some unusual features, including a very small extracellular domain (50 amino acids) that lacks a cysteine-rich region typical of ligand-binding domains of known receptor tyrosine kinases, an unusual amino acid substitution in the subdomain VI motif, and a la…	coding	II	M176.6
WBGene00002205	kin-23	kin-23 encodes a predicted protein tyrosine kinase; like KIN-30, KIN-23 contains an unusual K to R substitution in kinase subdomain VII; kin-23 mRNA is expressed strongly during the L1/L2 larval stages, weakly in L3 and L4 stages, and at undetectable levels in adults.	coding	I	W04G5.6
WBGene00002211	kin-30	kin-30 encodes a predicted tyrosine kinase; kin-30 is expressed during larval stages, but has not been detected in adults; the expression of kin-30 was experimentally verified by RT-PCR.	coding	V	M01B2.1
WBGene00002246	lag-2	lag-2 encodes a transmembrane protein of the Delta/Serrate/Lag-2 (DSL) family that functions as a signaling ligand for the GLP-1 and LIN-12 Notch-like receptors; LAG-2 is required for larval viability and for cell fate decisions involving the germline (meiosis vs mitosis), the somatic gonad, and the early embryo; in addition, LAG-2 functions redundantly with the transmembrane APX-1 and secreted D…	coding	V	Y73C8B.4
WBGene00002248	lam-3	lam-3 is orthologous to human LAMININ ALPHA-2 (LAMA2; OMIM:156225), which when mutated leads to merosin-deficient congenital muscular dystrophy.	coding	I	T22A3.8
WBGene00003008	lin-22	lin-22 encodes a basic helix-loop-helix (bHLH)-containing protein that is homologous to the Drosophila hairy/Enhancer of split transcriptional repressors; during postembryonic development, lin-22 activity is required for patterning of midbody epidermal and neuronal lineages.	coding	IV	Y54G2A.1
WBGene00003031	lin-46	lin-46 encodes one of two C. elegans paralogs of bacterial MoeA proteins and mammalian gephyrins (E domain, only); LIN-46 is predicted to function as a scaffolding protein for a developmental timing complex, and may also play a role in molybdenum cofactor biosynthesis; identified in screens for suppressors of precocious heterochronic mutations in lin-14 and lin-28, lin-46 is required for stage-sp…	coding	V	R186.4
WBGene00003033	lin-48	lin-48 encodes a C2H2-type zinc-finger transcription factor that is orthologous to Drosophila OVO and mouse OVO1; LIN-48 is required for development of the hindgut, the male tail, and the excretory duct cell; in hindgut and male tail development, LIN-48 activity is essential for proper fate specification of the U, F, and K' blast cells and B blast cell descendants, and in excretory duct cell deve…	coding	III	F34D10.5
WBGene00003100	mab-3	mab-3 encodes a DM (Doublesex and MAB-3) domain-containing protein; during development, MAB-3 plays a role in several aspects of male development; specifically, genetic studies indicate that MAB-3 likely augments the functions of the MAB-5 and EGL-5 homeodomain proteins by acting as a transcriptional repressor of ref-1, which encodes a basic helix-loop-helix (bHLH) protein that negatively regulat…	coding	II	Y53C12B.5
WBGene00003175	mec-12	mec-12 encodes an alpha-tubulin; MEC-12 is required for normal mechanosensory response to gentle touch, and specifically for formation of the 15-protofilament microtubule bundle present in the touch receptor neurons; mec-12 interacts genetically with mec-5, which encodes a unique C. elegans collagen secreted by the hypodermis; MEC-12 is highly expressed in the touch neurons as well as in several …	coding	III	C44B11.3
WBGene00003180	med-1	The med-1 gene encodes a GATA-type transcription factor that is an immediate target of maternal SKN-1, and that participates in specifying the mesendoderm.	coding	X	T24D3.1
WBGene00003181	med-2	The med-2 gene encodes a GATA-type transcription factor that is an immediate target of maternal SKN-1, and that participates in specifying the mesendoderm.	coding	III	K04C2.6
WBGene00003380	mnm-2		coding	X	C10A4.8
WBGene00003473	mtl-1	mtl-1 encodes one of two C. elegans metallothioneins, small, cysteine-rich, metal-binding proteins; MTL-1 functions in metal detoxification and homeostasis and in stress adaptation; in addition, mtl-1 plays a role in regulating growth and fertility; mtl-1 is constitutively expressed in the terminal bulb of the pharynx and expression is induced in larval intestinal cells following exposure to cadm…	coding	V	K11G9.6
WBGene00003543	nas-24	nas-24 encodes an astacin-like metalloprotease.	coding	V	F20G2.4
WBGene00003641	nhr-51		coding	V	K06B4.1
WBGene00003671	nhr-81		coding	I	C47F8.8
WBGene00003672	nhr-82		coding	I	F41D3.1
WBGene00003679	nhr-89		coding	I	E03H4.13
WBGene00003713	nhr-123		coding	V	M02H5.7
WBGene00003838	ocr-1		coding	V	F28H7.10
WBGene00003840	ocr-3	ocr-3 encodes a predicted TRPV channel (transient receptor potential cation channel, subfamily V) containing six membrane-spanning regions, cytoplasmic ankyrin repeats, and a long, unconserved cytoplasmic tail that is related to the mammalian TRPV1 cation channel (OMIM:602076) activated by capsaicin and other noxious stimuli; although the precise role of OCR-3 in C. elegans development and/or beh…	coding	X	T10B10.7
WBGene00003854	odr-7	odr-7 encodes an olfactory-specific member of the nuclear receptor superfamily that affects chemotaxis to some volatile odorants and the cell fate of the AWA olfactory neurons; ODR-7 is expressed in the AWA neurons; in specifying the identity of the AWA neurons, ODR-7 appears to lie upstream of odr-10, which encodes a seven transmembrane domain olfactory receptor that is required for the response…	coding	X	T18D3.2
WBGene00003860	oig-2		coding	II	Y38F1A.9
WBGene00003983	pes-10	This gene encodes a protein containing an F-box, a motif predicted to mediate protein-protein interactions either with homologs of yeast Skp-1p or with other proteins.	coding	II	Y46G5A.27
WBGene00004002	pgp-8	pgp-8 encodes an ATP-binding protein that is a member of the P-glycoprotein subclass of the ATP-binding cassette (ABC) transporter superfamily; PGP-8 is predicted to function as a transmembrane protein that couples energy to transport of various molecules across membranes, but as loss of pgp-8 activity via RNAi results in no obvious defects, the precise role of PGP-8 in C. elegans development and…	coding	X	T21E8.3
WBGene00004004	pgp-10	pgp-10 encodes an ATP-binding protein that is a member of the P-glycoprotein subclass of the ATP-binding cassette (ABC) transporter superfamily; PGP-10 is predicted to function as a transmembrane protein that couples energy to transport of various molecules across membranes, but as loss of pgp-10 activity via RNAi results in no obvious defects, the exact role of pgp-10 in C. elegans development a…	coding	X	C54D1.1
WBGene00004097	pqm-96		coding	III	T05G5.11
WBGene00004119	pqn-31	The protein product of this gene is predicted to contain a glutamine/asparagine (Q/N)-rich ('prion') domain, by the algorithm of Michelitsch and Weissman (as of the WS77 release of WormBase, i.e., in wormpep77).	coding	V	F21C10.8
WBGene00004144	pqn-60	pqn-60 encodes a 154-residue, glutamine/asparagine (Q/N)-rich ('prion'-like) protein, predicted to have coiled-coil structure, with many paralogs in nematodes but no obvious non-nematode orthologs; PQN-60 inhibits CEP-1- and HUS-1-dependent germline apoptosis, as do BMK-1, RAD-50, and RAD-51.	coding	V	R11G11.7
WBGene00004227	ptr-13	ptr-13 encodes a nematode-specific member of the sterol sensing domain (SSD) proteins, distantly paralogous to Drosophila PATCHED (PTC) and human PTCH (OMIM:601309, mutated in basal cell nevus syndrome); PTR-13 is weakly required for normal molting from L4 to adult stages; PTR-13 is also required for normal growth to full size and locomotion.	coding	II	K07C10.1
WBGene00004287	rac-2	rac-2 encodes a small Rho family GTPase that, along with CED-10 and MIG-2, is one of three C. elegans Rac-related proteins; genetic studies indicate that rac-2 functions redundantly with mig-2 and ced-10 to regulate CAN and PDE axon pathfinding and CAN cell migration; in addition, rac-2 functions slightly redundant with mig-2 during distal tip cell movement and slightly redundant with ced-10 duri…	coding	IV	K03D3.10
WBGene00004742	scl-1	scl-1 encodes a predicted secretory protein that is a member of the cysteine-rich secretory protein (CRISP) family; scl-1 activity positively regulates longevity and stress resistance; in wild-type animals, scl-1 mRNA is detected solely in eggs, while in daf-2 mutants it is detected in eggs and late adult stages; scl-1 expression appears to be under the control of the DAF-2/insulin-like signaling…	coding	IV	F49E11.9
WBGene00004748	sdf-9	sdf-9 encodes a protein tyrosine phosphatase, paralogous to EAK-6; sdf-9 acts in parallel to akt-1 to regulate insulin-like signaling and dauer formation and may promote DAF-9 activity by means of steroid hormone signalling; sdf-9 dauer larvae resemble those of daf-9 and daf-12 dauer-constitutive mutants, and these Daf-c mutants are all enhanced by cholesterol deprivation; SDF-9 is expressed in t…	coding	V	Y44A6D.4
WBGene00004878	smf-3	smf-3 encodes one of three C. elegans divalent-metal ion transporters (DMTs) orthologous to the mammalian DMT1 transporters and Saccharomyces cerevisiae Smf proteins; in C. elegans, SMF-3 functions as the main manganese uptake transporter; mutations in smf-3 display an increased tolerance to manganese exposure; SMF-3 is broadly expressed from late embryogenesis through adulthood, with strongest e…	coding	IV	Y69A2AR.4
WBGene00004891	smr-1		coding	III	Y71D11A.2
WBGene00004991	spp-6	spp-6 encodes a predicted transmembrane protein containing a saposin (B) domain that is a member of a saposin-like protein superfamily containing mammalian NK-lysin and granulysin and the protozoan amoebapores; SPP-6 is predicted to function as a lipid-binding protein that may possess pore-forming, cytotoxic activity; as loss of SPP-6 function via RNA-mediated interference (RNAi) does not result …	coding	X	T08A9.10
WBGene00005029	sra-3	sra-3 encodes a predicted chemosensory receptor.	coding	II	AH6.7
WBGene00005038	sra-12		coding	II	F44F4.7
WBGene00005047	sra-21		coding	I	F28C12.5
WBGene00005052	sra-26		coding	II	T19D12.8
WBGene00005057	sra-31		coding	II	C56C10.5
WBGene00005060	sra-34		coding	II	B0304.7
WBGene00005062	sra-36		coding	II	B0304.9
WBGene00005070	srb-5		coding	II	C27D6.6
WBGene00005082	srd-4		coding	V	ZK863.5
WBGene00005088	srd-10		coding	IV	Y45F10B.14
WBGene00005094	srd-16		coding	V	C04E6.9
WBGene00005095	srd-17		coding	V	Y2H9A.2
WBGene00005109	srd-31		coding	V	F07C4.8
WBGene00005111	srd-33		coding	V	T19H12.4
WBGene00005114	srd-36		coding	X	R04D3.6
WBGene00005116	srd-38		coding	X	R04D3.12
WBGene00005119	srd-41		coding	X	F17A2.6
WBGene00005120	srd-42		coding	X	R04D3.7
WBGene00005125	srd-47		coding	X	F17A2.11
WBGene00005134	srd-56		coding	II	E04F6.14
WBGene00005137	srd-60		coding	V	C13B7.3
WBGene00005138	srd-61		coding	V	C01B4.5
WBGene00005146	srd-69		coding	III	H04J21.2
WBGene00005163	srg-5		coding	III	T12A2.11
WBGene00005164	srg-6		coding	III	T12A2.13
WBGene00005165	srg-7		coding	III	C18F10.8
WBGene00005167	srg-9		coding	III	T12A2.10
WBGene00005176	srg-19		coding	IV	Y105C5A.11
WBGene00005178	srg-21		coding	II	Y25C1A.9
WBGene00005181	srg-24		coding	II	Y25C1A.12
WBGene00005191	srg-34		coding	V	Y51A2D.12
WBGene00005199	srg-42		coding	V	T19C4.9
WBGene00005202	srg-45		coding	V	C51F7.2
WBGene00005203	srg-46		coding	V	F32H5.5
WBGene00005223	srg-66		coding	V	T05C3.7
WBGene00005229	srh-3		coding	V	K04F1.5
WBGene00005234	srh-8		coding	V	K09D9.8
WBGene00005240	srh-15		coding	V	C50B6.6
WBGene00005255	srh-32		coding	V	Y26G10.2
WBGene00005262	srh-39		coding	II	C06A8.7
WBGene00005264	srh-41		coding	II	Y54G11A.12
WBGene00005268	srh-45		coding	V	T03F7.2
WBGene00005269	srh-46		coding	V	T03F7.3
WBGene00005279	srh-56		coding	V	R05D8.3
WBGene00005281	srh-59		coding	II	W10G11.10
WBGene00005290	srh-69		coding	II	T21B4.7
WBGene00005294	srh-73		coding	II	T21B4.14
WBGene00005296	srh-75		coding	V	T04C12.2
WBGene00005303	srh-82		coding	V	W03F9.6
WBGene00005310	srh-89		coding	V	F25E5.14
WBGene00005315	srh-95		coding	V	F21H7.11
WBGene00005317	srh-98		coding	V	F21H7.14
WBGene00005321	srh-102		coding	V	F40D4.11
WBGene00005323	srh-104		coding	V	F21H7.7
WBGene00005324	T27A1.1		coding	II	T27A1.1
WBGene00005328	srh-109		coding	V	T19C9.4
WBGene00005330	srh-111		coding	V	F08E10.6
WBGene00005332	srh-113		coding	V	Y68A4A.7
WBGene00005338	srh-119		coding	V	Y102A5C.21
WBGene00005339	srh-120		coding	V	T27C5.1
WBGene00005341	srh-123		coding	V	F08E10.3
WBGene00005342	srh-125		coding	V	C18B10.8
WBGene00005344	srh-127		coding	V	F37B4.1
WBGene00005352	srh-135		coding	II	T01E8.7
WBGene00005354	srh-137		coding	V	Y70C5C.4
WBGene00005364	srh-148		coding	V	K08G2.5
WBGene00005365	srh-149		coding	V	K08G2.13
WBGene00005370	srh-154		coding	V	F20E11.12
WBGene00005382	srh-166		coding	V	Y38H6C.12
WBGene00005386	srh-170		coding	V	R08H2.3
WBGene00005387	srh-171		coding	V	Y60A3A.5
WBGene00005388	srh-172		coding	V	Y60A3A.6
WBGene00005389	srh-173		coding	V	Y60A3A.4
WBGene00005390	srh-174		coding	V	F40D4.1
WBGene00005398	srh-183		coding	V	Y60A3A.3
WBGene00005402	srh-187		coding	V	F10G2.8
WBGene00005424	srh-214		coding	V	T20B3.4
WBGene00005428	srh-218		coding	V	C06B8.10
WBGene00005429	srh-219		coding	V	C06B8.6
WBGene00005432	srh-222		coding	IV	F47C12.10
WBGene00005433	srh-223		coding	IV	F47C12.3
WBGene00005439	srh-231		coding	V	C03G6.11
WBGene00005450	srh-244		coding	V	C03G6.9
WBGene00005453	srh-247		coding	V	C31B8.13
WBGene00005457	srh-251		coding	V	R08H2.4
WBGene00005458	srh-252		coding	V	T19C9.3
WBGene00005472	srh-266		coding	V	F31F4.6
WBGene00005488	srh-283		coding	V	C47A10.2
WBGene00005493	srh-289		coding	V	C47A10.10
WBGene00005496	srh-292		coding	V	Y94A7B.1
WBGene00005500	srh-296		coding	V	Y94A7B.4
WBGene00005505	srh-301		coding	V	Y94A7B.8
WBGene00005507	srh-303		coding	V	Y94A7B.7
WBGene00005508	srh-304		coding	V	Y94A7B.9
WBGene00005516	sri-4		coding	V	C05E4.4
WBGene00005522	sri-10		coding	V	C54E10.4
WBGene00005523	sri-11		coding	I	T22H2.3
WBGene00005530	sri-18		coding	V	Y22F5A.2
WBGene00005531	sri-19		coding	IV	Y69E1A.6
WBGene00005536	sri-24		coding	V	C41G6.11
WBGene00005542	sri-30		coding	II	B0454.10
WBGene00005545	sri-33		coding	II	Y27F2A.4
WBGene00005572	sri-60		coding	II	Y47G7B.3
WBGene00005592	srj-4		coding	V	C27A7.7
WBGene00005595	srj-7		coding	V	T28A11.10
WBGene00005596	srj-8		coding	V	T28A11.9
WBGene00005603	srj-15		coding	V	Y40B10B.2
WBGene00005607	srj-19		coding	V	Y45G12C.14
WBGene00005608	srj-20		coding	V	Y45G12C.15
WBGene00005610	srj-22		coding	V	F28H7.1
WBGene00005615	srj-27		coding	V	T01G5.3
WBGene00005616	srj-29		coding	V	F22B8.1
WBGene00005618	srj-33		coding	V	T07C12.1
WBGene00005621	srj-37		coding	V	F48G7.1
WBGene00005626	srj-44		coding	V	T03D3.11
WBGene00005629	srj-50		coding	V	T03D3.2
WBGene00005658	srr-7		coding	V	T01G5.4
WBGene00005661	srr-10		coding	V	T05B11.6
WBGene00005678	sru-15		coding	IV	T02D1.3
WBGene00005681	sru-18		coding	IV	T04A11.9
WBGene00005683	sru-20		coding	IV	T04A11.7
WBGene00005686	sru-23		coding	V	F36G9.6
WBGene00005689	sru-26		coding	IV	T04A11.12
WBGene00005703	sru-40		coding	V	R07B5.3
WBGene00005708	sru-45		coding	V	Y32B12B.7
WBGene00005711	sru-48		coding	X	T03G11.2
WBGene00005713	srv-2		coding	II	C14A4.15
WBGene00005714	srv-3		coding	V	Y43F8C.19
WBGene00005716	srv-5		coding	X	F48D6.2
WBGene00005733	srv-22		coding	IV	H04M03.9
WBGene00005736	srv-25		coding	IV	Y73B6BL.11
WBGene00005737	srv-26		coding	IV	Y73B6BL.40
WBGene00005748	srw-1		coding	V	Y75B12B.7
WBGene00005749	srw-2		coding	V	T03D3.3
WBGene00005753	srw-6		coding	V	H10D18.3
WBGene00005754	srw-7		coding	V	R08F11.5
WBGene00005760	srw-13		coding	V	C41G6.15
WBGene00005763	srw-16		coding	V	T10H4.5
WBGene00005764	srw-17		coding	V	T10H4.6
WBGene00005766	srw-19		coding	V	T10H4.8
WBGene00005767	srw-20		coding	V	T05E12.4
WBGene00005770	srw-23		coding	V	F49A5.8
WBGene00005771	srw-24		coding	V	C41G6.7
WBGene00005773	srw-26		coding	V	T05G11.3
WBGene00005779	srw-32		coding	V	K03D7.11
WBGene00005784	srw-37		Coding_pseudogene	V	F49H6.7
WBGene00005785	srw-38		coding	V	Y116F11B.5
WBGene00005786	srw-39		coding	V	F19B2.3
WBGene00005802	srw-55		coding	V	T05G11.6
WBGene00005803	srw-56		coding	V	F36G9.16
WBGene00005810	srw-63		coding	IV	Y37A1B.10
WBGene00005817	srw-70		Coding_pseudogene	V	ZK1037.7
WBGene00005822	srw-75		coding	V	W06G6.13
WBGene00005831	srw-84		coding	V	Y43F8A.4
WBGene00005835	srw-88		coding	I	T06G6.7
WBGene00005836	srw-89		coding	V	K09D9.13
WBGene00005842	srw-95		coding	IV	H06H21.2
WBGene00005848	srw-101		coding	V	ZK697.13
WBGene00005849	srw-102		coding	V	ZK697.12
WBGene00005859	srw-112		coding	V	K12D9.9
WBGene00005865	srw-118		coding	V	C44C3.5
WBGene00005866	srw-119		coding	V	K12D9.7
WBGene00005867	srw-120		coding	V	K12D9.5
WBGene00005870	srw-123		coding	V	C44C3.11
WBGene00005886	srw-139		coding	V	C44C3.7
WBGene00005887	srw-140		coding	V	C03A7.3
WBGene00005894	srx-3		coding	V	R03H4.3
WBGene00005912	srx-21		coding	V	F31F4.4
WBGene00005913	srx-22		coding	V	F31F4.3
WBGene00005922	srx-31		coding	V	F41H8.4
WBGene00005926	srx-35		coding	V	T01C4.5
WBGene00005927	srx-36		coding	V	T01C4.6
WBGene00005930	srx-39		coding	V	C03A7.6
WBGene00005938	srx-47		coding	V	E02C12.3
WBGene00005939	srx-48		coding	V	T26H8.2
WBGene00005940	srx-49		Coding_pseudogene	V	T26H8.3
WBGene00005954	srx-63		coding	V	K07C6.6
WBGene00005956	srx-65		coding	V	K07C6.8
WBGene00005964	srx-73		coding	V	F41F3.7
WBGene00005971	srx-80		coding	V	F43A11.4
WBGene00005973	srx-82		coding	V	F43A11.6
WBGene00005975	srx-84		coding	V	F35B12.1
WBGene00005980	srx-89		coding	V	F43A11.3
WBGene00005983	srx-92		coding	V	F10G2.6
WBGene00005984	srx-93		coding	V	F59B1.3
WBGene00005992	srx-101		coding	II	F40H7.4
WBGene00005995	srx-104		coding	II	F40H7.7
WBGene00005996	srx-105		coding	II	F40H7.8
WBGene00006004	srx-113		coding	V	F56H9.1
WBGene00006006	srx-115		coding	V	B0507.11
WBGene00006008	srx-117		coding	V	C14C11.5
WBGene00006013	srx-122		coding	V	F35F10.8
WBGene00006019	srx-128		coding	V	F55B12.7
WBGene00006024	srx-133		coding	V	F09F3.4
WBGene00006025	srx-134		coding	V	F09F3.7
WBGene00006065	sto-3		coding	X	F52D10.5
WBGene00006070	str-2	str-2 encodes a seven-transmembrane protein that is a candidate olfactory receptor; STR-2::GFP reporter fusions are expressed in chemosensory neurons including the AWC neuron, in which STR-2 is expressed asymmetrically, in either the AWCL or AWCR neuron, but not both; asymmetric STR-2 expression in AWC is regulated by axon contact, innexins and a calcium and MAPKKK signaling pathway; STR-2 locali…	coding	V	C50C10.7
WBGene00006084	str-16		coding	V	Y73C8A.1
WBGene00006087	str-20		coding	V	C05E4.2
WBGene00006104	str-39		coding	V	F37B4.12
WBGene00006113	str-48		coding	IV	C34D4.8
WBGene00006120	str-55		coding	V	F26D2.7
WBGene00006128	str-66		coding	V	Y73C8C.5
WBGene00006130	str-68		coding	V	Y73C8C.6
WBGene00006131	str-69		coding	V	Y73C8C.11
WBGene00006135	str-74		coding	X	C14H10.4
WBGene00006138	str-78		coding	IV	Y40H7A.1
WBGene00006139	str-79		coding	X	F52D2.9
WBGene00006143	str-84		coding	V	F59E11.13
WBGene00006144	str-85		coding	V	F59E11.15
WBGene00006145	str-86		coding	V	F59E11.14
WBGene00006149	str-90		coding	V	F58G4.2
WBGene00006155	str-99		coding	V	F10A3.6
WBGene00006157	str-102		coding	V	R08H2.13
WBGene00006160	str-108		coding	V	F10A3.13
WBGene00006163	str-112		coding	V	F10D2.4
WBGene00006165	str-114		coding	V	F59B1.1
WBGene00006175	str-124		coding	X	T22H6.3
WBGene00006189	str-141		coding	V	F47G9.2
WBGene00006199	str-153		coding	IV	Y9C9A.7
WBGene00006201	str-155		coding	IV	Y9C9A.10
WBGene00006213	str-169		coding	IV	Y9C9A.4
WBGene00006214	str-170		coding	IV	T08B6.7
WBGene00006215	str-171		coding	V	T01G5.5
WBGene00006216	str-172		coding	IV	Y17G9A.5
WBGene00006218	str-174		coding	IV	Y17G9A.7
WBGene00006225	str-181		coding	V	R11D1.6
WBGene00006231	str-190		coding	V	C18B10.7
WBGene00006239	str-206		coding	V	W06H8.7
WBGene00006240	str-207		coding	V	F26G5.4
WBGene00006242	str-209		coding	V	F26G5.5
WBGene00006244	str-211		coding	V	C02E7.13
WBGene00006253	str-222		coding	V	Y46H3D.3
WBGene00006258	str-227		coding	V	C07G3.3
WBGene00006260	str-229		coding	V	C17E7.11
WBGene00006261	str-230		coding	V	T16A9.2
WBGene00006272	str-245		coding	I	F32A7.7
WBGene00006275	str-248		coding	V	C55A1.3
WBGene00006282	str-256		coding	V	T01G6.9
WBGene00006283	str-257		coding	V	C01B4.1
WBGene00006289	str-263		coding	V	B0391.12
WBGene00006310	sul-3	sul-3 is orthologous to the human gene ARYLSULFATASE B (ARSB; OMIM:253200), which when mutated leads to mucopolysaccharidosis type VI.	coding	X	C54D2.4
WBGene00006399	tag-4	tag-4 encodes a novel protein with low similarity to human putative splicing factor YT521	coding	I	ZK337.4
WBGene00006484	tag-138		coding	I	F08A8.6
WBGene00006486	tag-140		coding	V	T11F9.2
WBGene00006531	tba-5	tba-5 encodes one of nine C. elegans alpha tubulins; by homology, TBA-5 is predicted to be a component of microtubules; as loss of tba-5 function via RNA-mediated interference (RNAi) does not result in any obvious abnormalities, TBA-5 likely functions redundantly with other alpha tubulins as a basic component of cellular architecture that may play additional roles in processes such as cell divisi…	coding	I	F16D3.1
WBGene00006534	tba-8	tba-8 encodes a member of the alpha tubulin family with high similarity to the human tubulin alpha-6 chain; expressed in some neurons with occasional expression in the hypodermis.	coding	X	ZK899.4
WBGene00006558	tbx-39		coding	IV	Y73F8A.16
WBGene00006623	try-5		coding	V	K07B1.1
WBGene00006631	tsp-5		coding	IV	Y45F10B.1
WBGene00006642	tsp-16		coding	X	F01E11.4
WBGene00006665	twk-10		coding	V	K04A8.4
WBGene00006681	twk-29		coding	I	F46A9.3
WBGene00006716	ubc-21		coding	X	C06E2.3
WBGene00006717	ubc-22	ubc-22 encodes an E2 ubiquitin-conjugating enzyme orthologous to Saccharomyces cerevisiae UBC8 and human UBC1/HIP2 (Huntingtin interacting protein 2, OMIM:602846) which are involved in regulating fructose-1,6-bisphosphatase and huntingtin catabolism, respectively; by homology, UBC-22 is likely required for covalent attachment of ubiquitin to select target proteins to facilitate their degradation;…	coding	X	C06E2.7
WBGene00006966	xtr-2	xtr-2 encodes a protein with similarity to TRA-2A and TRA-2B in a region known as the MX region, hypothesized to be a protein-protein interaction domain involved in negatively regulating tra-2 activity in the germ line.	coding	X	F17A2.1
WBGene00007127	srbc-78		coding	V	B0250.10
WBGene00007154	B0365.7		coding	V	B0365.7
WBGene00007163	fbxa-154	This gene encodes a protein containing an F-box, a motif predicted to mediate protein-protein interactions either with homologs of yeast Skp-1p or with other proteins; this gene's encoded protein also contains an FTH/DUF38 motif, which may also mediate protein-protein interaction.	coding	V	B0391.6
WBGene00007200	B0513.9		coding	IV	B0513.9
WBGene00007211	BE10.3		coding	III	BE10.3
WBGene00007241	C01G10.16		coding	V	C01G10.16
WBGene00007271	C03C10.5		coding	III	C03C10.5
WBGene00007279	C03E10.1		coding	V	C03E10.1
WBGene00007283	clec-222		coding	V	C03E10.6
WBGene00007292	C04B4.4		coding	X	C04B4.4
WBGene00007294	C04B4.6		coding	X	C04B4.6
WBGene00007321	C05B5.4	C05B5.4 encodes a predicted transmembrane protein that is conserved in C. briggsae and C. remanei; loss of C05B5.4 activity via RNAi in the sensitized rrf-3 background has been reported to result in slow growth, although this phenotype could not be confirmed by retesting.	coding	III	C05B5.4
WBGene00007328	pho-10		coding	II	C05C10.1
WBGene00007367	nhr-150		coding	V	C06B8.1
WBGene00007399	clec-162		coding	III	C07A9.1
WBGene00007407	C07B5.2		coding	X	C07B5.2
WBGene00007410	C07B5.6		coding	X	C07B5.6
WBGene00007426	C08B6.5		coding	V	C08B6.5
WBGene00007430	C08B6.10		coding	V	C08B6.10
WBGene00007447	fbxb-9	This gene encodes a protein containing an F-box, a motif predicted to mediate protein-protein interactions either with homologs of yeast Skp-1p or with other proteins; its encoded protein also contains a Pfam-B45 motif of presently unknown function.	coding	IV	C08F8.5
WBGene00007451	C08F11.2		coding	IV	C08F11.2
WBGene00007456	srz-29		coding	IV	C08F11.9
WBGene00007465	C08H9.4		coding	II	C08H9.4
WBGene00007473	C08H9.14		coding	II	C08H9.14
WBGene00007517	C11E4.2		coding	X	C11E4.2
WBGene00007531	C11H1.7		coding	X	C11H1.7
WBGene00007638	C17D12.3		coding	I	C17D12.3
WBGene00007655	C17H1.2		coding	I	C17H1.2
WBGene00007657	C17H1.4		coding	I	C17H1.4
WBGene00007662	C17H1.9		coding	I	C17H1.9
WBGene00007682	C18D11.6		coding	III	C18D11.6
WBGene00007747	C26E1.1		coding	V	C26E1.1
WBGene00007776	dmd-4		coding	X	C27C12.6
WBGene00007805	clec-231		coding	V	C29F3.4
WBGene00007819	C30F2.5		coding	X	C30F2.5
WBGene00007821	clec-201		coding	IV	C30H6.3
WBGene00007835	oac-7		coding	V	C31A11.7
WBGene00007842	C31E10.1		coding	X	C31E10.1
WBGene00007844	C31E10.3		coding	X	C31E10.3
WBGene00007851	clec-245		coding	V	C31G12.2
WBGene00007852	C31G12.3		coding	V	C31G12.3
WBGene00007864	C32H11.1		coding	IV	C32H11.1
WBGene00007876	dct-19		coding	IV	C32H11.13
WBGene00007887	C33A12.12		coding	IV	C33A12.12
WBGene00007895	C33D3.4		coding	X	C33D3.4
WBGene00007899	C33D9.5		Coding_pseudogene	IV	C33D9.5
WBGene00007902	C33D9.9		Coding_pseudogene	IV	C33D9.9
WBGene00007930	C34D1.2		coding	V	C34D1.2
WBGene00007961	C35D6.4	C35D6.4 encodes a CCCH tandem zinc finger (TZF) protein; based upon its sequence similarity to other TZF proteins, such as MEX-5 and POS-1, the product of C35D6.4 is predicted to function as an RNA-binding protein.	coding	IV	C35D6.4
WBGene00007983	C36E8.4		coding	III	C36E8.4
WBGene00007995	C37E2.3		coding	X	C37E2.3
WBGene00008014	fbxa-172	This gene encodes a protein containing an F-box, a motif predicted to mediate protein-protein interactions either with homologs of yeast Skp-1p or with other proteins; this gene's encoded protein also contains an FTH/DUF38 motif, which may also mediate protein-protein interaction.	coding	V	C38D9.6
WBGene00008026	scl-4		Coding_pseudogene	IV	C39E9.1
WBGene00008042	C40H1.7		coding	III	C40H1.7
WBGene00008056	nhr-164		coding	V	C41G6.5
WBGene00008068	sdz-6		coding	V	C43D7.5
WBGene00008096	C44H4.8		coding	X	C44H4.8
WBGene00008126	sre-21	C47A10.4 is orthologous to the human gene ALBINISM, OCULAR, TYPE I (OA1; OMIM:300500), which when mutated leads to Nettleship-Falls type ocular albinism.	coding	V	C47A10.4
WBGene00008142	C47E8.3		coding	V	C47E8.3
WBGene00008158	nhr-165		coding	I	C47F8.2
WBGene00008163	C47F8.7		coding	I	C47F8.7
WBGene00008190	clec-114		coding	I	C49A1.9
WBGene00008207	C49F5.3		coding	X	C49F5.3
WBGene00008208	nhr-167		coding	X	C49F5.4
WBGene00008209	C49F5.5		coding	X	C49F5.5
WBGene00008211	C49F5.7		coding	X	C49F5.7
WBGene00008212	C49F5.8		coding	X	C49F5.8
WBGene00008284	C53D6.7		coding	IV	C53D6.7
WBGene00008291	C54C8.3		coding	I	C54C8.3
WBGene00008293	glct-5		coding	I	C54C8.5
WBGene00008306	C54E10.1		coding	V	C54E10.1
WBGene00008322	C55A1.4		coding	V	C55A1.4
WBGene00008355	fbxa-141	This gene encodes a protein containing an F-box, a motif predicted to mediate protein-protein interactions either with homologs of yeast Skp-1p or with other proteins; this gene's encoded protein also contains an FTH/DUF38 motif, which may also mediate protein-protein interaction.	coding	X	D1025.3
WBGene00008388	D1086.1		coding	V	D1086.1
WBGene00008453	E02A10.3		coding	V	E02A10.3
WBGene00008463	E02H4.5		coding	X	E02H4.5
WBGene00008468	E03G2.1		coding	X	E03G2.1
WBGene00008473	E03H4.5		coding	I	E03H4.5
WBGene00008493	F01D5.2		coding	II	F01D5.2
WBGene00008516	F02C12.2		coding	X	F02C12.2
WBGene00008518	F02C12.4		coding	X	F02C12.4
WBGene00008523	F02D10.2		coding	X	F02D10.2
WBGene00008525	F02D10.4		coding	X	F02D10.4
WBGene00008551	lgc-36		coding	V	F07B10.5
WBGene00008563	F07H5.13		coding	II	F07H5.13
WBGene00008573	F08B12.5		coding	X	F08B12.5
WBGene00008577	F08G2.5		coding	II	F08G2.5
WBGene00008592	F08H9.4	F08H9.4 encodes a heat shock protein (HSP) of the HSP16 class; unlike most HSP16s in C. elegans, it is specifically expressed in a particular tissue (the excretory canal and ventral nerve-cord neurons), and its expression is only mildly induced by heat shock; however, F08H9.4 expression is increased by heat shock, is induced in a new tissue type (intestine) by heat shock, and probably aids heat s…	coding	V	F08H9.4
WBGene00008598	F09A5.1		coding	X	F09A5.1
WBGene00008613	fbxb-69		coding	I	F09C3.5
WBGene00008615	F09C6.1		coding	V	F09C6.1
WBGene00008616	fbxa-44	This gene encodes a protein containing an F-box, a motif predicted to mediate protein-protein interactions either with homologs of yeast Skp-1p or with other proteins; this gene's encoded protein also contains an FTH/DUF38 motif, which may also mediate protein-protein interaction.	coding	V	F09C6.2
WBGene00008618	fbxa-45	This gene encodes a protein containing an F-box, a motif predicted to mediate protein-protein interactions either with homologs of yeast Skp-1p or with other proteins; this gene's encoded protein also contains an FTH/DUF38 motif, which may also mediate protein-protein interaction.	coding	V	F09C6.6
WBGene00008619	nhr-262		coding	V	F09C6.8
WBGene00008620	F09C6.10		coding	V	F09C6.10
WBGene00008628	ttr-21		coding	V	F09F3.6
WBGene00008629	cpt-5		coding	V	F09F3.9
WBGene00008630	nhr-175		coding	V	F09F3.10
WBGene00008631	F10A3.1	F10A3.1 encodes a claudin homolog that may be required for normal cohesion of apical junctions in epithelia; F10A3.1 is worm-specific, with obvious homologs only in C. elegans; F10A3.1 has no obvious function in mass RNAi assays; claudins are integral membrane proteins with four transmembrane sequences that are found in mammalian tight junctions (TJs), induce TJs when transgenically expressed in …	coding	V	F10A3.1
WBGene00008635	F10A3.7		coding	V	F10A3.7
WBGene00008637	F10A3.12		coding	V	F10A3.12
WBGene00008640	F10B5.3		coding	II	F10B5.3
WBGene00008643	F10B5.9		coding	II	F10B5.9
WBGene00008671	F11A5.3		coding	V	F11A5.3
WBGene00008698	F11D11.3		coding	V	F11D11.3
WBGene00008747	F13E6.3		coding	X	F13E6.3
WBGene00008751	fipr-14		coding	IV	F13E9.2
WBGene00008782	sdz-14		coding	I	F14B6.1
WBGene00008785	F14B6.4		coding	I	F14B6.4
WBGene00008795	F14D7.8		coding	V	F14D7.8
WBGene00008796	F14D7.9		coding	V	F14D7.9
WBGene00008810	cyp-13A12	cyp-13A12 encodes one of ~80 C. elegans cytochrome P450s: membrane-associated, heme-containing NADPH-dependent monooxygenases that catalyze the oxidative metabolism of a variety of exogenous compounds and endogenous substrates.	coding	III	F14F7.3
WBGene00008817	F14F8.9		coding	V	F14F8.9
WBGene00008838	F15A4.2	This gene encodes a protein containing an F-box, a motif predicted to mediate protein-protein interactions either with homologs of yeast Skp-1p or with other proteins.	coding	II	F15A4.2
WBGene00008862	F15D4.5		coding	II	F15D4.5
WBGene00008866	F15G9.2		coding	X	F15G9.2
WBGene00008867	F15G9.3		coding	X	F15G9.3
WBGene00008869	F15G9.6		coding	X	F15G9.6
WBGene00008884	nhr-281		coding	X	F16B12.8
WBGene00008908	F17B5.4		coding	I	F17B5.4
WBGene00008977	F20D1.7		coding	X	F20D1.7
WBGene00008978	cutl-3		coding	X	F20D1.8
WBGene00008983	F20E11.5		coding	V	F20E11.5
WBGene00009029	F21H7.3		coding	V	F21H7.3
WBGene00009033	F21H7.12		coding	V	F21H7.12
WBGene00009038	F22B3.7		coding	IV	F22B3.7
WBGene00009061	F22G12.1		coding	I	F22G12.1
WBGene00009067	F23A7.1		coding	X	F23A7.1
WBGene00009070	F23A7.5		coding	X	F23A7.5
WBGene00009073	F23B2.3		coding	IV	F23B2.3
WBGene00009076	F23B2.8		coding	IV	F23B2.8
WBGene00009077	F23B2.10		coding	IV	F23B2.10
WBGene00009089	F23D12.5	F23D12.5 encodes a putative histone H3 di/trimethyllysine-27 (H3K27me2/me3) demethylase; F23D12.5 contains a C-terminal JmjC domain, and is homologous to human JMJD3, UTX (OMIM:300128), and UTY (OMIM:400009); F23D12.5 is expected to antagonize transcriptional repression by polycomb repressor complexes, which mark stem cells (and presumably germline) by H3K27me3-mediated repression of somatic gene…	coding	X	F23D12.5
WBGene00009095	F23H12.7		coding	V	F23H12.7
WBGene00009110	F25D1.5		coding	V	F25D1.5
WBGene00009117	F25H2.3		coding	I	F25H2.3
WBGene00009151	F26D2.13		coding	V	F26D2.13
WBGene00009166	F26F2.1		coding	V	F26F2.1
WBGene00009167	F26F2.2		coding	V	F26F2.2
WBGene00009168	F26F2.3		coding	V	F26F2.3
WBGene00009169	F26F2.4		coding	V	F26F2.4
WBGene00009171	clec-263		coding	V	F26F2.6
WBGene00009194	F27E5.5		coding	II	F27E5.5
WBGene00009202	F28C6.1	F28C6.1 encodes an AP-2-like transcription factor that is ~60% identical to that of F28C6.2 which lies immediately adjacent to F28C6.1 on chromosome II; loss of F28C6.1 activity via large-scale RNAi experiments results in embryonic and larval lethality.	coding	II	F28C6.1
WBGene00009210	F28C12.6		Coding_pseudogene	I	F28C12.6
WBGene00009235	F28H6.7		coding	X	F28H6.7
WBGene00009255	ugt-34	ugt-34 encodes a putative UDP-glucuronosyltransferase (UGT), belonging to a large nematode-specific expanded family of UGTs, that inhibits CEP-1- and HUS-1-dependent germline apoptosis as do BMK-1, RAD-50, and RAD-51.	coding	V	F29F11.2
WBGene00009260	F30A10.1		coding	I	F30A10.1
WBGene00009281	F31B9.4		coding	X	F31B9.4
WBGene00009345	F32H2.8		coding	I	F32H2.8
WBGene00009391	F35C5.3		coding	II	F35C5.3
WBGene00009410	F35E2.2	This gene encodes a protein containing an F-box, a motif predicted to mediate protein-protein interactions either with homologs of yeast Skp-1p or with other proteins.	coding	I	F35E2.2
WBGene00009415	F35E2.8	This gene encodes a protein containing an F-box, a motif predicted to mediate protein-protein interactions either with homologs of yeast Skp-1p or with other proteins.	coding	I	F35E2.8
WBGene00009424	F35E8.13		coding	V	F35E8.13
WBGene00009431	dct-17		coding	V	F35E12.7
WBGene00009437	F35G2.3		coding	IV	F35G2.3
WBGene00009485	F36G9.3		coding	V	F36G9.3
WBGene00009486	F36G9.7		coding	V	F36G9.7
WBGene00009494	hrg-5	hrg-5 encodes a nematode-specific transmembrane protein that is paralogous to the heme transporters, HRG-1 and HRG-4; hrg-5 expression is constitutive, and does not appear to be regulated by varying heme concentrations.	coding	IV	F36H1.9
WBGene00009537	ccch-2	F38C2.5 encodes a CCCH tandem zinc finger (TZF) protein; based upon its sequence similarity to C. elegans POS-1, the product of F38C2.5 is predicted to function as an RNA-binding protein.	coding	IV	F38C2.5
WBGene00009538	clec-191		coding	IV	F38C2.6
WBGene00009541	cutl-17		coding	IV	F38E11.4
WBGene00009546	fbxb-3	This gene encodes a protein containing an F-box, a motif predicted to mediate protein-protein interactions either with homologs of yeast Skp-1p or with other proteins; its encoded protein also contains a Pfam-B45 motif of presently unknown function.	coding	IV	F38H4.2
WBGene00009567	srbc-25		coding	V	F40D4.6
WBGene00009608	nhr-265		coding	I	F41D3.3
WBGene00009630	F42E8.1		coding	V	F42E8.1
WBGene00009658	F43G6.5		coding	II	F43G6.5
WBGene00009697	F44F1.5		Coding_pseudogene	I	F44F1.5
WBGene00009698	F44F1.6		coding	I	F44F1.6
WBGene00009707	srxa-16		coding	V	F44G3.5
WBGene00009710	F44G3.10	F44G3.10 encodes a claudin homolog that may be required for normal cohesion of apical junctions in epithelia; F44G3.10 is worm-specific, with obvious homologs only in C. elegans; F44G3.10 has no obvious function in mass RNAi assays; claudins are integral membrane proteins with four transmembrane sequences that are found in mammalian tight junctions (TJs), induce TJs when transgenically expressed …	coding	V	F44G3.10
WBGene00009756	F46B3.1		coding	V	F46B3.1
WBGene00009766	F46B3.15		coding	V	F46B3.15
WBGene00009767	F46B3.16		coding	V	F46B3.16
WBGene00009786	F46F2.1		Coding_pseudogene	X	F46F2.1
WBGene00009787	F46F2.3		coding	X	F46F2.3
WBGene00009815	F47B10.4		coding	X	F47B10.4
WBGene00009817	F47B10.6		coding	X	F47B10.6
WBGene00009822	clec-113		coding	I	F47G4.1
WBGene00009828	F47G4.8		Coding_pseudogene	I	F47G4.8
WBGene00009833	F47G9.6		coding	V	F47G9.6
WBGene00009836	fbxa-185		coding	V	F47H4.4
WBGene00009868	F49C5.5		coding	II	F49C5.5
WBGene00009869	F49C5.7		coding	II	F49C5.7
WBGene00009890	scl-9	scl-9 encodes a predicted extracellular protein that is a member of the C. elegans family of SCP/TAPS domain-containing proteins; loss of scl-9 via RNAi in wild-type and tub-1 and tph-1 mutant backgrounds results in reduced fat content.	coding	IV	F49E11.4
WBGene00009905	clec-240		coding	V	F49H6.1
WBGene00009909	F49H6.8		coding	V	F49H6.8
WBGene00009912	srz-94		coding	V	F49H6.11
WBGene00009933	F52E10.2		coding	X	F52E10.2
WBGene00009934	F52E10.3		coding	X	F52E10.3
WBGene00009950	sdz-20		coding	III	F53A2.2
WBGene00009953	F53A2.9		coding	III	F53A2.9
WBGene00009963	fipr-26		coding	I	F53B6.8
WBGene00009985	F53F4.1		coding	V	F53F4.1
WBGene00010026	srbc-56		coding	V	F54B8.12
WBGene00010032	F54B11.9		coding	X	F54B11.9
WBGene00010068	F54F7.8		coding	X	F54F7.8
WBGene00010088	F55B12.2		coding	V	F55B12.2
WBGene00010142	F56A8.8		coding	III	F56A8.8
WBGene00010143	F56A12.2		coding	V	F56A12.2
WBGene00010149	F56D5.5		coding	IV	F56D5.5
WBGene00010165	F56H6.4		coding	I	F56H6.4
WBGene00010189	F57B1.6		coding	V	F57B1.6
WBGene00010203	F57E7.2		coding	V	F57E7.2
WBGene00010216	F57G8.7		coding	V	F57G8.7
WBGene00010217	sre-31		coding	II	F57G9.1
WBGene00010218	sre-30		coding	II	F57G9.2
WBGene00010219	F57G9.3		coding	II	F57G9.3
WBGene00010220	sre-29		coding	II	F57G9.4
WBGene00010223	F58A3.3		coding	X	F58A3.3
WBGene00010240	F58D2.1		coding	IV	F58D2.1
WBGene00010253	F58E6.4		coding	V	F58E6.4
WBGene00010257	F58E6.8		coding	V	F58E6.8
WBGene00010273	srm-3		coding	IV	F58G6.2
WBGene00010301	F59A1.16		coding	V	F59A1.16
WBGene00010314	F59B2.12		coding	III	F59B2.12
WBGene00010343	F59F5.4		coding	X	F59F5.4
WBGene00010352	fbxb-76	This gene encodes a protein containing an F-box, a motif predicted to mediate protein-protein interactions either with homologs of yeast Skp-1p or with other proteins.	coding	IV	H02I12.2
WBGene00010358	H03G16.1		coding	X	H03G16.1
WBGene00010372	H08J19.1		coding	X	H08J19.1
WBGene00010382	H12D21.6		coding	V	H12D21.6
WBGene00010391	oac-37		coding	IV	H12I19.4
WBGene00010395	H12I19.8		coding	IV	H12I19.8
WBGene00010399	clec-13		coding	I	H16D19.1
WBGene00010423	H36L18.1		coding	X	H36L18.1
WBGene00010426	H37A05.2		coding	V	H37A05.2
WBGene00010462	K01D12.2		Coding_pseudogene	V	K01D12.2
WBGene00010463	K01D12.3		coding	V	K01D12.3
WBGene00010511	sre-7		coding	V	K02E11.2
WBGene00010522	K03A11.5		coding	X	K03A11.5
WBGene00010525	K03B8.8		coding	V	K03B8.8
WBGene00010526	K03B8.11		coding	V	K03B8.11
WBGene00010606	cyp-13B2	cyp-13B2 encodes one of ~80 C. elegans cytochrome P450s: membrane-associated, heme-containing NADPH-dependent monooxygenases that catalyze the oxidative metabolism of a variety of exogenous compounds and endogenous substrates.	coding	X	K06G5.2
WBGene00010607	K06G5.3		coding	X	K06G5.3
WBGene00010653	K08C9.6		coding	I	K08C9.6
WBGene00010688	srz-12		coding	V	K08G2.7
WBGene00010689	K08H2.2		coding	X	K08H2.2
WBGene00010708	K09A11.5		coding	X	K09A11.5
WBGene00010762	K10H10.6		coding	II	K10H10.6
WBGene00010775	K11E4.3	The K11E4.3 gene encodes one of five paraoxonase-like proteins; it is homologous to the human PARAOXONASE 1 gene (PON1, OMIM:168820), which in some allelic forms is associated with susceptibility to coronary artery disease.	coding	X	K11E4.3
WBGene00010789	sulp-5	sulp-5 encodes one of eight C. elegans members of the sulfate permease family of anion transporters; by homology, SULP-5 is predicted to function as an anion transporter that regulates cellular pH and volume via transmembrane movement of electrolytes and fluids; a SULP-5::GFP fusion is expressed in punctate structures irregularly distributed along the apical membrane of excretory cell canals and …	coding	V	K12G11.2
WBGene00010791	sodh-2		coding	V	K12G11.4
WBGene00010797	srbc-75		coding	V	M01B2.3
WBGene00010798	srbc-76		coding	V	M01B2.4
WBGene00010800	srsx-37		coding	V	M01B2.7
WBGene00010804	M01E5.1		coding	I	M01E5.1
WBGene00010820	M01G12.6		coding	I	M01G12.6
WBGene00010823	M01G12.10		coding	I	M01G12.10
WBGene00010862	M04D8.4		coding	III	M04D8.4
WBGene00010866	M04D8.8		coding	III	M04D8.8
WBGene00010886	M7.10		coding	IV	M7.10
WBGene00010893	cutl-9		coding	II	M28.1
WBGene00010932	M162.6		coding	V	M162.6
WBGene00010936	ztf-14		coding	X	M163.2
WBGene00010937	M163.5		coding	X	M163.5
WBGene00010950	srt-44		coding	IV	M199.1
WBGene00011025	R05A10.8		coding	IV	R05A10.8
WBGene00011042	R05H10.1		coding	II	R05H10.1
WBGene00011049	sdz-26		coding	II	R06A4.6
WBGene00011113	R07E5.5		coding	III	R07E5.5
WBGene00011137	R08A2.7		coding	V	R08A2.7
WBGene00011140	R08B4.4		coding	X	R08B4.4
WBGene00011149	R08H2.8		Coding_pseudogene	V	R08H2.8
WBGene00011158	R09D1.2		coding	II	R09D1.2
WBGene00011162	R09D1.6		coding	II	R09D1.6
WBGene00011170	R09D1.14		coding	II	R09D1.14
WBGene00011179	R09H10.1		coding	IV	R09H10.1
WBGene00011184	R09H10.7		coding	IV	R09H10.7
WBGene00011197	srw-145		coding	V	R10D12.17
WBGene00011219	srxa-10		coding	III	R10E11.7
WBGene00011223	R10H10.4		coding	IV	R10H10.4
WBGene00011238	ugt-59		coding	IV	R11A8.3
WBGene00011257	npax-3		coding	IV	R13.2
WBGene00011264	R13H4.6		coding	V	R13H4.6
WBGene00011277	R53.8		coding	II	R53.8
WBGene00011285	ttr-28		coding	V	R90.3
WBGene00011327	hlh-34		coding	V	T01D3.2
WBGene00011328	T01D3.3		coding	V	T01D3.3
WBGene00011363	ocam-1	ocam-1 encodes a protein with an OCAM domain, a nematode-specific motif conserved between OCAM-1 and two other nematode ONECUT homeodomain proteins (CEH-21 and CEH-41); ocam-1 is probably derived from a ONECUT gene that lost both its cut domain and its homeodomain; ocam-1 has no obvious function in mass RNAi assays.	coding	V	T02B5.2
WBGene00011373	T02D1.7		coding	IV	T02D1.7
WBGene00011386	T02G6.3		coding	I	T02G6.3
WBGene00011394	T03D8.7		coding	V	T03D8.7
WBGene00011395	T03E6.2		coding	V	T03E6.2
WBGene00011396	nhr-271		coding	V	T03E6.3
WBGene00011427	T04C12.1		coding	V	T04C12.1
WBGene00011452	ugt-55		coding	V	T04H1.7
WBGene00011458	T05A6.4		coding	II	T05A6.4
WBGene00011459	T05A6.5		Coding_pseudogene	II	T05A6.5
WBGene00011497	T05F1.13		coding	I	T05F1.13
WBGene00011508	T05H10.3		coding	II	T05H10.3
WBGene00011516	T06C12.9		coding	V	T06C12.9
WBGene00011518	T06C12.11		coding	V	T06C12.11
WBGene00011519	T06C12.12		coding	V	T06C12.12
WBGene00011521	T06C12.14		coding	V	T06C12.14
WBGene00011541	srbc-63		coding	V	T06E6.11
WBGene00011544	T06E8.2		coding	V	T06E8.2
WBGene00011552	T06H11.2		coding	X	T06H11.2
WBGene00011584	clec-15		coding	I	T07D10.4
WBGene00011618	T08G3.6		coding	V	T08G3.6
WBGene00011623	T08G5.2		coding	V	T08G5.2
WBGene00011627	T08G5.8		coding	V	T08G5.8
WBGene00011640	T09A5.14		coding	II	T09A5.14
WBGene00011652	T09E11.3		coding	I	T09E11.3
WBGene00011666	T09F5.2		coding	V	T09F5.2
WBGene00011695	T10G3.4		coding	V	T10G3.4
WBGene00011701	srab-17		coding	V	T11A5.2
WBGene00011770	T14G8.2	This gene encodes a protein containing an F-box, a motif predicted to mediate protein-protein interactions either with homologs of yeast Skp-1p or with other proteins.	coding	X	T14G8.2
WBGene00011783	T15D6.9		coding	I	T15D6.9
WBGene00011786	T15D6.12		coding	I	T15D6.12
WBGene00011797	T16G1.3		coding	V	T16G1.3
WBGene00011809	T16G12.8		coding	III	T16G12.8
WBGene00011822	T18D3.5		coding	X	T18D3.5
WBGene00011837	srsx-33		coding	V	T19B10.10
WBGene00011848	T19H5.3		coding	II	T19H5.3
WBGene00011853	clec-40		coding	V	T20B3.13
WBGene00011865	T20F10.4		coding	I	T20F10.4
WBGene00011876	srz-6		coding	II	T21B4.1
WBGene00011881	T21B6.4		coding	X	T21B6.4
WBGene00011891	T21C9.3		coding	V	T21C9.3
WBGene00011896	T21C9.11		coding	V	T21C9.11
WBGene00011902	T21E8.4		coding	X	T21E8.4
WBGene00011903	T21E8.5		coding	X	T21E8.5
WBGene00011921	T22C1.12		coding	I	T22C1.12
WBGene00011926	sptf-2		coding	II	T22C8.5
WBGene00011943	T23D5.8		coding	V	T23D5.8
WBGene00011989	T24D5.1		coding	X	T24D5.1
WBGene00011991	T24D5.3		coding	X	T24D5.3
WBGene00011992	T24D5.4		coding	X	T24D5.4
WBGene00012023	clec-34		coding	V	T25E12.8
WBGene00012025	clec-38		coding	V	T25E12.10
WBGene00012027	fbxa-127		coding	V	T25E12.12
WBGene00012036	clec-103		coding	I	T26E3.1
WBGene00012041	T26E3.8		coding	I	T26E3.8
WBGene00012043	T26E4.1		coding	V	T26E4.1
WBGene00012044	T26E4.2		coding	V	T26E4.2
WBGene00012051	T26E4.9		coding	V	T26E4.9
WBGene00012065	fbxb-2	This gene encodes a protein containing an F-box, a motif predicted to mediate protein-protein interactions either with homologs of yeast Skp-1p or with other proteins; its encoded protein also contains a Pfam-B45 motif of presently unknown function.	coding	V	T26H2.3
WBGene00012075	T27A8.3		coding	X	T27A8.3
WBGene00012077	T27A8.5		coding	X	T27A8.5
WBGene00012147	VC27A7L.1		coding	V	VC27A7L.1
WBGene00012165	cutl-6		coding	I	W01A8.3
WBGene00012175	W01C9.1		coding	II	W01C9.1
WBGene00012183	W01D2.6		coding	II	W01D2.6
WBGene00012190	W02A2.5		coding	IV	W02A2.5
WBGene00012214	W02D9.8		coding	I	W02D9.8
WBGene00012232	W04A4.3		coding	I	W04A4.3
WBGene00012237	W04A8.2		coding	I	W04A8.2
WBGene00012259	sulp-7	sulp-7 encodes one of eight C. elegans members of the sulfate permease family of anion transporters; by homology, SULP-7 is predicted to function as an anion transporter that regulates cellular pH and volume via transmembrane movement of electrolytes and fluids; a sulp-7::GFP transcriptional fusion is widely expressed in body wall, pharyngeal, and vulval muscles, head and body hypodermal cells, a…	coding	X	W04G3.6
WBGene00012267	W04G5.7		coding	I	W04G5.7
WBGene00012288	sre-32		coding	II	W05H5.7
WBGene00012308	oac-53		coding	V	W06G6.1
WBGene00012328	W07G1.1		coding	II	W07G1.1
WBGene00012329	sre-44		coding	II	W07G1.2
WBGene00012332	W07G1.5		coding	II	W07G1.5
WBGene00012335	W07G4.1		coding	V	W07G4.1
WBGene00012336	W07G4.2		coding	V	W07G4.2
WBGene00012397	Y6E2A.1		coding	V	Y6E2A.1
WBGene00012400	Y6E2A.7		coding	V	Y6E2A.7
WBGene00012406	srz-91		coding	V	Y6G8.4
WBGene00012408	Y7A5A.2		coding	X	Y7A5A.2
WBGene00012420	Y7A9D.1		coding	IV	Y7A9D.1
WBGene00012424	dlc-3	dlc-3 encodes, by alternative splicing, two isoforms of a putative dynein light chain 1; DLC-3 is orthologous to human DYNLL1 (OMIM:601562) and DYNLL2 (OMIM:608942), but much more divergent from them than its paralog DLC-1; its other paralogs are DLC-4 (97% identical to DLC-3), DLC-2, and DLC-5/-6; DLC-3 has no obvious function in mass RNAi assays.	coding	IV	Y10G11A.2
WBGene00012450	Y17D7B.2		coding	V	Y17D7B.2
WBGene00012454	clec-256		coding	V	Y17D7B.6
WBGene00012490	Y19D2B.2		coding	II	Y19D2B.2
WBGene00012503	Y26D4A.5		coding	I	Y26D4A.5
WBGene00012510	Y26D4A.13		coding	I	Y26D4A.13
WBGene00012520	Y32B12A.5		coding	V	Y32B12A.5
WBGene00012542	Y37A1B.9		coding	IV	Y37A1B.9
WBGene00012561	Y37D8A.26		coding	III	Y37D8A.26
WBGene00012575	Y37H2C.4		coding	V	Y37H2C.4
WBGene00012587	Y38E10A.9		coding	II	Y38E10A.9
WBGene00012594	nspe-5		coding	II	Y38E10A.16
WBGene00012612	Y38H6A.1		coding	V	Y38H6A.1
WBGene00012616	dct-14		coding	V	Y38H6C.3
WBGene00012625	Y38H6C.13		coding	V	Y38H6C.13
WBGene00012626	Y38H6C.14		coding	V	Y38H6C.14
WBGene00012630	Y38H6C.18		coding	V	Y38H6C.18
WBGene00012655	Y39A1A.17		coding	III	Y39A1A.17
WBGene00012705	sre-18		Coding_pseudogene	IV	Y39C12A.3
WBGene00012748	Y40H7A.11		coding	IV	Y40H7A.11
WBGene00012750	faah-6		coding	III	Y41C4A.2
WBGene00012848	Y44A6B.3		coding	V	Y44A6B.3
WBGene00012852	Y44A6D.1		coding	V	Y44A6D.1
WBGene00012922	Y47D3A.1		coding	III	Y47D3A.1
WBGene00012931	Y47D3A.20		coding	III	Y47D3A.20
WBGene00012941	Y47D3B.4		coding	III	Y47D3B.4
WBGene00012955	Y47H9C.12		coding	I	Y47H9C.12
WBGene00013007	Y48E1B.8		coding	II	Y48E1B.8
WBGene00013009	fbxc-23		coding	II	Y48E1B.11
WBGene00013054	Y50E8A.11		coding	V	Y50E8A.11
WBGene00013061	Y51A2A.5		coding	V	Y51A2A.5
WBGene00013071	Y51A2B.8		coding	V	Y51A2B.8
WBGene00013072	Y51A2D.1		coding	V	Y51A2D.1
WBGene00013090	Y51B9A.8		coding	II	Y51B9A.8
WBGene00013102	Y51H4A.6		coding	IV	Y51H4A.6
WBGene00013104	Y51H4A.8		coding	IV	Y51H4A.8
WBGene00013105	fip-7		coding	IV	Y51H4A.10
WBGene00013145	cutl-2		coding	II	Y53C12B.6
WBGene00013146	Y53C12B.7		coding	II	Y53C12B.7
WBGene00013147	eyg-1	eyg-1 encodes a divergent paired-like homeodomain protein that does not belong to the Q50, K50, or S50 classes; it has no obvious function in mass RNAi assays.	coding	II	Y53C12C.1
WBGene00013166	Y53F4B.20		coding	II	Y53F4B.20
WBGene00013179	clec-100		coding	I	Y53H1A.3
WBGene00013234	fbxb-24	This gene encodes a protein containing an F-box, a motif predicted to mediate protein-protein interactions either with homologs of yeast Skp-1p or with other proteins.	coding	III	Y56A3A.15
WBGene00013260	rsr-2		coding	II	Y57A10A.19
WBGene00013277	sre-41		coding	II	Y57A10B.5
WBGene00013280	Y57A10C.1		coding	II	Y57A10C.1
WBGene00013282	sre-26		coding	II	Y57A10C.4
WBGene00013319	ccch-5	Y57G11C.25 encodes a CCCH tandem zinc finger (TZF) protein; based upon its sequence similarity to C. elegans POS-1, the product of Y57G11C.25 is predicted to function as an RNA-binding protein.	coding	IV	Y57G11C.25
WBGene00013322	Y57G11C.32		coding	IV	Y57G11C.32
WBGene00013327	Y57G11C.38		coding	IV	Y57G11C.38
WBGene00013368	Y60A9.1		coding	X	Y60A9.1
WBGene00013396	Y62H9A.8		coding	X	Y62H9A.8
WBGene00013397	Y62H9A.9		coding	X	Y62H9A.9
WBGene00013404	fbxb-101		coding	I	Y63D3A.3
WBGene00013408	fbxb-93	This gene encodes a protein containing an F-box, a motif predicted to mediate protein-protein interactions either with homologs of yeast Skp-1p or with other proteins.	coding	I	Y63D3A.9
WBGene00013412	Y64G10A.2		coding	IV	Y64G10A.2
WBGene00013427	Y66D12A.1		coding	III	Y66D12A.1
WBGene00013438	ztf-29		coding	III	Y66D12A.12
WBGene00013451	Y67A10A.2		coding	IV	Y67A10A.2
WBGene00013453	fbxa-83		coding	IV	Y67A10A.4
WBGene00013466	srz-47		coding	V	Y68A4A.2
WBGene00013498	Y70G10A.2		coding	III	Y70G10A.2
WBGene00013515	Y73F4A.2		coding	IV	Y73F4A.2
WBGene00013517	lgc-52		coding	IV	Y73F8A.2
WBGene00013564	Y75B8A.34		coding	III	Y75B8A.34
WBGene00013566	Y75B12A.2		coding	V	Y75B12A.2
WBGene00013613	Y102A5C.4		coding	V	Y102A5C.4
WBGene00013616	fbxa-148		coding	V	Y102A5C.9
WBGene00013620	fbxa-111	This gene encodes a protein containing an F-box, a motif predicted to mediate protein-protein interactions either with homologs of yeast Skp-1p or with other proteins; this gene's encoded protein also contains an FTH/DUF38 motif, which may also mediate protein-protein interaction.	coding	V	Y102A5C.14
WBGene00013633	Y105C5A.8		ncRNA	IV	Y105C5A.8
WBGene00013633	Y105C5A.8		coding	IV	Y105C5A.8
WBGene00013647	Y105C5B.5		coding	IV	Y105C5B.5
WBGene00013648	Y105C5B.7		Coding_pseudogene	IV	Y105C5B.7
WBGene00013653	Y105C5B.14		coding	IV	Y105C5B.14
WBGene00013659	Y105C5B.20		coding	IV	Y105C5B.20
WBGene00013662	Y105C5B.25		coding	IV	Y105C5B.25
WBGene00013691	Y105E8B.6		coding	I	Y105E8B.6
WBGene00013702	Y106G6D.6		coding	I	Y106G6D.6
WBGene00013759	fbxb-59	This gene encodes a protein containing an F-box, a motif predicted to mediate protein-protein interactions either with homologs of yeast Skp-1p or with other proteins.	coding	V	Y113G7B.8
WBGene00013781	Y116A8B.4		coding	IV	Y116A8B.4
WBGene00013783	Y116A8C.1		coding	IV	Y116A8C.1
WBGene00013794	dct-13	Y116A8C.17 encodes a CCCH tandem zinc finger (TZF) protein; based upon its sequence similarity to other TZF proteins, such as MEX-5 and POS-1, the product of Y116A8C.17 is predicted to function as an RNA-binding protein.	coding	IV	Y116A8C.17
WBGene00013817	Y116F11A.3		coding	V	Y116F11A.3
WBGene00013822	Y116F11B.6		coding	V	Y116F11B.6
WBGene00013831	clec-262		coding	V	ZC15.2
WBGene00013836	fbxa-29	This gene encodes a protein containing an F-box, a motif predicted to mediate protein-protein interactions either with homologs of yeast Skp-1p or with other proteins; this gene's encoded protein also contains an FTH/DUF38 motif, which may also mediate protein-protein interaction.	coding	III	ZC47.3
WBGene00013871	gnrr-3		coding	X	ZC374.1
WBGene00013876	ZC376.4		coding	V	ZC376.4
WBGene00013900	ugt-18		coding	V	ZC443.5
WBGene00013903	ugt-3		coding	V	ZC455.3
WBGene00013908	srbc-43		ncRNA	V	ZC455.8
WBGene00013908	srbc-43		coding	V	ZC455.8
WBGene00013909	srbc-44		coding	V	ZC455.9
WBGene00013911	ZC482.2		coding	III	ZC482.2
WBGene00013912	ZC482.3		coding	III	ZC482.3
WBGene00013942	ZK218.8		coding	V	ZK218.8
WBGene00013957	sre-23		coding	I	ZK265.5
WBGene00013973	ZK384.3		coding	V	ZK384.3
WBGene00013975	ZK455.5		coding	X	ZK455.5
WBGene00014040	ZK662.5		coding	X	ZK662.5
WBGene00014052	ZK669.2		coding	II	ZK669.2
WBGene00014053	ZK669.3		coding	II	ZK669.3
WBGene00014061	ZK673.5		coding	II	ZK673.5
WBGene00014063	clec-143		coding	II	ZK673.9
WBGene00014065	ZK673.11		coding	II	ZK673.11
WBGene00014068	nhr-255		coding	X	ZK678.2
WBGene00014166	ZK945.4		coding	II	ZK945.4
WBGene00014175	ZK971.1		coding	II	ZK971.1
WBGene00014190	ZK1037.1		coding	V	ZK1037.1
WBGene00014196	ZK1053.1		coding	I	ZK1053.1
WBGene00014198	ZK1053.3		coding	I	ZK1053.3
WBGene00014216	ZK1086.2		coding	X	ZK1086.2
WBGene00014220	ZK1098.3		coding	III	ZK1098.3
WBGene00014236	ZK1225.2		coding	I	ZK1225.2
WBGene00014254	cyp-13A10	cyp-13A10 encodes one of ~80 C. elegans cytochrome P450s: membrane-associated, heme-containing NADPH-dependent monooxygenases that catalyze the oxidative metabolism of a variety of exogenous and endogenous compounds.	coding	II	ZK1320.4
WBGene00015018	srz-85		coding	I	B0205.2
WBGene00015040	cyp-34A5		coding	V	B0213.10
WBGene00015059	B0228.1		coding	II	B0228.1
WBGene00015069	srt-67		coding	V	B0238.5
WBGene00015070	srt-70	srt-70 encodes a seven-transmembrane receptor; large-scale expression pattern studies have reported srt-70::gfp expression in the nervous system, including head and tail neurons and specifically, amphid and phasmid sensory neurons.	coding	V	B0238.6
WBGene00015087	B0252.1		coding	II	B0252.1
WBGene00015114	B0281.8		coding	II	B0281.8
WBGene00015118	B0294.3	This gene encodes a protein containing an F-box, a motif predicted to mediate protein-protein interactions either with homologs of yeast Skp-1p or with other proteins.	coding	X	B0294.3
WBGene00015121	B0302.4		coding	X	B0302.4
WBGene00015154	B0350.3		coding	IV	B0350.3
WBGene00015170	B0410.1		coding	X	B0410.1
WBGene00015182	B0416.7		coding	X	B0416.7
WBGene00015252	B0546.5		coding	IV	B0546.5
WBGene00015259	dod-20		coding	V	B0554.6
WBGene00015261	B0563.1		coding	X	B0563.1
WBGene00015265	B0563.8		coding	X	B0563.8
WBGene00015292	C01C4.2		coding	X	C01C4.2
WBGene00015316	srbc-30		coding	V	C02A12.3
WBGene00015318	srbc-36		coding	V	C02A12.6
WBGene00015323	C02B8.5	C02B8.5 encodes a homolog of the functionally active Fmrf Receptor (FR; CG2114) of D. melanogaster; it is thus possible that C02B8.5 is a receptor for one of the FMRF-like neurotransmitters in C. elegans (e.g., FLP-1 through FLP-12).	coding	X	C02B8.5
WBGene00015332	tyr-1	C02C2.1 encodes a tyrosinase homolog with a glutamine/asparagine-rich domain.	coding	III	C02C2.1
WBGene00015361	C02H6.1		coding	V	C02H6.1
WBGene00015375	C03B1.4		coding	X	C03B1.4
WBGene00015380	C03B1.10		coding	X	C03B1.10
WBGene00015394	C03G6.6		coding	V	C03G6.6
WBGene00015397	nhr-149		coding	V	C03G6.12
WBGene00015416	C04C3.6		coding	IV	C04C3.6
WBGene00015417	C04C3.7		coding	IV	C04C3.7
WBGene00015420	C04E6.3		coding	V	C04E6.3
WBGene00015435	C04E12.5		coding	V	C04E12.5
WBGene00015438	srbc-2		coding	V	C04E12.9
WBGene00015439	C04E12.10		coding	V	C04E12.10
WBGene00015449	ugt-63		coding	V	C04F5.7
WBGene00015489	C05E4.7		coding	V	C05E4.7
WBGene00015495	C05E11.6		coding	X	C05E11.6
WBGene00015518	C06E1.1		coding	III	C06E1.1
WBGene00015532	C06E4.3		coding	IV	C06E4.3
WBGene00015533	C06E4.4		coding	IV	C06E4.4
WBGene00015534	C06E4.5		coding	IV	C06E4.5
WBGene00015560	C07A12.2		coding	X	C07A12.2
WBGene00015566	C07D10.1		coding	II	C07D10.1
WBGene00015587	sdz-2		coding	X	C08A9.7
WBGene00015588	C08A9.8		coding	X	C08A9.8
WBGene00015594	btb-15		coding	II	C08E3.2
WBGene00015595	bath-33		coding	II	C08E3.3
WBGene00015596	fbxa-161		coding	II	C08E3.4
WBGene00015598	fbxa-163	This gene encodes a protein containing an F-box, a motif predicted to mediate protein-protein interactions either with homologs of yeast Skp-1p or with other proteins; this gene's encoded protein also contains an FTH/DUF38 motif, which may also mediate protein-protein interaction.	coding	II	C08E3.6
WBGene00015599	fbxa-164	This gene encodes a protein containing an F-box, a motif predicted to mediate protein-protein interactions either with homologs of yeast Skp-1p or with other proteins; this gene's encoded protein also contains an FTH/DUF38 motif, which may also mediate protein-protein interaction.	coding	II	C08E3.7
WBGene00015600	fbxa-165	This gene encodes a protein containing an F-box, a motif predicted to mediate protein-protein interactions either with homologs of yeast Skp-1p or with other proteins; this gene's encoded protein also contains an FTH/DUF38 motif, which may also mediate protein-protein interaction.	coding	II	C08E3.8
WBGene00015610	C08F1.6		coding	II	C08F1.6
WBGene00015613	C08F1.10		coding	II	C08F1.10
WBGene00015624	C09B8.5		coding	X	C09B8.5
WBGene00015640	C09E7.6		coding	III	C09E7.6
WBGene00015655	C09G12.5		coding	IV	C09G12.5
WBGene00015662	C10A4.1		coding	X	C10A4.1
WBGene00015668	C10A4.7		coding	X	C10A4.7
WBGene00015694	ugt-27		coding	I	C10H11.5
WBGene00015712	sre-11		coding	V	C12D5.11
WBGene00015730	srt-1		coding	V	C13B7.1
WBGene00015750	C14A11.5		coding	X	C14A11.5
WBGene00015757	C14C6.3		coding	V	C14C6.3
WBGene00015758	nhr-155		coding	V	C14C6.4
WBGene00015761	C14C6.7		coding	V	C14C6.7
WBGene00015762	C14C6.8		coding	V	C14C6.8
WBGene00015764	C14C6.13		coding	V	C14C6.13
WBGene00015772	C14E2.3		coding	X	C14E2.3
WBGene00015775	C14E2.6		coding	X	C14E2.6
WBGene00015787	C15B12.6		coding	X	C15B12.6
WBGene00015825	C16C4.1		coding	II	C16C4.1
WBGene00015830	fbxb-98	This gene encodes a protein containing an F-box, a motif predicted to mediate protein-protein interactions either with homologs of yeast Skp-1p or with other proteins; its encoded protein also contains a Pfam-B45 motif of presently unknown function.	coding	II	C16C4.6
WBGene00015832	math-16		coding	II	C16C4.8
WBGene00015837	math-8		coding	II	C16C4.13
WBGene00015838	math-9		coding	II	C16C4.14
WBGene00015856	C16C8.19		coding	II	C16C8.19
WBGene00015857	C16D9.1		coding	V	C16D9.1
WBGene00015861	C16D9.6		coding	V	C16D9.6
WBGene00015862	srt-25		coding	V	C16D9.7
WBGene00015865	C16E9.1		coding	X	C16E9.1
WBGene00015871	C17A2.3		coding	II	C17A2.3
WBGene00015875	C17A2.7		coding	II	C17A2.7
WBGene00015879	C17B7.5		coding	V	C17B7.5
WBGene00015883	C17B7.9		coding	V	C17B7.9
WBGene00015887	C17C3.1		coding	II	C17C3.1
WBGene00015888	C17C3.2		coding	II	C17C3.2
WBGene00015895	C17C3.13		coding	II	C17C3.13
WBGene00015900	nhr-157		coding	V	C17E7.5
WBGene00015901	nhr-158		coding	V	C17E7.6
WBGene00015902	nhr-159		coding	V	C17E7.7
WBGene00015951	C18A11.6		coding	X	C18A11.6
WBGene00015959	srbc-10		coding	V	C18B10.2
WBGene00015962	srbc-8		coding	V	C18B10.5
WBGene00015968	C18C4.7		coding	V	C18C4.7
WBGene00015977	C18F10.2		coding	III	C18F10.2
WBGene00015979	C18F10.9		coding	III	C18F10.9
WBGene00015995	C18H7.5		coding	IV	C18H7.5
WBGene00016005	ift-74	ift-74 encodes a protein that interacts with the intraflagellar transport (IFT) component IFT-81; ift-74 along with ift-81 is involved in growth, chemotaxis, intraflagellar transport and the morphogenesis of cilia; ift-74 colocalizes with ift-81 in the ciliary transition zone; ift-74 binds ift-81 in protien binding assays; the physical interaction of ift-74 and ift-81 and their co-localization in…	coding	II	C18H9.8
WBGene00016017	C23G10.11		coding	III	C23G10.11
WBGene00016025	xbx-4		coding	IV	C23H5.3
WBGene00016042	C24A11.5		coding	I	C24A11.5
WBGene00016069	C24H10.3		coding	X	C24H10.3
WBGene00016070	C24H10.4		coding	X	C24H10.4
WBGene00016076	C24H12.7	This gene encodes a protein containing an F-box, a motif predicted to mediate protein-protein interactions either with homologs of yeast Skp-1p or with other proteins.	coding	II	C24H12.7
WBGene00016093	srsx-34		coding	V	C25E10.3
WBGene00016119	C25H3.10		coding	II	C25H3.10
WBGene00016126	nhr-258		coding	IV	C26B2.4
WBGene00016135	C26B9.6		coding	X	C26B9.6
WBGene00016184	glb-9	glb-9 encodes a globin with no obvious function in mass RNAi assays.	coding	II	C28F5.2
WBGene00016187	C28G1.2		coding	X	C28G1.2
WBGene00016189	C28G1.4		coding	X	C28G1.4
WBGene00016222	C29F9.8		coding	III	C29F9.8
WBGene00016233	srt-58		coding	V	C29G2.5
WBGene00016255	C30E1.6		coding	X	C30E1.6
WBGene00016280	C31B8.2		coding	V	C31B8.2
WBGene00016284	C31B8.9		coding	V	C31B8.9
WBGene00016295	fbxc-40		coding	II	C32B5.1
WBGene00016299	C32B5.6		coding	II	C32B5.6
WBGene00016300	C32B5.7		coding	II	C32B5.7
WBGene00016305	fbxc-57		coding	II	C32B5.12
WBGene00016328	pde-5		coding	I	C32E12.2
WBGene00016334	C33C12.1		coding	II	C33C12.1
WBGene00016360	C33G8.2		coding	V	C33G8.2
WBGene00016361	C33G8.3		coding	V	C33G8.3
WBGene00016367	nhr-162		coding	V	C33G8.10
WBGene00016369	C33G8.13		coding	V	C33G8.13
WBGene00016430	C35A11.3		coding	V	C35A11.3
WBGene00016451	clec-6		coding	III	C35D10.15
WBGene00016459	C35E7.7		coding	I	C35E7.7
WBGene00016476	srab-10		coding	V	C36C5.7
WBGene00016478	srt-72		coding	V	C36C5.9
WBGene00016479	srab-6		coding	V	C36C5.10
WBGene00016488	C36C9.5		coding	X	C36C9.5
WBGene00016525	fbxa-12	This gene encodes a protein containing an F-box, a motif predicted to mediate protein-protein interactions either with homologs of yeast Skp-1p or with other proteins; this gene's encoded protein also contains an FTH/DUF38 motif, which may also mediate protein-protein interaction.	coding	III	C39B5.7
WBGene00016530	C39D10.2		coding	X	C39D10.2
WBGene00016532	C39D10.5		coding	X	C39D10.5
WBGene00016547	C40A11.4		coding	II	C40A11.4
WBGene00016557	C40D2.4		coding	II	C40D2.4
WBGene00016600	ets-5		coding	X	C42D8.4
WBGene00016619	C43H6.6		coding	X	C43H6.6
WBGene00016625	aff-1	aff-1 encodes a cell-surface protein required in late L4 larvae for various cell fusions, of which at least one (AC-utse) does not require EFF-1; in vulval development, AFF-1 is required for fusion of the anchor cell (AC) with the utse syncytium, of A cells to one another, and of D cells to one another; AFF-1 is also required for lateral seam cell fusions; since aff-1 mutants fail to mix AC with …	coding	II	C44B7.3
WBGene00016628	C44B7.6		coding	II	C44B7.6
WBGene00016633	C44B11.1		coding	III	C44B11.1
WBGene00016645	C44C1.6		coding	X	C44C1.6
WBGene00016688	srbc-18		coding	V	C45H4.6
WBGene00016693	srbc-20		coding	V	C45H4.11
WBGene00016720	math-25		coding	II	C46F9.4
WBGene00016724	C46H3.1		coding	X	C46H3.1
WBGene00016729	C46H11.3		coding	I	C46H11.3
WBGene00016760	C49A9.6		coding	IV	C49A9.6
WBGene00016772	nhr-166		coding	II	C49D10.2
WBGene00016776	oac-11		coding	II	C49D10.8
WBGene00016779	sdz-7		coding	II	C49D10.11
WBGene00016795	C49H3.12		coding	IV	C49H3.12
WBGene00016798	C50A2.4		coding	IV	C50A2.4
WBGene00016819	C50E3.8		coding	V	C50E3.8
WBGene00016827	sre-53		coding	II	C50E10.3
WBGene00016828	sre-52		coding	II	C50E10.5
WBGene00016829	sre-54		coding	II	C50E10.6
WBGene00016832	sre-49		coding	II	C50E10.9
WBGene00016850	srt-8		coding	V	C50H11.2
WBGene00016855	C50H11.8		coding	V	C50H11.8
WBGene00016856	srt-15		coding	V	C50H11.10
WBGene00016857	srt-16		coding	V	C50H11.11
WBGene00016861	C50H11.17		coding	V	C50H11.17
WBGene00016869	C52B9.10		coding	X	C52B9.10
WBGene00016881	C52E2.2		coding	II	C52E2.2
WBGene00016919	C54E4.4		coding	IV	C54E4.4
WBGene00016928	srb-19		coding	V	C54F6.11
WBGene00016959	C55H1.1		coding	V	C55H1.1
WBGene00017000	D1005.6		coding	X	D1005.6
WBGene00017006	D1007.9		coding	I	D1007.9
WBGene00017013	D1009.3		coding	X	D1009.3
WBGene00017014	dylt-2	dylt-2 encodes a small putative dynein light chain subunit orthologous to human CTEX1D1, LOC343521, and TCTE3; unlike its distant paralog DYLT-1, DYLT-2 does not obviously inhibit DHC-1 in vivo; DYTL-2 has no obvious function in mass RNAi assays.	coding	X	D1009.5
WBGene00017024	D1022.5		coding	II	D1022.5
WBGene00017076	D2096.9		coding	IV	D2096.9
WBGene00017096	E02C12.11		coding	V	E02C12.11
WBGene00017117	fbxb-80		coding	IV	E04A4.2
WBGene00017135	EEED8.4		coding	II	EEED8.4
WBGene00017140	EEED8.12		coding	II	EEED8.12
WBGene00017143	EEED8.15		coding	II	EEED8.15
WBGene00017149	EGAP4.1		coding	X	EGAP4.1
WBGene00017154	ugt-57		coding	X	F01E11.1
WBGene00017170	F01G12.1		coding	X	F01G12.1
WBGene00017181	F02E11.3		coding	II	F02E11.3
WBGene00017203	F07C4.10		coding	V	F07C4.10
WBGene00017223	F07G6.3		coding	X	F07G6.3
WBGene00017233	F07G11.9		coding	V	F07G11.9
WBGene00017252	sdz-10	This gene encodes a protein containing an F-box, a motif predicted to mediate protein-protein interactions either with homologs of yeast Skp-1p or with other proteins; its encoded protein also contains a Pfam-B45 motif of presently unknown function.	coding	II	F08D12.9
WBGene00017254	fbxb-111	This gene encodes a protein containing an F-box, a motif predicted to mediate protein-protein interactions either with homologs of yeast Skp-1p or with other proteins; its encoded protein also contains a Pfam-B45 motif of presently unknown function.	coding	II	F08D12.11
WBGene00017265	F08F3.9		coding	V	F08F3.9
WBGene00017276	F09C11.1		coding	IV	F09C11.1
WBGene00017294	F09E10.1		coding	X	F09E10.1
WBGene00017308	F09F9.3		coding	X	F09F9.3
WBGene00017327	F10C1.8		coding	II	F10C1.8
WBGene00017331	ugt-40		coding	V	F10D2.5
WBGene00017332	ugt-37		coding	V	F10D2.6
WBGene00017359	F10E9.10		coding	III	F10E9.10
WBGene00017364	clec-7		coding	V	F10G2.3
WBGene00017367	nhr-263		coding	V	F10G2.9
WBGene00017371	sre-39		coding	II	F10G7.7
WBGene00017378	F11C7.6		coding	X	F11C7.6
WBGene00017390	F12A10.1		coding	II	F12A10.1
WBGene00017396	F12A10.7		coding	II	F12A10.7
WBGene00017405	bath-31		coding	II	F12E12.4
WBGene00017407	F12E12.6		coding	II	F12E12.6
WBGene00017412	F13A2.3		coding	V	F13A2.3
WBGene00017414	F13A2.5		coding	V	F13A2.5
WBGene00017434	F13H8.1		coding	II	F13H8.1
WBGene00017443	F13H8.11		coding	II	F13H8.11
WBGene00017453	F14D2.5		coding	II	F14D2.5
WBGene00017491	F15E11.2		coding	V	F15E11.2
WBGene00017496	srbc-15		coding	V	F15E11.10
WBGene00017509	F16B4.7		coding	V	F16B4.7
WBGene00017512	nhr-179		coding	V	F16B4.11
WBGene00017518	F16G10.3		coding	II	F16G10.3
WBGene00017569	F18E9.3		coding	X	F18E9.3
WBGene00017572	F18E9.6		coding	X	F18E9.6
WBGene00017573	F18E9.7		coding	X	F18E9.7
WBGene00017586	F19B10.4		coding	II	F19B10.4
WBGene00017593	F19C7.3		coding	IV	F19C7.3
WBGene00017601	F19F10.5		coding	V	F19F10.5
WBGene00017634	F20D6.2		coding	V	F20D6.2
WBGene00017645	F20D12.7		coding	IV	F20D12.7
WBGene00017677	F21F8.2		coding	V	F21F8.2
WBGene00017693	flp-23		coding	III	F22B7.2
WBGene00017695	fip-1		coding	III	F22B7.4
WBGene00017710	F22E5.12		coding	II	F22E5.12
WBGene00017723	F22F7.6		coding	V	F22F7.6
WBGene00017729	F22H10.5		coding	X	F22H10.5
WBGene00017748	F23F1.7		coding	II	F23F1.7
WBGene00017752	sdz-15	This gene encodes a protein containing an F-box, a motif predicted to mediate protein-protein interactions either with homologs of yeast Skp-1p or with other proteins.	coding	III	F23F12.4
WBGene00017779	F25E2.1		coding	X	F25E2.1
WBGene00017787	nhr-141		coding	V	F25E5.6
WBGene00017790	F25E5.9		coding	V	F25E5.9
WBGene00017809	clec-156		coding	III	F26A1.11
WBGene00017822	clec-216		coding	V	F26D11.5
WBGene00017836	F26F12.5		coding	V	F26F12.5
WBGene00017913	F29A7.3		coding	II	F29A7.3
WBGene00017966	F31F7.3		coding	V	F31F7.3
WBGene00017987	F32D1.8		coding	V	F32D1.8
WBGene00017995	F32E10.8		coding	IV	F32E10.8
WBGene00018034	F35C8.1		coding	X	F35C8.1
WBGene00018042	F35D2.4		coding	II	F35D2.4
WBGene00018044	F35D11.3		coding	II	F35D11.3
WBGene00018052	F35F10.1		coding	V	F35F10.1
WBGene00018058	srbc-1		coding	V	F35F10.9
WBGene00018059	F35F10.10		coding	V	F35F10.10
WBGene00018066	F35F11.3		coding	IV	F35F11.3
WBGene00018079	F35H12.7		coding	X	F35H12.7
WBGene00018116	F36H9.8		coding	V	F36H9.8
WBGene00018169	nspb-2		coding	IV	F38A5.12
WBGene00018179	F38E1.6		coding	V	F38E1.6
WBGene00018199	F39E9.7		coding	II	F39E9.7
WBGene00018204	F39F10.4		coding	X	F39F10.4
WBGene00018205	F39F10.5		coding	X	F39F10.5
WBGene00018233	F40E3.6		coding	I	F40E3.6
WBGene00018234	F40E12.1		coding	II	F40E12.1
WBGene00018264	cyp-33C6		coding	V	F41B5.7
WBGene00018277	F41C6.3		coding	X	F41C6.3
WBGene00018295	oac-29		coding	V	F41E6.14
WBGene00018383	F43C11.6		coding	II	F43C11.6
WBGene00018387	F43C11.10		coding	II	F43C11.10
WBGene00018389	F43C11.12		coding	II	F43C11.12
WBGene00018397	F43E2.11		coding	II	F43E2.11
WBGene00018406	F44A2.7		coding	V	F44A2.7
WBGene00018430	nhr-142		coding	V	F44E7.8
WBGene00018433	F45C12.2		coding	II	F45C12.2
WBGene00018435	btb-9		coding	II	F45C12.4
WBGene00018438	btb-6		coding	II	F45C12.7
WBGene00018440	F45C12.9		coding	II	F45C12.9
WBGene00018442	sdz-18		coding	II	F45C12.11
WBGene00018452	F45D11.5		coding	II	F45D11.5
WBGene00018458	fbxb-30		coding	II	F45D11.13
WBGene00018499	F46F5.8		coding	II	F46F5.8
WBGene00018504	F46F5.13		coding	II	F46F5.13
WBGene00018506	F46F5.15		coding	II	F46F5.15
WBGene00018507	F46F5.16		coding	II	F46F5.16
WBGene00018537	F47B7.6		coding	X	F47B7.6
WBGene00018539	nhr-185		coding	V	F47C10.1
WBGene00018570	F47F2.2		coding	X	F47F2.2
WBGene00018643	F49F1.1		coding	IV	F49F1.1
WBGene00018646	F49F1.6		coding	IV	F49F1.6
WBGene00018647	F49F1.7		coding	IV	F49F1.7
WBGene00018651	F49F1.11		coding	IV	F49F1.11
WBGene00018661	F52C6.4		coding	II	F52C6.4
WBGene00018684	fbxa-41	This gene encodes a protein containing an F-box, a motif predicted to mediate protein-protein interactions either with homologs of yeast Skp-1p or with other proteins; this gene's encoded protein also contains an FTH/DUF38 motif, which may also mediate protein-protein interaction.	coding	X	F52D2.1
WBGene00018709	srsx-8		coding	V	F52F10.5
WBGene00018712	F52G3.4		coding	X	F52G3.4
WBGene00018754	F53C3.11		coding	II	F53C3.11
WBGene00018768	F53G2.3		coding	II	F53G2.3
WBGene00018786	hmbx-1		coding	I	F54A5.1
WBGene00018789	F54C1.1		coding	I	F54C1.1
WBGene00018820	F54D12.7		coding	II	F54D12.7
WBGene00018838	F54G2.2		coding	X	F54G2.2
WBGene00018842	F54H12.2		coding	III	F54H12.2
WBGene00018876	F55D1.2		coding	X	F55D1.2
WBGene00018881	F55E10.1		coding	X	F55E10.1
WBGene00018883	F55E10.4		coding	X	F55E10.4
WBGene00018905	F55G1.12		coding	IV	F55G1.12
WBGene00018907	F55G1.15		coding	IV	F55G1.15
WBGene00019010	F57C9.3		coding	I	F57C9.3
WBGene00019016	F57F4.2		coding	V	F57F4.2
WBGene00019019	F57H12.4		coding	IV	F57H12.4
WBGene00019029	F58B6.1		coding	III	F58B6.1
WBGene00019038	F58E1.7		coding	II	F58E1.7
WBGene00019046	F58E2.2		coding	IV	F58E2.2
WBGene00019053	F58F6.5		coding	IV	F58F6.5
WBGene00019065	F58G4.3		coding	V	F58G4.3
WBGene00019083	F59A3.10		coding	I	F59A3.10
WBGene00019091	srab-13		coding	V	F59A7.3
WBGene00019098	F59B1.4		coding	V	F59B1.4
WBGene00019101	F59B1.10		coding	V	F59B1.10
WBGene00019103	F59D6.1		coding	V	F59D6.1
WBGene00019113	F59E11.7		coding	V	F59E11.7
WBGene00019114	nhr-194		coding	V	F59E11.8
WBGene00019123	F59E12.8		coding	II	F59E12.8
WBGene00019145	H02F09.2		coding	X	H02F09.2
WBGene00019146	H02F09.3		coding	X	H02F09.3
WBGene00019178	scl-12	scl-12 encodes a predicted extracellular protein that is a member of the C. elegans family of SCP/TAPS domain-containing proteins.	coding	V	H10D18.2
WBGene00019179	scl-13	scl-13 encodes a predicted extracellular protein that is a member of the C. elegans family of SCP/TAPS domain-containing proteins.	coding	V	H10D18.4
WBGene00019187	H11E01.2		coding	X	H11E01.2
WBGene00019192	H12I13.3		coding	II	H12I13.3
WBGene00019232	ugt-13		coding	V	H23N18.1
WBGene00019265	H35N09.1		coding	X	H35N09.1
WBGene00019309	K02E7.4		coding	II	K02E7.4
WBGene00019310	K02E7.5		Coding_pseudogene	II	K02E7.5
WBGene00019311	K02E7.6		coding	II	K02E7.6
WBGene00019312	K02E7.7		coding	II	K02E7.7
WBGene00019313	btb-10		coding	II	K02E7.9
WBGene00019387	K04F1.8		coding	V	K04F1.8
WBGene00019388	K04F1.9		coding	V	K04F1.9
WBGene00019389	K04F1.10		coding	V	K04F1.10
WBGene00019420	fbxb-46	This gene encodes a protein containing an F-box, a motif predicted to mediate protein-protein interactions either with homologs of yeast Skp-1p or with other proteins; its encoded protein also contains a Pfam-B45 motif of presently unknown function.	coding	II	K05F6.9
WBGene00019426	cutl-16		coding	II	K06A1.3
WBGene00019442	K06C4.1		coding	V	K06C4.1
WBGene00019452	K06H6.4		coding	V	K06H6.4
WBGene00019453	K06H6.5		coding	V	K06H6.5
WBGene00019455	K06H7.1		coding	III	K06H7.1
WBGene00019483	K07D4.2		coding	II	K07D4.2
WBGene00019566	K09D9.3		coding	V	K09D9.3
WBGene00019574	K09E3.2		coding	X	K09E3.2
WBGene00019577	K09E3.6		coding	X	K09E3.6
WBGene00019639	K10F12.7		coding	III	K10F12.7
WBGene00019659	K11H12.3		coding	IV	K11H12.3
WBGene00019683	K12H6.2		coding	II	K12H6.2
WBGene00019685	K12H6.5		coding	II	K12H6.5
WBGene00019688	K12H6.8		coding	II	K12H6.8
WBGene00019699	math-34		coding	II	M01D1.2
WBGene00019704	fbxb-40	This gene encodes a protein containing an F-box, a motif predicted to mediate protein-protein interactions either with homologs of yeast Skp-1p or with other proteins; its encoded protein also contains a Pfam-B45 motif of presently unknown function.	coding	II	M01D1.9
WBGene00019734	M02E1.2		coding	X	M02E1.2
WBGene00019736	M02F4.2		coding	X	M02F4.2
WBGene00019740	srt-31		coding	V	M02H5.2
WBGene00019746	M03A1.3	M03A1.3 encodes a protein with ~10 predicted transmembrane sequences; it has an internal repeat (in residues 74-351 and 377-668), with some similarity in these repeated domains to worm C05D12.1 and C13B4.1, and to mammalian stromal cell derived factor receptor 2.	coding	II	M03A1.3
WBGene00019751	M03D4.4		coding	IV	M03D4.4
WBGene00019780	M60.4		coding	X	M60.4
WBGene00019818	R02C2.7		coding	V	R02C2.7
WBGene00019851	oac-41		coding	V	R03H4.5
WBGene00019855	R03H10.2		coding	II	R03H10.2
WBGene00019874	R05C11.2		coding	IV	R05C11.2
WBGene00019908	R05H11.2		coding	III	R05H11.2
WBGene00019909	R06A10.1		coding	I	R06A10.1
WBGene00019916	R06B10.7		coding	III	R06B10.7
WBGene00019930	fbxc-35		coding	II	R07C3.14
WBGene00019948	R08C7.4		coding	IV	R08C7.4
WBGene00019956	fbxb-75		coding	IV	R08C7.13
WBGene00019966	srt-30		coding	V	R08F11.2
WBGene00019975	R09A1.5		coding	V	R09A1.5
WBGene00019999	srab-14		coding	II	R10H1.2
WBGene00020013	R11G11.3		coding	V	R11G11.3
WBGene00020048	lgc-12		coding	III	R13A5.4
WBGene00020055	srt-6		coding	V	R13D7.10
WBGene00020060	srab-16		coding	V	R13D11.6
WBGene00020062	nhr-270		coding	V	R13D11.8
WBGene00020076	R52.4		coding	II	R52.4
WBGene00020077	R52.5		coding	II	R52.5
WBGene00020122	R160.5		coding	X	R160.5
WBGene00020123	R160.6		coding	X	R160.6
WBGene00020127	R193.1		coding	X	R193.1
WBGene00020135	aakg-4	aakg-4 encodes one of five C. elegans AMP kinase (AMPK) gamma regulatory subunits.	coding	X	T01B6.3
WBGene00020137	T01B10.5		coding	X	T01B10.5
WBGene00020143	T01C8.2		coding	X	T01C8.2
WBGene00020151	T01G6.1		coding	V	T01G6.1
WBGene00020154	T01G6.10		coding	V	T01G6.10
WBGene00020161	T02G5.1		coding	II	T02G5.1
WBGene00020173	T02H6.3		coding	II	T02H6.3
WBGene00020180	T02H6.10		coding	II	T02H6.10
WBGene00020204	T04B8.2	This gene encodes a protein containing an F-box, a motif predicted to mediate protein-protein interactions either with homologs of yeast Skp-1p or with other proteins; its encoded protein also contains a Pfam-B45 motif of presently unknown function.	coding	II	T04B8.2
WBGene00020212	T04D1.2	This gene encodes a protein containing an F-box, a motif predicted to mediate protein-protein interactions either with homologs of yeast Skp-1p or with other proteins; its encoded protein also contains a Pfam-B45 motif of presently unknown function.	coding	I	T04D1.2
WBGene00020224	T05A7.7		coding	II	T05A7.7
WBGene00020227	T05A8.1		coding	II	T05A8.1
WBGene00020228	T05A8.2		coding	II	T05A8.2
WBGene00020303	T07D1.5		coding	X	T07D1.5
WBGene00020336	T08A9.4	This gene encodes a protein containing an F-box, a motif predicted to mediate protein-protein interactions either with homologs of yeast Skp-1p or with other proteins.	coding	X	T08A9.4
WBGene00020351	T08B6.1		coding	IV	T08B6.1
WBGene00020354	T08B6.5		coding	IV	T08B6.5
WBGene00020357	T08E11.1	This gene encodes a protein containing an F-box, a motif predicted to mediate protein-protein interactions either with homologs of yeast Skp-1p or with other proteins; this gene's encoded protein also contains an FTH/DUF38 motif, which may also mediate protein-protein interaction.	coding	II	T08E11.1
WBGene00020364	T08E11.8		coding	II	T08E11.8
WBGene00020365	T08G2.2		coding	X	T08G2.2
WBGene00020420	T10E10.3		coding	X	T10E10.3
WBGene00020439	T12A2.5		coding	III	T12A2.5
WBGene00020444	T12B3.1		coding	IV	T12B3.1
WBGene00020445	T12B3.2		coding	IV	T12B3.2
WBGene00020449	fbxa-54	This gene encodes a protein containing an F-box, a motif predicted to mediate protein-protein interactions either with homologs of yeast Skp-1p or with other proteins; this gene's encoded protein also contains an FTH/DUF38 motif, which may also mediate protein-protein interaction.	coding	III	T12B5.2
WBGene00020452	fbxa-22		coding	III	T12B5.5
WBGene00020465	T12E12.6		coding	IV	T12E12.6
WBGene00020473	lips-12		coding	II	T13B5.6
WBGene00020501	T14B4.5		coding	II	T14B4.5
WBGene00020522	T15B7.10		coding	V	T15B7.10
WBGene00020523	T15B7.11		coding	V	T15B7.11
WBGene00020524	T15B7.12		coding	V	T15B7.12
WBGene00020529	T15B7.17		coding	V	T15B7.17
WBGene00020534	fbxc-49		coding	II	T16A1.3
WBGene00020545	T17A3.9		coding	III	T17A3.9
WBGene00020565	T19C3.7		coding	III	T19C3.7
WBGene00020569	lgc-32	lgc-32 encodes a highly divergent member of the cys-loop ligand-gated ion channel (LGIC) superfamily; lgc-32(RNAi) animals exhibit reduced fat content and microarray epxeriments indicate that lgc-32 expression is regulated in dauers and during aging.	coding	X	T19D7.1
WBGene00020578	T19D12.3		coding	II	T19D12.3
WBGene00020591	nhr-220		coding	V	T19H12.8
WBGene00020593	ugt-11		coding	V	T19H12.10
WBGene00020602	T20B12.4	T20B12.4 is orthologous to the human gene INTERLEUKIN 2 RECEPTOR, GAMMA (SEVERE COMBINED IMMUNODEFICIENCY) (IL2RG; OMIM:308380), which when mutated leads to disease.	coding	III	T20B12.4
WBGene00020608	srab-22		coding	V	T20D4.2
WBGene00020609	T20D4.3		coding	V	T20D4.3
WBGene00020610	T20D4.4		coding	V	T20D4.4
WBGene00020611	T20D4.5		coding	V	T20D4.5
WBGene00020637	fbxa-7		coding	III	T20H9.1
WBGene00020638	fbxa-43		coding	III	T20H9.2
WBGene00020640	fbxa-73		coding	III	T20H9.4
WBGene00020645	T21D9.2		coding	X	T21D9.2
WBGene00020666	T22B2.2		coding	X	T22B2.2
WBGene00020691	T22E5.3		coding	X	T22E5.3
WBGene00020700	T22F3.11		coding	V	T22F3.11
WBGene00020747	T24A6.7		coding	V	T24A6.7
WBGene00020750	nhr-222		coding	V	T24A6.11
WBGene00020769	T24D8.6		coding	X	T24D8.6
WBGene00020773	T24E12.3		coding	II	T24E12.3
WBGene00020778	T24E12.11		coding	II	T24E12.11
WBGene00020789	T25B6.3		coding	X	T25B6.3
WBGene00020794	T25D1.2		coding	X	T25D1.2
WBGene00020795	T25D1.3	This gene encodes a protein containing an F-box, a motif predicted to mediate protein-protein interactions either with homologs of yeast Skp-1p or with other proteins.	coding	X	T25D1.3
WBGene00020804	T25E4.2		coding	II	T25E4.2
WBGene00020809	T25G12.1		coding	X	T25G12.1
WBGene00020817	T25G12.11		coding	X	T25G12.11
WBGene00020835	T27A1.3	This gene encodes a protein containing an F-box, a motif predicted to mediate protein-protein interactions either with homologs of yeast Skp-1p or with other proteins.	coding	II	T27A1.3
WBGene00020845	T27A10.5		coding	X	T27A10.5
WBGene00020857	srt-62		coding	I	T27C10.2
WBGene00020873	T28A11.6		coding	V	T28A11.6
WBGene00020885	T28B4.2		coding	X	T28B4.2
WBGene00020888	T28C12.1		coding	V	T28C12.1
WBGene00020907	VC5.1		coding	V	VC5.1
WBGene00020923	W02B3.3		coding	III	W02B3.3
WBGene00020924	W02B3.4		coding	III	W02B3.4
WBGene00020926	W02B3.6		coding	III	W02B3.6
WBGene00020943	W02D7.8		coding	V	W02D7.8
WBGene00020982	W03D2.7		coding	IV	W03D2.7
WBGene00021003	W03F9.9		coding	V	W03F9.9
WBGene00021025	cutl-13		coding	I	W04C9.3
WBGene00021031	W04H10.2		coding	II	W04H10.2
WBGene00021033	srz-32		coding	IV	W05E7.2
WBGene00021066	W06H8.2		coding	V	W06H8.2
WBGene00021072	W07B8.4		coding	V	W07B8.4
WBGene00021126	W10C8.3		coding	I	W10C8.3
WBGene00021127	W10C8.4		coding	I	W10C8.4
WBGene00021130	W10D9.2	This gene encodes a protein containing an F-box, a motif predicted to mediate protein-protein interactions either with homologs of yeast Skp-1p or with other proteins.	coding	II	W10D9.2
WBGene00021140	clec-131		coding	II	W10G11.7
WBGene00021141	clec-134		coding	II	W10G11.11
WBGene00021144	clec-130		coding	II	W10G11.14
WBGene00021145	clec-129		coding	II	W10G11.15
WBGene00021156	Y4C6B.2		coding	IV	Y4C6B.2
WBGene00021162	Y5H2A.1		coding	V	Y5H2A.1
WBGene00021176	Y9C9A.1		coding	IV	Y9C9A.1
WBGene00021177	Y9C9A.5		coding	IV	Y9C9A.5
WBGene00021182	srz-28		coding	IV	Y9C9A.15
WBGene00021196	Y17G9A.3		coding	IV	Y17G9A.3
WBGene00021216	Y19D10A.1		coding	V	Y19D10A.1
WBGene00021230	Y19D10B.1		coding	V	Y19D10B.1
WBGene00021232	Y19D10B.3		coding	V	Y19D10B.3
WBGene00021241	Y22D7AL.1		coding	III	Y22D7AL.1
WBGene00021242	Y22D7AL.2		coding	III	Y22D7AL.2
WBGene00021243	Y22D7AL.3		coding	III	Y22D7AL.3
WBGene00021257	Y22D7AR.3		coding	III	Y22D7AR.3
WBGene00021259	glb-30	glb-30 encodes a globin with no obvious function in mass RNAi assays.	coding	III	Y22D7AR.5
WBGene00021267	Y23B4A.1		coding	X	Y23B4A.1
WBGene00021289	Y25C1A.2		coding	II	Y25C1A.2
WBGene00021301	Y32G9A.2		coding	V	Y32G9A.2
WBGene00021303	Y32G9A.5		coding	V	Y32G9A.5
WBGene00021310	Y32H12A.1		coding	III	Y32H12A.1
WBGene00021384	Y37F4.3		coding	I	Y37F4.3
WBGene00021390	fbxa-214	This gene encodes a protein containing an F-box, a motif predicted to mediate protein-protein interactions either with homologs of yeast Skp-1p or with other proteins; this gene's encoded protein also contains an FTH/DUF38 motif, which may also mediate protein-protein interaction.	coding	V	Y38A10A.4
WBGene00021400	Y38C1AA.9		coding	IV	Y38C1AA.9
WBGene00021405	Y38C1AB.3		coding	IV	Y38C1AB.3
WBGene00021414	Y38C9B.3		coding	V	Y38C9B.3
WBGene00021416	mksr-2	mkrs-2 encodes an ortholog of human B9D2 (OMIM:611951), paralogous to MKRS-1 and MKS-1; MKRS-2 is required for fully normal foraging behavior, and is redundantly required with NPH-4 for roughly normal foraging, and with both NPH-1 and NPH-4 for cilia formation; MKRS-2 is expressed in most ciliated cells, including amphid, phasmid, and labial-quadrant neurons, in a DAF-19-dependent manner; MKRS-2 …	coding	IV	Y38F2AL.2
WBGene00021433	Y39A3A.2		coding	III	Y39A3A.2
WBGene00021434	Y39A3A.3		coding	III	Y39A3A.3
WBGene00021452	Y39F10A.1		coding	II	Y39F10A.1
WBGene00021458	Y39G10AL.1		coding	I	Y39G10AL.1
WBGene00021479	oac-55		coding	V	Y39H10A.2
WBGene00021484	Y40A1A.2		coding	X	Y40A1A.2
WBGene00021494	Y40B10B.1		coding	V	Y40B10B.1
WBGene00021498	Y40C7B.1		coding	X	Y40C7B.1
WBGene00021500	Y40C7B.4		coding	X	Y40C7B.4
WBGene00021501	Y40C7B.5		coding	X	Y40C7B.5
WBGene00021547	Y44E3A.1		coding	I	Y44E3A.1
WBGene00021570	srd-73		coding	V	Y45G12C.7
WBGene00021571	srbc-81		coding	V	Y45G12C.8
WBGene00021587	clec-76		coding	IV	Y46C8AR.1
WBGene00021598	Y46E12BR.1		coding	II	Y46E12BR.1
WBGene00021603	clec-204		coding	V	Y46H3B.2
WBGene00021612	Y46H3D.8		coding	V	Y46H3D.8
WBGene00021619	Y47D7A.6		coding	V	Y47D7A.6
WBGene00021656	Y48D7A.1		coding	X	Y48D7A.1
WBGene00021694	Y48G8AR.3		coding	I	Y48G8AR.3
WBGene00021708	srbc-37		coding	V	Y49C4A.3
WBGene00021711	Y49F6A.1		coding	II	Y49F6A.1
WBGene00021724	Y49F6C.2		coding	II	Y49F6C.2
WBGene00021729	Y49F6C.7		coding	II	Y49F6C.7
WBGene00021745	Y50D4B.6		coding	V	Y50D4B.6
WBGene00021773	fbxb-42		coding	II	Y51H7BR.1
WBGene00021777	Y51H7BR.5		coding	II	Y51H7BR.5
WBGene00021778	Y51H7BR.7		coding	II	Y51H7BR.7
WBGene00021801	Y53G8AL.3		coding	III	Y53G8AL.3
WBGene00021859	fbxa-39		coding	III	Y54F10BM.4
WBGene00021919	cutl-25		coding	III	Y55D5A.6
WBGene00021949	clec-164		coding	IV	Y55F3C.5
WBGene00021980	glb-32	glb-32 encodes a globin with no obvious function in mass RNAi assays.	coding	V	Y58A7A.6
WBGene00021991	Y59E1B.2		coding	X	Y59E1B.2
WBGene00021999	thn-5		coding	IV	Y59E9AR.4
WBGene00022000	tbx-42		coding	IV	Y59E9AR.5
WBGene00022061	Y67D8B.1		coding	IV	Y67D8B.1
WBGene00022097	nhr-242		coding	IV	Y69A2AR.26
WBGene00022116	Y71F9AL.11		coding	I	Y71F9AL.11
WBGene00022145	Y71G12B.5		coding	I	Y71G12B.5
WBGene00022147	Y71G12B.7		coding	I	Y71G12B.7
WBGene00022217	fbxa-221		coding	X	Y73B3A.15
WBGene00022246	acp-7		coding	IV	Y73B6BL.25
WBGene00022255	Y73B6BL.36		coding	IV	Y73B6BL.36
WBGene00022277	Y74C9A.3	Y74C9A.3 encodes a putative hydroxyindole-O-methyltransferase orthologous to human C1orf184 and C9orf32; by homology, Y74C9A.3 is expected to catalyze the conversion of N-acetyl serotonin to melatonin; Y74C9A.3 is expressed in the tail neuron PVT, and in uterine cells; since exogenous melatonin slows C. elegans locomotion and enhances slowing by food, Y74C9A.3 may inhibit locomotion; however, Y74…	coding	I	Y74C9A.3
WBGene00022290	Y75D11A.1		coding	X	Y75D11A.1
WBGene00022319	Y82E9BL.2		coding	III	Y82E9BL.2
WBGene00022320	Y82E9BL.3		coding	III	Y82E9BL.3
WBGene00022375	Y94H6A.2		coding	IV	Y94H6A.2
WBGene00022392	Y97E10AL.1		coding	V	Y97E10AL.1
WBGene00022395	Y97E10AM.1		coding	V	Y97E10AM.1
WBGene00022438	Y110A2AL.1		coding	II	Y110A2AL.1
WBGene00022439	Y110A2AL.2		coding	II	Y110A2AL.2
WBGene00022444	Y110A2AL.7		coding	II	Y110A2AL.7
WBGene00022445	Y110A2AL.9		coding	II	Y110A2AL.9
WBGene00022446	Y110A2AL.10		coding	II	Y110A2AL.10
WBGene00022454	Y110A7A.2		coding	I	Y110A7A.2
WBGene00022476	fbxa-75		coding	III	Y119D3A.1
WBGene00022477	fbxa-28		coding	III	Y119D3A.2
WBGene00022478	fbxa-35		coding	III	Y119D3A.3
WBGene00022479	fbxa-36		coding	III	Y119D3A.4
WBGene00022481	srz-9		coding	III	Y119D3B.3
WBGene00022498	hsd-2	The ZC8.1 gene encodes a homolog of the human gene 3BH1, which when mutated leads to giant cell hepatitis (OMIM:231100).	coding	X	ZC8.1
WBGene00022506	ZC21.6		coding	III	ZC21.6
WBGene00022521	ZC132.2		coding	V	ZC132.2
WBGene00022523	ZC132.4		coding	V	ZC132.4
WBGene00022526	ZC132.8		coding	V	ZC132.8
WBGene00022544	ZC190.10		coding	V	ZC190.10
WBGene00022545	ZC196.1		coding	V	ZC196.1
WBGene00022559	fbxb-20	fbxb-20 encodes a protein containing an F-box, a motif predicted to mediate protein-protein interactions either with homologs of yeast Skp-1p or with other proteins; FBXB-20 also contains a C-terminal type 2 F-box-associated domain of presently unknown function.	coding	II	ZC204.9
WBGene00022560	fbxb-16	fbxb-16 encodes a protein containing an F-box, a motif predicted to mediate protein-protein interactions either with homologs of yeast Skp-1p or with other proteins; FBXB-16 also contains a C-terminal type 2 F-box-associated domain of presently unknown function.	coding	II	ZC204.10
WBGene00022568	ZC239.5		coding	II	ZC239.5
WBGene00022570	sdz-35		coding	II	ZC239.12
WBGene00022572	ZC239.14		coding	II	ZC239.14
WBGene00022588	ZC317.2		coding	V	ZC317.2
WBGene00022594	ZC328.5		coding	I	ZC328.5
WBGene00022604	ZC404.10		coding	V	ZC404.10
WBGene00022606	ZC404.13		coding	V	ZC404.13
WBGene00022609	ZC416.2		coding	IV	ZC416.2
WBGene00022624	ZC487.2		coding	V	ZC487.2
WBGene00022637	nhr-252		coding	V	ZK6.2
WBGene00022638	scl-27		coding	V	ZK6.3
WBGene00022662	ZK112.6		coding	III	ZK112.6
WBGene00022674	ZK177.9		coding	II	ZK177.9
WBGene00022690	math-49		coding	II	ZK250.7
WBGene00022713	ZK355.3		coding	II	ZK355.3
WBGene00022724	ZK380.4		coding	X	ZK380.4
WBGene00022746	ZK470.4		coding	X	ZK470.4
WBGene00022756	nhr-251		coding	V	ZK488.4
WBGene00022758	ZK488.6		coding	V	ZK488.6
WBGene00022816	fbn-1	fbn-1 encodes a protein homologous to the human extracellular matrix protein fibrillin-1 (FBN1) which when mutated leads to Marfan syndrome (OMIM:154700), a connective tissue disorder; in C. elegans, fbn-1 activity is required for completion of molting, particularly the L3/L4 or L4/Adult molts.	coding	III	ZK783.1
WBGene00022838	ZK993.2		coding	I	ZK993.2
WBGene00022844	ZK1055.3		coding	V	ZK1055.3
WBGene00022866	ZK1240.1		coding	II	ZK1240.1
WBGene00022871	ZK1240.6		coding	II	ZK1240.6
WBGene00022893	ZK1290.13		coding	II	ZK1290.13
WBGene00022922	C12D12.7		ncRNA	X	C12D12.7
WBGene00023066	F53F10.7		ncRNA	I	F53F10.7
WBGene00023163	W09G12.3		Coding_pseudogene	IV	W09G12.3
WBGene00023411	srz-3		coding	I	F08A10.2
WBGene00023414	R01H2.7		coding	III	R01H2.7
WBGene00023462	srz-83		coding	IV	C09G12.10
WBGene00023474	srz-37		coding	IV	C09G12.16
WBGene00023478	srz-62		coding	IV	F56D6.7
WBGene00023499	srz-63		coding	II	Y57G7A.12
WBGene00023501	F11E6.11		coding	IV	F11E6.11
WBGene00023513	srz-71		coding	IV	C35D6.10
WBGene00023514	srz-72		coding	IV	Y7A9C.7
WBGene00043052	srz-104		coding	IV	K03D3.11
WBGene00043065	C55C3.7		coding	IV	C55C3.7
WBGene00043666	Y45G5AM.4		coding	V	Y45G5AM.4
WBGene00043992	F58A4.14		coding	III	F58A4.14
WBGene00043996	fbxb-87	This gene encodes a protein containing an F-box, a motif predicted to mediate protein-protein interactions either with homologs of yeast Skp-1p or with other proteins.	coding	III	C44B9.6
WBGene00044002	srt-74		coding	V	F40G12.15
WBGene00044021	R02E4.2		coding	X	R02E4.2
WBGene00044031	F49C5.9		coding	II	F49C5.9
WBGene00044034	Y38E10A.28		coding	II	Y38E10A.28
WBGene00044047	Y57A10C.11		coding	II	Y57A10C.11
WBGene00044048	F57G9.7		coding	II	F57G9.7
WBGene00044066	fbxb-66		coding	I	Y40B1B.3
WBGene00044092	srbc-71		coding	IV	F30B5.8
WBGene00044099	srd-75		coding	V	Y19D10A.15
WBGene00044100	srbc-27		coding	V	F20E11.15
WBGene00044105	srbc-55		coding	V	F54B8.16
WBGene00044114	srxa-11		coding	V	C06B3.12
WBGene00044141	H03G16.6		coding	X	H03G16.6
WBGene00044154	Y7A5A.10		coding	X	Y7A5A.10
WBGene00044162	F49C5.10		coding	II	F49C5.10
WBGene00044174	fipr-5		coding	V	C12D8.18
WBGene00044179	C30G7.5		coding	V	C30G7.5
WBGene00044184	F11A5.16		coding	V	F11A5.16
WBGene00044192	F46B6.13		coding	V	F46B6.13
WBGene00044196	F55C9.12		Coding_pseudogene	V	F55C9.12
WBGene00044198	F56H9.6		coding	V	F56H9.6
WBGene00044201	H39E23.3		coding	V	H39E23.3
WBGene00044202	K10G4.10		coding	V	K10G4.10
WBGene00044203	T02E9.6		coding	V	T02E9.6
WBGene00044208	Y6G8.6		coding	V	Y6G8.6
WBGene00044210	Y51A2D.21		coding	V	Y51A2D.21
WBGene00044211	Y60A3A.25		coding	V	Y60A3A.25
WBGene00044212	Y68A4A.13		coding	V	Y68A4A.13
WBGene00044228	T03F6.7		coding	III	T03F6.7
WBGene00044240	C47E12.14		coding	IV	C47E12.14
WBGene00044246	F36D1.10		coding	I	F36D1.10
WBGene00044248	F38E11.13		coding	IV	F38E11.13
WBGene00044278	F09C6.14		coding	V	F09C6.14
WBGene00044284	spp-21		coding	X	T25C12.4
WBGene00044293	K08D12.7		coding	IV	K08D12.7
WBGene00044348	Y71G12B.31		coding	I	Y71G12B.31
WBGene00044349	Y71G12B.32		coding	I	Y71G12B.32
WBGene00044350	Y73B6BL.44		coding	IV	Y73B6BL.44
WBGene00044356	W02D7.12		coding	V	W02D7.12
WBGene00044359	C16C4.17		coding	II	C16C4.17
WBGene00044364	F34D6.7		coding	II	F34D6.7
WBGene00044366	F34D6.9		coding	II	F34D6.9
WBGene00044373	C17F4.11		coding	II	C17F4.11
WBGene00044378	Y49F6B.14		coding	II	Y49F6B.14
WBGene00044379	F40H7.12		coding	II	F40H7.12
WBGene00044381	K10G6.5		coding	II	K10G6.5
WBGene00044382	Y14H12A.2		coding	II	Y14H12A.2
WBGene00044401	Y55B1BR.6		coding	III	Y55B1BR.6
WBGene00044414	C06A5.12		coding	I	C06A5.12
WBGene00044416	C08E3.15		coding	II	C08E3.15
WBGene00044422	F46F11.11		coding	I	F46F11.11
WBGene00044460	Y55F3C.10		coding	IV	Y55F3C.10
WBGene00044470	C09G12.17		coding	IV	C09G12.17
WBGene00044473	F56D6.11		coding	IV	F56D6.11
WBGene00044477	F49F1.14		coding	IV	F49F1.14
WBGene00044491	Y54G2A.48		coding	IV	Y54G2A.48
WBGene00044505	D2024.10		coding	IV	D2024.10
WBGene00044510	K07H8.11		coding	IV	K07H8.11
WBGene00044516	Y32G9A.12		coding	V	Y32G9A.12
WBGene00044518	fipr-25		coding	V	T06A1.7
WBGene00044524	Y73C8C.12		coding	V	Y73C8C.12
WBGene00044546	T01C4.8		coding	V	T01C4.8
WBGene00044554	F41E6.15		coding	V	F41E6.15
WBGene00044555	F36D4.7		coding	V	F36D4.7
WBGene00044561	Y75D11A.6		coding	X	Y75D11A.6
WBGene00044565	F53B1.9		coding	X	F53B1.9
WBGene00044566	T06F4.3		coding	X	T06F4.3
WBGene00044572	T22E5.7		coding	X	T22E5.7
WBGene00044576	C36B7.8		coding	X	C36B7.8
WBGene00044603	acbp-7		coding	III	F26A1.15
WBGene00044617	bus-1	bus-1 encodes an integral membrane O-acyltransferase; bus-1 mutants are resistant to colonization by Microbacterium nematophilum; a bus-1::GFP reporter fusion is expressed in rectal cells from late embryogenesis through adulthood with some adjacent neurons as well as two head neurons, probably amphidial, also showing expression.	coding	V	R03H4.6
WBGene00044640	B0432.14		coding	II	B0432.14
WBGene00044654	fbxa-85		coding	V	Y61B8A.4
WBGene00044655	fbxa-194		coding	V	M162.11
WBGene00044664	F59A6.11		coding	II	F59A6.11
WBGene00044668	C18A3.11		coding	II	C18A3.11
WBGene00044677	ZK353.10		coding	III	ZK353.10
WBGene00044678	B0303.16		coding	III	B0303.16
WBGene00044687	B0563.9		coding	X	B0563.9
WBGene00044699	nhr-286		coding	V	VC5.6
WBGene00044705	T22F3.12		coding	V	T22F3.12
WBGene00044732	T03G11.10		coding	X	T03G11.10
WBGene00044733	W08F4.13		coding	II	W08F4.13
WBGene00044738	folt-3	folt-3 encodes a putative folate transporter, not yet tested for in vitro activity; FOLT-3 is orthologous to human SLC19A1 (OMIM:600424), SLC19A2 (OMIM:603941, mutated in thiamine-responsive megaloblastic anemia syndrome), and SLC19A3 (OMIM:606152, mutated in biotin-responsive basal ganglia disease); FOLT-3 has no obvious function in mass RNAi assays, perhaps because of genetic redundancy with it…	coding	V	C50E3.16
WBGene00044755	C32D5.14		coding	II	C32D5.14
WBGene00044759	T06E6.15		coding	V	T06E6.15
WBGene00044764	W01A8.7		Coding_pseudogene	I	W01A8.7
WBGene00044772	T23E7.6		coding	X	T23E7.6
WBGene00044778	K09C6.10		coding	V	K09C6.10
WBGene00044783	T26H5.10		coding	V	T26H5.10
WBGene00044785	F47E1.5		coding	X	F47E1.5
WBGene00044798	tbx-43		coding	III	Y46E12A.4
WBGene00044803	C02G6.3		coding	V	C02G6.3
WBGene00044892	clec-257		coding	V	Y17D7B.8
WBGene00044998	M199.9		coding	IV	M199.9
WBGene00045069	C08F11.17		coding	IV	C08F11.17
WBGene00045100	K03D3.14		coding	IV	K03D3.14
WBGene00045128	Y116A8C.49		coding	IV	Y116A8C.49
WBGene00045198	K10D11.7		coding	IV	K10D11.7
WBGene00045210	C54D2.6		coding	X	C54D2.6
WBGene00045211	C18D11.9		coding	III	C18D11.9

## Sheet: Genes downregulated 0.8>
Gene WB ID	Gene Public Name	Gene Description (Concise)	Transcript Type	Chr Name	Sequence Name (Gene)
WBGene00000019	abt-1	abt-1 encodes a predicted ATP-binding cassette (ABC) transporter that is a member of the ABCA subfamily of transport proteins; ABT-1 is predicted to function as a transmembrane protein that couples energy to transport of various molecules across membranes, but as loss of abt-1 activity via RNAi results in no obvious defects, the precise role of abt-1 in C. elegans development and/or behavior is n…	coding	IV	C24F3.5
WBGene00000021	abt-3		Coding_pseudogene	IV	F55G11.9
WBGene00000023	abt-5	abt-5 encodes a predicted ATP-binding cassette (ABC) transporter that is a member of the ABCA subfamily of transport proteins; ABT-5 is predicted to function as a transmembrane protein that couples energy to transport of various molecules across membranes, but as loss of abt-5 activity via RNAi results in no obvious defects, the precise role of abt-5 in C. elegans development and/or behavior is n…	coding	I	Y53C10A.9
WBGene00000024	abu-1	abu-1 encodes a transmembrane protein with a predicted signal sequence, a glutamine/asparagine-rich domain and multiple cysteine-rich repeats (DUF139); abu-1 expression is induced by blockage of the unfolded-protein response in the endoplasmic reticulum, and ABU-1 may help protect the organism from damage by improperly folded nascent protein.	coding	V	AC3.3
WBGene00000027	abu-4	abu-4 encodes a transmembrane protein with a predicted signal sequence, a glutamine/asparagine-rich domain and multiple cysteine-rich repeats (DUF139); abu-4 expression is induced by blockage of the unfolded-protein response in the endoplasmic reticulum (ER), and ABU-4 may function within the ER to protect the organism from damage by improperly folded nascent protein; abu-4 expression is enhanced…	coding	V	Y5H2A.3
WBGene00000028	abu-5	abu-5 encodes a transmembrane protein with a predicted signal sequence, a glutamine/asparagine-rich domain and multiple cysteine-rich repeats (DUF139); abu-5 expression is induced by blockage of the unfolded-protein response in the endoplasmic reticulum (ER), and ABU-5 may function within the ER to protect the organism from damage by improperly folded nascent protein.	coding	IV	Y105C5A.4
WBGene00000045	acr-6	acr-6 encodes a nicotinic acetylcholine receptor (nAChR) alpha subunit that is a member of the UNC-38 subgroup of C. elegans nAChRs; ACR-6 is thus predicted to function in regulation of fast neurotransmission.	coding	I	ZK973.5
WBGene00000053	acr-14	acr-14 encodes a protein that contains neurotransmitter-gated ion-channel ligand-binding and transmembrane domains.	coding	II	T05C12.2
WBGene00000082	adt-1	The adt-1 gene encodes a metalloproteinase with disintegrin-like and metalloproteinase with thrombospondin type I motifs (ADAMTS) that is required for male tail morphogenesis.	coding	X	C02B4.1
WBGene00000171	aqp-3	aqp-3 encodes an aquaglyceroporin whose expression in Xenopus oocytes increases water or glycerol permeability five- to seven-fold; loss of AQP-3 activity via mutation or RNAi results in no obvious defects; however, AQP-3, in conjunction with AQP-2, AQP-4, and AQP-8, is weakly required for recovery from hypotonic stress; AQP-3 is expressed in the intestine, excretory cell, seminal vesicle, and va…	coding	IV	Y69E1A.7
WBGene00000173	aqp-5	aqp-5 encodes a putative aquaporin with no known substrate, since AQP-5 expressed in Xenopus oocytes has no effect on water, glycerol, or urea permeability; AQP-5 also has no function in mass RNAi assays, perhaps reflecting genetic redundancy with its paralogs AQP-4 and AQP-6; AQP-5 is expressed in I1 and I2 pharyngeal interneurons, and is orthologous to human AQP8 (OMIM:603750).	coding	V	C35A5.1
WBGene00000185	arg-1	arg-1 encodes a member of the Delta/Serrate/LAG-2 family of transmembrane signaling ligands; arg-1 mediates cell fate decisions during early embryogenesis and in addition, is a downstream target of HLH-8/CeTwist, which binds E box sequences in the arg-1 promoter and is required for fate specification of a subset of mesodermal cells; arg-1 is closely related to apx-1 and lag-2 and is functionally …	coding	X	F31A9.3
WBGene00000296	cat-2	cat-2 encodes the dopamine biosynthetic enzyme tyrosine hydroxylase; mutations in cat-2 affect dopamine levels that in turn affect locomotory slowing in response to food; expressed in dopamanergic as well as other neurons, male spicules, and male ray neurons.	coding	II	B0432.5
WBGene00000430	ceh-5	ceh-5 encodes a homeodomain protein, similar to the human VENTRAL ANTERIOR HOMEO BOX 2 gene (VAX2; OMIM:604295); CEH-5 is dispensable for viability and gross morphology.	coding	I	C16C2.1
WBGene00000432	ceh-7	ceh-7 encodes a homeodomain transcription factor; expressed in cells around the rectum of the male tail.	coding	II	C34C6.8
WBGene00000433	ceh-8	ceh-8 encodes a paired-like homeodomain protein of the Q50 class orthologous to the Rx homeobox protein of humans (RAX; OMIM:601881) and Drosophila (CG10052-PA); CEH-8 and RX belong to one of at least 18 distinct families of paired-like homeodomain proteins, including 12 families in the Q50 class.	coding	I	ZK265.4
WBGene00000434	ceh-9	ceh-9 encodes a homeodomain-containing protein that is related to members of the NK family of homeodomain transcription factors; as a mutation in ceh-9 results in no obvious defects, the precise role of ceh-9 in C. elegans development and/or behavior is not yet known.	coding	I	Y65B4BR.9
WBGene00000440	ceh-17	ceh-17 encodes a phox-2-like homeodomain protein that is a member of the Q50 paired-like class of homeobox proteins and the vertebrate orthologue of Phox2a and Phox2b; that affects ALA and SIA axonal development; ceh-17 affects ALA and SIA antero-posterior axonal growth and navigation, and is expressed in five neurons of the ring ganglia (ALA and the 4 SIAs) with strongest expression in embryos a…	coding	I	D1007.1
WBGene00000445	ceh-22	The ceh-22 gene encodes a NK-2 family homeodomain factor homologous to Drosophila TINMAN and vertebrate Nkx2-5 proteins.	coding	V	F29F11.5
WBGene00000596	col-7	col-7 encodes a member of the collagen superfamily containing collagen triple helix repeats (20 copies); expressed during the L2-to-dauer molt and the L4-to-adult molt.	coding	I	C15A11.5
WBGene00000608	col-19	col-19 encodes a member of the collagen superfamily containing collagen triple helix repeats (20 copies) that is required for normal structure of the alae; expressed during the L2-to-dauer and L4-to-adult molts with strongest expression in adult animals.	coding	X	ZK1193.1
WBGene00000634	col-58		coding	I	F26B1.4
WBGene00000636	col-60		coding	I	F22D6.10
WBGene00000637	col-61		coding	I	C01H6.1
WBGene00000638	col-62		coding	I	C15A11.6
WBGene00000644	col-68		coding	II	C50D2.4
WBGene00000645	col-69		coding	II	K01A2.7
WBGene00000646	col-70		coding	II	H17B01.2
WBGene00000679	col-105		coding	IV	F58F6.2
WBGene00000689	col-115		coding	IV	Y42H9B.1
WBGene00000690	col-116		coding	IV	F17E9.1
WBGene00000694	col-120		coding	IV	Y11D7A.11
WBGene00000703	col-129		coding	IV	M18.1
WBGene00000708	col-135		coding	IV	M199.5
WBGene00000710	col-137		coding	IV	Y51H4A.9
WBGene00000721	col-148		coding	V	C12D8.8
WBGene00000725	col-152		coding	V	F32G8.5
WBGene00000746	col-173		coding	X	F41C6.5
WBGene00000747	col-174		coding	X	F46C8.2
WBGene00000751	col-178		coding	X	C34F6.2
WBGene00000757	col-184		coding	X	F15A2.1
WBGene00000851	cut-1	cut-1 encodes a component of cuticlin, an insoluble residue of the nematode cuticle required for alae formation and radial shrinking during dauer differentiation; expressed specifically in the cuticle of dauer larvae and is secreted by the seam cells.	coding	II	C47G2.1
WBGene00000871	cye-1	cye-1 encodes a homolog of the G1 cell cycle regulator cyclin E; CYE-1 is required for progression through the G1 phase of the cell cycle and for endoreduplication in intestinal cells, and is required maternally both for embryonic development and for the proper execution of several post-embryonic lineages (e.g. vulval development); CYE-1 is provided maternally and expressed ubiquitously in nuclei…	coding	I	C37A2.4
WBGene00000930	dao-4	dao-4 encodes a novel protein, conserved amongst nematodes; dao-4 transcripts are expressed at higher levels in wild-type adult animals than in daf-2 mutant adults at 25C, suggesting that dao-4 expression is positively regulated by DAF-2/insulin-like receptor signaling; reduced dao-4 expression in daf-2 mutants is dependent upon DAF-16.	coding	X	ZC373.6
WBGene00001104	dsl-2	dsl-2 encodes a putative transmembrane protein whose extracellular domain has single DSL and EGF domains in series, somewhat like Delta/LAG-2; DSL-2 belongs to a nematode-specific family of Delta/LAG-2-like proteins that includes DSL-1, -2, -3, -5, -6, and -7.	coding	IV	W09G12.1
WBGene00001164	efn-3	efn-3 encodes a potential GPI-modified ephrin that is, with EFN-2, is required for normal epidermal organization in the male tail; EFN-3, along with EFN-1 and EFN-2, activates the VAB-1 tyrosine kinase in vivo and binds it in vitro, and has a minor role in embryonic epiboly.	coding	X	F15A2.5
WBGene00001237	elc-2	elc-2 encodes a protein containing a Skp1 dimerisation domain that has homology to human transcription elongation factor B (SIII), polypeptide I (15kD, elonginsC).	coding	X	W03H1.2
WBGene00001310	end-1	end-1 encodes a GATA-like transcription factor sufficient to initiate endoderm differentiation and binds to the canonical target DNA sequence WGATAR with specificity similar to GATA-1 and D4 transcription factors; its expression bypasses requirement for maternal SKN-1 and the maternal Wnt signaling pathway in endoderm formation and it activates endoderm differentiation in isolated Xenopus ectoder…	coding	V	F58E10.2
WBGene00001424	fis-1		coding	II	F41G3.4
WBGene00001434	fkh-2	fkh-2 encodes one of 15 C. elegans forkhead transcription factors and is homologous to Drosophila sloppy-paired (slp) and the vertebrate Brain Factor 1 (BF-1, OMIM:164874, expression is restricted to the central nervous system); fkh-2 is required, along with ceh-37, for proper development of the AWB chemosensory neurons; specifically, fkh-2 is required for development of AWB-specific ciliary and …	coding	X	T14G12.4
WBGene00001435	fkh-3	fkh-3 encodes one of 15 C. elegans forkhead transcription factors; loss of fkh-3 activity via RNAi, either singly or in combination with the closely related fkh-4 and fkh-5 genes, results in no obvious abnormalities, suggesting functional redundancy with other genes; an FKH-3 reporter fusion is expressed in most, but not all, cells of the early embryo from the 20- to the 200-cell stage.	coding	X	C29F7.4
WBGene00001437	fkh-5	fkh-5 encodes a member of the forkhead domain transcription factor family.	coding	III	F26A1.2
WBGene00001507	fut-4	fut-4 encodes a member of the glycosyltransferase 10 family.	coding	II	K12H6.3
WBGene00001528	gcy-1	gcy-1 encodes a receptor-type, transmembrane guanylyl cyclase; animals mutant for gcy-1 exhibit a potassium chemotaxis defect; a gcy-1::gfp reporter fusion is expressed in neurons, including ASER, and the intestine.	coding	II	AH6.1
WBGene00001529	gcy-2	gcy-2 encodes a predicted transmembrane guanylyl cyclase; as loss of gcy-2 activity via RNA-mediated interference does not result in any abnormalities, the precise role of GCY-2 in C. elegans development and/or behavior is not yet known; by sequence similarity, however, GCY-2 can be predicted to function in chemosensory signal transduction.	coding	II	R134.2
WBGene00001536	gcy-9	gcy-9 encodes a membrane guanylyl cyclase; gcy-9 expression is reportedly weak and variable in non-neuronal tissues.	coding	X	ZK455.2
WBGene00001614	glr-3	glr-3 encodes a protein that contains a ligand-gated ion channel domain and a receptor family ligand binding domain with similarity to kainate-selective ionotropic glutamate receptor 2 (human GRIK2); expressed in the RIA neuron.	coding	I	K10D3.1
WBGene00001640	gly-15	gly-15 encodes a protein similar to 2/I N-acetylglucosaminyltransferase; gly-15 expressed only in cellular processes that are probably part of the secretory network of the G2 gland cells.	coding	I	C54C8.11
WBGene00001641	gly-16	gly-16 encodes a protein similar to 2/I N-acetylglucosaminyltransferase; gly-16 is expressed in the seam cells during embryonic stages.	coding	I	T15D6.2
WBGene00001642	gly-17	gly-17 encodes a protein similar to 2/I N-acetylglucosaminyltransferase.	coding	I	T15D6.3
WBGene00001643	gly-18	GLY-18 is similar to 2/I N-acetylglucosaminyltransferase.	coding	I	F22D6.11
WBGene00001681	gpc-1	The gpc-1 gene encodes a heterotrimeric guanine nucleotide-binding protein gamma subunit, expressed specifically in sensory neurons, that is involved in taste adaptation.	coding	X	K02A4.2
WBGene00001691	grd-2	grd-2 encodes a hedgehog-like protein, with (from N- to C-terminus) a signal sequence, four Ground domains, an short region of low-complexity sequence, and a Hint/Hog domain; the Hint/Hog domain is predicted to cut GRD-2 into two halves and then covalently link cholesterol to the C-terminus of the Ground domain; the four N-terminal Ground domains are predicted to form one or more cysteine-crossli…	coding	V	F46B3.5
WBGene00001693	grd-4	grd-4 encodes a hedgehog-like protein, with an N-terminal signal sequence and a C-terminal Ground domain; the Ground domain is predicted to form a cysteine-crosslinked protein involved in intercellular signalling, and it has subtle similarity to the N-terminal Hedge domain of HEDGEHOG proteins; GRD-4 is weakly required for normal molting; GRD-4 is also required for normal adult alae formation, gr…	coding	X	T01B10.1
WBGene00001700	grd-11	grd-11 encodes a hedgehog-like protein, with (from N- to C-terminus) a signal sequence, four Ground domains, an short region of low-complexity sequence, and a Hint/Hog domain; the Hint/Hog domain is predicted to cut GRD-2 into two halves and then covalently link cholesterol to the C-terminus of the Ground domain; the four N-terminal Ground domains are predicted to form one or more cysteine-crossl…	coding	V	K02E2.2
WBGene00001703	grd-14	grd-14 encodes a hedgehog-like protein, with an N-terminal signal sequence and a C-terminal Ground domain; the Ground domain is predicted to form a cysteine-crosslinked protein involved in intercellular signalling, and it has subtle similarity to the N-terminal Hedge domain of HEDGEHOG proteins; GRD-14 is required for normal growth to full size, locomotion, and vulval morphogenesis; all of these …	coding	X	T01B10.2
WBGene00001704	grd-15	grd-15 encodes a hedgehog-like protein, with an N-terminal signal sequence and a C-terminal Ground domain; GRD-15 is expressed in amphid socket cells; the Ground domain is predicted to form a cysteine-crosslinked protein involved in intercellular signalling, and it has subtle similarity to the N-terminal Hedge domain of HEDGEHOG proteins; grd-15 has no obvious function in RNAi assays.	coding	I	Y87G2A.15
WBGene00001720	grl-11	grl-11 encodes a hedgehog-like protein, with an N-terminal signal sequence and a C-terminal Ground-like (Grl) domain; GRL-11 is expressed in larval pharynx; the Grl domain is predicted to form a cysteine-crosslinked protein involved in intercellular signalling, and it has subtle similarity to the N-terminal Hedge domain of HEDGEHOG proteins.	coding	III	ZK512.9
WBGene00001731	grl-22	grl-22 encodes a hedgehog-like protein, with an N-terminal signal sequence, a central proline-rich low-complexity region, and a C-terminal Ground-like (Grl) domain; the Grl domain is predicted to form a cysteine-crosslinked protein involved in intercellular signalling, and it has subtle similarity to the N-terminal Hedge domain of HEDGEHOG proteins.	coding	III	W03A5.3
WBGene00001733	grl-24	grl-24 encodes a hedgehog-like protein, with an N-terminal signal sequence and a C-terminal Ground-like (Grl) domain; GRL-24 is expressed in body wall muscle and intestine; the Grl domain is predicted to form a cysteine-crosslinked protein involved in intercellular signalling, and it has subtle similarity to the N-terminal Hedge domain of HEDGEHOG proteins.	coding	IV	F11E6.2
WBGene00001738	grl-29	grl-29 encodes a hedgehog-like protein, with an N-terminal signal sequence, a central low-complexity region, and a C-terminal Ground-like (Grl) domain; GRL-29 is expressed in larval neurons; the Grl domain is predicted to form a cysteine-crosslinked protein involved in intercellular signalling, and it has subtle similarity to the N-terminal Hedge domain of HEDGEHOG proteins.	coding	V	T24A6.18
WBGene00001771	gst-23		coding	V	T28A11.11
WBGene00001818	haf-8	The haf-8 gene encodes a homolog of human CHM, which when mutated leads to choroideraemia (OMIM:303100).	coding	IV	Y57G11C.1
WBGene00001839	hdl-1		coding	IV	ZK829.2
WBGene00001952	hlh-6		coding	II	T15H9.3
WBGene00001961	hlh-17	hlh-17 encodes a basic helix-loop-helix (bHLH) transcription factor that is most closely related to Drosophila and vertebrate Olig proteins; in C. elegans, HLH-17 is essential for larval development, egg-laying, and chemotaxis to potassium and sodium ions; an hlh-17::gfp promoter fusion is expressed in the cephalic sheath (CEPsh) glia at all developmental stages and some ventral nerve cord motorn…	coding	IV	F38C2.2
WBGene00001965	hlh-26	hlh-26 encodes a REF-1-like protein with two bHLH domains that represses lag-2 transcription in ABa descendants (in response to a Notch signal, redundantly with REF-1, HLH-27, HLH-29, and perhaps HLH-28) and tbx-37 transcription in EMS descendants (independently of Notch, redundantly with REF-1, HLH-27, HLH-29, and perhaps HLH-28); lag-2 repression by HLH-26 may require UNC-37; HLH-26's paralogs …	coding	II	C17C3.8
WBGene00001968	hlh-29	hlh-29 encodes a REF-1-like protein with two bHLH domains that represses lag-2 transcription in ABa descendants (in response to a Notch signal, redundantly with REF-1, HLH-26, and HLH-27) and tbx-37 transcription in EMS descendants (independently of Notch, redundantly with REF-1, HLH-26, HLH-27, and perhaps HLH-28); HLH-29 is identical to residues 24-262 of HLH-28, shares near-identical promoter …	coding	X	F31A3.4
WBGene00002011	hsp-12.2	hsp-12.2 encodes a small heat-shock protein that forms heterotetramers with HSP-12.3 and has no chaperone-like activity; structurally, HSP-12.2 is mostly a beta-sheet; at least one HSP-12 (which may or may not be HSP-12.2) is ubiquitously expressed in L1 larvae, and later expressed in adult spermatids (and perhaps spermatocytes), and some adult vulval cells.	coding	III	C14B9.1
WBGene00002104	ins-21	ins-21 encodes an insulin-like peptide.	coding	III	M04D8.1
WBGene00002106	ins-23	ins-23 encodes an insulin-like peptide of the insulin superfamily of proteins (OMIM:176730, 147440); INS-23 is one of 38 insulin-like peptides in C. elegans, and is expressed in amphid sensory neurons, labial neurons, the nerve ring, and ventral nerve cord neurons; as loss of INS-23 function via RNA-mediated interference does not results in any abnormalities, the precise role of INS-23 in C. eleg…	coding	III	M04D8.3
WBGene00002111	ins-28	ins-28 encodes an insulin-like peptide.	coding	I	ZC334.9
WBGene00002193	kin-5	kin-5 encodes a predicted protein tyrosine kinase that is most closely related to the non-receptor tyrosine kinases Fes/Fps and Fer that contain an SH2 domain and a tyrosine kinase domain (OMIM:190030, murine Fes appears to be required for hemopoietic homeostasis); as loss of kin-5 activity via large-scale RNAi screens does not result in any obvious abnormalities, the precise role of kin-5 in C. …	coding	IV	T13H10.1
WBGene00002204	kin-21		coding	IV	W08D2.8
WBGene00002208	kin-26		coding	IV	T06C10.6
WBGene00002601	let-381	let-381 encodes a forkhead transcription factor and was identified in a screen for essential genes; let-381 is essential for development at different times as mutants exhibit embryonic and early larval lethality, with a few developing to sterile adults; inactivation of let-381 using RNA interference results in adults with mesodermal cell lineage defects and a reduced number of coelomocytes; repor…	coding	I	F26B1.7
WBGene00003104	mab-7	mab-7 encodes a protein with a hydrophobic type II transmembrane region at the N-terminus, an EGF-like motif, a ShKT motif and a long C-terminus; mab-7 is involved in morphogenesis of the male tail, specifically affecting the structural cells, neuronal processes and the hypodermal sheath of the sensory rays, as such, it affects mating in males; a mab-7 promoter-gfp construct is expressed in hypod…	coding	X	ZC13.4
WBGene00003114	mab-23	mab-23 encodes a DNA binding transcription factor of the DM (DOUBLESEX/MAB-3) class that is required for morphogenesis of the posterior hypodermis, spicules, and proctodeum in male tails, for the patterning of posterior male sensory neurons, and for normal turning during male mating; mab-23 interacts with egl-5 and with a TGF-beta-related signaling pathway, while having functions independent of m…	coding	V	C32C4.5
WBGene00003377	mls-2	mls-2 encodes a homeodomain protein of the HMX family; during postembryonic development, MLS-2 is required for cell proliferation, cleavage orientation, and fate specification in the mesodermal M lineage; in regulating M lineage proliferation and fate specification, MLS-2 appears to act upstream of CYE-1/cyclin E and HLH-1/CeMyoD, respectively, the latter of which is not expressed in the M lineag…	coding	X	C39E6.4
WBGene00003526	nas-7	nas-7 encodes an astacin-like metalloprotease; a NAS-7::GFP reporter fusion is first expressed in embryos just prior to hatching and, in adult animals, is seen in anterior cells adjacent to the pharyngeal metacarpus and terminal bulb.	coding	II	C07D10.4
WBGene00003531	nas-12	nas-12 encodes an astacin-like metalloprotease; large-scale expression studies reveal that a nas-12::GFP promoter fusion is expressed in the intestine and in the pharyngeal and rectal gland cells.	coding	IV	C24F3.3
WBGene00003532	nas-13	nas-13 encodes an astacin-like metalloprotease.	coding	X	F39D8.4
WBGene00003533	nas-14	nas-14 encodes an astacin-like metalloprotease; large-scale expression studies reveal that a nas-14::GFP promoter fusion is expressed in the pharynx.	coding	IV	F09E8.6
WBGene00003537	nas-18	nas-18 encodes an astacin-like metalloprotease; loss of nas-18 activity via RNAi results in a reduction of fat content suggesting an abnormality in lipid metabolism.	coding	V	K03B8.3
WBGene00003539	nas-20	nas-20 encodes an astacin-like metalloprotease.	coding	V	T11F9.3
WBGene00003540	nas-21	nas-21 encodes an astacin-like metalloprotease.	coding	V	T11F9.5
WBGene00003541	nas-22	nas-22 encodes an astacin-like metalloprotease; large-scale expression studies reveal that a nas-22::GFP promoter fusion is expressed in the uterus, uterine and vulval muscles, and uterine seam cell.	coding	V	T11F9.6
WBGene00003542	nas-23	nas-23 encodes an astacin-like metalloprotease.	coding	II	R10H1.5
WBGene00003548	nas-30		coding	I	Y95B8A.1
WBGene00003552	nas-36	nas-36 encodes an astacin-like protease; nas-36 activity is required for molting; a nas-36::gfp reporter is expressed in hypodermal cells.	coding	I	C26C6.3
WBGene00003574	ncx-9	ncx-9 encodes a putative Na[+]/Ca[2+] exchanger of uncertain stoichiometry and affinity, orthologous to human SLC24A6 and paralogous to NCX-6/-8 and NCX-10; NCX-9 may function intracellularly; NCX-9 has tandem Calx-alpha domains predicted to carry out ion transport; NCX-9 has no obvious function in mass RNAi assays.	coding	V	C13D9.8
WBGene00003662	nhr-72		coding	II	C17A2.8
WBGene00003665	nhr-75		coding	II	C49D10.6
WBGene00003667	nhr-77		coding	I	T15D6.6
WBGene00003701	nhr-111	nhr-111 encodes a member of the nuclear receptor superfamily; by homology, NHR-111 is predicted to function as a ligand-dependent transcriptional regulator, but as loss of nhr-111 activity via large-scale RNAi screens does not result in any abnormalities, the precise role of NHR-111 in C. elegans development and/or behavior is not yet known; an nhr-111 reporter construct is expressed in embryos a…	coding	V	F44G3.9
WBGene00003808	npr-2		coding	IV	T05A1.1
WBGene00003906	paf-1	paf-1 encodes one of two C. elegans homologs of mammalian Type II platelet-activating factor-acetylhydrolase (PAF-AH).	coding	I	W03G9.6
WBGene00003937	pax-1		coding	V	K07C11.1
WBGene00003987	pes-23		coding	X	F14B8.3
WBGene00004078	pos-1	pos-1 encodes a CCCH-type zinc-finger protein; during embryogenesis, maternally provided POS-1 is essential for proper fate specification of germ cells, intestine, pharynx, and hypodermis; POS-1's role in cell fate specification is likely as a translational regulator, as POS-1 is required, in posterior blastomeres, for positive regulation of apx-1 mRNA translation and negative regulation of glp-1…	coding	V	F52E1.1
WBGene00004098	pqn-2	The protein product of this gene is predicted to contain a glutamine/asparagine (Q/N)-rich ('prion') domain, by the algorithm of Michelitsch and Weissman (as of the WS77 release of WormBase, i.e., in wormpep77).	coding	V	AC3.4
WBGene00004100	pqn-8	The protein product of this gene is predicted to contain a glutamine/asparagine (Q/N)-rich ('prion') domain, by the algorithm of Michelitsch and Weissman (as of the WS77 release of WormBase, i.e., in wormpep77).	coding	III	C05B5.3
WBGene00004127	pqn-40	The protein product of this gene is predicted to contain a glutamine/asparagine (Q/N)-rich ('prion') domain, by the algorithm of Michelitsch and Weissman (as of the WS77 release of WormBase, i.e., in wormpep77).	coding	X	F52D1.3
WBGene00004149	pqn-66	The protein product of this gene is predicted to contain a glutamine/asparagine (Q/N)-rich ('prion') domain, by the algorithm of Michelitsch and Weissman (as of the WS77 release of WormBase, i.e., in wormpep77).	coding	II	T16A1.7
WBGene00004150	pqn-67	The protein product of this gene is predicted to contain a glutamine/asparagine (Q/N)-rich ('prion') domain, by the algorithm of Michelitsch and Weissman (as of the WS77 release of WormBase, i.e., in wormpep77).	coding	V	T16G1.1
WBGene00004153	pqn-71	The protein product of this gene is predicted to contain a glutamine/asparagine (Q/N)-rich ('prion') domain, by the algorithm of Michelitsch and Weissman (as of the WS77 release of WormBase, i.e., in wormpep77).	coding	V	T23F1.6
WBGene00004159	pqn-78	The protein product of this gene is predicted to contain a glutamine/asparagine (Q/N)-rich ('prion') domain, by the algorithm of Michelitsch and Weissman (as of the WS77 release of WormBase, i.e., in wormpep77).	coding	IV	Y105C5A.5
WBGene00004160	pqn-79	The protein product of this gene is predicted to contain a glutamine/asparagine (Q/N)-rich ('prion') domain, by the algorithm of Michelitsch and Weissman (as of the WS77 release of WormBase, i.e., in wormpep77).	coding	IV	Y105C5A.6
WBGene00004165	pqn-84	The protein product of this gene is predicted to contain a glutamine/asparagine (Q/N)-rich ('prion') domain, by the algorithm of Michelitsch and Weissman (as of the WS77 release of WormBase, i.e., in wormpep77).	coding	III	Y41C4A.5
WBGene00004170	pqn-90	The protein product of this gene is predicted to contain a glutamine/asparagine (Q/N)-rich ('prion') domain, by the algorithm of Michelitsch and Weissman (as of the WS77 release of WormBase, i.e., in wormpep77).	coding	IV	Y73F8A.8
WBGene00004177	pqn-98	The protein product of this gene is predicted to contain a glutamine/asparagine (Q/N)-rich ('prion') domain, by the algorithm of Michelitsch and Weissman (as of the WS77 release of WormBase, i.e., in wormpep77).	coding	V	ZK488.7
WBGene00004231	ptr-17	ptr-17 encodes a divergent ortholog of Drosophila and human PTCHD3, which defines one of seven paralogous families of sterol sensing domain (SSD) proteins; PTR-17 is required for normal adult alae formation.	coding	I	Y18D10A.7
WBGene00004234	ptr-20	ptr-20 encodes a nematode-specific member of the sterol sensing domain (SSD) proteins, distantly paralogous to Drosophila PATCHED (PTC) and human PTCH (OMIM:601309, mutated in basal cell nevus syndrome); PTR-20 is weakly required for normal molting from L3 to adult stages male tail development; PTR-20 is also required for normal adult alae formation, growth to full size, and locomotion.	coding	II	Y53F4B.28
WBGene00004241	puf-5	puf-5 encodes a Pumilio protein; PUF-5 is required, redundantly with PUF-6/7, for translational repression of glp-1 mRNA in oocytes (via specific elements in the 3' UTR site), and for normal oocyte maturation (growth, organization, nuclear enlargement, yolk uptake, and localization of RME-2 to the plasma membrane) and early embryogenesis (cell divisions and eggshell formation); since glp-1 mutati…	coding	II	F54C9.8
WBGene00004301	ram-5	ram-5 encodes a novel transmembrane protein; during male tail development, ram-5 activity is required in ray structural cells for proper sensory ray morphogenesis; a RAM-5::GFP fusion protein is expressed in all of the ray structural cells of the male tail, as well as additional sensory support cells in both hermaphrodites and males, including those of the inner labial sensilla as well as the ADE…	coding	X	T24C2.1
WBGene00004354	rgs-11		coding	X	F45B8.1
WBGene00004374	rme-2	rme-2 encodes a member of the low-density lipoprotein (LDL) receptor superfamily; RME-2 functions as the C. elegans yolk receptor whose activity is required for yolk uptake during oogenesis; RME-2 is expressed in developing oocytes where it localizes at or near the cell surface.	coding	IV	T11F8.3
WBGene00004402	rom-3		coding	IV	Y116A8C.14
WBGene00004455	rpl-42		coding	II	C09H10.1
WBGene00004812	skr-6	The skr-6 gene encodes a homolog of Skp1 in S. cerevisiae that has no known function in vivo, since skr-6(RNAi) animals are at least superficially normal.	coding	V	Y37H2C.2
WBGene00004813	skr-7	The skr-7 gene encodes a homolog of Skp1 in S. cerevisiae that is required for posterior body morphogenesis, embryonic and larval development, and cell proliferation.	coding	V	Y47D7A.1
WBGene00004817	skr-11	The skr-11 gene encodes a homolog of Skp1 in S. cerevisiae that has no known function in vivo, since skr-11(RNAi) animals are at least superficially normal.	Coding_pseudogene	V	F13A7.9
WBGene00004820	skr-14	The skr-14 gene encodes a homolog of Skp1 in S. cerevisiae that has no known function in vivo, since skr-14(RNAi) animals are at least superficially normal.	coding	V	Y47D7A.8
WBGene00004877	smf-2	smf-2 encodes one of three C. elegans divalent-metal ion transporters (DMTs) orthologous to the mammalian DMT1 transporters and Saccharomyces cerevisiae Smf proteins; in C. elegans, SMF-2 appears to function as both a manganese and iron transporter that regulates metal content; mutations in smf-2 display a decreased tolerance to manganese exposure; SMF-2 is expressed mainly in the marginal pharyn…	coding	X	K11G12.3
WBGene00004904	snf-5		coding	II	Y46G5A.30
WBGene00004908	snf-9		coding	IV	C49C3.1
WBGene00004909	snf-10	snf-10 encodes a member of the sodium:neurotransmitter symporter family.	coding	V	Y32F6A.2
WBGene00004966	spe-12	spe-12 encodes a novel protein with a single transmembrane domain; spe-12 is required for hermaphrodite spermatogenesis or sperm activation but not for male-derived sperm activation (sperm activation is the morphogenesis of a round non-motile spermatid to an amoeboid crawling sperm); however, mutant hermaphrodite spe-12 spermatids can transactivate and form functional sperm during mating with mal…	coding	I	T02E1.1
WBGene00004992	spp-7		coding	IV	ZK616.9
WBGene00005013	F43G6.6	F43G6.6 encodes a PHD and JmjC domain-containing protein that is a member of a family of proteins containing members, such as F29B9.2 and human PHF8, with histone demethylase activity.	coding	II	F43G6.6
WBGene00005030	sra-4	sra-4 encodes a predicted chemosensory receptor.	coding	II	AH6.8
WBGene00005032	sra-6	sra-6 encodes a seven-transmembrane chemosensory receptor; an sra-6::GFP fusion reporter is expressed in the ASH (strongly) and ASI (weakly) amphid sensory neurons, the PVQ interneurons, and in the SPD and SPV male spicule neurons; sra-6 expression in the ASH neurons is positively regulated by KIN-29, a serine/threonine kinase, acting through the HDA-4 class II histone deacetylase and the MEF-2 M…	coding	II	AH6.10
WBGene00005033	sra-7	sra-7 encodes a seven transmembrane receptor predicted to function as a G protein-coupled chemosensory receptor; an SRA-7::GFP fusion protein is expressed in the ASK amphid sensory neurons.	coding	II	AH6.11
WBGene00005034	sra-8		coding	II	AH6.12
WBGene00005035	sra-9		coding	II	AH6.14
WBGene00005043	sra-17		coding	I	F28C12.1
WBGene00005044	sra-18		coding	I	F28C12.2
WBGene00005050	sra-24		coding	I	T06G6.2
WBGene00005055	sra-29		coding	II	F18C5.8
WBGene00005067	srb-2		coding	II	C27D6.9
WBGene00005068	srb-3		coding	II	C27D6.8
WBGene00005073	srb-8		coding	III	F37C12.15
WBGene00005079	srd-1	srd-1 encodes a seven transmembrane chemosensory receptor; SRD-1 is expressed in the ASI chemosensory neurons; SRD-1 expression in ASI is repressed in the presence of dauer pheromone at concentrations lower than that which induces dauer formation.	coding	II	F33H1.5
WBGene00005087	srd-9		coding	V	T09D3.1
WBGene00005101	srd-23		coding	IV	Y40H7A.5
WBGene00005112	srd-34		coding	V	F32G8.1
WBGene00005122	srd-44		coding	X	F17A2.8
WBGene00005124	srd-46		coding	X	F17A2.10
WBGene00005148	srd-71		coding	V	C13B7.4
WBGene00005179	srg-22		coding	II	Y25C1A.10
WBGene00005183	srg-26		coding	V	C10G8.1
WBGene00005184	srg-27		coding	V	T09D3.7
WBGene00005185	srg-28		coding	V	T09D3.2
WBGene00005186	srg-29		coding	V	T09D3.6
WBGene00005188	srg-31		coding	V	T07H8.5
WBGene00005201	srg-44		coding	V	F31E9.2
WBGene00005204	srg-47		coding	V	C53A5.8
WBGene00005207	srg-50		coding	IV	Y43B11AR.2
WBGene00005212	srg-55		coding	V	W09D12.2
WBGene00005218	srg-61		coding	V	C24B9.11
WBGene00005221	srg-64		coding	X	ZK678.6
WBGene00005222	srg-65		coding	V	T05C3.8
WBGene00005225	srg-68		coding	V	ZC317.5
WBGene00005227	srh-1		coding	V	T11F9.18
WBGene00005237	srh-11		coding	X	R09F10.6
WBGene00005243	srh-18		coding	V	C50B6.5
WBGene00005244	srh-19		coding	X	F19G12.5
WBGene00005247	srh-22		coding	V	C02E7.4
WBGene00005263	srh-40		coding	III	Y40D12A.3
WBGene00005270	srh-47		coding	V	T03F7.4
WBGene00005275	srh-52		coding	V	R08H2.7
WBGene00005280	srh-57		coding	II	Y49F6A.2
WBGene00005289	srh-68		coding	II	T21B4.5
WBGene00005297	srh-76		coding	V	F26F12.6
WBGene00005300	srh-79		coding	V	C04F2.1
WBGene00005304	srh-83		coding	V	F09G2.7
WBGene00005308	srh-87		coding	V	H27D07.6
WBGene00005309	srh-88		coding	V	C44C3.9
WBGene00005313	srh-92		coding	V	F25E5.13
WBGene00005331	srh-112		coding	V	T19C9.2
WBGene00005335	srh-116		coding	V	Y61B8A.1
WBGene00005337	srh-118		coding	V	K03D7.6
WBGene00005349	srh-132		coding	V	T27C5.5
WBGene00005351	srh-134		coding	V	Y59A8B.4
WBGene00005353	srh-136		coding	V	F36D3.6
WBGene00005355	srh-138		coding	V	T08G3.12
WBGene00005356	srh-139		coding	V	F57E7.3
WBGene00005358	srh-141		coding	V	T08G3.5
WBGene00005361	srh-145		coding	V	F26D2.4
WBGene00005371	srh-155		Coding_pseudogene	V	F40D4.2
WBGene00005375	srh-159		coding	V	F40D4.3
WBGene00005381	srh-165		coding	V	C41G6.9
WBGene00005395	srh-180		coding	V	F57G8.1
WBGene00005406	srh-193		coding	V	F47D2.9
WBGene00005412	srh-201		coding	V	R03H4.9
WBGene00005415	srh-204		coding	V	E03D2.3
WBGene00005417	srh-207		coding	V	ZK262.1
WBGene00005418	srh-208	This gene encodes a protein containing an F-box, a motif predicted to mediate protein-protein interactions either with homologs of yeast Skp-1p or with other proteins.	coding	V	C43D7.6
WBGene00005421	srh-211		coding	V	D1065.5
WBGene00005425	srh-215		coding	V	T20B3.3
WBGene00005430	srh-220		coding	IV	F47C12.5
WBGene00005435	srh-227		coding	IV	C35D6.2
WBGene00005437	srh-229		coding	V	C04F2.4
WBGene00005440	srh-233		coding	V	Y113G7A.1
WBGene00005443	srh-236		coding	V	Y68A4A.9
WBGene00005452	srh-246		coding	V	F31F4.18
WBGene00005454	srh-248		coding	V	H05B21.2
WBGene00005461	srh-255		coding	V	F28B1.8
WBGene00005470	srh-264		coding	V	T06E6.8
WBGene00005476	srh-270		coding	V	F37B4.5
WBGene00005478	srh-272		coding	V	F37B4.4
WBGene00005479	srh-274		coding	II	C32B5.2
WBGene00005482	srh-277		coding	V	K05D4.6
WBGene00005491	srh-287		coding	V	C47A10.9
WBGene00005494	srh-290		coding	V	C47A10.11
WBGene00005513	sri-1		coding	V	F36G9.8
WBGene00005521	sri-9		coding	V	Y102A5C.29
WBGene00005525	sri-13		coding	I	M01G12.13
WBGene00005532	sri-20		coding	V	AC3.1
WBGene00005539	sri-27		coding	V	ZK697.4
WBGene00005546	sri-34		coding	II	Y27F2A.7
WBGene00005555	sri-43		coding	II	T10D4.10
WBGene00005559	sri-47		coding	II	F22E5.4
WBGene00005566	sri-54		coding	II	T10D4.8
WBGene00005569	sri-57		coding	II	F22E5.16
WBGene00005577	sri-65		coding	V	F13A7.8
WBGene00005578	sri-66		coding	V	F28B1.6
WBGene00005582	sri-70		coding	V	Y61B8B.1
WBGene00005589	sri-77		coding	II	D2062.9
WBGene00005590	sri-78		coding	II	Y27F2A.2
WBGene00005591	srj-1		coding	IV	ZK829.8
WBGene00005593	srj-5		coding	V	F31F4.16
WBGene00005597	srj-9		coding	V	T20C4.1
WBGene00005598	srj-10		coding	V	F14H3.1
WBGene00005604	srj-16		coding	V	T06A1.2
WBGene00005606	srj-18		coding	V	R05D8.2
WBGene00005609	srj-21		coding	V	F28H7.11
WBGene00005617	srj-32		coding	V	F07G11.5
WBGene00005625	srj-42		coding	IV	Y73F8A.3
WBGene00005635	srj-57		coding	V	T03D3.14
WBGene00005665	sru-2		coding	IV	C33A12.13
WBGene00005666	sru-3		coding	IV	C33A12.11
WBGene00005667	sru-4		coding	IV	C33A12.10
WBGene00005672	sru-9		coding	IV	Y45F10B.11
WBGene00005676	sru-13		coding	IV	F53B2.4
WBGene00005692	sru-29		coding	V	C50C10.2
WBGene00005696	sru-33		coding	V	C50C10.8
WBGene00005700	sru-37		coding	V	C50C10.1
WBGene00005705	sru-42		coding	V	C55A1.8
WBGene00005722	srv-11		coding	IV	H25K10.3
WBGene00005723	srv-12		coding	IV	T04B2.4
WBGene00005724	srv-13		coding	IV	Y73B6BL.39
WBGene00005739	srv-28		coding	IV	T13A10.14
WBGene00005740	srv-29		coding	IV	T13A10.6
WBGene00005743	srv-32		coding	IV	T13A10.12
WBGene00005744	ops-1		coding	IV	T13A10.13
WBGene00005756	srw-9		coding	III	ZC482.8
WBGene00005757	srw-10		coding	III	ZC482.6
WBGene00005762	srw-15		coding	V	C41G6.3
WBGene00005777	srw-30		coding	V	K10G4.9
WBGene00005778	srw-31		coding	V	K03D7.2
WBGene00005781	srw-34		coding	V	F36D3.13
WBGene00005789	srw-42		coding	V	F14F8.11
WBGene00005791	srw-44		coding	V	F14F8.6
WBGene00005794	srw-47		coding	V	K10G4.2
WBGene00005795	srw-48		coding	V	F26D2.9
WBGene00005798	srw-51		coding	V	F40D4.8
WBGene00005812	srw-65		coding	V	Y38H6C.2
WBGene00005813	srw-66		coding	II	Y57G7A.4
WBGene00005824	srw-77		coding	V	W06G6.8
WBGene00005826	srw-79		coding	II	T11F1.5
WBGene00005838	srw-91		coding	V	K04F1.4
WBGene00005843	srw-96		coding	V	K04F1.2
WBGene00005846	srw-99		coding	V	Y46H3C.2
WBGene00005850	srw-103		coding	V	ZK697.5
WBGene00005856	srw-109		coding	V	ZK488.9
WBGene00005862	srw-115		coding	V	K12D9.4
WBGene00005879	srw-132		coding	V	T05B4.5
WBGene00005884	srw-137		coding	V	H27D07.4
WBGene00005885	srw-138		coding	V	C44C3.3
WBGene00005888	srw-141		coding	V	H27D07.2
WBGene00005893	srx-2		coding	V	R03H4.2
WBGene00005897	srx-6		coding	V	F07G11.8
WBGene00005907	srx-16		coding	V	T07H8.1
WBGene00005911	srx-20		coding	IV	R13H7.1
WBGene00005917	srx-26		coding	V	R05D8.4
WBGene00005919	srx-28		coding	V	R05D8.5
WBGene00005924	srx-33		coding	V	T01C4.3
WBGene00005937	srx-46		coding	V	E02C12.2
WBGene00005944	srx-53		coding	V	T27C5.2
WBGene00005945	srx-54		coding	V	Y102A5C.22
WBGene00005949	srx-58		coding	V	C29F3.6
WBGene00005950	srx-59		coding	V	T07H8.3
WBGene00005957	srx-66		coding	V	K07C6.9
WBGene00005958	srx-67		coding	V	K07C6.10
WBGene00005979	srx-88		coding	V	F43A11.1
WBGene00005981	srx-90		coding	V	H12C20.5
WBGene00005986	srx-95		coding	II	F41G3.11
WBGene00006003	srx-112		coding	II	T24E12.8
WBGene00006007	srx-116		coding	V	W05B10.5
WBGene00006016	srx-125		coding	V	F32H5.6
WBGene00006022	srx-131		coding	V	F09F3.2
WBGene00006026	srx-135		coding	V	F09F3.11
WBGene00006028	srx-137		coding	V	F09F3.13
WBGene00006048	ssp-31		coding	I	ZK1225.6
WBGene00006052	ssq-3		coding	IV	ZC477.1
WBGene00006060	sth-1		coding	V	ZC513.12
WBGene00006077	str-9		coding	V	F57A10.1
WBGene00006085	str-18		coding	V	T23D5.6
WBGene00006090	str-23		coding	V	C55A1.5
WBGene00006092	str-25		coding	V	F44G3.11
WBGene00006093	str-27		coding	V	T23D5.1
WBGene00006106	str-41		coding	V	R13D7.1
WBGene00006110	str-45		coding	V	T09F5.3
WBGene00006121	str-56		coding	V	T06C12.3
WBGene00006124	str-60		coding	V	T06C12.1
WBGene00006125	str-61		coding	V	F14F8.1
WBGene00006126	str-63		coding	V	C17B7.1
WBGene00006133	str-71		coding	V	T23F1.4
WBGene00006137	str-77		coding	V	W06D12.4
WBGene00006140	str-81		coding	V	T26H2.6
WBGene00006151	str-93		coding	V	F59A1.14
WBGene00006154	str-97		coding	V	F10A3.8
WBGene00006156	str-101		coding	V	Y6E2A.2
WBGene00006158	str-103		coding	V	F44G3.1
WBGene00006159	str-106		coding	V	K05D4.2
WBGene00006162	str-111		coding	V	F10A3.15
WBGene00006166	str-115		coding	V	F07B10.3
WBGene00006167	str-116		coding	V	F07B10.2
WBGene00006176	str-125		coding	V	T05E12.1
WBGene00006180	str-131		coding	V	C09H5.6
WBGene00006183	str-135		coding	V	F21F8.10
WBGene00006186	str-139		coding	V	ZC513.9
WBGene00006187	str-138		coding	V	ZC513.11
WBGene00006188	str-140		coding	V	C09H5.3
WBGene00006190	str-143		coding	V	C09H5.4
WBGene00006192	str-145		coding	V	F58G4.7
WBGene00006193	str-146		coding	V	F58G4.6
WBGene00006195	str-148		coding	II	M01D1.1
WBGene00006196	str-149		coding	V	Y32B12B.5
WBGene00006202	str-156		coding	IV	Y9C9A.11
WBGene00006204	str-159		coding	IV	Y9C9A.18
WBGene00006206	str-161		coding	IV	T08B6.3
WBGene00006207	str-162		coding	IV	E03H12.1
WBGene00006208	str-163		coding	IV	Y9C9A.3
WBGene00006210	str-165		coding	V	F55B12.6
WBGene00006217	str-173		coding	IV	Y17G9A.1
WBGene00006230	str-188		coding	V	F40F9.4
WBGene00006232	str-193		coding	V	C50C10.6
WBGene00006241	str-208		coding	V	F26G5.2
WBGene00006247	str-214		coding	V	C31A11.9
WBGene00006251	str-220	str-220 encodes a seven transmembrane chemoreceptor; microarray analyses indicate that str-220 is expressed at higher levels in the AWB olfactory neurons than the AFD thermosensory neurons; anatomical expression studies confirm expression in the AWB neurons; expression of str-220 in AWB is regulated, in part, by the KIN-29 Ser/Thr kinase.	coding	IV	C42D4.9
WBGene00006255	str-224		coding	V	K10C9.8
WBGene00006259	str-228		coding	V	C07G3.5
WBGene00006265	str-236		coding	V	K02H11.3
WBGene00006266	str-238		coding	V	R09E12.4
WBGene00006271	str-244		coding	V	C50H11.9
WBGene00006419	oac-39		coding	V	R02C2.3
WBGene00006435	stdh-4	stdh-4 encodes a putative steroid dehydrogenase expressed in larval and adult pharynx; STDH-4 is orthologous to human HSD17B3 (OMIM:605573, mutated in pseudohermaphroditism), HSD17B12 (OMIM:609574), and HSDL1, and paralogous to LET-767 and STDH-1/-3; STDH-4 has no obvious function in mass RNAi assays.	coding	V	F25G6.5
WBGene00006449	tag-76	alg-4 encodes an Argonaute (AGO) protein that is a member of the AGO clade of Argonaute small RNA-binding proteins; together with its paralog, alg-3, alg-4 is required for normal brood sizes at elevated temperatures, specifically for the process of spermiogenesis in which spermatids are converted to mobile ameboid sperm; alg-3/4 is also required for accumulation of male germline-specific 26G-RNAs…	coding	III	ZK757.3
WBGene00006549	tbx-30		coding	IV	Y59E9AR.3
WBGene00006555	tbx-36		coding	IV	ZK829.5
WBGene00006559	tbx-40		coding	IV	Y73F8A.17
WBGene00006560	tbx-41		coding	X	T26C11.1
WBGene00006620	try-2	try-2 encodes a homolog of human TRYP1 and ELA2; mutation of human TRYP1 or ELA2 leads, respectively, to hereditary pancreatitis (OMIM:276000) or cyclic haematopoiesis (OMIM:162800).	coding	IV	C07G1.1
WBGene00006625	try-7		coding	I	ZC581.6
WBGene00006645	tsp-19		coding	I	D2092.7
WBGene00006927	vit-3	vit-3 encodes a vitellogenin, a precursor of the lipid-binding protein related to vertebrate vitellogenins and mammalian ApoB-100, a core LDL particle constituent (OMIM:107730); VIT-3 is a major yolk component, but as loss of VIT-3 activity via RNA-mediated interference (RNAi) does not result in any abnormalities, VIT-3 likely functions redundantly with other vitellogenins to provide essential nu…	coding	X	F59D8.1
WBGene00006928	vit-4		coding	X	F59D8.2
WBGene00006929	vit-5	vit-5 encodes a vitellogenin, a lipid-binding protein precursor related to vertebrate vitellogenins and mammalian ApoB-100, a core LDL particle constituent; by homology, VIT-5 is predicted to function as a lipid transport protein; loss of vit-5 activity via large-scale RNA-mediated interference (RNAi) screens indicates that VIT-5 is required for embryogenesis and normal rates of postembryonic gro…	coding	X	C04F6.1
WBGene00006950	wrt-4	wrt-4 encodes a hedgehog-like protein, with (from N- to C-terminus) a signal sequence, a Wart domain, an short region of low-complexity sequence, and a Hint/Hog domain; WRT-4 is expressed strongly in hypodermal syncytia hyp6-hyp10 from 3-fold embryos to adults; the Hint/Hog domain is predicted to cut WRT-4 into two halves and then covalently link cholesterol to the C-terminus of the Wart domain; …	coding	X	ZK678.5
WBGene00006953	wrt-7	wrt-7 encodes a hedgehog-like protein, with (from N- to C-terminus) a signal sequence, a Wart domain, and a Hint/Hog domain; the Hint/Hog domain is predicted to cut WRT-7 into two halves and then covalently link cholesterol to the C-terminus of the Wart domain; the Wart domain is predicted to form a cysteine-crosslinked protein involved in intercellular signalling, and it has subtle similarity to…	coding	V	ZK1037.10
WBGene00006954	wrt-8	wrt-8 encodes a hedgehog-like protein, with (from N- to C-terminus) a signal sequence, a Wart domain, an short region of low-complexity sequence, and a Hint/Hog domain; WRT-8 is strongly expressed in hypodermal syncytia hyp6-hyp10 throughout life, and in in 12 subventral P cells and their descendants from 3-fold embryo to L2 larva stages; the Hint/Hog domain is predicted to cut WRT-8 into two hal…	coding	V	C29F3.2
WBGene00006962	xol-1	xol-1 encodes an acidic protein structurally related to members of the GHMP(galactokinase, homoserine kinase, mevalonate kinase, and phosphomevalonate kinase) family of small molecule metabolic kinases; during early development, xol-1, the master sex-determination switch gene that is a direct molecular target of the X chromosome to autosome signal, functions to specify male sexual fate and the ac…	coding	X	C18A11.5
WBGene00007036	sod-5	sod-5 encodes one of five superoxide (SOD) isozymes in C. elegans; along with SOD-1, SOD-5 is predicted to be one of two cytoplasmic Cu/Zn SODs in C. elegans; sod-5 expression is increased in sod-1 mutant animals and likewise, sod-1 expression is increased in sod-5 mutants, suggesting a possible mechanism of functional compensation between these two genes; the sod-5 promoter contains one copy of …	coding	II	ZK430.3
WBGene00007060	wht-6		coding	III	T26A5.1
WBGene00007080	sfxn-1.1		coding	II	AH6.2
WBGene00007083	AH10.2		coding	V	AH10.2
WBGene00007117	spe-42	spe-42 encodes a novel sperm-specific seven-pass transmembrane protein with many metazoan homologs; SPE-42 has two functional domains, the DC-STAMP (dendritic cell-specific transmembrane protein) which is known to play a role in cell-cell fusion and the C4C4-type RING finger; the presumed Drosophila spe-42 orthologous gene, sneaky, is involved in sperm plasma membrane breakdown after sperm entry;…	coding	V	B0240.2
WBGene00007123	srbc-79		coding	V	B0250.6
WBGene00007140	cyp-29A4		coding	V	B0331.1
WBGene00007141	B0331.2		coding	V	B0331.2
WBGene00007156	B0379.2		coding	I	B0379.2
WBGene00007164	fbxa-139		coding	V	B0391.9
WBGene00007179	B0457.4		coding	II	B0457.4
WBGene00007198	B0513.6		coding	IV	B0513.6
WBGene00007229	C01G6.9		coding	II	C01G6.9
WBGene00007230	C01G10.1		coding	V	C01G10.1
WBGene00007231	C01G10.4		coding	V	C01G10.4
WBGene00007249	C01G12.9		coding	II	C01G12.9
WBGene00007262	jud-4	jud-4 encodes an unfamiliar protein, putatively secreted, that is required both for normal sensitivity to ethanol and for survival after freezing and thawing; JUD-4 is expressed in hypodermis and vulval muscles; JUD-4 is orthologous to Brugia malayi Bm1_40315, but lacks obvious orthologies to non-nematode proteins; JUD-4's C-terminal domain has possible similarity to F40E10.5, and to proteins suc…	coding	X	C02D4.1
WBGene00007278	lab-1		coding	I	C03D6.6
WBGene00007282	clec-223		coding	V	C03E10.5
WBGene00007290	C04B4.2		coding	X	C04B4.2
WBGene00007291	lips-2		coding	X	C04B4.3
WBGene00007293	C04B4.5	C04B4.5 encodes a novel protein.	coding	X	C04B4.5
WBGene00007305	C04G2.2		coding	IV	C04G2.2
WBGene00007306	C04G2.5		coding	IV	C04G2.5
WBGene00007310	C04G2.11		coding	IV	C04G2.11
WBGene00007311	C04H4.1		coding	II	C04H4.1
WBGene00007313	clec-147		coding	II	C04H5.2
WBGene00007319	C05B5.1		coding	III	C05B5.1
WBGene00007327	C05C9.3	The protein product of this gene is predicted to contain a glutamine/asparagine (Q/N)-rich ('prion') domain, by the algorithm of Michelitsch and Weissman (as of the WS77 release of WormBase, i.e., in wormpep77).	coding	X	C05C9.3
WBGene00007332	C05C10.5	C05C10.5 encodes a novel protein that is conserved in C. remanei and C. briggsae; large-scale RNAi screens have indicated that C05C10.5 activity is required for normal body morphology, chromosome segregation, and embryonic development; in situ hybridization experiments reveal that C05C10.5 mRNA is expressed in the medial germline.	coding	II	C05C10.5
WBGene00007337	C05C12.5		coding	IV	C05C12.5
WBGene00007343	C05E7.1		coding	X	C05E7.1
WBGene00007346	C05E7.4		coding	X	C05E7.4
WBGene00007359	C06A12.8		coding	IV	C06A12.8
WBGene00007382	C06C6.8		coding	V	C06C6.8
WBGene00007383	C06C6.9		coding	V	C06C6.9
WBGene00007398	C07A4.3		coding	X	C07A4.3
WBGene00007406	C07A9.10		coding	III	C07A9.10
WBGene00007416	ceh-52		coding	II	C07E3.5
WBGene00007427	C08B6.6		coding	V	C08B6.6
WBGene00007432	srxa-18		coding	V	C08B6.12
WBGene00007441	C08E8.5		coding	V	C08E8.5
WBGene00007459	C08F11.12		coding	IV	C08F11.12
WBGene00007467	C08H9.7		coding	II	C08H9.7
WBGene00007470	C08H9.11		coding	II	C08H9.11
WBGene00007471	C08H9.12		coding	II	C08H9.12
WBGene00007472	C08H9.13		coding	II	C08H9.13
WBGene00007535	ttr-19		coding	V	C12D8.4
WBGene00007540	C12D8.13		coding	V	C12D8.13
WBGene00007542	C12D8.15		coding	V	C12D8.15
WBGene00007563	C14A4.13		coding	II	C14A4.13
WBGene00007567	C14A6.3		coding	V	C14A6.3
WBGene00007598	C15A11.4		coding	I	C15A11.4
WBGene00007601	C15C6.2		coding	I	C15C6.2
WBGene00007610	C15H7.3		coding	III	C15H7.3
WBGene00007648	C17G1.1		coding	X	C17G1.1
WBGene00007649	C17G1.2		coding	X	C17G1.2
WBGene00007678	srz-90		coding	V	C18D4.9
WBGene00007687	C18E9.7		coding	II	C18E9.7
WBGene00007688	C18E9.8	C18E9.8 is orthologous to the human gene JOINED TO JAZF1 (JJAZ1; OMIM:606245), which when mutated leads to disease.	coding	II	C18E9.8
WBGene00007699	C24H11.1		coding	III	C24H11.1
WBGene00007700	C24H11.2		coding	III	C24H11.2
WBGene00007701	srd-74		coding	III	C24H11.4
WBGene00007721	C25D7.12		coding	V	C25D7.12
WBGene00007727	C25F9.8		coding	V	C25F9.8
WBGene00007739	C26C6.4		coding	I	C26C6.4
WBGene00007740	C26C6.6		coding	I	C26C6.6
WBGene00007759	C27A7.9		coding	V	C27A7.9
WBGene00007763	C27B7.6		coding	IV	C27B7.6
WBGene00007769	C27C7.7		coding	I	C27C7.7
WBGene00007773	C27C12.3	C27C12.3 encodes a novel protein that is conserved in C. elegans; three other genes related to C27C12.3 are present in tandem on the X chromosome; in situ hybridization studies indicate that C27C12.3 mRNA is expressed in the proximal germline.	coding	X	C27C12.3
WBGene00007792	C28D4.4		coding	IV	C28D4.4
WBGene00007794	C28D4.7		coding	IV	C28D4.7
WBGene00007795	C28D4.8		coding	IV	C28D4.8
WBGene00007806	clec-230		coding	V	C29F3.5
WBGene00007814	C29F7.7		coding	X	C29F7.7
WBGene00007823	C30H6.5		coding	IV	C30H6.5
WBGene00007832	srbc-82		coding	V	C31A11.4
WBGene00007854	C31H5.1		coding	I	C31H5.1
WBGene00007861	C32A9.1		coding	X	C32A9.1
WBGene00007870	C32H11.7		ncRNA	IV	C32H11.7
WBGene00007874	C32H11.11		coding	IV	C32H11.11
WBGene00007888	ttr-9		coding	IV	C33A12.15
WBGene00007905	C33G3.5		coding	X	C33G3.5
WBGene00007948	C35A5.4		coding	V	C35A5.4
WBGene00007996	C38C6.3		coding	II	C38C6.3
WBGene00007998	C38C6.5		coding	II	C38C6.5
WBGene00008001	C38C10.3		coding	III	C38C10.3
WBGene00008024	C39B10.4		coding	X	C39B10.4
WBGene00008028	scl-6	scl-6 encodes a predicted extracellular protein that is a member of the C. elegans family of SCP/TAPS domain-containing proteins.	coding	IV	C39E9.4
WBGene00008029	scl-7	scl-7 encodes a predicted extracellular protein that is a member of the C. elegans family of SCP/TAPS domain-containing proteins.	coding	IV	C39E9.5
WBGene00008030	scl-8	scl-8 encodes a predicted extracellular protein that is a member of the C. elegans family of SCP/TAPS domain-containing proteins.	coding	IV	C39E9.6
WBGene00008036	C40C9.3		coding	X	C40C9.3
WBGene00008037	C40C9.4		coding	X	C40C9.4
WBGene00008039	C40H1.3		coding	III	C40H1.3
WBGene00008047	lact-7	lact-7 encodes a beta-lactamase domain-containing protein.	coding	X	C40H5.4
WBGene00008054	C41C4.9		coding	II	C41C4.9
WBGene00008055	cyp-34A3		coding	V	C41G6.1
WBGene00008060	C41G6.16		coding	V	C41G6.16
WBGene00008067	C43D7.4		coding	V	C43D7.4
WBGene00008069	C43D7.7		coding	V	C43D7.7
WBGene00008072	C43F9.4		coding	IV	C43F9.4
WBGene00008073	C43F9.5		coding	IV	C43F9.5
WBGene00008074	nkb-2		coding	IV	C43F9.6
WBGene00008077	oac-8		coding	IV	C43F9.10
WBGene00008079	C44B9.2		coding	III	C44B9.2
WBGene00008097	ugt-15		coding	V	C44H9.1
WBGene00008111	C46C2.3		coding	IV	C46C2.3
WBGene00008113	C46C2.5		coding	IV	C46C2.5
WBGene00008124	C47A4.3		coding	IV	C47A4.3
WBGene00008150	C47E12.6		coding	IV	C47E12.6
WBGene00008157	C47F8.1	This gene encodes a protein containing an F-box, a motif predicted to mediate protein-protein interactions either with homologs of yeast Skp-1p or with other proteins.	coding	I	C47F8.1
WBGene00008160	glct-4		coding	I	C47F8.4
WBGene00008161	C47F8.5		coding	I	C47F8.5
WBGene00008187	C49A1.5		coding	I	C49A1.5
WBGene00008192	C49C3.2		Coding_pseudogene	IV	C49C3.2
WBGene00008201	C49C3.11		coding	IV	C49C3.11
WBGene00008217	C50B6.1		coding	V	C50B6.1
WBGene00008240	C50H2.4		coding	V	C50H2.4
WBGene00008241	C50H2.5		coding	V	C50H2.5
WBGene00008243	C50H2.7		coding	V	C50H2.7
WBGene00008250	srsx-29		coding	V	C51E3.4
WBGene00008253	C51E3.8		Coding_pseudogene	V	C51E3.8
WBGene00008267	C53A5.9		coding	V	C53A5.9
WBGene00008268	srt-32		coding	V	C53A5.10
WBGene00008271	C53B4.1		coding	IV	C53B4.1
WBGene00008272	C53B4.2		coding	IV	C53B4.2
WBGene00008279	C53C7.3		coding	X	C53C7.3
WBGene00008280	acc-2		coding	IV	C53D6.3
WBGene00008288	C54C6.6		coding	III	C54C6.6
WBGene00008289	nhr-169		coding	I	C54C8.1
WBGene00008303	C54D10.9		coding	V	C54D10.9
WBGene00008312	C54G4.2		coding	I	C54G4.2
WBGene00008321	C55A1.1		coding	V	C55A1.1
WBGene00008326	C55A1.11		coding	V	C55A1.11
WBGene00008327	srz-44		coding	V	C55A1.12
WBGene00008337	C55A6.8		Coding_pseudogene	V	C55A6.8
WBGene00008347	C56G7.2	This gene encodes a protein containing an F-box, a motif predicted to mediate protein-protein interactions either with homologs of yeast Skp-1p or with other proteins.	coding	III	C56G7.2
WBGene00008377	D1054.10		coding	V	D1054.10
WBGene00008378	D1054.11		coding	V	D1054.11
WBGene00008381	D1081.3		coding	I	D1081.3
WBGene00008383	D1081.5		coding	I	D1081.5
WBGene00008394	D1086.7		coding	V	D1086.7
WBGene00008460	E02H4.2		coding	X	E02H4.2
WBGene00008464	E02H4.6		coding	X	E02H4.6
WBGene00008472	E03H4.4		coding	I	E03H4.4
WBGene00008478	E03H4.11		coding	I	E03H4.11
WBGene00008479	glct-2		coding	I	E03H4.12
WBGene00008501	fbxa-177		Coding_pseudogene	II	F01D5.11
WBGene00008509	F01G10.6		coding	IV	F01G10.6
WBGene00008529	F02E9.3		coding	I	F02E9.3
WBGene00008535	F02H6.2		coding	IV	F02H6.2
WBGene00008536	F02H6.3		coding	IV	F02H6.3
WBGene00008557	F07H5.6		coding	II	F07H5.6
WBGene00008581	acl-13		coding	IV	F08G5.2
WBGene00008589	F08G12.8		coding	X	F08G12.8
WBGene00008611	fbxb-68	This gene encodes a protein containing an F-box, a motif predicted to mediate protein-protein interactions either with homologs of yeast Skp-1p or with other proteins; its encoded protein also contains a Pfam-B45 motif of presently unknown function.	coding	I	F09C3.3
WBGene00008617	F09C6.3		coding	V	F09C6.3
WBGene00008623	F09E8.1		coding	IV	F09E8.1
WBGene00008625	scl-14		coding	IV	F09E8.5
WBGene00008627	F09F3.5		coding	V	F09F3.5
WBGene00008647	F10C2.7		coding	V	F10C2.7
WBGene00008651	F10D11.5		coding	I	F10D11.5
WBGene00008652	F10D11.6		coding	I	F10D11.6
WBGene00008655	lips-3		coding	III	F10F2.3
WBGene00008659	clec-151		coding	III	F10F2.7
WBGene00008662	F10G8.2		coding	I	F10G8.2
WBGene00008676	oac-15		coding	V	F11A5.8
WBGene00008679	F11A5.13		coding	V	F11A5.13
WBGene00008696	clec-255		coding	V	F11D11.1
WBGene00008701	F11D11.6		coding	V	F11D11.6
WBGene00008702	clec-252		coding	V	F11D11.7
WBGene00008703	clec-251		coding	V	F11D11.8
WBGene00008717	F11F1.5		coding	III	F11F1.5
WBGene00008723	F12F6.8		coding	IV	F12F6.8
WBGene00008725	F13A7.7		coding	V	F13A7.7
WBGene00008732	F13B12.4		coding	IV	F13B12.4
WBGene00008734	F13B12.7		coding	IV	F13B12.7
WBGene00008754	F13E9.5		coding	IV	F13E9.5
WBGene00008759	F13E9.10		coding	IV	F13E9.10
WBGene00008778	nhr-264		coding	IV	F14A5.1
WBGene00008789	F14D7.2		coding	V	F14D7.2
WBGene00008801	acp-3		coding	II	F14E5.3
WBGene00008802	acp-2		coding	II	F14E5.4
WBGene00008804	acp-4		coding	II	F14E5.6
WBGene00008814	srz-1	srz-1 encodes a predicted seven-pass G protein-coupled receptor; as loss of srz-1 activity via large-scale RNAi screens results in no obvious abnormalities, the precise role of SRZ-1 in C. elegans development and/or behavior is not yet known.	coding	V	F14F8.3
WBGene00008815	srz-103		coding	V	F14F8.4
WBGene00008822	F14H3.3		coding	V	F14H3.3
WBGene00008823	F14H3.4		coding	V	F14H3.4
WBGene00008824	F14H3.5		coding	V	F14H3.5
WBGene00008825	F14H3.6		coding	V	F14H3.6
WBGene00008827	F14H3.8		Coding_pseudogene	V	F14H3.8
WBGene00008828	F14H3.9		coding	V	F14H3.9
WBGene00008829	cyp-35D1		coding	V	F14H3.10
WBGene00008833	F14H8.2		coding	V	F14H8.2
WBGene00008834	F14H8.4		coding	V	F14H8.4
WBGene00008835	F14H8.5		coding	V	F14H8.5
WBGene00008839	sre-37		coding	II	F15A4.3
WBGene00008842	F15A4.8		coding	II	F15A4.8
WBGene00008844	F15A4.10		coding	II	F15A4.10
WBGene00008854	F15D3.4		coding	I	F15D3.4
WBGene00008855	F15D3.5		coding	I	F15D3.5
WBGene00008870	F15H9.1		coding	I	F15H9.1
WBGene00008871	tag-314		coding	V	F15H10.4
WBGene00008872	F15H10.5		coding	V	F15H10.5
WBGene00008873	F15H10.6		coding	V	F15H10.6
WBGene00008875	F15H10.8		coding	V	F15H10.8
WBGene00008894	F16H6.4		coding	V	F16H6.4
WBGene00008896	F16H6.6		coding	V	F16H6.6
WBGene00008906	oac-17		coding	I	F17B5.2
WBGene00008907	clec-109		coding	I	F17B5.3
WBGene00008909	clec-110		coding	I	F17B5.5
WBGene00008928	F17H10.4		coding	X	F17H10.4
WBGene00008935	F18C12.4		coding	I	F18C12.4
WBGene00008938	F18E2.6		coding	V	F18E2.6
WBGene00008950	wht-5		coding	IV	F19B6.4
WBGene00008959	F19H6.4		coding	X	F19H6.4
WBGene00008960	F19H6.5		coding	X	F19H6.5
WBGene00008984	F20E11.7		coding	V	F20E11.7
WBGene00008996	glb-14	glb-14 encodes a globin with no obvious function in mass RNAi assays; glb-14 expression is induced by anoxia in a HIF-1 dependent manner, although it is also paradoxically upregulated in a hif-1 mutant background; glb-14 is downregulated in a daf-2(e1370) mutant background under normoxic conditions.	coding	V	F21A3.6
WBGene00009001	tyr-3		coding	I	F21C3.2
WBGene00009005	F21C3.6		coding	I	F21C3.6
WBGene00009017	F21D9.3		coding	V	F21D9.3
WBGene00009021	F21D9.8		coding	V	F21D9.8
WBGene00009031	F21H7.5		coding	V	F21H7.5
WBGene00009035	F22B3.4	F22B3.4 encodes a putative glucosamine-fructose 6-phosphate aminotransferase, paralogous to F07A11.2, thought to catalyse the first step of the hexosamine pathway to UDP-N-acetylglucosamine or UDP-N-acetylgalactosamine; F22B3.4 transcripts are enriched during oogenesis; F22B3.4(RNAi) animals have an osmotically-sensitive embryonic lethal phenotype, presumably because of defects in chitin and eggs…	coding	IV	F22B3.4
WBGene00009039	F22B3.8		coding	IV	F22B3.8
WBGene00009043	F22B5.5		coding	II	F22B5.5
WBGene00009046	F22B8.3		coding	V	F22B8.3
WBGene00009060	F22E12.3		coding	V	F22E12.3
WBGene00009063	F22G12.3	This gene encodes a protein containing an F-box, a motif predicted to mediate protein-protein interactions either with homologs of yeast Skp-1p or with other proteins.	coding	I	F22G12.3
WBGene00009088	F23D12.4	This gene encodes a protein containing an F-box, a motif predicted to mediate protein-protein interactions either with homologs of yeast Skp-1p or with other proteins.	coding	X	F23D12.4
WBGene00009115	F25F2.1		coding	III	F25F2.1
WBGene00009130	F25H5.8		coding	I	F25H5.8
WBGene00009133	bed-3	bed-3 encodes a protein that contains a BED-type zinc finger domain; loss of bed-3 activity in large-scale RNAi screens indicates that bed-3 is required for larval development.	coding	IV	F25H8.6
WBGene00009143	F26A3.5		coding	I	F26A3.5
WBGene00009148	F26D2.3		coding	V	F26D2.3
WBGene00009149	F26D2.10		coding	V	F26D2.10
WBGene00009152	F26D2.14		coding	V	F26D2.14
WBGene00009153	F26D2.15		coding	V	F26D2.15
WBGene00009154	F26D2.16		coding	V	F26D2.16
WBGene00009160	F26E4.5	F26E4.5 encodes an SH2 domain-containing tyrosine kinase related to the vertebrate FER non-receptor protein tyrosine kinase; loss of F26E4.5 activity in an RNAi-hypersensitive strain results in axon guidance defects indicating that F26E4.5 likely plays a role in regulation of axon navigation.	coding	I	F26E4.5
WBGene00009170	F26F2.5		coding	V	F26F2.5
WBGene00009184	F27C8.3		coding	IV	F27C8.3
WBGene00009193	F27E5.3		coding	II	F27E5.3
WBGene00009195	F28B1.1		coding	V	F28B1.1
WBGene00009196	F28B1.2		coding	V	F28B1.2
WBGene00009197	F28B1.3		coding	V	F28B1.3
WBGene00009199	F28B1.5		coding	V	F28B1.5
WBGene00009203	F28C6.2	F28C6.2 encodes an AP-2-like transcription factor that is ~60% identical to that of F28C6.1, which lies adjacent to F28C6.1 on chromosome II; loss of F28C6.2 activity via large-scale RNAi results in some embryonic lethality and low levels of larval arrest, body morphology defects, and uncoordinated locomotion.	coding	II	F28C6.2
WBGene00009217	F28D1.8		coding	IV	F28D1.8
WBGene00009229	F28G4.4		coding	V	F28G4.4
WBGene00009232	nkat-1	nkat-1 encodes kynurenine aminotransferase III, an ortholog of mammalian KAT3; nkat-1(RNAi) animals have no obvious phenotype.	coding	X	F28H6.3
WBGene00009251	F29D10.2		coding	I	F29D10.2
WBGene00009261	F30A10.2		coding	I	F30A10.2
WBGene00009268	F30A10.11		coding	I	F30A10.11
WBGene00009269	F30A10.12		coding	I	F30A10.12
WBGene00009280	F31B9.3		coding	X	F31B9.3
WBGene00009283	F31B12.4		coding	X	F31B12.4
WBGene00009300	F31F6.1	F31F6.1 encodes a novel protein that is conserved in C. elegans; three other genes related to F31F6.1 are present in tandem on the X chromosome.	coding	X	F31F6.1
WBGene00009301	F31F6.2	F31F6.2 encodes a novel protein that is conserved in C. elegans; three other genes related to F31F6.2 are present in tandem on the X chromosome; loss of F31F6.2 function via large-scale RNAi results in increased fat content.	coding	X	F31F6.2
WBGene00009302	F31F6.3	F31F6.3 encodes a novel protein that is conserved in C. elegans; three other genes related to F31F6.3 are present in tandem on the X chromosome.	coding	X	F31F6.3
WBGene00009324	F32B6.10		coding	IV	F32B6.10
WBGene00009327	F32D8.2		coding	V	F32D8.2
WBGene00009332	F32D8.8		coding	V	F32D8.8
WBGene00009338	F32G8.2		coding	V	F32G8.2
WBGene00009355	F33A8.7		coding	II	F33A8.7
WBGene00009356	F33A8.10		coding	II	F33A8.10
WBGene00009357	F33C8.2		coding	X	F33C8.2
WBGene00009359	clec-102		coding	I	F33E2.3
WBGene00009416	F35E2.9		coding	I	F35E2.9
WBGene00009422	F35E8.9		coding	V	F35E8.9
WBGene00009425	scl-16		Coding_pseudogene	V	F35E12.1
WBGene00009427	fbxa-181	This gene encodes a protein containing an F-box, a motif predicted to mediate protein-protein interactions either with homologs of yeast Skp-1p or with other proteins; this gene's encoded protein also contains an FTH/DUF38 motif, which may also mediate protein-protein interaction.	coding	V	F35E12.3
WBGene00009446	F35H8.1		coding	II	F35H8.1
WBGene00009463	F36D1.4		coding	I	F36D1.4
WBGene00009464	F36D1.5		coding	I	F36D1.5
WBGene00009465	F36D1.6		coding	I	F36D1.6
WBGene00009467	F36D1.8		coding	I	F36D1.8
WBGene00009471	F36D3.5		coding	V	F36D3.5
WBGene00009473	F36D3.8		coding	V	F36D3.8
WBGene00009489	F36G9.13		coding	V	F36G9.13
WBGene00009492	F36H1.3		coding	IV	F36H1.3
WBGene00009496	F36H1.11		coding	IV	F36H1.11
WBGene00009497	F36H1.12		coding	IV	F36H1.12
WBGene00009502	F37A8.2		coding	III	F37A8.2
WBGene00009510	F37D6.4	This gene encodes a protein containing an F-box, a motif predicted to mediate protein-protein interactions either with homologs of yeast Skp-1p or with other proteins.	coding	I	F37D6.4
WBGene00009513	sfxn-1.2		coding	II	F37H8.4
WBGene00009523	clec-165		coding	IV	F38A1.10
WBGene00009524	F38A1.11		coding	IV	F38A1.11
WBGene00009525	F38A1.13		coding	IV	F38A1.13
WBGene00009548	F38H4.4		coding	IV	F38H4.4
WBGene00009550	F38H4.6		coding	IV	F38H4.6
WBGene00009561	F39D8.3		coding	X	F39D8.3
WBGene00009566	srsx-1		coding	V	F40D4.5
WBGene00009569	srz-66		ncRNA	V	F40D4.9
WBGene00009569	srz-66		coding	V	F40D4.9
WBGene00009573	F40E10.5		coding	X	F40E10.5
WBGene00009581	F40F9.3		coding	V	F40F9.3
WBGene00009593	F40F12.4		coding	III	F40F12.4
WBGene00009597	F40G12.2		coding	V	F40G12.2
WBGene00009599	F40G12.4		coding	V	F40G12.4
WBGene00009601	F40G12.6		coding	V	F40G12.6
WBGene00009603	srt-33		coding	V	F40G12.8
WBGene00009604	F40G12.9		coding	V	F40G12.9
WBGene00009606	F40G12.11		coding	V	F40G12.11
WBGene00009609	oac-27		coding	I	F41D3.4
WBGene00009610	oac-28		coding	I	F41D3.5
WBGene00009614	F41D3.9		coding	I	F41D3.9
WBGene00009615	oac-25		coding	I	F41D3.10
WBGene00009616	F41D3.11		coding	I	F41D3.11
WBGene00009651	F43D2.2		Coding_pseudogene	V	F43D2.2
WBGene00009670	F43G9.8		coding	I	F43G9.8
WBGene00009683	F44D12.6		coding	IV	F44D12.6
WBGene00009685	F44D12.8		coding	IV	F44D12.8
WBGene00009695	F44F1.3		coding	I	F44F1.3
WBGene00009720	F45B8.3		coding	X	F45B8.3
WBGene00009725	F45E6.1		coding	X	F45E6.1
WBGene00009746	F46A8.3		coding	I	F46A8.3
WBGene00009760	F46B3.7		coding	V	F46B3.7
WBGene00009761	F46B3.8		coding	V	F46B3.8
WBGene00009775	F46B6.10		coding	V	F46B6.10
WBGene00009782	F46C5.7		coding	II	F46C5.7
WBGene00009788	F46F2.4		coding	X	F46F2.4
WBGene00009802	F47B8.1		coding	V	F47B8.1
WBGene00009807	pepm-1		coding	V	F47B8.6
WBGene00009811	F47B8.10	F47B8.10 is orthologous to the human gene GLUCOSE-6-PHOSPHATE TRANSPORTER 1 (G6PT1; OMIM:602671), which when mutated leads to type Ib glycogen storage disease.	coding	V	F47B8.10
WBGene00009826	F47G4.5	F47G4.5 encodes a paralog of MEI-2 that, like MEI-2, binds MEI-1 in vitro; F47G4.5 might thus be an alternative ligand of MEI-1 in vivo.	coding	I	F47G4.5
WBGene00009827	F47G4.6		coding	I	F47G4.6
WBGene00009834	lsy-27		coding	V	F47H4.1
WBGene00009837	fbxa-186		Coding_pseudogene	V	F47H4.6
WBGene00009854	clec-31		coding	V	F49A5.2
WBGene00009857	clec-28		coding	V	F49A5.5
WBGene00009860	clec-32		coding	V	F49A5.9
WBGene00009867	F49C5.4		coding	II	F49C5.4
WBGene00009871	F49C12.1		coding	IV	F49C12.1
WBGene00009872	F49C12.2		coding	IV	F49C12.2
WBGene00009873	F49C12.3		coding	IV	F49C12.3
WBGene00009875	F49C12.5		coding	IV	F49C12.5
WBGene00009884	F49C12.15		coding	IV	F49C12.15
WBGene00009893	F49E11.7		coding	IV	F49E11.7
WBGene00009894	F49E11.8		coding	IV	F49E11.8
WBGene00009897	F49E12.1		coding	II	F49E12.1
WBGene00009904	F49E12.12		coding	II	F49E12.12
WBGene00009931	F52D10.4		coding	X	F52D10.4
WBGene00009938	F52F12.5		coding	I	F52F12.5
WBGene00009941	F52F12.8		coding	I	F52F12.8
WBGene00009942	F52F12.9		coding	I	F52F12.9
WBGene00009956	F53B2.5		coding	IV	F53B2.5
WBGene00009990	F53F4.7		coding	V	F53F4.7
WBGene00010000	F53F8.3		coding	V	F53F8.3
WBGene00010016	F54B8.1		coding	V	F54B8.1
WBGene00010017	nhr-282		coding	V	F54B8.2
WBGene00010021	srbc-49		coding	V	F54B8.7
WBGene00010022	srbc-50		coding	V	F54B8.8
WBGene00010023	srbc-51		coding	V	F54B8.9
WBGene00010025	srbc-54		coding	V	F54B8.11
WBGene00010046	F54D1.1		coding	IV	F54D1.1
WBGene00010057	F54D5.15		coding	II	F54D5.15
WBGene00010058	F54E4.2		coding	X	F54E4.2
WBGene00010065	F54F7.3		coding	X	F54F7.3
WBGene00010069	F54F11.1		coding	II	F54F11.1
WBGene00010085	F55B11.3		coding	IV	F55B11.3
WBGene00010087	F55B11.5		coding	IV	F55B11.5
WBGene00010095	F55C5.6		coding	V	F55C5.6
WBGene00010099	fbxb-117	This gene encodes a protein containing an F-box, a motif predicted to mediate protein-protein interactions either with homologs of yeast Skp-1p or with other proteins.	coding	V	F55C9.1
WBGene00010101	fbxb-57	This gene encodes a protein containing an F-box, a motif predicted to mediate protein-protein interactions either with homologs of yeast Skp-1p or with other proteins.	coding	V	F55C9.4
WBGene00010105	fbxb-62	This gene encodes a protein containing an F-box, a motif predicted to mediate protein-protein interactions either with homologs of yeast Skp-1p or with other proteins.	coding	V	F55C9.8
WBGene00010106	fbxb-61	This gene encodes a protein containing an F-box, a motif predicted to mediate protein-protein interactions either with homologs of yeast Skp-1p or with other proteins.	coding	V	F55C9.10
WBGene00010112	nhr-191		Coding_pseudogene	I	F55D12.3
WBGene00010114	F55D12.6		coding	I	F55D12.6
WBGene00010119	F55G7.1		coding	X	F55G7.1
WBGene00010120	F55G7.2		coding	X	F55G7.2
WBGene00010126	F55G11.6		coding	IV	F55G11.6
WBGene00010129	F55G11.10		coding	IV	F55G11.10
WBGene00010152	F56D5.9		coding	IV	F56D5.9
WBGene00010153	srxa-2		coding	IV	F56D5.10
WBGene00010162	F56H6.1		coding	I	F56H6.1
WBGene00010164	F56H6.3		coding	I	F56H6.3
WBGene00010167	F56H6.6		coding	I	F56H6.6
WBGene00010180	nhr-192		coding	V	F57A8.5
WBGene00010181	F57A8.6		coding	V	F57A8.6
WBGene00010184	F57A10.2		coding	V	F57A10.2
WBGene00010196	F57C2.4		coding	II	F57C2.4
WBGene00010226	F58A4.1		coding	III	F58A4.1
WBGene00010235	F58B4.2		coding	V	F58B4.2
WBGene00010245	F58D5.6		coding	I	F58D5.6
WBGene00010247	F58D5.8		coding	I	F58D5.8
WBGene00010261	srh-308		coding	V	F58E10.6
WBGene00010270	F58G1.8		coding	II	F58G1.8
WBGene00010271	F58G1.9		coding	II	F58G1.9
WBGene00010292	F59A1.6		coding	V	F59A1.6
WBGene00010300	F59A1.15		coding	V	F59A1.15
WBGene00010319	F59B10.3		coding	II	F59B10.3
WBGene00010324	F59C6.3		coding	I	F59C6.3
WBGene00010353	H02I12.5		coding	IV	H02I12.5
WBGene00010355	clec-229		coding	V	H02K04.1
WBGene00010360	fbxa-96	This gene encodes a protein containing an F-box, a motif predicted to mediate protein-protein interactions either with homologs of yeast Skp-1p or with other proteins; this gene's encoded protein also contains an FTH/DUF38 motif, which may also mediate protein-protein interaction.	coding	X	H03G16.4
WBGene00010366	H05L14.1		coding	I	H05L14.1
WBGene00010373	H08M01.1		coding	IV	H08M01.1
WBGene00010379	H12D21.3		coding	V	H12D21.3
WBGene00010392	oac-38		coding	IV	H12I19.5
WBGene00010404	H19J13.2		coding	X	H19J13.2
WBGene00010410	nhr-267		coding	IV	H22D14.1
WBGene00010414	hpa-1	hpa-1 encodes one of 54 C. elegans insulin receptor-related proteins, predicted secreted proteins that contain regions of similarity to the extracellular ligand-binding domains of the insulin and epidermal growth factor (EGF) receptors; hpa-1 functions in older adult animals to negatively regulate aging-associated changes, such as locomotory capacity, pigment accumulation, and pharyngeal pumping;…	coding	IV	H25K10.5
WBGene00010447	K01A6.5		coding	IV	K01A6.5
WBGene00010455	K01B6.4		coding	III	K01B6.4
WBGene00010460	clec-142		coding	II	K01C8.8
WBGene00010461	K01D12.1		coding	V	K01D12.1
WBGene00010467	K01D12.8		coding	V	K01D12.8
WBGene00010469	K01D12.10		coding	V	K01D12.10
WBGene00010486	K01H12.4		coding	IV	K01H12.4
WBGene00010492	meg-1	meg-1 encodes a novel protein that localizes exclusively to P granules; originally identified by microarray analyses of germline-enriched transcripts, loss of meg-1 activity via mutation and RNAi indicates that MEG-1 is required for germline development and normal levels of fertility; specifically, MEG-1 is required maternally for normal germ cell proliferation and/or survival and for fully norma…	coding	X	K02B9.1
WBGene00010494	K02B9.3		ncRNA	X	K02B9.3
WBGene00010494	K02B9.3		coding	X	K02B9.3
WBGene00010505	K02D3.2		coding	X	K02D3.2
WBGene00010510	ent-3		coding	V	K02E11.1
WBGene00010519	K03A11.1		coding	X	K03A11.1
WBGene00010521	K03A11.4		coding	X	K03A11.4
WBGene00010527	srz-74		coding	IV	K03D3.1
WBGene00010534	fbxa-102	This gene encodes a protein containing an F-box, a motif predicted to mediate protein-protein interactions either with homologs of yeast Skp-1p or with other proteins; this gene's encoded protein also contains an FTH/DUF38 motif, which may also mediate protein-protein interaction.	coding	V	K03D7.7
WBGene00010536	K03D7.9		coding	V	K03D7.9
WBGene00010543	K03H1.8		Coding_pseudogene	III	K03H1.8
WBGene00010555	K04C1.5		coding	X	K04C1.5
WBGene00010559	K04D7.6		coding	IV	K04D7.6
WBGene00010568	K04G2.10		coding	I	K04G2.10
WBGene00010570	K04G11.1		coding	X	K04G11.1
WBGene00010576	clec-116		coding	I	K04H8.1
WBGene00010577	K04H8.2		coding	I	K04H8.2
WBGene00010578	K04H8.3		coding	I	K04H8.3
WBGene00010586	K05C4.10		coding	I	K05C4.10
WBGene00010591	K05D4.9		coding	V	K05D4.9
WBGene00010596	K06A4.6		coding	V	K06A4.6
WBGene00010598	K06B4.3		coding	V	K06B4.3
WBGene00010599	K06B4.4		coding	V	K06B4.4
WBGene00010600	nhr-196		coding	V	K06B4.5
WBGene00010603	nhr-198		coding	V	K06B4.8
WBGene00010604	nhr-199		coding	V	K06B4.10
WBGene00010611	K07A1.4		coding	I	K07A1.4
WBGene00010612	K07A1.5		coding	I	K07A1.5
WBGene00010613	K07A1.6	K07A1.6 encodes a putative secreted TIL-domain protease inhibitor paralogous to SWM-1, ISL-1, and the products of 11 other C. elegans genes; K07A1.6 and its relatives are collectively similar to other TIL-domain protease inhibitors from nematodes, insects, and vertebrates; K07A1.6 has no obvious function in mass RNAi assays.	coding	I	K07A1.6
WBGene00010635	K07F5.7		coding	IV	K07F5.7
WBGene00010650	K08C9.1		coding	I	K08C9.1
WBGene00010652	K08C9.5	This gene encodes a protein containing an F-box, a motif predicted to mediate protein-protein interactions either with homologs of yeast Skp-1p or with other proteins.	coding	I	K08C9.5
WBGene00010669	bath-37		coding	IV	K08E4.5
WBGene00010672	K08E7.4		coding	IV	K08E7.4
WBGene00010679	K08F4.5		coding	IV	K08F4.5
WBGene00010682	K08F8.5		coding	II	K08F8.5
WBGene00010692	K08H2.5		coding	X	K08H2.5
WBGene00010698	K08H10.6		coding	V	K08H10.6
WBGene00010707	cyp-14A3	cyp-14A3 encodes one of ~80 C. elegans cytochrome P450s: membrane-associated, heme-containing NADPH-dependent monooxygenases that catalyze the oxidative metabolism of a variety of exogenous compounds and endogenous substrates; large-scale expression studies reveal cyp-14A3 expression in the intestine and some neurons; cyp-14A3 expression is upregulated in response to the tetrachlorobiphenyl PCB52…	coding	X	K09A11.4
WBGene00010729	K09G1.3		coding	V	K09G1.3
WBGene00010735	K10C8.2	K10C8.2 encodes a homolog of the functionally active Fmrf Receptor (FR; CG2114) of D. melanogaster; it is thus possible that K10C8.2 is a receptor for one of the FMRF-like neurotransmitters in C. elegans (e.g., FLP-1 through FLP-12).	coding	V	K10C8.2
WBGene00010748	K10D11.4		coding	IV	K10D11.4
WBGene00010801	M01B2.8		coding	V	M01B2.8
WBGene00010829	M02B1.4		coding	IV	M02B1.4
WBGene00010855	M04C7.4		coding	I	M04C7.4
WBGene00010869	M05B5.1		coding	I	M05B5.1
WBGene00010880	M05D6.8		coding	II	M05D6.8
WBGene00010894	M28.2		coding	II	M28.2
WBGene00010895	M28.4		coding	II	M28.4
WBGene00010900	M28.9		coding	II	M28.9
WBGene00010915	M110.7		coding	II	M110.7
WBGene00010927	clec-259		coding	V	M162.1
WBGene00010929	srt-45		coding	V	M162.3
WBGene00010939	M163.7		coding	X	M163.7
WBGene00010948	M195.2		coding	II	M195.2
WBGene00010953	clec-190		coding	IV	M199.4
WBGene00010954	clec-189		coding	IV	M199.6
WBGene00010991	R03D7.5		coding	II	R03D7.5
WBGene00010992	R03D7.8		coding	II	R03D7.8
WBGene00010995	ceh-90		coding	X	R03E1.4
WBGene00011000	R03G8.6		coding	X	R03G8.6
WBGene00011011	R04D3.3		coding	X	R04D3.3
WBGene00011012	R04D3.4		coding	X	R04D3.4
WBGene00011027	R05D7.2		coding	I	R05D7.2
WBGene00011041	R05H5.7		coding	II	R05H5.7
WBGene00011053	arrd-12		coding	II	R06B9.2
WBGene00011077	R07B1.5		coding	X	R07B1.5
WBGene00011098	nhr-207		coding	V	R07B7.14
WBGene00011112	R07E5.4		coding	III	R07E5.4
WBGene00011134	R08A2.3		coding	V	R08A2.3
WBGene00011135	fbxa-147	This gene encodes a protein containing an F-box, a motif predicted to mediate protein-protein interactions either with homologs of yeast Skp-1p or with other proteins; this gene's encoded protein also contains an FTH/DUF38 motif, which may also mediate protein-protein interaction.	coding	V	R08A2.4
WBGene00011150	nhr-269		coding	V	R08H2.9
WBGene00011159	R09D1.3		coding	II	R09D1.3
WBGene00011163	R09D1.7		coding	II	R09D1.7
WBGene00011168	R09D1.12		coding	II	R09D1.12
WBGene00011172	R09E10.2		coding	IV	R09E10.2
WBGene00011173	acs-18		coding	IV	R09E10.3
WBGene00011174	R09E10.4		coding	IV	R09E10.4
WBGene00011175	R09E10.5		coding	IV	R09E10.5
WBGene00011177	R09E10.8		coding	IV	R09E10.8
WBGene00011178	R09E10.9		Coding_pseudogene	IV	R09E10.9
WBGene00011183	R09H10.6		coding	IV	R09H10.6
WBGene00011191	R10D12.10		coding	V	R10D12.10
WBGene00011200	R10E4.3		coding	III	R10E4.3
WBGene00011202	R10E4.6		coding	III	R10E4.6
WBGene00011208	R10E8.2		coding	V	R10E8.2
WBGene00011220	R10E11.9		coding	III	R10E11.9
WBGene00011229	R11.4		coding	X	R11.4
WBGene00011245	R11D1.4		coding	V	R11D1.4
WBGene00011267	fbxb-85	This gene encodes a protein containing an F-box, a motif predicted to mediate protein-protein interactions either with homologs of yeast Skp-1p or with other proteins; its encoded protein also contains a Pfam-B45 motif of presently unknown function.	coding	III	R17.1
WBGene00011290	R102.3		coding	IV	R102.3
WBGene00011294	R102.7		Coding_pseudogene	IV	R102.7
WBGene00011296	glb-21	glb-21 encodes a globin.	coding	IV	R102.9
WBGene00011317	T01C1.4		coding	X	T01C1.4
WBGene00011320	T01C3.3		coding	V	T01C3.3
WBGene00011322	T01C3.5		coding	V	T01C3.5
WBGene00011340	ugt-30		coding	V	T01G5.2
WBGene00011354	lgc-13		coding	X	T01H10.1
WBGene00011355	lgc-14		coding	X	T01H10.2
WBGene00011356	lgc-15		coding	X	T01H10.3
WBGene00011358	lgc-16		coding	X	T01H10.5
WBGene00011359	lgc-17		coding	X	T01H10.6
WBGene00011389	T02G6.6		coding	I	T02G6.6
WBGene00011425	T04B2.7		coding	IV	T04B2.7
WBGene00011454	T05A1.3		coding	IV	T05A1.3
WBGene00011460	ttr-14		coding	X	T05A10.3
WBGene00011462	scl-22		coding	X	T05A10.5
WBGene00011465	T05B9.2		coding	II	T05B9.2
WBGene00011467	T05C12.3		coding	II	T05C12.3
WBGene00011469	dylt-3	dylt-3 encodes a putative dynein light chain subunit paralogous to DYLT-3, and orthologous to human DYNLT1 and DYNLT3 (OMIM: 300302); unlike its paralog DYLT-1, DYLT-3 does not obviously inhibit DHC-1 in vivo.	coding	II	T05C12.5
WBGene00011478	T05D4.5		coding	III	T05D4.5
WBGene00011483	T05E11.7		coding	IV	T05E11.7
WBGene00011485	srbc-14		coding	V	T05E12.2
WBGene00011489	T05F1.2	T05F1.2 encodes a novel protein; in situ hybridization studies indicate that T05F1.2 mRNA is expressed in the medial germline.	coding	I	T05F1.2
WBGene00011491	T05F1.5		coding	I	T05F1.5
WBGene00011499	T05G5.4		coding	III	T05G5.4
WBGene00011524	T06D8.3		coding	II	T06D8.3
WBGene00011530	T06D8.10		coding	II	T06D8.10
WBGene00011534	T06E4.7		coding	V	T06E4.7
WBGene00011535	T06E4.8		coding	V	T06E4.8
WBGene00011565	nhr-272		coding	X	T07C5.2
WBGene00011567	nhr-215		coding	X	T07C5.4
WBGene00011568	nhr-26		coding	X	T07C5.5
WBGene00011570	sre-28		coding	V	T07C12.6
WBGene00011587	T07F10.1		coding	V	T07F10.1
WBGene00011593	T07G12.2		coding	IV	T07G12.2
[truncated: 1,286 more rows]
