# Supplementary material for: RSR-2, the Caenorhabditis elegans Ortholog of Human Spliceosomal Component SRm300/SRRM2, Regulates Development by Influencing the Transcriptional Machinery
Source: PLoS Genet. 2013 Jun 6;9(6):e1003543. doi: 10.1371/journal.pgen.1003543 (PMC3675011; doi:10.1371/journal.pgen.1003543)
Supplement: Table S2 — Called peaks and corresponding genes from ChIP-Seq assays with anti-RNAPII and anti-RSR-2, and list of intronless genes. (XLSX) [file pgen.1003543.s012.xlsx]

## Sheet: 6889 Pol II peaks
Chromosome	Start	End	Interval length	Relative summit position	Tag count	p-value	Fold enrichment	FDR	Nearest gene	Position of nearest gene	Classification	Distance to TSS
chrII	9115493	9116154	662	299	35	3.22e-10	1.49	0.058	2001-06-01	chrII:9113138-9132129	inside gene	2654
chrII	9116392	9116944	553	406	32	3.37e-10	1.35	0.058	2001-06-01	chrII:9113138-9132129	inside gene	3660
chrII	9117783	9118672	890	476	64	3.49e-39	1.98	0.062	2001-06-01	chrII:9113138-9132129	inside gene	5121
chrII	9119893	9121666	1774	274	123	1.52e-73	1.77	0.069	2001-06-01	chrII:9113138-9132129	inside gene	7029
chrII	9121684	9122534	851	452	55	2.61e-36	2.09	0.06	2001-06-01	chrII:9113138-9132129	inside gene	8998
chrX	11342532	11343955	1424	1107	94	5.61e-43	2	0.064	2002-10-01	chrX:11346383-11350172	upstream of gene	-2744
chrII	15266647	15267105	459	302	26	1.31e-09	1.28	0.058	2RSSE.1	chrII:15268114-15273216	upstream of gene	-1165
chrII	15274078	15274564	487	193	26	2.86e-08	1.19	0.059	2RSSE.2	chrII:15274293-15275591	overlaps gene start	-22
chrIII	8769180	8769804	625	289	39	1.51e-17	1.67	0.058	4-NITROPHENYLPHOSPHATASE	chrIII:8769417-8776047	overlaps gene start	52
chrIV	5941031	5941752	722	289	43	7.26e-12	1.25	0.058	6-phosphofructo-2-kinase	chrIV:5941910-5943976	upstream of gene	-590
chrIV	5943064	5945477	2414	1112	198	7.66e-104	1.69	0.075	6-phosphofructo-2-kinase	chrIV:5941910-5943976	overlaps gene end	2266
chrX	17710954	17711511	558	267	34	2.25e-18	2.19	0.058	6R55.2	chrX:17712786-17714744	upstream of gene	-1565
chrIII	8762925	8763387	463	315	25	3.04e-11	1.68	0.058	aak-1	chrIII:8756917-8760997	upstream of gene	-2243
chrX	16798927	16799582	656	435	41	1.86e-06	0.91	0.066	aak-2	chrX:16796004-16803274	inside gene	3358
chrX	16800885	16801604	720	344	54	1.47e-29	1.66	0.061	aak-2	chrX:16796004-16803274	inside gene	5225
chrX	13751639	13752435	797	302	51	2.52e-23	1.26	0.058	aakb-1	chrX:13755695-13758859	upstream of gene	-3754
chrX	13754369	13754847	479	175	23	6.15e-06	1.34	0.07	aakb-1	chrX:13755695-13758859	upstream of gene	-1151
chrIII	11238049	11240188	2140	1143	186	8.75e-148	2.41	0.074	aakb-2	chrIII:11237033-11237969	downstream of gene	2159
chrIII	11240493	11241081	589	267	29	3.03e-10	1.55	0.058	aakb-2	chrIII:11237033-11237969	downstream of gene	3727
chrI	5107731	5108611	881	675	49	1.79e-21	1.6	0.059	aap-1	chrI:5107846-5110167	overlaps gene start	560
chrI	2579893	2582051	2159	731	252	1.15e-267	3.97	0.071	aat-5	chrI:2571783-2576021	upstream of gene	-4603
chrI	11400296	11400755	460	309	25	7.28e-18	1.89	0.058	aat-9	chrI:11388738-11396651	upstream of gene	-3954
chrIII	13160492	13160955	464	191	23	1.77e-06	1.11	0.065	abce-1	chrIII:13153697-13160137	downstream of gene	6986
chrX	12794101	12794714	614	393	32	5.55e-07	1.06	0.063	abf-6	chrX:12794081-12794783	inside gene	413
chrIII	5689189	5689932	744	455	44	3.75e-25	1.64	0.059	abi-1	chrIII:5690058-5692681	downstream of gene	3037
chrI	8304209	8305640	1432	1108	93	2.77e-26	1.2	0.058	abts-1	chrI:8296909-8307558	inside gene	2241
chrI	8307525	8307958	434	205	22	8.57e-11	1.44	0.058	abts-1	chrI:8296909-8307558	overlaps gene start	-172
chrI	8308057	8308475	419	235	22	5.57e-11	1.5	0.058	abts-1	chrI:8296909-8307558	upstream of gene	-734
chrI	4635076	4636923	1848	661	159	3.01e-84	2.03	0.069	acbp-1	chrI:4635744-4637329	overlaps gene end	1592
chrI	4640069	4640677	609	279	31	5.5e-15	2.22	0.058	acbp-1	chrI:4635744-4637329	upstream of gene	-3019
chrIII	7308392	7308848	457	307	23	2.94e-07	1.23	0.061	acbp-4	chrIII:7308281-7308817	overlaps gene start	118
chrIII	13641063	13641630	568	424	35	8.81e-17	1.3	0.059	acbp-5	chrIII:13639823-13641568	overlaps gene start	81
chrIV	9663681	9665089	1409	607	88	4.33e-37	1.35	0.06	acc-1	chrIV:9658030-9663918	overlaps gene end	6258
chrIV	9665327	9665946	620	290	32	2.9e-09	1.52	0.058	acc-1	chrIV:9658030-9663918	downstream of gene	7587
chrI	6495316	6496595	1280	866	97	2.4e-40	1.51	0.062	acdh-1	chrI:6497440-6499561	upstream of gene	-1258
chrX	17212204	17216893	4690	2381	410	4.75e-247	2.5	0.067	acdh-10	chrX:17213075-17214821	overlaps gene end	236
chrIII	10565534	10566310	777	322	47	9.98e-32	1.7	0.06	acdh-11	chrIII:10566081-10571488	overlaps gene start	-225
chrII	7191706	7192557	852	543	51	2.69e-28	1.51	0.059	acdh-12	chrII:7192376-7194755	overlaps gene end	2506
chrII	7192793	7193246	454	303	24	1.69e-08	1.08	0.059	acdh-12	chrII:7192376-7194755	inside gene	1659
chrII	7194872	7195349	478	294	24	9.66e-07	1.34	0.064	acdh-12	chrII:7192376-7194755	upstream of gene	-411
chrI	6547950	6548400	451	288	23	9.79e-06	1.02	0.072	acdh-4	chrI:6546678-6548591	inside gene	353
chrIII	8559201	8559630	430	147	23	6.07e-08	1.05	0.06	acdh-6	chrIII:8561094-8562881	upstream of gene	-1746
chrIII	8560060	8560589	530	379	28	6.55e-13	1.66	0.057	acdh-6	chrIII:8561094-8562881	upstream of gene	-655
chrIII	8563925	8564335	411	182	22	6.46e-09	1.31	0.059	acdh-6	chrIII:8561094-8562881	downstream of gene	3013
chrI	4928921	4929528	608	305	34	3.98e-15	1.76	0.058	acl-11	chrI:4929100-4932148	overlaps gene start	126
chrV	9328410	9332252	3843	2772	354	2.03e-205	2.24	0.077	acl-14	chrV:9327132-9333037	inside gene	1855
chrV	10027531	10028287	757	323	46	5.56e-24	1.7	0.059	acl-2	chrV:10028122-10031065	overlaps gene end	3211
chrV	10030187	10030633	447	150	23	1.09e-11	1.67	0.058	acl-2	chrV:10028122-10031065	inside gene	728
chrV	10031280	10031728	449	277	22	3.07e-08	1.46	0.059	acl-2	chrV:10028122-10031065	upstream of gene	-492
chrX	2067408	2067893	486	338	27	3.01e-07	1.06	0.061	acl-4	chrX:2066549-2070438	inside gene	2692
chrV	6453167	6453621	455	222	25	5.18e-13	1.5	0.057	acl-9	chrV:6453179-6454951	overlaps gene start	210
chrX	5098187	5098828	642	354	35	2.2e-10	1.38	0.058	acn-1	chrX:5092427-5097042	upstream of gene	-1499
chrX	4019581	4020048	468	317	25	2e-06	1.07	0.066	acr-10	chrX:4023291-4025561	upstream of gene	-3393
chrX	4021297	4021783	487	138	25	6.3e-07	1.08	0.064	acr-10	chrX:4023291-4025561	upstream of gene	-1856
chrX	4021891	4022772	882	373	66	1.19e-22	1.74	0.059	acr-10	chrX:4023291-4025561	upstream of gene	-1027
chrI	6624508	6625106	599	284	36	3.61e-21	1.72	0.059	acr-11	chrI:6621688-6624895	overlaps gene start	103
chrII	14373812	14374273	462	159	23	5.18e-09	1.11	0.059	acr-20	chrII:14373733-14377792	inside gene	3821
chrI	4358973	4359741	769	417	49	2.8e-11	1.4	0.058	acr-6	chrI:4359117-4362549	overlaps gene start	273
chrV	6527507	6527951	445	149	22	3.92e-06	1.26	0.068	acs-1	chrV:6524972-6532074	inside gene	2684
chrV	6528819	6529255	437	140	22	7.48e-06	0.98	0.07	acs-1	chrV:6524972-6532074	inside gene	3987
chrII	4741332	4742336	1005	543	87	1.84e-71	2.54	0.069	acs-11	chrII:4742124-4745267	overlaps gene start	-249
chrII	4745117	4745849	733	365	46	7.55e-13	1.2	0.058	acs-11	chrII:4742124-4745267	overlaps gene end	3358
chrI	514058	514616	559	299	30	4.53e-11	1.38	0.059	acs-13	chrI:511020-516459	inside gene	2102
chrI	514948	515401	454	149	24	2.38e-09	1.22	0.058	acs-13	chrI:511020-516459	inside gene	1362
chrIII	13538651	13539105	455	289	23	1.01e-07	1.27	0.059	acs-14	chrIII:13540021-13543414	downstream of gene	4474
chrIII	13539250	13539995	746	337	54	1.75e-28	1.68	0.06	acs-14	chrIII:13540021-13543414	downstream of gene	3827
chrIII	13540038	13540615	578	273	32	2.23e-13	1.88	0.057	acs-14	chrIII:13540021-13543414	inside gene	3103
chrIII	13542293	13542751	459	321	23	2.68e-08	1.06	0.06	acs-14	chrIII:13540021-13543414	inside gene	800
chrIII	13544107	13545134	1028	573	79	8e-37	2.15	0.06	acs-14	chrIII:13540021-13543414	upstream of gene	-1266
chrIII	7165001	7165549	549	298	29	5.47e-08	1.06	0.06	acs-16	chrIII:7167767-7170921	upstream of gene	-2468
chrIII	7168772	7169229	458	311	24	1.45e-08	1.1	0.059	acs-16	chrIII:7167767-7170921	inside gene	1316
chrV	11080477	11083091	2615	2250	207	1.19e-91	1.84	0.071	act-1	chrV:11079144-11082392	overlaps gene end	3583
chrV	11073212	11078360	5149	3342	600	1,00E-310	4.2	0.07	act-2	chrV:11076720-11078131	overlaps gene end	1577
chrV	11072224	11073179	956	597	62	2.83e-06	0.8	0.066	act-3	chrV:11071667-11074475	inside gene	1654
chrX	4960273	4963172	2900	363	273	1.49e-165	1.97	0.077	act-4	chrX:4960522-4964388	overlaps gene start	114
chrX	4963360	4965269	1910	841	208	4.5e-187	2.63	0.076	act-4	chrX:4960522-4964388	overlaps gene end	3679
chrIII	13603625	13604112	488	339	26	8.24e-14	1.57	0.057	act-5	chrIII:13604219-13605948	downstream of gene	1984
chrIII	13605560	13606446	887	472	54	1.76e-20	1.43	0.059	act-5	chrIII:13604219-13605948	overlaps gene start	-84
chrII	8035347	8035820	474	307	23	3.98e-07	1.52	0.062	actin	chrII:8034266-8037802	inside gene	2148
chrII	8036686	8037132	447	268	22	7.11e-07	1.41	0.064	actin	chrII:8034266-8037802	inside gene	848
chrIII	3789326	3798056	8731	853	840	6.7e-217	2.69	0.079	acy-3	chrIII:3774873-3781876	upstream of gene	-8303
chrV	5272734	5276354	3621	2889	379	3,32E-314	3.61	0.071	acyltransfersase	chrV:5274060-5275528	overlaps gene start	1563
chrII	11443640	11444535	896	385	72	1.98e-51	2.97	0.066	adbp-1	chrII:11444078-11445171	overlaps gene start	-53
chrV	12013515	12014106	592	200	34	4.11e-14	1.3	0.057	add-2	chrV:12009522-12013582	overlaps gene start	-133
chrV	12014165	12015207	1043	365	73	4.79e-47	1.92	0.065	add-2	chrV:12009522-12013582	upstream of gene	-948
chrIII	7231923	7233024	1102	693	103	1.09e-73	2.19	0.069	adr-2	chrIII:7230893-7232813	overlaps gene start	197
chrX	7580707	7581458	752	374	48	5.55e-23	2.06	0.058	adt-2	chrX:7585532-7595334	upstream of gene	-4451
chrI	7598311	7602986	4676	4065	458	1,00E-310	4.56	0.07	aex-1	chrI:7602306-7608240	overlaps gene start	70
chrI	13547060	13547749	690	334	41	8.83e-25	2.11	0.058	aex-6	chrI:13543082-13545176	upstream of gene	-2218
chrI	13625720	13626748	1029	614	79	4.55e-36	2.05	0.059	agef-1	chrI:13603890-13626213	overlaps gene start	-121
chrIV	13367217	13368358	1142	797	76	1.2e-31	1.7	0.06	agt-1	chrIV:13368427-13369385	downstream of gene	1371
chrIV	13368394	13370024	1631	756	156	8.81e-125	3.21	0.074	agt-1	chrIV:13368427-13369385	overlaps gene end	235
chrII	5372150	5372601	452	283	22	1.24e-09	1.3	0.058	agt-2	chrII:5371998-5373394	inside gene	961
chrV	14125946	14126693	748	463	45	4.03e-25	1.4	0.058	AH10.4	chrV:14137326-14137618	downstream of gene	11209
chrV	14126871	14135672	8802	4285	707	1,00E-310	2.12	0.07	AH10.4	chrV:14137326-14137618	downstream of gene	6462
chrV	14135676	14136630	955	606	70	1.44e-33	1.97	0.06	AH10.4	chrV:14137326-14137618	downstream of gene	1336
chrX	2244800	2245289	490	207	24	1.7e-08	1.53	0.059	AH9.1	chrX:2243596-2247002	inside gene	1995
chrX	16612012	16613042	1031	417	80	1.3e-11	1.01	0.058	ain-1	chrX:16613366-16617584	upstream of gene	-937
chrX	16614062	16615383	1322	433	81	2.96e-08	0.86	0.059	ain-1	chrX:16613366-16617584	inside gene	1129
chrX	16615479	16618476	2998	997	271	5.25e-142	1.93	0.074	ain-1	chrX:16613366-16617584	overlaps gene end	3110
chrX	9105043	9105571	529	171	32	2.99e-08	1.04	0.059	ajm-1	chrX:9098283-9113550	inside gene	6931
chrII	7471630	7473101	1472	669	143	1.21e-116	2.61	0.075	aka-1	chrII:7472669-7478474	overlaps gene end	6175
chrII	7473723	7474377	655	365	35	8.87e-16	1.35	0.058	aka-1	chrII:7472669-7478474	inside gene	4386
chrII	7475917	7476760	844	540	53	1.9e-20	1.47	0.059	aka-1	chrII:7472669-7478474	inside gene	2017
chrII	7478532	7479086	555	231	30	3.32e-14	2.06	0.058	aka-1	chrII:7472669-7478474	upstream of gene	-289
chrV	10249079	10250019	941	443	68	5.15e-34	1.66	0.061	akt-1	chrV:10248876-10252865	inside gene	646
chrX	14149169	14149622	454	149	23	2.17e-08	1.23	0.059	akt-2	chrX:14147622-14151991	inside gene	1696
chrX	14150029	14150486	458	155	23	5.43e-06	0.98	0.069	akt-2	chrX:14147622-14151991	inside gene	2562
chrX	14150707	14151216	510	372	29	1.35e-06	1.04	0.065	akt-2	chrX:14147622-14151991	inside gene	3457
chrX	14151770	14152408	639	371	36	2.47e-12	1.43	0.057	akt-2	chrX:14147622-14151991	overlaps gene end	4519
chrX	13946984	13947425	442	190	22	2.86e-08	1.26	0.059	alg-1	chrX:13951184-13956178	upstream of gene	-4010
chrX	13950251	13951186	936	569	61	1.32e-17	1.18	0.058	alg-1	chrX:13951184-13956178	overlaps gene start	-364
chrX	13952051	13956918	4868	3384	396	1.71e-197	2.2	0.073	alg-1	chrX:13951184-13956178	overlaps gene end	4251
chrIII	5078344	5078943	600	272	33	7.87e-10	1.22	0.058	alh-1	chrIII:5077724-5080624	inside gene	892
chrIV	11023326	11023917	592	278	29	6.22e-06	1.09	0.07	alh-3	chrIV:11022573-11025841	inside gene	1031
chrII	13487483	13487933	451	183	22	3.12e-06	0.96	0.067	alh-7	chrII:13487103-13491696	inside gene	4030
chrII	13490873	13491984	1112	617	99	5.6e-100	3.11	0.074	alh-7	chrII:13487103-13491696	overlaps gene start	206
chrIII	5855796	5856249	454	120	22	3.85e-06	0.96	0.068	alh-9	chrIII:5855990-5859130	overlaps gene start	-74
chrIII	10132209	10133177	969	622	72	3.87e-41	1.83	0.062	alpha-B-crystallin	chrIII:10136966-10138876	upstream of gene	-4135
chrIII	10138556	10139039	484	341	26	1.15e-11	1.13	0.058	alpha-B-crystallin	chrIII:10136966-10138876	overlaps gene end	1931
chrIII	10139162	10139618	457	155	23	5.53e-09	1.19	0.059	alpha-B-crystallin	chrIII:10136966-10138876	downstream of gene	2351
chrIV	10001200	10002027	828	492	51	6.14e-21	1.56	0.059	alpha-mannosidase	chrIV:9999086-10001818	overlaps gene start	126
chrIII	9958372	9958830	459	239	23	2.33e-06	1.32	0.066	alx-1	chrIII:9957254-9963025	inside gene	1357
chrIII	9961134	9961600	467	187	24	8.65e-09	1.31	0.059	alx-1	chrIII:9957254-9963025	inside gene	4067
chrIII	9962337	9963793	1457	974	138	8.17e-72	2.51	0.069	alx-1	chrIII:9957254-9963025	overlaps gene end	6057
chrIV	12122598	12123283	686	430	46	6.5e-15	1.33	0.059	aly-3	chrIV:12123125-12124712	overlaps gene start	-97
chrIV	4247503	4248308	806	408	54	1.04e-29	1.87	0.061	ama-1	chrIV:4248063-4258156	overlaps gene start	-152
chrIV	4250874	4251658	785	392	49	1.95e-09	1.16	0.058	ama-1	chrIV:4248063-4258156	inside gene	3203
chrIV	8151136	8153004	1869	313	124	4.29e-64	1.58	0.068	amidase	chrIV:8152424-8162023	overlaps gene start	-975
chrIV	7825871	7826319	449	194	23	1.93e-06	0.92	0.066	aminoacylase-1	chrIV:7826319-7829284	overlaps gene end	3219
chrIII	10051843	10052568	726	273	51	1.24e-36	2.27	0.06	Aminopeptidase	chrIII:10040085-10049675	upstream of gene	-2441
chrI	6163967	6164749	783	463	55	1.94e-16	1.17	0.059	aminotransferase	chrI:4637465-6166541	inside gene	2111
chrI	10736039	10737282	1244	856	88	6.03e-59	1.87	0.065	aminotransferase	chrI:10736686-10739900	overlaps gene start	209
chrX	16790282	16791631	1350	727	100	4.86e-60	2.15	0.065	aminotransferase	chrX:16787549-16793043	inside gene	2034
chrIII	12452970	12456450	3481	410	283	1.03e-158	3.25	0.076	ani-1	chrIII:12446236-12453082	overlaps gene start	-298
chrI	6730553	6731019	467	279	25	1.77e-12	1.5	0.057	ant-1.2	chrI:6730058-6730960	overlaps gene start	128
chrIV	8458918	8459354	437	148	23	5.01e-09	1.23	0.059	ant-1.44	chrIV:8459204-8460259	overlaps gene end	1193
chrV	10129333	10130763	1431	613	112	2.1e-70	1.88	0.069	aos-1	chrV:10127496-10130266	overlaps gene start	320
chrIII	2596913	2597521	609	312	28	1.16e-07	1.73	0.06	apb-1	chrIII:2583975-2597023	overlaps gene start	-202
chrI	7853764	7854298	535	344	29	2.06e-11	1.49	0.058	apb-3	chrI:7853744-7857828	inside gene	364
chrI	7855518	7855950	433	284	23	1.23e-06	1.12	0.064	apb-3	chrI:7853744-7857828	inside gene	2058
chrIII	4592827	4594546	1720	1250	133	2.36e-62	1.59	0.066	apc-11	chrIII:4593753-4594389	overlaps gene end	312
chrV	11678015	11678457	443	306	22	3.17e-06	0.95	0.067	ape-1	chrV:11675920-11685246	inside gene	2401
chrV	11679942	11681167	1226	819	83	3.62e-19	1.06	0.059	ape-1	chrV:11675920-11685246	inside gene	4841
chrI	9233825	9234258	434	149	22	5.81e-12	1.32	0.058	aph-1	chrI:9232063-9233549	upstream of gene	-425
chrX	5111544	5117699	6156	1679	521	9.31e-220	1.33	0.08	apl-1	chrX:5112393-5116839	overlaps gene end	3616
chrX	5118070	5118731	662	350	38	1.49e-10	1.14	0.058	apl-1	chrX:5112393-5116839	upstream of gene	-1581
chrX	5119165	5119696	532	348	31	1.65e-09	1.09	0.058	apl-1	chrX:5112393-5116839	upstream of gene	-2674
chrX	5120073	5121009	937	149	62	3.37e-23	1.17	0.058	apl-1	chrX:5112393-5116839	upstream of gene	-3383
chrI	5341378	5342352	975	655	74	9.55e-50	2.47	0.066	apm-1	chrI:5342183-5344727	overlaps gene end	2694
chrI	5344146	5344693	548	374	31	2.54e-13	1.24	0.057	apm-1	chrI:5342183-5344727	inside gene	207
chrII	8047264	8047824	561	294	31	2.88e-12	1.3	0.057	apn-1	chrII:8047494-8049035	overlaps gene start	64
chrX	4459193	4460069	877	517	61	3.78e-37	1.94	0.06	aps-2	chrX:4458247-4459222	overlaps gene end	1463
chrX	11066077	11067738	1662	883	174	2.91e-156	2.73	0.075	apt-9	chrX:11068453-11071851	upstream of gene	-1493
chrX	7568412	7568948	537	329	28	2.42e-08	1.19	0.059	apy-1	chrX:7568090-7569668	inside gene	927
chrX	7569135	7570456	1322	379	95	6e-48	1.93	0.065	apy-1	chrX:7568090-7569668	overlaps gene start	154
chrII	9767798	9768580	783	388	49	2.01e-30	2.49	0.059	aqp-10	chrII:9768387-9769774	overlaps gene end	1588
chrII	12208330	12209427	1098	510	88	2.6e-86	2.97	0.07	aqp-12	chrII:12203224-12209011	overlaps gene end	5616
chrII	12211433	12212291	859	247	47	6e-24	1.36	0.059	aqp-12	chrII:12203224-12209011	downstream of gene	8456
chrX	3025106	3026396	1291	239	75	4.59e-21	1.23	0.059	aqp-7	chrX:3025528-3026878	overlaps gene start	-183
chrX	3026539	3027584	1046	549	100	9.51e-72	2.62	0.069	aqp-7	chrX:3025528-3026878	overlaps gene end	1560
chrI	9605501	9606059	559	267	31	3.8e-09	1.5	0.059	aqp-9	chrI:9606253-9608928	upstream of gene	-485
chrIV	11130912	11132015	1104	537	103	6.56e-67	2.19	0.069	ard-1	chrIV:11131249-11133756	overlaps gene start	200
chrIV	7634440	7635177	738	363	44	4.19e-15	1.68	0.058	arf-1.1	chrIV:7634816-7635691	overlaps gene start	-13
chrIII	5710504	5718208	7705	4648	1117	1,00E-310	3.66	0.07	arf-1.2	chrIII:5716064-5717532	overlaps gene start	-912
chrIV	7980888	7985560	4673	3214	638	1,00E-310	6.06	0.07	arf-3	chrIV:7982509-7983908	overlaps gene start	1593
chrI	6060979	6061464	486	297	24	3.52e-07	1.07	0.061	ari-1	chrI:6058551-6061035	overlaps gene start	-241
chrII	8581270	8583941	2672	1938	283	6.25e-269	2.95	0.072	arl-1	chrII:8581876-8583001	overlaps gene start	1332
chrI	2064479	2066453	1975	1227	205	1.99e-181	3.4	0.076	arl-13	chrI:2065751-2069051	overlaps gene start	-45
chrIII	9821765	9822372	608	256	34	1.04e-10	1.39	0.058	arl-5	chrIII:9823151-9824031	upstream of gene	-1130
chrIII	8029992	8030433	442	172	22	1.11e-09	1.37	0.058	ARPA	chrIII:8028062-8029578	upstream of gene	-586
chrII	6971499	6972916	1418	383	118	5.12e-91	2.26	0.07	art-1	chrII:6970607-6972176	overlaps gene start	294
chrI	2894428	2898949	4522	691	401	2.68e-223	3.33	0.079	arx-1	chrI:2883547-2893719	upstream of gene	-1400
chrIII	12055444	12055906	463	312	23	3.23e-09	1.22	0.058	arx-3	chrIII:12052219-12058339	inside gene	2583
chrIII	865563	866198	636	376	33	5.64e-14	1.55	0.057	arx-4	chrIII:862294-865387	downstream of gene	3645
chrIII	12815860	12816553	694	395	41	1.95e-29	2.16	0.06	arx-5	chrIII:12816718-12817982	downstream of gene	1727
chrIII	12818190	12818703	514	222	27	1.77e-12	1.57	0.057	arx-5	chrIII:12816718-12817982	upstream of gene	-430
chrI	3069963	3070393	431	129	23	9.38e-13	1.7	0.057	arx-7	chrI:3069393-3070141	overlaps gene start	49
chrX	4470614	4472131	1518	938	106	1.42e-57	1.82	0.064	asb-2	chrX:4469741-4471455	overlaps gene end	1811
chrII	15040408	15040856	449	297	22	5.15e-07	1.1	0.063	asc-1	chrII:15039305-15048806	inside gene	1400
chrII	15042603	15043142	540	212	30	7.59e-07	1.01	0.064	asc-1	chrII:15039305-15048806	inside gene	3510
chrIII	4199220	4199633	414	151	23	9.38e-12	1.55	0.058	asd-1	chrIII:4197258-4202262	inside gene	2113
chrIII	4199780	4200926	1147	451	75	1.8e-47	2.34	0.064	asd-1	chrIII:4197258-4202262	inside gene	2973
chrI	6879292	6880152	861	518	50	9.02e-28	1.76	0.059	asd-2	chrI:6878975-6883111	inside gene	3301
chrI	6881441	6882225	785	364	53	1.29e-20	1.88	0.059	asd-2	chrI:6878975-6883111	inside gene	1306
chrI	6882260	6882720	461	296	24	4.15e-10	1.11	0.057	asd-2	chrI:6878975-6883111	inside gene	555
chrI	6884253	6884786	534	345	28	6.9e-10	1.11	0.057	asd-2	chrI:6878975-6883111	upstream of gene	-1487
chrI	6885020	6885601	582	381	32	1.92e-13	1.27	0.057	asd-2	chrI:6878975-6883111	upstream of gene	-2290
chrI	9659732	9660489	758	391	50	5.5e-21	1.93	0.059	asfl-1	chrI:9658264-9660063	overlaps gene end	1859
chrI	8693421	8694321	901	249	62	1.84e-24	1.3	0.059	asg-1	chrI:8692937-8693462	overlaps gene end	733
chrX	6842249	6842698	450	151	22	1.32e-09	1.29	0.058	asg-2	chrX:6841212-6842036	downstream of gene	1188
chrIII	8893584	8895423	1840	1429	136	4.23e-77	1.61	0.068	asna-1	chrIII:8894993-8896552	overlaps gene start	20
chrIII	8896246	8896995	750	452	45	2.97e-18	1.57	0.058	asna-1	chrIII:8894993-8896552	overlaps gene end	1705
chrV	19049081	19051055	1975	1678	146	6.07e-63	1.5	0.067	asp-1	chrV:19049422-19050789	overlaps gene end	30
chrX	6792212	6793074	863	307	56	2.08e-17	1.29	0.058	asp-3	chrX:6791128-6792670	overlaps gene end	1391
chrII	8750947	8751883	937	664	53	3.35e-10	1	0.058	atf-2	chrII:8751915-8753868	upstream of gene	-304
chrX	14809595	14810380	786	479	48	2.01e-14	1.13	0.058	atf-5	chrX:14809080-14810770	inside gene	696
chrII	8658755	8659283	529	220	27	7.89e-08	1.27	0.06	atg-10	chrII:8659078-8659691	overlaps gene start	-103
chrIII	8158010	8158841	832	475	59	2.24e-30	1.71	0.059	atg-13	chrIII:8155916-8158171	overlaps gene start	-314
chrX	6812403	6813105	703	410	46	8.39e-16	1.33	0.058	atg-2	chrX:6809059-6817162	inside gene	3754
chrIV	11079726	11083645	3920	1145	578	1,00E-310	5.12	0.07	atg-7	chrIV:11078650-11081029	overlaps gene start	158
chrV	351747	352388	642	313	30	1.86e-10	1.82	0.058	atg-9	chrV:348790-358836	inside gene	3270
chrV	352832	353422	591	231	33	4.86e-21	1.62	0.059	atg-9	chrV:348790-358836	inside gene	4273
chrI	8039004	8039571	568	304	31	2.52e-14	1.44	0.058	ath-1	chrI:8036943-8038904	upstream of gene	-404
chrV	9641187	9641937	751	417	43	1.14e-14	1.59	0.058	atl-1	chrV:9634834-9645475	inside gene	3871
chrV	9642583	9643149	567	314	32	1.13e-10	1.41	0.058	atl-1	chrV:9634834-9645475	inside gene	2578
chrV	12473604	12474115	512	281	28	2.62e-12	1.66	0.057	atn-1	chrV:12478390-12484419	upstream of gene	-4505
chrV	12477949	12478408	460	169	23	1.94e-08	1.07	0.059	atn-1	chrV:12478390-12484419	overlaps gene start	-272
chrIII	10462799	10463383	585	311	29	2.07e-07	1.17	0.06	atx-2	chrIII:10461514-10467936	inside gene	1596
chrIII	10463414	10465045	1632	966	109	1.15e-41	1.42	0.063	atx-2	chrIII:10461514-10467936	inside gene	2866
chrV	15576764	15577662	899	506	54	1.64e-28	1.64	0.06	atx-3	chrV:15575477-15576974	overlaps gene start	-296
chrIV	12134338	12135658	1321	497	116	2.43e-116	2.91	0.075	B0001.4	chrIV:12135437-12137317	overlaps gene end	2482
chrIV	12138267	12138820	554	250	33	3.18e-18	1.68	0.058	B0001.4	chrIV:12135437-12137317	upstream of gene	-1200
chrIV	12142889	12143369	481	253	24	8.18e-09	1.26	0.059	B0001.5	chrIV:12141132-12143301	overlaps gene start	159
chrIV	12140607	12141055	449	145	23	1.56e-07	1.15	0.06	B0001.8	chrIV:12138830-12141028	overlaps gene start	276
chrV	10316657	10317596	940	717	58	6.49e-19	1.1	0.059	B0024.10	chrV:10315220-10317366	overlaps gene start	-8
chrII	5944619	5946090	1472	568	106	1.36e-71	2.4	0.07	B0034.2	chrII:5944159-5944331	upstream of gene	-856
chrII	5946212	5946666	455	306	22	1.32e-07	1.33	0.06	B0034.2	chrII:5944159-5944331	upstream of gene	-2187
chrII	5946997	5947450	454	294	22	5.22e-09	1.26	0.059	B0034.2	chrII:5944159-5944331	upstream of gene	-2960
chrII	5949933	5950385	453	306	23	5.89e-08	1.28	0.06	B0034.2	chrII:5944159-5944331	upstream of gene	-5908
chrII	5972297	5972738	442	290	23	2.26e-11	1.62	0.058	B0034.5	chrII:5972819-5974928	downstream of gene	2341
chrIV	11311405	11313144	1740	925	114	3.18e-64	1.98	0.068	B0035.1	chrIV:11310943-11312468	overlaps gene end	1387
chrIV	11294653	11295299	647	280	42	9.12e-24	1.76	0.059	B0035.16	chrIV:11295119-11296858	overlaps gene end	1925
chrIV	11319856	11320341	486	287	24	2.61e-06	1.01	0.067	B0035.18	chrIV:11320291-11320614	overlaps gene start	-148
chrI	4664968	4666616	1649	610	129	2.47e-87	2.62	0.07	B0041.1	chrI:4664872-4665757	overlaps gene end	706
chrI	4666819	4667269	451	299	22	5.05e-07	1.1	0.063	B0041.1	chrI:4664872-4665757	downstream of gene	2246
chrI	4656017	4656703	687	350	39	3.37e-06	1	0.067	B0041.2	chrI:4655348-4660143	inside gene	1019
chrI	4657285	4657902	618	292	34	4.56e-09	1.1	0.058	B0041.2	chrI:4655348-4660143	inside gene	2229
chrI	4658179	4660795	2617	1876	258	9.16e-203	2.6	0.076	B0041.2	chrI:4655348-4660143	overlaps gene end	4707
chrI	4644789	4646476	1688	685	204	9.38e-176	3.43	0.078	B0041.3	chrI:4644681-4645626	overlaps gene end	793
chrI	4651172	4652148	977	633	59	4.21e-25	1.45	0.058	B0041.5	chrI:4648278-4650771	upstream of gene	-1034
chrI	4647947	4649348	1402	524	96	2.79e-44	1.85	0.064	B0041.8	chrI:4647310-4648276	overlaps gene end	1161
chrI	10730020	10731087	1068	439	100	1.11e-88	2.81	0.069	B0205.12	chrI:10730464-10730666	overlaps gene start	-5
chrI	5917584	5918002	419	151	22	4.9e-12	1.38	0.058	B0207.5	chrI:5919789-5935418	upstream of gene	-2054
chrIV	8154375	8155178	804	187	53	1.87e-24	1.3	0.059	B0218.5	chrIV:8155235-8156428	downstream of gene	1866
chrII	7756484	7757421	938	511	77	3.63e-36	2.08	0.06	B0228.1	chrII:7755938-7756838	overlaps gene end	1057
chrV	5270617	5271895	1279	383	78	1.27e-28	1.48	0.06	B0238.11	chrV:5269469-5270717	overlaps gene end	1531
chrIII	5761693	5762639	947	297	54	2e-18	1.33	0.059	B0244.11	chrIII:5767833-5768616	upstream of gene	-5843
chrIII	5762995	5765505	2511	1191	184	4.95e-89	1.72	0.069	B0244.11	chrIII:5767833-5768616	upstream of gene	-3647
chrIII	5765731	5766651	921	429	71	4.74e-47	2.31	0.065	B0244.11	chrIII:5767833-5768616	upstream of gene	-1673
chrIII	5730053	5730561	509	200	27	2.11e-07	0.97	0.06	B0244.9	chrIII:5730070-5730961	overlaps gene end	708
chrV	20474347	20474793	447	138	23	1.33e-07	1.07	0.06	B0250.2	chrV:20472143-20474477	overlaps gene start	-8
chrI	5260214	5260693	480	319	29	8.3e-11	1.45	0.058	B0261.1	chrI:5263697-5268385	upstream of gene	-3164
chrI	5261549	5261988	440	282	24	2e-07	1.21	0.06	B0261.1	chrI:5263697-5268385	upstream of gene	-1866
chrI	5263625	5264078	454	147	22	1.86e-07	1.05	0.06	B0261.1	chrI:5263697-5268385	overlaps gene start	75
chrI	5268969	5269584	616	296	34	1.97e-13	1.75	0.057	B0261.7	chrI:5269556-5270937	overlaps gene end	1672
chrX	9432807	9433301	495	173	27	1.01e-08	1.02	0.059	B0272.3	chrX:9431365-9432640	downstream of gene	1615
chrIII	7111658	7112387	730	386	45	2.98e-25	1.76	0.059	B0280.7	chrIII:7110232-7111802	overlaps gene start	-242
chrIII	7120199	7120923	725	420	55	5.9e-24	1.92	0.059	B0280.9	chrIII:7120834-7122824	overlaps gene end	2205
chrIII	4378357	4379536	1180	810	92	1.36e-37	1.84	0.061	B0284.3	chrIII:4379339-4381012	overlaps gene end	1845
chrIII	4335862	4336345	484	343	24	1.02e-09	1.24	0.058	B0285.1	chrIII:4333368-4340435	inside gene	2837
chrIII	4340517	4341548	1032	397	61	1.57e-37	1.75	0.061	B0285.3	chrIII:4341957-4343307	downstream of gene	2393
chrIII	4341940	4342708	769	569	44	4.2e-25	1.8	0.058	B0285.3	chrIII:4341957-4343307	overlaps gene end	798
chrII	4371637	4373351	1715	875	221	5.42e-239	3.99	0.073	B0286.3	chrII:4369620-4372563	overlaps gene start	51
chrX	17193168	17193793	626	384	36	1.32e-17	2.07	0.058	B0302.5	chrX:17193217-17195034	overlaps gene end	1482
chrIII	8703184	8703807	624	379	37	1.29e-13	1.17	0.057	B0303.16	chrIII:8705018-8706254	upstream of gene	-1455
chrIII	8684290	8684709	420	239	22	4.22e-11	1.72	0.059	B0303.2	chrIII:8684715-8686388	upstream of gene	-186
chrIII	8685075	8686999	1925	835	211	1.28e-240	4.02	0.071	B0303.2	chrIII:8684715-8686388	overlaps gene end	1195
chrIII	8687296	8687762	467	138	25	1.01e-07	1.01	0.059	B0303.3	chrIII:8686025-8688364	inside gene	930
chrIII	8688266	8688698	433	285	24	4.5e-13	1.32	0.057	B0303.3	chrIII:8686025-8688364	overlaps gene start	-187
chrIII	8692992	8693706	715	396	41	3.59e-23	1.99	0.058	B0303.7	chrIII:8693545-8699362	overlaps gene start	-157
chrII	11489230	11489679	450	307	23	1.1e-09	1.22	0.058	B0334.13	chrII:11488254-11489449	overlaps gene end	1283
chrII	11490793	11491353	561	291	30	5e-12	1.35	0.058	B0334.3	chrII:11489521-11492937	inside gene	1853
chrII	11492515	11493419	905	495	66	4.27e-33	1.64	0.061	B0334.3	chrII:11489521-11492937	overlaps gene start	-73
chrII	11496464	11497214	751	350	49	7.89e-27	1.55	0.058	B0334.5	chrII:11496696-11499536	overlaps gene start	118
chrII	11499528	11500018	491	311	26	2.22e-09	1.19	0.058	B0334.5	chrII:11496696-11499536	overlaps gene end	3143
chrIII	5708447	5709143	697	372	43	1.46e-16	1.41	0.059	B0336.11	chrIII:5706688-5709280	inside gene	461
chrIII	5709376	5710304	929	563	63	3.66e-26	1.81	0.058	B0336.12	chrIII:5710013-5710460	overlaps gene end	521
chrIII	5693865	5694481	617	334	36	2.02e-18	1.81	0.058	B0336.13	chrIII:5693987-5694630	overlaps gene start	212
chrIII	5694578	5695169	592	268	36	2.47e-15	1.48	0.058	B0336.13	chrIII:5693987-5694630	overlaps gene end	859
chrIII	5696885	5697402	518	223	33	6.38e-24	2.13	0.059	B0336.7	chrIII:5694686-5697316	overlaps gene start	208
chrV	39376	39866	491	345	30	1.04e-22	2.15	0.059	B0348.2	chrV:45467-46880	upstream of gene	-5746
chrV	43931	44461	531	294	30	5.28e-26	2.46	0.058	B0348.2	chrV:45467-46880	upstream of gene	-1242
chrV	5558	9952	4395	856	530	2.3e-115	2	0.074	B0348.5	chrV:5690-6511	overlaps gene start	724
chrIII	7283377	7284186	810	659	46	1.57e-20	1.39	0.059	B0361.7	chrIII:7283848-7285810	overlaps gene end	1774
chrIII	7285399	7286113	715	375	49	5.08e-31	2.01	0.06	B0361.7	chrIII:7283848-7285810	overlaps gene start	36
chrIII	7291112	7291586	475	232	26	5.75e-13	1.47	0.058	B0361.8	chrIII:7287792-7290491	upstream of gene	-853
chrIII	7297000	7298482	1483	930	116	1.11e-31	1.21	0.06	B0361.9	chrIII:7298294-7299570	overlaps gene end	1640
chrIII	7303523	7305264	1742	552	138	4.37e-103	2.4	0.074	B0361.9	chrIII:7298294-7299570	upstream of gene	-4505
chrV	13120136	13120692	557	406	33	2.96e-15	1.42	0.058	B0365.1	chrV:13116483-13120115	downstream of gene	4059
chrIII	4756691	4757522	832	414	56	2.04e-22	2	0.059	B0393.3	chrIII:4757212-4759685	overlaps gene start	-107
chrIII	4749096	4749733	638	312	32	9.51e-11	1.86	0.058	B0393.8	chrIII:4749758-4750250	upstream of gene	-350
chrX	16034676	16035814	1139	670	79	4.15e-31	1.59	0.06	B0395.3	chrX:16034981-16039432	overlaps gene end	4086
chrX	2889792	2891852	2061	1400	301	1.18e-261	2.51	0.069	B0410.3	chrX:2890619-2891485	overlaps gene end	293
chrIII	794215	796022	1808	1397	150	3.14e-83	2.24	0.07	B0412.3	chrIII:795130-809433	overlaps gene start	482
chrI	5807124	5807659	536	304	28	1.58e-07	1.44	0.06	B0414.8	chrI:5803956-5807294	overlaps gene start	-134
chrX	9267960	9268855	896	419	70	2.61e-37	2.42	0.061	B0416.5	chrX:9268567-9270786	overlaps gene end	2407
chrII	286150	286607	458	135	24	1.45e-08	1.1	0.059	B0432.10	chrII:283915-286274	overlaps gene start	-11
chrII	288529	290147	1619	516	149	5.45e-139	3.01	0.074	B0432.3	chrII:288938-290381	overlaps gene start	107
chrII	3036356	3036949	594	361	33	8.49e-10	1.21	0.058	B0454.5	chrII:3038854-3040817	upstream of gene	-2137
chrII	8908534	8909027	494	315	24	3.16e-09	1.32	0.059	B0457.4	chrII:8910834-8911950	downstream of gene	3101
chrIII	9459082	9464060	4979	3520	661	1,00E-310	3.77	0.07	B0464.9	chrIII:9465674-9467043	upstream of gene	-3072
chrII	11345375	11346000	626	292	34	1.04e-13	1.8	0.057	B0491.5	chrII:11343633-11345660	overlaps gene start	-7
chrII	11351224	11352028	805	371	54	1.59e-23	1.93	0.058	B0491.7	chrII:11350109-11351141	downstream of gene	1486
chrII	7697817	7698546	730	421	43	8.83e-20	1.53	0.058	B0495.5	chrII:7695870-7698431	overlaps gene start	193
chrII	7704609	7705626	1018	619	64	4.79e-27	1.32	0.058	B0495.7	chrII:7701872-7705157	overlaps gene start	-71
chrII	7706730	7707190	461	324	25	1.24e-09	1.28	0.058	B0495.8	chrII:7705463-7707405	inside gene	351
chrV	8776347	8777437	1091	396	93	9.91e-62	2.19	0.066	B0507.1	chrV:8776632-8779269	overlaps gene start	111
chrI	10653269	10654092	824	436	51	1.61e-10	1.21	0.058	B0511.2	chrI:10651019-10652951	downstream of gene	2686
chrI	10632761	10633462	702	337	39	1.84e-14	1.52	0.058	B0511.7	chrI:10631735-10633139	overlaps gene start	41
chrIV	13882247	13884089	1843	573	184	1.45e-112	2.86	0.075	B0513.2	chrIV:13882702-13884117	overlaps gene start	118
chrIV	13880715	13881216	502	294	26	4.07e-10	1.26	0.057	B0513.4	chrIV:13880106-13881494	inside gene	903
chrIV	13855424	13855928	505	175	25	1.97e-07	1.15	0.06	B0513.9	chrIV:13860341-13865262	downstream of gene	9663
chrIV	3377626	3378343	718	351	50	1.11e-55	4.3	0.064	B0546.2	chrIV:3373390-3378128	overlaps gene start	151
chrIV	3382017	3383031	1015	681	91	5.07e-94	3.03	0.071	B0546.3	chrIV:3378594-3382108	overlaps gene start	-590
chrIV	13100873	13101423	551	203	30	1.21e-13	1.23	0.057	B0564.7	chrIV:13100684-13104609	inside gene	392
chrIII	9466839	9467544	706	336	38	1.23e-11	1.66	0.058	baf-1	chrIII:9467358-9467967	overlaps gene start	-183
chrI	6562506	6565040	2535	2184	220	4.6e-113	2.12	0.074	bag-1	chrI:6563708-6564454	overlaps gene end	-236
chrII	2514450	2514862	413	147	24	1.25e-14	1.67	0.058	bath-13	chrII:2520966-2522045	downstream of gene	7448
chrIII	7775965	7776902	938	665	58	1.68e-31	1.64	0.06	bath-15	chrIII:7774707-7775955	upstream of gene	-675
chrI	14646657	14647218	562	381	31	2.26e-14	1.43	0.058	bath-40	chrI:14647769-14651427	upstream of gene	-731
chrI	14647762	14648201	440	150	22	4.06e-09	1.32	0.058	bath-40	chrI:14647769-14651427	overlaps gene start	143
chrIII	10093777	10094978	1202	805	83	1.26e-36	1.55	0.06	bath-43	chrIII:10090755-10097974	inside gene	3392
chrIII	10096219	10096768	550	148	32	4.75e-10	1.33	0.057	bath-43	chrIII:10090755-10097974	inside gene	1607
chrII	7392009	7392720	712	302	42	1.14e-15	1.52	0.058	bath-44	chrII:7394703-7397288	upstream of gene	-2392
chrII	7393060	7395043	1984	402	156	3.86e-62	1.69	0.067	bath-44	chrII:7394703-7397288	overlaps gene start	-1241
chrII	13121883	13122358	476	297	24	1.02e-12	1.64	0.057	bath-45	chrII:13122946-13124697	upstream of gene	-766
chrIII	10260863	10261713	851	435	56	7.96e-39	2.13	0.062	bbs-5	chrIII:10258766-10261552	overlaps gene start	254
chrI	6922501	6923415	915	448	73	2.84e-46	2.33	0.064	bbs-9	chrI:6917587-6922954	overlaps gene start	5
chrX	6200948	6202185	1238	698	104	9.79e-69	1.97	0.069	bca-1	chrX:6201868-6204706	overlaps gene end	3060
chrX	12876753	12877414	662	344	39	3.18e-09	1.17	0.059	bcat-1	chrX:12877401-12880249	overlaps gene start	-304
chrX	12879668	12880467	800	494	45	3.51e-18	1.37	0.058	bcat-1	chrX:12877401-12880249	overlaps gene end	2761
chrII	8570428	8571748	1321	638	126	1.75e-68	1.98	0.069	bcs-1	chrII:8571016-8572809	overlaps gene start	50
chrIII	12792230	12793561	1332	510	105	4e-82	2.49	0.07	BE10.1	chrIII:12787559-12789357	upstream of gene	-3383
chrIII	12793857	12794308	452	303	22	2.66e-07	1.13	0.061	BE10.2	chrIII:12793305-12798037	inside gene	3877
chrIII	12794923	12795373	451	307	25	8.24e-14	1.54	0.057	BE10.2	chrIII:12793305-12798037	inside gene	2807
chrIV	5664509	5666010	1502	408	106	2.26e-49	1.49	0.066	bec-1	chrIV:5661189-5664412	upstream of gene	-505
chrIV	5666024	5667700	1677	417	126	1.15e-68	1.71	0.069	bec-1	chrIV:5661189-5664412	upstream of gene	-2029
chrIII	11462854	11467360	4507	1025	496	1,00E-310	3.73	0.07	bed-2	chrIII:11463546-11470686	overlaps gene end	6807
chrIII	11467965	11468421	457	150	23	2.37e-12	1.65	0.057	bed-2	chrIII:11463546-11470686	inside gene	2571
chrIII	11469547	11470002	456	199	23	3.15e-13	1.61	0.057	bed-2	chrIII:11463546-11470686	inside gene	940
chrV	11225506	11227899	2394	666	249	8.2e-215	4.41	0.077	beta-galactosidase	chrV:11222749-11225988	overlaps gene start	-184
chrIII	6459500	6460580	1081	480	93	2.37e-66	2.12	0.068	Beta-mannosyltransferase	chrIII:6460062-6462159	overlaps gene start	-82
chrII	14491564	14494181	2618	980	247	1.69e-186	2.47	0.077	beta-synthase	chrII:14492732-14494417	overlaps gene end	1873
chrII	14494309	14494884	576	347	30	1.45e-10	1.39	0.058	beta-synthase	chrII:14492732-14494417	overlaps gene start	-239
chrII	5650056	5652716	2661	1067	467	1,00E-310	3.69	0.07	bli-2	chrII:5651382-5652393	overlaps gene end	1270
chrI	6336207	6336731	525	209	26	8.85e-09	1.32	0.059	bli-4	chrI:6342233-6356680	upstream of gene	-5817
chrI	6338053	6339371	1319	357	86	6.41e-36	1.43	0.059	bli-4	chrI:6342233-6356680	upstream of gene	-3823
chrI	6340094	6340551	458	294	24	1.44e-10	1.32	0.058	bli-4	chrI:6342233-6356680	upstream of gene	-1845
chrI	6340792	6341840	1049	658	66	7.85e-36	2.38	0.06	bli-4	chrI:6342233-6356680	upstream of gene	-783
chrI	6342288	6344874	2587	2145	206	1.28e-102	1.83	0.074	bli-4	chrI:6342233-6356680	inside gene	2200
chrI	6344958	6345870	913	329	54	2.41e-27	1.53	0.059	bli-4	chrI:6342233-6356680	inside gene	3054
chrI	6346051	6347562	1512	532	103	1.25e-62	2.29	0.067	bli-4	chrI:6342233-6356680	inside gene	4350
chrI	6347920	6349049	1130	509	74	3.41e-40	1.47	0.062	bli-4	chrI:6342233-6356680	inside gene	6196
chrI	6349773	6350212	440	222	22	3.08e-09	1.24	0.059	bli-4	chrI:6342233-6356680	inside gene	7762
chrI	10406025	10408380	2356	1031	226	1.53e-156	2.04	0.075	blmp-1	chrI:10409349-10413836	upstream of gene	-2293
chrI	10408458	10415539	7082	5226	755	1,00E-310	2.73	0.07	blmp-1	chrI:10409349-10413836	overlaps gene start	4335
chrII	6273800	6274265	466	221	26	1.26e-12	1.42	0.057	bpl-1	chrII:6274217-6279644	overlaps gene start	-196
chrIII	912085	912542	458	287	25	6.4e-10	1.29	0.057	bra-2	chrIII:911265-912224	overlaps gene end	1107
chrIII	6888327	6889057	731	384	51	9.82e-12	1.51	0.058	brd-1	chrIII:6885142-6889460	inside gene	749
chrIII	12015494	12015944	451	216	22	5.94e-08	1.08	0.06	brp-1	chrIII:12020429-12025206	upstream of gene	-4719
chrIII	12017711	12018552	842	565	52	9.1e-39	1.91	0.062	brp-1	chrIII:12020429-12025206	upstream of gene	-2153
chrIII	12018899	12019336	438	154	22	5.09e-13	1.52	0.057	brp-1	chrIII:12020429-12025206	upstream of gene	-1376
chrIII	12019851	12020332	482	342	24	3.07e-14	1.67	0.058	brp-1	chrIII:12020429-12025206	upstream of gene	-236
chrIII	12020927	12021672	746	320	44	1.49e-27	1.54	0.059	brp-1	chrIII:12020429-12025206	inside gene	818
chrIII	12021964	12022787	824	510	50	3.29e-25	2.06	0.059	brp-1	chrIII:12020429-12025206	inside gene	2045
chrIII	185839	187048	1210	805	106	3.69e-52	1.82	0.065	btb-1	chrIII:185651-186921	overlaps gene end	993
chrII	3302212	3302784	573	264	28	1.11e-10	1.72	0.058	btb-18	chrII:3298391-3300672	downstream of gene	4085
chrIII	61655	67470	5816	1017	766	1,00E-310	3.98	0.07	btb-5	chrIII:59371-61144	upstream of gene	-1528
chrII	13194788	13200265	5478	4946	555	1,00E-310	4.14	0.07	btf-1	chrII:13200079-13215609	overlaps gene start	-345
chrIII	6930550	6934058	3509	1654	352	1.25e-247	3.6	0.068	byn-1	chrIII:6931935-6935798	overlaps gene start	269
chrI	13398569	13399159	591	347	34	6.89e-21	2.42	0.059	C01A2.2	chrI:13397258-13398468	downstream of gene	1658
chrI	13399419	13399848	430	242	22	2.79e-07	1.15	0.06	C01A2.2	chrI:13397258-13398468	downstream of gene	2403
chrI	13386864	13388000	1137	466	86	3.27e-68	2.61	0.069	C01A2.3	chrI:13387807-13391438	overlaps gene start	-477
chrIV	6657322	6658544	1223	307	69	1e-30	1.21	0.06	C01B10.11	chrIV:6657982-6660381	overlaps gene start	-353
chrIV	6659584	6660036	453	223	22	7.08e-09	1.34	0.058	C01B10.11	chrIV:6657982-6660381	inside gene	1825
chrIV	6660321	6661344	1024	669	69	1.41e-34	1.86	0.06	C01B10.11	chrIV:6657982-6660381	overlaps gene end	3008
chrIV	6661629	6662079	451	150	22	4.3e-09	1.06	0.058	C01B10.11	chrIV:6657982-6660381	downstream of gene	3797
chrIV	6634915	6635337	423	274	22	7.21e-09	1.07	0.058	C01B10.8	chrIV:6635023-6638134	overlaps gene start	166
chrII	20498	25939	5442	4236	1128	1,00E-310	8.43	0.07	C01B12.8	chrII:23881-25435	overlaps gene start	853
chrII	4300637	4301344	708	303	51	1.62e-42	2.38	0.063	C01F1.1	chrII:4301600-4305270	upstream of gene	-660
chrII	4298914	4299790	877	535	80	1.63e-56	3.09	0.064	C01F1.2	chrII:4299651-4300832	overlaps gene start	-202
chrII	4295636	4296109	474	243	25	1.61e-11	1.55	0.058	C01F1.3	chrII:4295094-4298999	inside gene	785
chrII	4278264	4279501	1238	740	122	1.72e-87	2.32	0.07	C01F1.4	chrII:4276207-4279119	overlaps gene end	2797
chrII	4281259	4282132	874	697	60	8.79e-26	1.29	0.059	C01F1.5	chrII:4279782-4281821	overlaps gene start	-135
chrIV	9099196	9099667	472	175	24	2.2e-08	1.46	0.059	C01F6.2	chrIV:9099351-9101565	overlaps gene start	20
chrV	15077531	15077984	454	246	22	1.91e-10	1.58	0.058	C01G10.10	chrV:15080142-15082455	downstream of gene	4678
chrV	15079814	15080716	903	630	58	1.12e-32	1.9	0.061	C01G10.10	chrV:15080142-15082455	overlaps gene end	2011
chrV	15083080	15084279	1200	670	113	4.43e-81	2.43	0.069	C01G10.9	chrV:15082740-15084042	overlaps gene end	1010
chrII	14574266	14575206	941	676	49	1.41e-13	1.36	0.057	C01G12.1	chrII:14573518-14576420	inside gene	1424
chrII	14576434	14577686	1253	405	118	9.18e-114	3.32	0.074	C01G12.13	chrII:14576860-14577974	overlaps gene start	-21
chrIV	6524444	6525381	938	325	86	1.05e-65	2.59	0.069	C01G5.5	chrIV:6524624-6526392	overlaps gene start	145
chrIV	6526141	6527157	1017	573	93	1.19e-64	2.66	0.068	C01G5.5	chrIV:6524624-6526392	overlaps gene end	2090
chrIV	6551587	6553123	1537	754	133	1.61e-72	2.05	0.069	C01G5.8	chrIV:6548898-6552484	overlaps gene end	3443
chrII	9270626	9271725	1100	355	74	6.65e-29	1.55	0.06	C01G6.3	chrII:9269816-9271189	overlaps gene end	1165
chrII	9273733	9280894	7162	2094	814	1,00E-310	2.88	0.07	C01G6.4	chrII:9271221-9272964	upstream of gene	-2863
chrII	9281117	9281762	646	296	36	5.07e-14	1.28	0.057	C01G6.5	chrII:9274891-9280020	upstream of gene	-1393
chrII	9288995	9289452	458	270	23	7.87e-09	1.18	0.059	C01G6.7	chrII:9291939-9293959	upstream of gene	-2674
chrI	5298002	5298533	532	309	28	5.14e-09	1.22	0.059	C01G8.6	chrI:5298781-5300334	downstream of gene	2023
chrI	7218449	7223298	4850	3516	575	1,00E-310	3.68	0.07	C01H6.6	chrI:7222464-7224133	overlaps gene start	-499
chrI	7227659	7228235	577	385	32	1.04e-14	1.51	0.058	C01H6.8	chrI:7227862-7229430	overlaps gene start	182
chrI	7232977	7233424	448	247	22	4.01e-07	1.19	0.062	C01H6.9	chrI:7229434-7233118	overlaps gene start	-106
chrIV	5089932	5090482	551	217	29	1.88e-10	1.47	0.058	C02B10.2	chrIV:5090280-5091023	overlaps gene end	874
chrIV	5084815	5085257	443	148	22	5.53e-06	1.24	0.069	C02B10.5	chrIV:5083320-5086877	inside gene	1643
chrX	12662441	12665768	3328	2813	337	1.1e-174	2.25	0.078	C02B4.4	chrX:12662417-12663544	overlaps gene start	-1710
chrX	3673613	3674100	488	361	26	1.59e-12	1.38	0.057	C02F12.10	chrX:3672366-3673676	overlaps gene start	-298
chrX	3691257	3691796	540	331	31	2.58e-11	1.36	0.058	C02F12.8	chrX:3690155-3693226	inside gene	1638
chrIV	10510949	10511399	451	150	24	1.15e-11	1.58	0.058	C02F4.4	chrIV:10513865-10515093	downstream of gene	3994
chrIV	10511475	10512294	820	401	67	1.14e-26	1.41	0.058	C02F4.4	chrIV:10513865-10515093	downstream of gene	3217
chrIV	10512630	10513086	457	321	24	7.82e-07	1.06	0.064	C02F4.4	chrIV:10513865-10515093	downstream of gene	2142
chrIII	8248679	8249144	466	319	23	8.51e-08	1.04	0.06	C02F5.10	chrIII:8248711-8249401	overlaps gene end	403
chrIII	8242445	8243289	845	513	54	3.48e-19	1.39	0.059	C02F5.12	chrIII:8240838-8242923	overlaps gene start	-35
chrIII	8247027	8247942	916	611	57	8.93e-24	1.47	0.059	C02F5.13	chrIII:8247271-8248573	overlaps gene start	367
chrIII	8245617	8246259	643	362	43	1.86e-21	1.67	0.059	C02F5.3	chrIII:8245811-8247177	overlaps gene start	168
chrIII	8236407	8236860	454	167	22	3.55e-07	1.12	0.061	C02F5.5	chrIII:8236132-8236777	overlaps gene end	442
chrIII	8231518	8235303	3786	1265	548	1,00E-310	4.49	0.07	C02F5.6	chrIII:8232578-8234454	overlaps gene start	205
chrIII	7720767	7721207	441	292	24	6.79e-10	1.05	0.057	C03B8.1	chrIII:7716695-7717228	downstream of gene	4364
chrIII	4094982	4100498	5517	1541	656	1,00E-310	4.44	0.07	C03C10.7	chrIII:4096018-4096875	overlaps gene start	505
chrI	9669894	9671344	1451	401	107	1.09e-61	1.71	0.066	C03D6.1	chrI:9668620-9670705	overlaps gene start	410
chrII	392961	393429	469	258	24	1.96e-14	1.41	0.058	C03H5.2	chrII:388832-392727	downstream of gene	4387
chrX	334666	335118	453	302	22	2.42e-06	1.3	0.066	C04E7.4	chrX:334580-341232	inside gene	6264
chrI	9689836	9691059	1224	427	108	2.5e-61	2.33	0.066	C04F12.5	chrI:9690120-9690547	overlaps gene end	284
chrIV	10113906	10114416	511	216	28	2.96e-10	1.33	0.058	C04G2.10	chrIV:10115362-10118055	upstream of gene	-1240
chrIV	10122096	10122547	452	147	22	1.5e-06	1.15	0.065	C04G2.11	chrIV:10119431-10122360	overlaps gene start	117
chrIV	10110910	10111345	436	149	22	6.12e-09	1.2	0.059	C04G2.8	chrIV:10110790-10111549	inside gene	490
chrII	9930619	9931361	743	372	42	4.06e-15	1.89	0.058	C05C10.4	chrII:9931767-9934365	upstream of gene	-776
chrII	9932356	9938082	5727	1738	737	1,00E-310	5.14	0.07	C05C10.4	chrII:9931767-9934365	overlaps gene end	2327
chrV	7242126	7243503	1378	475	116	2.59e-99	2.23	0.073	C05C8.1	chrV:7239753-7241342	downstream of gene	2848
chrV	7232534	7232987	454	302	22	3.1e-07	1.73	0.061	C05C8.2	chrV:7231172-7232731	overlaps gene end	1664
chrV	7234426	7234876	451	302	22	1.03e-08	1.23	0.059	C05C8.5	chrV:7232658-7234808	overlaps gene start	80
chrV	7243770	7244318	549	375	32	3.56e-09	0.99	0.059	C05C8.7	chrV:7242895-7247279	inside gene	3134
chrIII	6436357	6436900	544	360	27	1.41e-07	1.05	0.06	C05D11.1	chrIII:6436550-6439898	overlaps gene start	167
chrIII	6443831	6445009	1179	739	113	5.7e-83	2.43	0.07	C05D11.13	chrIII:6443057-6443913	overlaps gene start	-657
chrIII	6409964	6410775	812	454	52	6.08e-31	1.76	0.06	C05D11.5	chrIII:6409984-6411501	overlaps gene end	1083
chrIII	6419066	6419515	450	317	23	7.05e-07	1.11	0.064	C05D11.7	chrIII:6415723-6421653	inside gene	2270
chrIII	6419678	6420650	973	580	77	3.64e-35	1.85	0.06	C05D11.7	chrIII:6415723-6421653	inside gene	1395
chrIII	6420686	6423111	2426	696	201	2.09e-39	1.06	0.062	C05D11.7	chrIII:6415723-6421653	overlaps gene start	271
chrIII	6426948	6427389	442	307	23	4.48e-07	1.26	0.063	C05D11.8	chrIII:6422400-6427246	overlaps gene start	-9
chrIII	6430526	6430931	406	213	22	2.66e-09	1.5	0.058	C05D11.9	chrIII:6427472-6430876	overlaps gene start	137
chrIII	5597340	5598935	1596	1051	139	1.33e-62	1.63	0.067	C05D2.10	chrIII:5597910-5600014	overlaps gene end	1623
chrIII	5599230	5600154	925	575	62	1.87e-33	1.51	0.06	C05D2.10	chrIII:5597910-5600014	overlaps gene start	209
chrIII	5601734	5602586	853	492	78	3e-31	2.16	0.06	C05D2.6	chrIII:5600391-5603610	inside gene	1384
chrIII	5603516	5603958	443	312	22	1.3e-06	1.13	0.064	C05D2.6	chrIII:5600391-5603610	overlaps gene start	-218
chrX	1117267	1117721	455	171	26	5.41e-11	1.2	0.058	C05D9.7	chrX:1117241-1119405	inside gene	1967
chrX	12942189	12942662	474	240	31	5.32e-15	1.73	0.058	C05E7.1	chrX:12941362-12943468	inside gene	1039
chrX	14755820	14756873	1054	316	77	7.67e-48	1.8	0.065	C05G5.4	chrX:14753947-14756380	overlaps gene end	2189
chrX	14742702	14744620	1919	678	347	1,00E-310	7.54	0.07	C05G5.7	chrX:14743591-14743701	overlaps gene end	321
chrII	10573405	10575042	1638	876	112	2.47e-60	2.12	0.065	C06A1.3	chrII:10572193-10573968	overlaps gene end	2088
chrI	5980483	5980938	456	315	23	1.58e-07	1	0.06	C06A5.10	chrI:5978985-5979435	downstream of gene	1813
chrI	5981106	5981795	690	341	40	1.99e-16	2.14	0.059	C06A5.10	chrI:5978985-5979435	downstream of gene	2462
chrI	5981927	5982540	614	355	35	2.84e-14	1.45	0.058	C06A5.10	chrI:5978985-5979435	downstream of gene	3297
chrI	5986237	5986711	475	146	28	4.46e-14	1.57	0.058	C06A5.3	chrI:5986494-5990583	overlaps gene start	-111
chrI	5987739	5988190	452	150	22	4.17e-07	1.2	0.062	C06A5.3	chrI:5986494-5990583	inside gene	1395
chrI	5982724	5983171	448	301	22	2.05e-07	1.3	0.06	C06A5.6	chrI:5983232-5985871	downstream of gene	2846
chrIV	7845464	7846366	903	548	67	1.02e-25	1.53	0.059	C06A6.2	chrIV:7846625-7854102	upstream of gene	-613
chrIV	7846370	7846822	453	159	22	4.3e-09	1.17	0.058	C06A6.2	chrIV:7846625-7854102	overlaps gene start	-96
chrIV	7848910	7849363	454	151	22	9.08e-09	1.24	0.059	C06A6.2	chrIV:7846625-7854102	inside gene	2436
chrIV	7849433	7849887	455	307	22	7.1e-09	1.44	0.058	C06A6.2	chrIV:7846625-7854102	inside gene	3115
chrIV	7851650	7852102	453	208	22	3.59e-06	1.2	0.068	C06A6.2	chrIV:7846625-7854102	inside gene	5233
chrIV	7853770	7855132	1363	942	131	1.43e-110	2.46	0.076	C06A6.2	chrIV:7846625-7854102	overlaps gene end	8087
chrII	7779496	7780024	529	305	27	4.74e-06	1.07	0.068	C06A8.2	chrII:7779282-7781184	inside gene	1383
chrII	7790167	7792535	2369	1213	366	1,00E-310	4.55	0.07	C06A8.3	chrII:7790490-7791499	overlaps gene start	890
chrII	7772488	7779483	6996	1210	1005	1,00E-310	4.18	0.07	C06A8.6	chrII:7772497-7773834	overlaps gene start	1201
chrII	9377257	9377701	445	294	22	5.86e-07	1.17	0.064	C06C3.10	chrII:9375785-9377132	upstream of gene	-419
chrII	9368475	9368920	446	224	24	5.21e-14	1.75	0.057	C06C3.3	chrII:9369101-9372294	downstream of gene	3595
chrII	9369373	9370057	685	369	38	7.6e-17	1.67	0.058	C06C3.3	chrII:9369101-9372294	inside gene	2552
chrII	9374805	9375907	1103	480	77	1.08e-48	2	0.065	C06C3.9	chrII:9376378-9378165	upstream of gene	-1093
chrIII	8594346	8595434	1089	770	82	3.69e-57	2.86	0.064	C06E1.7	chrIII:8591179-8593000	upstream of gene	-2116
chrIII	8599162	8599603	442	143	23	2.79e-10	1.14	0.058	C06E1.8	chrIII:8595276-8597778	upstream of gene	-1527
chrIII	8609191	8609738	548	150	29	1.05e-17	1.64	0.058	C06E1.9	chrIII:8606416-8609691	overlaps gene start	350
chrIV	5849692	5852067	2376	1258	248	7.98e-190	3.23	0.075	C06E7.1	chrIV:5848642-5850827	overlaps gene end	2308
chrIV	5843476	5844251	776	346	52	1.95e-24	1.69	0.058	C06E7.3	chrIV:5843968-5846383	overlaps gene end	2561
chrIII	6997695	6998171	477	329	27	9.31e-06	0.89	0.071	C06E8.5	chrIII:7002236-7005298	downstream of gene	7274
chrIII	7002236	7003093	858	545	49	1.48e-15	1.17	0.058	C06E8.5	chrIII:7002236-7005298	inside gene	2517
chrIII	7003112	7003650	539	312	25	4.01e-06	1.21	0.068	C06E8.5	chrIII:7002236-7005298	inside gene	1874
chrIV	7028193	7028645	453	132	22	5.27e-06	1.19	0.069	C06G3.4	chrIV:7028442-7030986	overlaps gene start	-117
chrIV	7015519	7015985	467	318	24	5.85e-10	1.4	0.058	C06G3.6	chrIV:7017610-7020186	upstream of gene	-1773
chrIV	7016402	7017180	779	468	47	2.98e-22	1.53	0.059	C06G3.6	chrIV:7017610-7020186	upstream of gene	-740
chrIV	7030811	7031552	742	363	45	7.74e-15	1.26	0.058	C06G3.8	chrIV:7031544-7032543	overlaps gene end	1369
chrIV	7032159	7032898	740	416	41	1.73e-15	1.54	0.058	C06G3.8	chrIV:7031544-7032543	overlaps gene start	-32
chrIV	7035888	7038041	2154	650	158	8.34e-88	2.03	0.071	C06G3.9	chrIV:7032700-7036845	overlaps gene start	307
chrIII	7985563	7986022	460	325	24	2.49e-10	1.59	0.058	C06G4.1	chrIII:7987058-7990478	upstream of gene	-1170
chrIII	7986199	7986809	611	308	32	1.67e-12	1.37	0.057	C06G4.1	chrIII:7987058-7990478	upstream of gene	-551
chrIII	7972913	7978902	5990	4425	710	1,00E-310	3.74	0.07	C06G4.4	chrIII:7977155-7977730	overlaps gene end	392
chrIV	10777082	10777515	434	283	22	3.4e-08	1.5	0.06	C06G8.1	chrIV:10778963-10780683	downstream of gene	3318
chrIV	10778018	10780800	2783	826	398	1,00E-310	3.87	0.07	C06G8.1	chrIV:10778963-10780683	overlaps gene end	1839
chrV	11124992	11125609	618	343	35	2.12e-16	1.67	0.059	C06H2.2	chrV:11125199-11127278	overlaps gene start	136
chrV	11127328	11127955	628	332	30	1.72e-11	1.87	0.058	C06H2.3	chrV:11127474-11130060	overlaps gene start	186
chrV	11128310	11128765	456	260	24	2.13e-11	1.37	0.058	C06H2.3	chrV:11127474-11130060	inside gene	1096
chrV	17911846	17912998	1153	830	67	1.61e-36	1.72	0.06	C06H5.7	chrV:17910284-17917201	inside gene	2392
chrV	17913875	17914537	663	359	33	3.09e-09	1.4	0.059	C06H5.7	chrV:17910284-17917201	inside gene	3950
chrV	17915380	17915832	453	284	22	6.17e-10	1.33	0.057	C06H5.8	chrV:17919004-17921699	upstream of gene	-3340
chrX	4520308	4520748	441	296	25	3.6e-07	0.92	0.061	C07A12.7	chrX:4517720-4521041	inside gene	437
chrX	4521052	4522225	1174	326	89	1.31e-37	1.17	0.061	C07A12.7	chrX:4517720-4521041	upstream of gene	-337
chrIII	9662232	9666813	4582	1260	402	9.16e-274	2.05	0.071	C07A9.9	chrIII:9663195-9667430	overlaps gene end	3938
chrIII	9667648	9668097	450	303	24	2.18e-06	0.94	0.066	C07A9.9	chrIII:9663195-9667430	upstream of gene	-521
chrII	7395126	7398309	3184	2429	369	1,16E-316	2.81	0.077	C07D10.1	chrII:7398951-7400478	upstream of gene	-1396
chrX	7338572	7339081	510	313	28	1.49e-08	1.07	0.059	C07D8.6	chrX:7341457-7342724	upstream of gene	-2572
chrX	7339804	7340824	1021	621	69	4.99e-36	1.81	0.059	C07D8.6	chrX:7341457-7342724	upstream of gene	-1032
chrII	10346231	10347533	1303	432	90	1.88e-60	2.32	0.065	C07E3.10	chrII:10346318-10346921	overlaps gene start	345
chrII	10367167	10367619	453	142	23	8.47e-12	1.27	0.059	C07E3.5	chrII:10363508-10365630	upstream of gene	-1679
chrII	9093945	9094733	789	307	49	1.03e-30	2.42	0.06	C07H4.1	chrII:9091124-9092051	upstream of gene	-2201
chrIII	7503035	7503927	893	368	62	1.26e-27	1.45	0.059	C07H6.4	chrIII:7499633-7503163	overlaps gene end	3770
chrII	8028134	8028862	729	405	43	3.22e-15	1.41	0.058	C08B11.3	chrII:8022565-8027687	upstream of gene	-852
chrII	8037491	8038422	932	575	67	2.31e-34	1.77	0.06	C08B11.9	chrII:8034266-8038097	overlaps gene start	31
chrV	10126514	10127706	1193	788	80	1.57e-45	1.95	0.064	C08B6.10	chrV:10125023-10127508	overlaps gene end	2279
chrIV	13606727	13607786	1060	422	58	1.69e-43	2.13	0.064	C08F11.13	chrIV:13607408-13609851	overlaps gene end	2702
chrIV	11178212	11179578	1367	438	98	3.97e-51	1.82	0.066	C08F8.9	chrIV:11178050-11178567	overlaps gene start	-83
chrII	732356	733024	669	339	40	6.38e-24	2.08	0.059	C08G5.1	chrII:734656-738672	downstream of gene	5977
chrIV	7663695	7664145	451	151	22	9.66e-08	1.24	0.06	C08G9.1	chrIV:7658718-7664146	inside gene	5128
chrIV	7664195	7665428	1234	507	73	1.4e-36	1.85	0.06	C08G9.1	chrIV:7658718-7664146	downstream of gene	5984
chrII	9882466	9882953	488	175	25	1.14e-10	1.24	0.058	C08H9.15	chrII:9881115-9882273	downstream of gene	1526
chrX	6017774	6018306	533	366	30	3.49e-17	1.7	0.058	C09B8.4	chrX:6018441-6019896	downstream of gene	1756
chrX	6018672	6019119	448	306	23	4.84e-10	1.53	0.057	C09B8.4	chrX:6018441-6019896	inside gene	918
chrX	6019726	6020289	564	303	26	4.95e-11	1.8	0.058	C09B8.4	chrX:6018441-6019896	overlaps gene start	-133
chrI	5483880	5485570	1691	607	160	3.66e-92	2.22	0.07	C09D4.4	chrI:5479554-5484646	overlaps gene start	159
chrIII	6545897	6546671	775	465	46	2.23e-22	1.49	0.059	C09E7.6	chrIII:6545280-6546344	overlaps gene start	-18
chrX	11036050	11037214	1165	950	78	7.8e-17	0.98	0.058	C09F12.3	chrX:11040959-11042783	downstream of gene	5783
chrX	11037254	11038282	1029	254	75	1.54e-24	1.25	0.059	C09F12.3	chrX:11040959-11042783	downstream of gene	5275
chrX	11039164	11040045	882	476	59	5.25e-19	1.28	0.059	C09F12.3	chrX:11040959-11042783	downstream of gene	3143
chrX	11040074	11041111	1038	532	81	7.8e-51	2.21	0.065	C09F12.3	chrX:11040959-11042783	overlaps gene end	2177
chrIII	654234	654937	704	306	38	4.22e-11	1.39	0.058	C09F5.1	chrIII:658706-662723	upstream of gene	-4166
chrII	14702074	14702512	439	147	22	1.7e-09	1.45	0.058	C09F9.2	chrII:14705419-14712503	upstream of gene	-3198
chrII	14702928	14703838	911	306	46	3.37e-28	1.25	0.059	C09F9.2	chrII:14705419-14712503	upstream of gene	-2185
chrII	14704065	14705056	992	622	68	8.13e-34	2.16	0.06	C09F9.2	chrII:14705419-14712503	upstream of gene	-732
chrII	14705861	14707017	1157	494	73	5.14e-28	1.25	0.06	C09F9.2	chrII:14705419-14712503	inside gene	936
chrII	14707319	14708890	1572	644	115	1.55e-20	0.95	0.059	C09F9.2	chrII:14705419-14712503	inside gene	2544
chrII	10708263	10713207	4945	3883	543	1,00E-310	3.87	0.07	C09G5.2	chrII:10702501-10714217	inside gene	2071
chrIV	8861799	8862740	942	521	64	1.11e-29	1.36	0.061	C09G9.1	chrIV:8862593-8865467	overlaps gene end	3147
chrIV	8862905	8863371	467	169	23	1.95e-06	0.95	0.066	C09G9.1	chrIV:8862593-8865467	inside gene	2393
chrIV	8865849	8866413	565	421	35	8.67e-08	0.9	0.06	C09G9.1	chrIV:8862593-8865467	upstream of gene	-803
chrIV	8867216	8867828	613	416	37	7.85e-14	1.16	0.057	C09G9.2	chrIV:8868055-8869651	downstream of gene	2019
chrII	11094569	11095268	700	352	40	6.28e-20	1.74	0.059	C09H10.10	chrII:11095856-11096399	downstream of gene	1478
chrII	11095762	11096743	982	467	94	7.46e-85	2.97	0.069	C09H10.10	chrII:11095856-11096399	overlaps gene end	170
chrII	11099594	11101020	1427	1000	122	6.58e-100	2.49	0.074	C09H10.5	chrII:11100896-11101905	overlaps gene end	1311
chrIV	11475672	11476190	519	370	29	2.37e-07	1.18	0.061	C10C6.6	chrIV:11473338-11479222	inside gene	3180
chrIV	11478017	11480058	2042	913	189	6.14e-121	2.51	0.074	C10C6.6	chrIV:11473338-11479222	overlaps gene start	292
chrX	16766445	16767002	558	252	31	1.97e-08	1.16	0.059	C10E2.1	chrX:16763626-16766573	overlaps gene end	3071
chrV	5959803	5960265	463	176	24	8.91e-10	1.19	0.058	C10F3.4	chrV:5961796-5969137	upstream of gene	-1817
chrI	6287901	6288416	516	376	29	4.17e-14	1.53	0.057	C10G11.6	chrI:6290008-6293857	upstream of gene	-1731
chrI	6289084	6290138	1055	752	75	8.71e-50	1.93	0.066	C10G11.6	chrI:6290008-6293857	overlaps gene start	-172
chrI	6286912	6287430	519	185	27	4.59e-11	1.39	0.059	C10G11.7	chrI:6284975-6289340	inside gene	2122
chrI	4735509	4735961	453	150	22	1.44e-09	1.2	0.058	C10H11.8	chrI:4735757-4737785	overlaps gene end	2126
chrI	4737094	4738072	979	325	51	1.07e-24	1.6	0.059	C10H11.8	chrI:4735757-4737785	overlaps gene start	366
chrIV	6154708	6155295	588	295	33	4.23e-16	1.45	0.058	C11D2.7	chrIV:6154545-6155385	inside gene	382
chrX	15156844	15157290	447	309	22	3.05e-09	1.26	0.059	C11G10.1	chrX:15157281-15158537	overlaps gene end	1384
chrX	14323759	14324661	903	426	67	4.84e-50	2.53	0.066	C11H1.7	chrX:14327693-14330116	upstream of gene	-3508
chrX	14297024	14297771	748	360	46	9.42e-11	1.51	0.058	C11H1.8	chrX:14295743-14296577	upstream of gene	-807
chrI	9330996	9331451	456	151	23	1.32e-08	1.16	0.059	C12C8.2	chrI:9327848-9330887	downstream of gene	3299
chrI	9332198	9335699	3502	1021	429	1,00E-310	4.69	0.07	C12C8.2	chrI:9327848-9330887	downstream of gene	5371
chrIII	6628572	6629023	452	312	22	3.94e-11	2.07	0.058	C13B9.1	chrIII:6628946-6631480	overlaps gene start	-62
chrIII	6621072	6623728	2657	915	205	9.93e-131	2.37	0.072	C13B9.2	chrIII:6620207-6622149	overlaps gene end	1780
chrIII	6624113	6624630	518	371	30	3.05e-15	1.53	0.058	C13B9.3	chrIII:6622616-6624912	inside gene	428
chrIII	6625081	6625539	459	143	23	6.41e-12	1.41	0.059	C13B9.3	chrIII:6622616-6624912	upstream of gene	-312
chrV	12109239	12110261	1023	286	64	1.12e-20	1.52	0.059	C13C4.4	chrV:12109210-12110955	inside gene	1430
chrV	7220721	7223167	2447	1063	186	6.34e-122	1.92	0.074	C13F10.2	chrV:7221461-7222039	overlaps gene start	323
chrV	7214230	7214682	453	309	22	3.59e-06	0.96	0.068	C13F10.4	chrV:7205617-7214869	inside gene	330
chrV	7223408	7223880	473	245	25	2.54e-10	1.18	0.058	C13F10.7	chrV:7222031-7223261	upstream of gene	-392
chrV	11011238	11012400	1163	286	77	9.93e-37	1.74	0.06	C13G3.1	chrV:11011568-11012439	overlaps gene end	915
chrII	10593605	10594170	566	260	28	8.61e-10	1.44	0.058	C14A4.6	chrII:10593455-10594700	inside gene	835
chrIII	3709108	3709551	444	264	22	4.28e-10	1.41	0.057	C14B1.10	chrIII:3709309-3713261	overlaps gene start	63
chrIII	3702112	3702893	782	334	52	1.17e-17	1.37	0.058	C14B1.2	chrIII:3702261-3703148	overlaps gene start	185
chrIII	3706769	3707271	503	124	33	1.48e-19	1.69	0.059	C14B1.5	chrIII:3706866-3709178	overlaps gene start	27
chrIII	3713289	3713877	589	331	33	3.57e-20	2.13	0.059	C14B1.6	chrIII:3713442-3718726	overlaps gene start	178
chrIII	3719353	3720222	870	347	69	2.67e-45	2.57	0.064	C14B1.8	chrIII:3718713-3719652	overlaps gene start	-48
chrIII	8109174	8110075	902	610	61	6.05e-10	1.13	0.058	C14B9.3	chrIII:8108716-8111101	inside gene	1068
chrIII	8110926	8112160	1235	711	105	1.9e-61	2.02	0.066	C14B9.3	chrIII:8108716-8111101	overlaps gene end	2921
chrV	12592124	12592564	441	302	22	3.04e-07	1.18	0.061	C14C10.2	chrV:12591008-12592455	overlaps gene start	29
chrV	12595436	12597489	2054	1598	181	7.05e-108	2.22	0.076	C14C10.4	chrV:12592548-12596276	overlaps gene start	-758
chrV	12600267	12600783	517	365	27	1.73e-07	1.22	0.06	C14C10.5	chrV:12600264-12607283	inside gene	368
chrV	12602414	12602920	507	321	27	6.58e-08	1	0.06	C14C10.5	chrV:12600264-12607283	inside gene	2471
chrV	12605327	12606104	778	357	53	2.46e-11	1	0.058	C14C10.6	chrV:12607393-12607941	upstream of gene	-1709
chrV	12607090	12608016	927	392	69	5.06e-39	2.06	0.062	C14C10.6	chrV:12607393-12607941	overlaps gene start	89
chrX	6240649	6241730	1082	366	65	3.41e-08	1.08	0.06	C14F11.1	chrX:6240914-6242665	overlaps gene start	101
chrX	6242311	6243096	786	499	49	5.06e-21	1.49	0.059	C14F11.1	chrX:6240914-6242665	overlaps gene end	1896
chrX	6237500	6238679	1180	365	77	2.2e-36	2.2	0.059	C14F11.6	chrX:6238086-6239046	overlaps gene end	1181
chrX	10232225	10233634	1410	738	141	9.64e-128	2.69	0.074	C14H10.1	chrX:10233736-10236876	downstream of gene	3913
chrX	10234902	10235350	449	308	24	1.21e-09	1.32	0.058	C14H10.1	chrX:10233736-10236876	inside gene	1666
chrX	10223437	10223883	447	298	22	1.39e-06	1.06	0.065	C14H10.3	chrX:10220579-10228068	inside gene	4333
chrX	10227417	10227933	517	327	27	6.15e-08	1.1	0.06	C14H10.3	chrX:10220579-10228068	inside gene	324
chrX	10228033	10228666	634	351	34	2.78e-06	1.11	0.066	C14H10.3	chrX:10220579-10228068	overlaps gene start	-316
chrI	7407562	7409107	1546	701	120	8.81e-68	1.77	0.068	C15A11.7	chrI:7405027-7408508	overlaps gene end	3236
chrX	6499299	6499754	456	139	23	2.99e-10	1.18	0.058	C15B12.6	chrX:6497877-6499793	inside gene	355
chrI	12198296	12198963	668	296	40	4.41e-11	1.51	0.058	C15C6.1	chrI:12202222-12203645	upstream of gene	-3630
chrI	12204103	12204659	557	180	31	3.85e-09	1.12	0.059	C15C6.2	chrI:12203790-12205795	inside gene	493
chrI	12208162	12208714	553	238	28	5.97e-15	1.79	0.059	C15C6.3	chrI:12207089-12212196	inside gene	1311
chrI	12210130	12210663	534	154	27	2.65e-17	1.76	0.058	C15C6.4	chrI:12213120-12215169	upstream of gene	-2836
chrI	12212217	12213222	1006	602	66	2.93e-64	3.17	0.068	C15C6.4	chrI:12213120-12215169	overlaps gene start	-301
chrX	3150414	3151657	1244	544	81	7.11e-45	1.69	0.065	C15C7.5	chrX:3151137-3152453	overlaps gene end	1495
chrV	12741816	12742629	814	214	48	4.47e-17	1.11	0.058	C15C8.3	chrV:12742020-12744149	overlaps gene start	10
chrV	12743101	12745343	2243	1335	207	1.77e-183	3.23	0.075	C15C8.7	chrV:12744139-12745029	overlaps gene end	593
chrII	6986536	6986982	447	298	22	1.04e-06	1.23	0.064	C15F1.1	chrII:6988717-6991521	upstream of gene	-1883
chrII	6983878	6984389	512	165	28	4.99e-07	1.12	0.063	C15F1.2	chrII:6979945-6988568	inside gene	4098
chrII	6970068	6970895	828	409	57	3.44e-36	2.11	0.06	C15F1.5	chrII:6967859-6970524	overlaps gene start	47
chrV	14423024	14423888	865	446	59	5.38e-28	1.77	0.06	C15H11.8	chrV:14422703-14423331	overlaps gene start	-139
chrX	6105040	6105586	547	396	31	1.85e-12	1.28	0.057	C15H9.11	chrX:6102841-6103392	upstream of gene	-2044
chrX	6105613	6106766	1154	311	69	8.89e-39	1.74	0.062	C15H9.11	chrX:6102841-6103392	upstream of gene	-2532
chrX	6097357	6098075	719	345	44	3.05e-19	1.52	0.059	C15H9.4	chrX:6101177-6105330	upstream of gene	-3475
chrX	6126929	6127598	670	397	40	2.06e-15	1.12	0.058	C15H9.9	chrX:6127419-6128286	overlaps gene end	960
chrII	4228647	4229908	1262	689	150	1.86e-184	5.65	0.076	C16A11.3	chrII:4229545-4234317	overlaps gene start	-209
chrII	4230733	4231178	446	150	23	7.01e-12	1.68	0.058	C16A11.3	chrII:4229545-4234317	inside gene	1338
chrIII	6392282	6394517	2236	1227	196	8.59e-147	2.48	0.075	C16A3.10	chrIII:6394177-6396124	overlaps gene end	2615
chrIII	6388744	6389203	460	310	25	2.07e-10	1.24	0.058	C16A3.2	chrIII:6389775-6390591	upstream of gene	-721
chrIII	6389320	6390232	913	403	57	4.39e-27	1.49	0.058	C16A3.2	chrIII:6389775-6390591	overlaps gene start	-52
chrIII	6380545	6383857	3313	1155	290	5.22e-114	2.06	0.074	C16A3.4	chrIII:6381574-6382966	overlaps gene start	126
chrIII	6378137	6378648	512	336	28	3.52e-06	0.93	0.068	C16A3.6	chrIII:6379391-6380598	upstream of gene	-918
chrIII	6378849	6380403	1555	413	147	1.24e-52	1.64	0.065	C16A3.6	chrIII:6379391-6380598	overlaps gene start	-129
chrX	3968256	3968725	470	301	25	1.2e-08	1.15	0.059	C16B8.3	chrX:3968016-3968617	overlaps gene start	60
chrIII	4180960	4181410	451	305	22	6.34e-09	1.15	0.059	C16C10.1	chrIII:4179035-4181413	inside gene	148
chrIII	4176694	4177250	557	336	29	6.98e-10	1.53	0.057	C16C10.13	chrIII:4176675-4177551	inside gene	355
chrIII	4171792	4172810	1019	489	107	2.34e-99	3.21	0.074	C16C10.4	chrIII:4171309-4172151	overlaps gene end	972
chrI	9714213	9715448	1236	798	106	6.01e-97	2.83	0.072	C16C2.4	chrI:9712814-9715220	overlaps gene start	209
chrII	3439030	3439795	766	314	47	9.18e-16	1.26	0.058	C16C8.17	chrII:3440822-3442440	upstream of gene	-1478
chrII	3430034	3431709	1676	645	156	1.53e-96	2.07	0.072	C16C8.18	chrII:3429401-3431228	overlaps gene end	1278
chrII	3431787	3432261	475	327	23	5.68e-06	0.94	0.069	C16C8.18	chrII:3429401-3431228	downstream of gene	2713
chrII	3432661	3433541	881	255	44	4.71e-16	1.08	0.058	C16C8.18	chrII:3429401-3431228	downstream of gene	3515
chrII	9123591	9124027	437	143	22	7.11e-10	1.28	0.057	C16D2.1	chrII:9132134-9134458	upstream of gene	-8400
chrII	9124330	9124800	471	331	25	1.56e-10	1.19	0.058	C16D2.1	chrII:9132134-9134458	upstream of gene	-7473
chrII	9126255	9129143	2889	1582	203	1.29e-80	1.36	0.069	C16D2.1	chrII:9132134-9134458	upstream of gene	-4297
chrII	9129147	9131614	2468	2034	165	4.42e-104	1.77	0.075	C16D2.1	chrII:9132134-9134458	upstream of gene	-953
chrII	9131887	9133260	1374	629	120	1.56e-112	3.16	0.075	C16D2.1	chrII:9132134-9134458	overlaps gene start	382
chrV	8241672	8242110	439	269	22	3.16e-09	1.52	0.059	C16D9.4	chrV:8240910-8242980	inside gene	1039
chrV	8247156	8248336	1181	601	275	1,00E-310	5.62	0.07	C16D9.6	chrV:8248281-8250268	overlaps gene end	2511
chrX	17621575	17622346	772	421	46	2.38e-16	1.41	0.059	C16H3.1	chrX:17617740-17619371	downstream of gene	4256
chrX	17622400	17624101	1702	1267	136	3.56e-92	2.4	0.07	C16H3.1	chrX:17617740-17619371	downstream of gene	5927
chrX	17624259	17626855	2597	614	181	1.52e-102	1.81	0.074	C16H3.1	chrX:17617740-17619371	downstream of gene	7133
chrX	17627156	17627815	660	310	38	6.27e-16	1.39	0.058	C16H3.1	chrX:17617740-17619371	downstream of gene	9726
chrX	17628230	17628680	451	254	24	3.1e-09	1.21	0.059	C16H3.1	chrX:17617740-17619371	downstream of gene	10744
chrI	11626044	11626679	636	258	35	4.06e-20	1.63	0.059	C17D12.3	chrI:11623105-11626552	overlaps gene end	3197
chrI	11604410	11604866	457	298	24	1.39e-16	1.9	0.059	C17D12.7	chrI:11604601-11611291	overlaps gene end	6583
chrI	9439054	9439508	455	303	22	1.23e-06	1.08	0.064	C17E4.10	chrI:9435369-9441021	inside gene	3988
chrI	9440093	9441625	1533	802	146	2.77e-96	2.12	0.071	C17E4.10	chrI:9435369-9441021	overlaps gene end	5526
chrI	9441684	9442395	712	417	48	1.38e-27	1.73	0.059	C17E4.10	chrI:9435369-9441021	downstream of gene	6732
chrI	9419923	9421112	1190	731	134	2.92e-125	3.86	0.073	C17E4.11	chrI:9419965-9420805	overlaps gene end	151
chrI	9421274	9422673	1400	1072	80	6.95e-28	1.87	0.06	C17E4.6	chrI:9422548-9431104	overlaps gene start	-202
chrI	9428722	9429817	1096	707	72	1.21e-33	1.33	0.06	C17E4.9	chrI:9431241-9433817	upstream of gene	-1812
chrI	9429861	9434777	4917	1761	416	1,00E-310	2.29	0.07	C17E4.9	chrI:9431241-9433817	overlaps gene start	381
chrII	3244834	3246214	1381	939	110	2.59e-62	2.04	0.066	C17F4.7	chrII:3245083-3246011	overlaps gene end	238
chrX	9928212	9931239	3028	980	204	2.74e-78	1.55	0.068	C17G1.4	chrX:9925857-9931394	inside gene	2202
chrX	9944893	9945321	429	279	22	1.92e-08	1.24	0.059	C17G1.5	chrX:9941564-9944707	downstream of gene	3608
chrII	5596360	5596936	577	229	32	3.72e-13	2.04	0.057	C17G10.1	chrII:5596532-5598422	overlaps gene start	57
chrII	5599361	5600630	1270	476	240	1,00E-310	6.41	0.07	C17G10.1	chrII:5596532-5598422	downstream of gene	3305
chrX	8183965	8184417	453	232	22	6.34e-09	1.35	0.059	C17H11.5	chrX:8183046-8183479	upstream of gene	-718
chrX	8184607	8185097	491	353	27	3.27e-13	1.36	0.057	C17H11.5	chrX:8183046-8183479	upstream of gene	-1481
chrIV	6788684	6789142	459	266	23	1.75e-07	1.09	0.06	C17H12.2	chrIV:6786842-6789605	inside gene	655
chrX	8035919	8037045	1127	833	91	3.86e-10	0.95	0.058	C18A11.6	chrX:8033315-8034760	upstream of gene	-1992
chrII	5717853	5718750	898	531	59	8.65e-39	2.17	0.062	C18A3.2	chrII:5718114-5719956	overlaps gene start	270
chrII	5707042	5707546	505	356	26	7.59e-12	1.39	0.058	C18A3.4	chrII:5707661-5712304	upstream of gene	-263
chrII	5709903	5710975	1073	756	69	4.98e-26	1.36	0.058	C18A3.4	chrII:5707661-5712304	inside gene	2998
chrII	5711557	5713295	1739	772	257	7.36e-287	3.44	0.068	C18A3.5	chrII:5712324-5714792	overlaps gene end	2463
chrII	5713330	5713766	437	291	22	7.11e-10	1.28	0.057	C18A3.5	chrII:5712324-5714792	inside gene	1171
chrX	15038146	15038844	699	364	42	4.97e-17	1.4	0.058	C18B12.4	chrX:15036617-15040522	inside gene	2012
chrI	4212567	4213093	527	209	28	4.2e-13	1.67	0.057	C18E3.1	chrI:4212744-4214263	overlaps gene start	32
chrII	8966249	8967842	1594	833	159	2.37e-108	2.15	0.077	C18E9.2	chrII:8964973-8966839	overlaps gene end	2109
chrII	8987832	8988321	490	301	24	2.59e-08	1.33	0.059	C18E9.8	chrII:8985939-8987940	overlaps gene start	-193
chrII	8988732	8989167	436	213	23	1.17e-10	1.34	0.058	C18E9.9	chrII:8988295-8989463	inside gene	518
chrIV	8083403	8084733	1331	574	92	4.86e-56	1.79	0.065	C18F3.4	chrIV:8083942-8086633	overlaps gene end	2656
chrIII	7678753	7679492	740	336	42	4.16e-16	1.44	0.058	C18H2.2	chrIII:7678948-7680785	overlaps gene end	1696
chrIII	7699560	7700554	995	592	90	7.94e-73	2.67	0.069	C18H2.4	chrIII:7694618-7700308	overlaps gene end	5534
chrII	6691959	6692463	505	305	27	6.21e-14	1.86	0.058	C18H9.2	chrII:6689999-6691788	downstream of gene	2265
chrII	6692517	6693323	807	398	51	5.28e-33	2.01	0.06	C18H9.5	chrII:6692706-6695252	overlaps gene end	2337
chrIII	6210125	6211199	1075	344	89	9.98e-71	2.49	0.069	C23G10.1	chrIII:6209228-6212828	inside gene	1241
chrIII	6207067	6208759	1693	910	164	4.67e-121	2.82	0.074	C23G10.2	chrIII:6208154-6209084	overlaps gene start	-177
chrIII	6191266	6191717	452	145	24	1.43e-08	1.17	0.059	C23G10.5	chrIII:6191055-6192026	inside gene	356
chrIII	6200324	6203184	2861	2455	294	3.56e-214	3.31	0.077	C23G10.8	chrIII:6202568-6206147	overlaps gene end	3368
chrII	61526	62956	1431	1195	88	3.78e-36	1.29	0.06	C23H3.2	chrII:61313-64308	inside gene	1408
chrII	63850	65334	1485	894	131	6.56e-94	2.43	0.071	C23H3.2	chrII:61313-64308	overlaps gene end	3431
chrII	57372	58732	1361	484	144	2.72e-112	2.39	0.075	C23H3.3	chrII:57670-60040	overlaps gene start	186
chrII	58775	59199	425	233	24	5.24e-08	1.14	0.06	C23H3.3	chrII:57670-60040	inside gene	1338
chrIV	2111144	2112014	871	434	73	1.78e-83	3.7	0.07	C23H5.7	chrIV:2104055-2111293	overlaps gene start	-285
chrI	5402071	5403787	1717	700	133	1.36e-53	1.79	0.064	C24A11.1	chrI:5401811-5402893	overlaps gene end	960
chrI	5377039	5377877	839	436	56	1.42e-24	1.57	0.059	C24A11.2	chrI:5380163-5383032	upstream of gene	-2688
chrI	5379727	5380173	447	195	22	6.82e-07	0.92	0.064	C24A11.2	chrI:5380163-5383032	overlaps gene start	-241
chrX	8998600	8999299	700	374	42	2.36e-18	1.63	0.058	C24A3.2	chrX:8997417-8998832	overlaps gene end	1557
chrV	9195193	9195751	559	291	32	2.06e-15	1.41	0.058	C24B5.4	chrV:9195795-9197283	downstream of gene	1799
chrV	2706828	2707312	485	312	26	3.56e-08	1.33	0.06	C24B9.3	chrV:2706780-2711818	inside gene	4678
chrIV	5158581	5158993	413	190	24	1.19e-11	1.35	0.059	C24D10.6	chrIV:5159476-5160237	downstream of gene	1466
chrIV	10218368	10221319	2952	713	253	2.28e-154	2.57	0.077	C24F3.4	chrIV:10214957-10219279	overlaps gene start	198
chrV	5527549	5528002	454	245	22	9.57e-09	1.24	0.059	C24G6.2	chrV:5523711-5530709	inside gene	4083
chrV	5509233	5510999	1767	968	166	9.25e-70	1.69	0.069	C24G6.6	chrV:5509919-5513814	overlaps gene end	3613
chrX	5073947	5074823	877	302	45	2.89e-22	1.33	0.059	C24H10.1	chrX:5072006-5074200	overlaps gene end	2243
chrX	5066502	5067324	823	448	56	1.03e-30	1.67	0.06	C24H10.2	chrX:5064613-5066264	downstream of gene	2337
chrX	5062421	5062874	454	168	22	3.85e-06	0.96	0.068	C24H10.3	chrX:5061023-5062174	downstream of gene	1566
chrIII	11780143	11780779	637	422	40	3.44e-28	1.89	0.06	C24H11.5	chrIII:11780116-11780907	inside gene	449
chrII	410738	411316	579	313	27	4.88e-10	1.87	0.058	C24H12.5	chrII:406140-410927	overlaps gene start	-124
chrI	10163359	10163812	454	305	24	6.38e-11	1.24	0.058	C25A1.1	chrI:10162378-10163518	overlaps gene end	1286
chrI	10193143	10194901	1759	623	137	1.15e-74	2.17	0.07	C25A1.13	chrI:10193231-10193895	overlaps gene start	535
chrI	10169088	10169994	907	382	69	1.4e-49	2.29	0.066	C25A1.4	chrI:10169628-10173204	overlaps gene end	3734
chrI	10175075	10175719	645	427	37	2.19e-11	1.12	0.058	C25A1.5	chrI:10177170-10178910	upstream of gene	-1668
chrX	9107263	9108367	1105	875	76	1.23e-34	1.26	0.06	C25A11.2	chrX:9114305-9116813	upstream of gene	-6167
chrX	9108437	9109285	849	601	53	5.66e-21	1.26	0.059	C25A11.2	chrX:9114305-9116813	upstream of gene	-5267
chrV	5407342	5407796	455	129	23	2.74e-10	1.28	0.058	C25A6.1	chrV:5408512-5410055	upstream of gene	-1041
chrV	5408398	5408876	479	203	26	1.35e-11	1.3	0.058	C25A6.1	chrV:5408512-5410055	overlaps gene start	89
chrX	6608921	6609722	802	421	59	7.8e-41	2.01	0.063	C25B8.8	chrX:6610011-6615300	upstream of gene	-669
chrV	15067138	15067998	861	500	55	1.45e-33	2	0.06	C25D7.10	chrV:15067441-15068536	overlaps gene start	197
chrV	15060673	15061637	965	414	78	2.44e-58	2.89	0.065	C25D7.15	chrV:15060282-15061506	overlaps gene end	805
chrV	15055707	15056267	561	374	29	2.02e-11	1.2	0.058	C25D7.16	chrV:15056265-15056720	overlaps gene start	-184
chrX	5483584	5484024	441	293	22	4.51e-07	1.25	0.063	C25F6.1	chrX:5486462-5488065	upstream of gene	-2585
chrX	5484840	5485383	544	239	28	1.12e-09	1.55	0.058	C25F6.1	chrX:5486462-5488065	upstream of gene	-1383
chrIV	12445435	12445993	559	355	31	2.51e-14	1.32	0.058	C25G4.3	chrIV:12444420-12445854	overlaps gene start	64
chrIV	12456021	12456481	461	244	23	1.42e-06	1.19	0.064	C25G4.7	chrIV:12456930-12458531	upstream of gene	-665
chrII	5701390	5702273	884	395	130	7.69e-159	4.77	0.075	C25H3.1	chrII:5699803-5701378	downstream of gene	1982
chrII	5685630	5686095	466	295	25	3.44e-07	1.12	0.061	C25H3.11	chrII:5684450-5689001	inside gene	3076
chrII	5688476	5690219	1744	555	168	2.09e-150	2.87	0.075	C25H3.11	chrII:5684450-5689001	overlaps gene start	-30
chrII	5664248	5665927	1680	709	125	3.35e-72	1.7	0.069	C25H3.15	chrII:5665381-5666175	overlaps gene start	-424
chrII	5693745	5694385	641	301	33	8.91e-13	1.86	0.057	C25H3.3	chrII:5694164-5694710	overlaps gene start	-118
chrII	5660602	5664115	3514	1186	852	1,00E-310	8.37	0.07	C25H3.6	chrII:5661139-5665216	overlaps gene start	649
chrIV	8022116	8022570	455	331	23	7.98e-09	1.26	0.059	C26B2.2	chrIV:8021187-8021977	upstream of gene	-470
chrX	5343761	5344313	553	358	30	3.44e-07	1.12	0.061	C26B9.1	chrX:5344554-5348683	upstream of gene	-435
chrX	5340099	5341422	1324	469	109	1.41e-75	2.35	0.069	C26B9.2	chrX:5340306-5341976	overlaps gene start	262
chrX	5331754	5332189	436	146	22	4.84e-06	0.84	0.068	C26B9.5	chrX:5329422-5332304	inside gene	2478
chrX	5342171	5342620	450	281	22	4.28e-06	1.03	0.068	C26B9.7	chrX:5342303-5342798	overlaps gene start	149
chrX	5342971	5343661	691	390	36	1.54e-13	1.53	0.057	C26B9.7	chrX:5342303-5342798	downstream of gene	1058
chrI	7535096	7538132	3037	942	304	1,00E-310	3.29	0.07	C26C6.4	chrI:7532311-7535993	overlaps gene end	3727
chrI	7499355	7500949	1595	1174	127	2.81e-15	1.1	0.058	C26C6.8	chrI:7503572-7505576	downstream of gene	5047
chrI	7502132	7504279	2148	1604	171	7.19e-93	1.85	0.07	C26C6.8	chrI:7503572-7505576	overlaps gene end	1840
chrII	8350362	8351125	764	462	47	4.29e-25	1.71	0.058	C26D10.6	chrII:8350467-8354634	overlaps gene end	3810
chrIII	4954108	4955809	1702	1144	154	3.9e-137	3.71	0.074	C26E6.1	chrIII:4956852-4957500	upstream of gene	-1600
chrIII	4944309	4945184	876	556	62	1.93e-27	1.72	0.059	C26E6.3	chrIII:4944475-4947268	overlaps gene start	390
chrIII	4934582	4935554	973	542	71	9.62e-48	1.99	0.065	C26E6.6	chrIII:4935541-4937168	overlaps gene start	-417
chrV	7774109	7777858	3750	3228	380	2.96e-251	2.7	0.067	C26F1.3	chrV:7777278-7778907	overlaps gene start	59
chrV	7778845	7779647	803	374	64	2.34e-43	2.8	0.063	C26F1.3	chrV:7777278-7778907	overlaps gene end	1941
chrI	6052987	6053460	474	213	24	1.66e-09	1.47	0.058	C27A12.6	chrI:6053344-6055823	overlaps gene end	2623
chrI	6055450	6056476	1027	687	68	1.91e-27	1.38	0.059	C27A12.6	chrI:6053344-6055823	overlaps gene start	-314
chrI	6057513	6058626	1114	617	89	4.4e-57	2.45	0.064	C27A12.7	chrI:6055949-6058426	overlaps gene start	296
chrIV	8892545	8893614	1070	412	77	1.37e-37	1.57	0.061	C27B7.2	chrIV:8892840-8893720	overlaps gene start	117
chrIV	8898699	8899153	455	140	22	2.08e-08	1.03	0.06	C27B7.5	chrIV:8901627-8903154	upstream of gene	-2788
chrIV	8899676	8900299	624	290	37	4.7e-16	1.45	0.058	C27B7.5	chrIV:8901627-8903154	upstream of gene	-1661
chrIV	8900967	8902281	1315	641	109	5.7e-73	2.11	0.069	C27B7.5	chrIV:8901627-8903154	overlaps gene start	-19
chrIV	8902921	8903496	576	338	30	4.41e-11	1.51	0.058	C27B7.5	chrIV:8901627-8903154	overlaps gene end	1632
chrIV	8915542	8916002	461	317	24	9.02e-12	1.42	0.058	C27B7.9	chrIV:8915452-8916092	inside gene	233
chrIV	8916246	8916701	456	210	23	2.49e-10	1.18	0.058	C27B7.9	chrIV:8915452-8916092	upstream of gene	-364
chrII	5178023	5183853	5831	811	590	1,00E-310	3.93	0.07	C27D6.12	chrII:5177360-5177974	upstream of gene	-860
chrII	5183905	5185342	1438	883	103	5.46e-41	1.41	0.062	C27D6.4	chrII:5179021-5187553	inside gene	2765
chrIV	12710189	12710626	438	235	22	5.22e-08	1.14	0.06	C27D8.3	chrIV:12706684-12712284	inside gene	1860
chrIV	12700817	12701352	536	361	26	5.65e-06	1.29	0.069	C27D8.4	chrIV:12704096-12706718	upstream of gene	-2918
chrIV	12703835	12704588	754	385	50	1.15e-26	2.04	0.058	C27D8.4	chrIV:12704096-12706718	overlaps gene start	124
chrIV	12706439	12706873	435	149	22	1.73e-07	1.27	0.06	C27D8.4	chrIV:12704096-12706718	overlaps gene end	2492
chrIII	4990579	4992332	1754	409	126	1.16e-78	2.23	0.069	C27F2.1	chrIII:4987232-4991359	overlaps gene end	3756
chrIII	4993268	4994115	848	345	48	4.39e-16	1.04	0.058	C27F2.8	chrIII:4991408-4998125	inside gene	4512
chrIII	4994600	4995070	471	326	26	8.83e-07	0.98	0.064	C27F2.8	chrIII:4991408-4998125	inside gene	3199
chrIII	4995215	4995667	453	149	22	1.81e-07	1.14	0.06	C27F2.8	chrIII:4991408-4998125	inside gene	2761
chrIII	4997241	4997744	504	263	26	2.33e-10	1.28	0.058	C27F2.8	chrIII:4991408-4998125	inside gene	621
chrIII	4962722	4963245	524	376	28	2.89e-09	1.22	0.058	C27F2.9	chrIII:4961777-4963054	overlaps gene start	-44
chrIV	13963879	13964385	507	283	30	7.98e-13	1.43	0.057	C27H2.2	chrIV:13952558-13963968	overlaps gene end	11604
chrII	7153862	7154904	1043	429	77	1.93e-43	1.92	0.064	C27H5.2	chrII:7155571-7160878	upstream of gene	-1280
chrII	7155157	7155923	767	308	51	1.46e-26	1.66	0.058	C27H5.2	chrII:7155571-7160878	overlaps gene start	-106
chrII	7151739	7152511	773	382	51	6.75e-12	1.78	0.058	C27H5.3	chrII:7152506-7155414	overlaps gene start	-385
chrV	9987113	9988059	947	641	58	1.69e-20	1.38	0.059	C27H6.8	chrV:9986393-9987762	overlaps gene start	8
chrV	9982679	9984597	1919	1030	222	2.45e-168	2.82	0.078	C27H6.9	chrV:9982852-9983857	overlaps gene start	857
chrIII	4426687	4427264	578	278	35	2.91e-13	1.86	0.057	C28A5.6	chrIII:4423750-4429470	inside gene	2505
chrIV	8502653	8503557	905	552	66	2.58e-40	2.04	0.063	C28C12.1	chrIV:8501464-8502920	overlaps gene end	1741
chrIV	8495907	8496400	494	302	26	1.39e-09	1.29	0.058	C28C12.12	chrIV:8494544-8496347	overlaps gene start	138
chrIV	9738581	9739054	474	265	24	3.33e-08	1.2	0.06	C28D4.10	chrIV:9738485-9739195	inside gene	361
chrIII	5911782	5919589	7808	5647	913	1,00E-310	4.06	0.07	C28H8.11	chrIII:5917579-5920037	overlaps gene end	2608
chrIII	5919965	5920407	443	292	22	3.8e-06	1.17	0.068	C28H8.11	chrIII:5917579-5920037	overlaps gene start	-220
chrIII	5920862	5921682	821	479	59	1.87e-23	1.52	0.058	C28H8.11	chrIII:5917579-5920037	upstream of gene	-1304
chrIII	5921817	5922417	601	429	41	3.28e-19	1.41	0.059	C28H8.2	chrIII:5923138-5924382	upstream of gene	-892
chrIII	5923675	5924240	566	264	30	2.81e-10	1.43	0.058	C28H8.2	chrIII:5923138-5924382	inside gene	801
chrIII	5907767	5911259	3493	822	362	1.77e-275	3.52	0.072	C28H8.3	chrIII:5908649-5914683	overlaps gene start	-60
chrIII	5904065	5904518	454	327	23	9.33e-08	1.1	0.06	C28H8.9	chrIII:5903523-5906073	inside gene	1681
chrIII	5905873	5906694	822	296	45	6.46e-17	1.08	0.059	C28H8.9	chrIII:5903523-5906073	overlaps gene start	-96
chrV	10851881	10852992	1112	336	78	1.06e-51	2.36	0.065	C29A12.6	chrV:10847168-10852477	overlaps gene end	5049
chrV	10853071	10853509	439	251	22	4.63e-09	1.22	0.058	C29A12.6	chrV:10847168-10852477	downstream of gene	6154
chrV	10855216	10855658	443	150	22	3.4e-07	1.26	0.061	C29A12.6	chrV:10847168-10852477	downstream of gene	8198
chrIII	7953667	7954186	520	267	28	7.29e-08	1.27	0.059	C29E4.15	chrIII:7952586-7955745	inside gene	1348
chrX	13417809	13419049	1241	296	70	3.21e-34	1.59	0.06	C29F7.3	chrX:13418786-13419827	overlaps gene end	1722
chrII	6233563	6234576	1014	646	62	3.85e-33	1.93	0.061	C30B5.7	chrII:6224950-6227048	upstream of gene	-7161
chrII	6235193	6235647	455	290	23	2.51e-07	1.15	0.06	C30B5.7	chrII:6224950-6227048	upstream of gene	-8435
chrIII	8448414	8450138	1725	902	166	2.67e-123	3.84	0.073	C30C11.1	chrIII:8449674-8450427	overlaps gene start	-358
chrIII	8450203	8451110	908	489	77	5.62e-52	2.38	0.065	C30C11.1	chrIII:8449674-8450427	overlaps gene end	1018
chrX	16929175	16939029	9855	837	1891	1,00E-310	5.8	0.07	C30E1.2	chrX:16926881-16927940	downstream of gene	3131
chrII	7277838	7278282	445	247	22	3.8e-07	1.01	0.062	C30G12.3	chrII:7274672-7277163	downstream of gene	3413
chrII	7279221	7280853	1633	1221	143	7.89e-81	2.07	0.069	C30G12.3	chrII:7274672-7277163	downstream of gene	5770
chrII	7296675	7297120	446	308	23	6.87e-06	1.02	0.07	C30G12.6	chrII:7292133-7295955	upstream of gene	-1028
chrX	17056405	17057040	636	301	34	4.1e-15	1.55	0.058	C30G4.7	chrX:17056858-17058452	overlaps gene end	1746
chrIV	17378812	17379253	442	212	23	3.47e-08	1.27	0.06	C30H6.9	chrIV:17379309-17380125	downstream of gene	1101
chrI	5420331	5420821	491	339	28	6.05e-10	1.18	0.058	C30H7.2	chrI:5416653-5420734	overlaps gene start	64
chrII	13635953	13639058	3106	728	351	1,00E-310	4.44	0.07	C31C9.2	chrII:13636891-13638393	overlaps gene end	1712
chrII	13668859	13670812	1954	328	228	8.73e-290	4.04	0.067	C31C9.7	chrII:13669012-13669617	overlaps gene start	175
chrII	13670916	13671358	443	295	22	1.11e-08	1.2	0.059	C31C9.7	chrII:13669012-13669617	downstream of gene	2199
chrII	13671724	13672181	458	313	24	5.81e-13	1.28	0.057	C31C9.7	chrII:13669012-13669617	downstream of gene	3025
chrII	13672368	13673732	1365	1203	80	1.09e-19	1.14	0.058	C31C9.7	chrII:13669012-13669617	downstream of gene	4559
chrII	13673760	13675232	1473	868	94	1.93e-32	1.33	0.061	C31C9.7	chrII:13669012-13669617	downstream of gene	5616
chrII	13676564	13677018	455	323	23	3.57e-07	1.06	0.061	C31C9.7	chrII:13669012-13669617	downstream of gene	7875
chrII	13677508	13678715	1208	440	88	1.58e-47	1.81	0.064	C31C9.7	chrII:13669012-13669617	downstream of gene	8936
chrII	13679542	13680240	699	349	38	7.18e-10	1.32	0.057	C31C9.7	chrII:13669012-13669617	downstream of gene	10879
chrX	14002580	14003697	1118	476	79	9.08e-36	1.3	0.059	C31E10.7	chrX:14001824-14002978	overlaps gene end	1232
chrIV	5799761	5800230	470	285	25	3.1e-07	0.98	0.061	C31H1.1	chrIV:5797039-5800142	overlaps gene end	3007
chrIV	5778362	5779131	770	422	48	5.65e-17	1.35	0.059	C31H1.2	chrIV:5791281-5793441	upstream of gene	-12497
chrIV	5780161	5780604	444	149	22	2.04e-08	1.28	0.059	C31H1.2	chrIV:5791281-5793441	upstream of gene	-10971
chrI	9047442	9050890	3449	1708	278	6.61e-182	2.25	0.075	C31H5.5	chrI:9048403-9049324	overlaps gene end	174
chrI	9050945	9051807	863	396	56	1.22e-18	1.61	0.059	C31H5.5	chrI:9048403-9049324	upstream of gene	-2017
chrII	6342399	6344355	1957	372	145	3.48e-64	1.39	0.068	C32D5.1	chrII:6344259-6345308	overlaps gene start	-1488
chrII	6351379	6352235	857	429	64	2.05e-31	2.11	0.06	C32D5.10	chrII:6349164-6351938	overlaps gene start	130
chrII	6355030	6356271	1242	688	103	1.36e-64	2.65	0.068	C32D5.11	chrII:6352493-6355862	overlaps gene start	144
chrII	6356441	6357049	609	344	34	3.56e-14	1.52	0.058	C32D5.11	chrII:6352493-6355862	upstream of gene	-923
chrII	6335516	6336387	872	536	62	6.21e-34	1.94	0.061	C32D5.14	chrII:6335439-6336285	overlaps gene end	613
chrI	3813466	3814260	795	461	50	1.49e-15	1.19	0.058	C32E8.11	chrI:3807475-3816798	inside gene	2871
chrI	3786805	3787378	574	315	30	3.83e-09	1.29	0.059	C32E8.3	chrI:3786596-3787477	inside gene	524
chrI	3797879	3798682	804	326	47	5.64e-29	1.65	0.06	C32E8.9	chrI:3794558-3798055	overlaps gene start	-150
chrI	5824814	5825343	530	379	29	1.29e-11	1.23	0.058	C32F10.8	chrI:5822844-5826158	inside gene	965
chrI	5826858	5827312	455	208	22	1.23e-06	1.08	0.064	C32F10.8	chrI:5822844-5826158	upstream of gene	-908
chrX	15353513	15354439	927	549	60	5.94e-10	1.08	0.058	C33A11.1	chrX:15355159-15363784	upstream of gene	-1097
chrX	15357183	15357914	732	416	39	6.17e-06	1.11	0.07	C33A11.1	chrX:15355159-15363784	inside gene	2440
chrX	15357978	15358439	462	317	26	4.59e-09	1.18	0.058	C33A11.1	chrX:15355159-15363784	inside gene	3136
chrX	15358524	15359960	1437	1133	85	8.15e-35	1.39	0.06	C33A11.1	chrX:15355159-15363784	inside gene	4498
chrX	15359968	15360797	830	357	56	4.7e-25	1.33	0.058	C33A11.1	chrX:15355159-15363784	inside gene	5166
chrX	15360885	15362169	1285	366	77	5.68e-28	1.28	0.06	C33A11.2	chrX:15365915-15369919	upstream of gene	-4664
chrX	15362414	15362855	442	140	23	7.62e-07	0.93	0.064	C33A11.2	chrX:15365915-15369919	upstream of gene	-3361
chrX	15363378	15364522	1145	394	81	1.79e-44	1.63	0.065	C33A11.2	chrX:15365915-15369919	upstream of gene	-2143
chrX	15369257	15370157	901	377	59	4.13e-30	1.4	0.06	C33A11.2	chrX:15365915-15369919	overlaps gene end	3719
chrIV	9512773	9513226	454	149	25	8.26e-07	0.92	0.064	C33A12.3	chrIV:9510725-9512988	overlaps gene start	66
chrIV	9510069	9512187	2119	1120	343	1,00E-310	7.12	0.07	C33A12.4	chrIV:9510032-9510571	overlaps gene start	-618
chrII	11376066	11377143	1078	632	197	2.06e-276	5.87	0.073	C33B4.4	chrII:11375569-11376188	overlaps gene start	-510
chrII	11383802	11384608	807	505	50	7.31e-28	1.95	0.059	C33B4.5	chrII:11383244-11384380	overlaps gene end	1063
chrX	10484917	10486249	1333	1007	116	6.93e-90	2.16	0.07	C33D3.3	chrX:10485232-10486590	overlaps gene start	692
chrIV	8794002	8794492	491	139	25	2.26e-06	1.05	0.066	C33D9.3	chrIV:8790728-8793276	upstream of gene	-865
chrII	4796969	4803290	6322	3514	753	1,00E-310	2.55	0.07	C33F10.14	chrII:4797363-4798104	overlaps gene start	3120
chrII	4803421	4805085	1665	785	110	3.15e-57	1.69	0.064	C33F10.14	chrII:4797363-4798104	downstream of gene	6843
chrIV	7791890	7792442	553	201	31	8.05e-13	1.49	0.057	C33H5.13	chrIV:7791692-7792208	overlaps gene start	117
chrIV	7800274	7800722	449	305	22	1.57e-08	1.49	0.059	C33H5.16	chrIV:7801899-7803124	downstream of gene	2545
chrIV	7811949	7812389	441	301	22	6.61e-07	1.15	0.064	C33H5.17	chrIV:7811204-7812792	inside gene	542
chrIV	7775909	7776559	651	340	38	1.57e-16	1.31	0.059	C33H5.6	chrIV:7776008-7777200	overlaps gene start	241
chrIV	7778287	7779168	882	479	73	7.57e-39	2	0.062	C33H5.8	chrIV:7778004-7778946	overlaps gene start	180
chrI	10696876	10697562	687	324	39	3e-25	2.08	0.059	C34B2.11	chrI:10691334-10696772	downstream of gene	5866
chrV	13083661	13084350	690	344	41	1.28e-16	1.49	0.059	C34B4.2	chrV:13086175-13090422	upstream of gene	-2170
chrV	13084658	13085110	453	135	27	3.76e-11	1.14	0.058	C34B4.2	chrV:13086175-13090422	upstream of gene	-1382
chrV	13085149	13091586	6438	5319	710	1,00E-310	2.79	0.07	C34B4.4	chrV:13090396-13092492	overlaps gene start	72
chrIII	3456149	3456666	518	233	27	1.49e-06	1.66	0.065	C34C12.2	chrIII:3456462-3460065	overlaps gene start	-80
chrIII	3466975	3468204	1230	828	102	3.1e-107	2.73	0.076	C34C12.4	chrIII:3467651-3469733	overlaps gene end	1930
chrIII	3468633	3469076	444	155	23	1.26e-14	1.44	0.058	C34C12.4	chrIII:3467651-3469733	inside gene	945
chrIII	3483548	3486305	2758	1397	223	1.16e-164	2.13	0.077	C34C12.7	chrIII:3484845-3486026	overlaps gene end	1081
chrIII	3486621	3487074	454	305	24	4.45e-08	1.14	0.06	C34C12.7	chrIII:3484845-3486026	upstream of gene	-900
chrIII	3459777	3460576	800	427	54	4.33e-15	1.74	0.058	C34C12.8	chrIII:3460391-3461575	overlaps gene start	-187
chrIII	3473654	3474210	557	309	29	3.44e-13	1.48	0.057	C34C12.9	chrIII:3474240-3475434	downstream of gene	1471
chrII	8698278	8699131	854	484	58	6.27e-31	2.16	0.06	C34C6.4	chrII:8696528-8698860	overlaps gene start	98
chrII	8699307	8699760	454	218	23	4.88e-10	1.16	0.058	C34C6.4	chrII:8696528-8698860	upstream of gene	-665
chrII	8706564	8707526	963	558	66	1.58e-42	2.26	0.063	C34C6.7	chrII:8706999-8708786	overlaps gene start	123
chrV	13256259	13257079	821	406	58	6.85e-38	2.67	0.061	C34D1.4	chrV:13257084-13259273	downstream of gene	2608
chrX	8024410	8027267	2858	1192	200	4.21e-121	1.82	0.074	C34D10.1	chrX:8029443-8031398	upstream of gene	-3841
chrX	8031585	8032418	834	216	46	1.07e-17	1.32	0.058	C34D10.1	chrX:8029443-8031398	downstream of gene	2358
chrX	8018172	8019837	1666	519	119	2.19e-65	2.15	0.068	C34D10.2	chrX:8017964-8026792	inside gene	727
chrX	8020060	8024166	4107	611	310	2.6e-136	1.36	0.073	C34D10.2	chrX:8017964-8026792	inside gene	2707
chrIV	7159564	7160096	533	287	29	5.25e-10	1.14	0.058	C34D4.1	chrIV:7156883-7160092	overlaps gene end	2968
chrIV	7132933	7134736	1804	1092	178	5.11e-117	2.19	0.075	C34D4.13	chrIV:7133569-7134057	overlaps gene end	32
chrIV	7135248	7136728	1481	821	104	5.46e-42	1.49	0.063	C34D4.13	chrIV:7133569-7134057	upstream of gene	-2012
chrIV	7136826	7137489	664	284	36	4.74e-06	1.12	0.068	C34D4.13	chrIV:7133569-7134057	upstream of gene	-3053
chrIV	7137513	7140474	2962	889	226	3.55e-68	1.19	0.069	C34D4.13	chrIV:7133569-7134057	upstream of gene	-4345
chrIV	7140530	7142291	1762	1243	146	5.64e-69	1.49	0.069	C34D4.14	chrIV:7134330-7144547	inside gene	2774
chrIV	7142310	7144462	2153	1034	168	8.71e-44	1.2	0.064	C34D4.14	chrIV:7134330-7144547	inside gene	1203
chrIII	5224826	5227193	2368	2078	198	1.95e-120	2.29	0.074	C34E10.10	chrIII:5226777-5227648	overlaps gene end	744
chrIII	5232486	5232923	438	289	23	1.89e-09	1.35	0.058	C34E10.11	chrIII:5234577-5236323	upstream of gene	-1802
chrX	12920312	12921367	1056	346	64	3.26e-29	1.51	0.06	C34E7.3	chrX:12930257-12931946	upstream of gene	-9599
chrX	12931504	12932688	1185	429	86	4.49e-54	2.28	0.064	C34E7.3	chrX:12930257-12931946	overlaps gene end	1676
chrII	5203583	5205758	2176	1159	153	2.97e-73	1.53	0.069	C34F11.3	chrII:5203295-5209777	inside gene	1447
chrII	5205893	5206849	957	652	56	2.47e-14	1.11	0.058	C34F11.3	chrII:5203295-5209777	inside gene	3250
chrII	5207064	5207858	795	203	50	1.56e-20	1.44	0.059	C34F11.8	chrII:5209763-5210944	downstream of gene	3677
chrII	5208097	5210336	2240	1508	187	3.91e-125	1.86	0.073	C34F11.8	chrII:5209763-5210944	overlaps gene end	1339
chrX	11229987	11230563	577	388	31	6.75e-11	1.35	0.058	C34F6.10	chrX:11229196-11237292	inside gene	6917
chrX	11230736	11231676	941	713	54	1.29e-13	1.05	0.057	C34F6.10	chrX:11229196-11237292	inside gene	5843
chrX	11231900	11232580	681	423	38	2.36e-11	1.21	0.058	C34F6.10	chrX:11229196-11237292	inside gene	4969
chrX	11232657	11235979	3323	838	231	1.55e-117	1.64	0.075	C34F6.10	chrX:11229196-11237292	inside gene	3797
chrX	11228406	11229848	1443	508	107	4.09e-68	2	0.069	C34F6.9	chrX:11218062-11222574	upstream of gene	-6340
chrI	5906980	5907432	453	202	22	2.07e-08	1.4	0.059	C34G6.1	chrI:5906714-5917784	inside gene	468
chrI	5872805	5881548	8744	1330	1218	1,00E-310	4.61	0.07	C34G6.5	chrI:5872177-5874285	overlaps gene end	1958
chrIV	1548528	1550403	1876	1507	150	6.31e-80	1.89	0.069	C34H4.5	chrIV:1547039-1550239	overlaps gene start	204
chrV	5405961	5406455	495	299	25	9.06e-12	1.64	0.058	C35A11.1	chrV:5405342-5408327	inside gene	918
chrV	5388467	5388987	521	298	26	8.99e-11	1.64	0.058	C35A11.2	chrV:5386094-5389140	inside gene	2671
chrV	5389139	5390005	867	483	63	2.74e-50	2.72	0.065	C35A11.4	chrV:5389468-5393132	overlaps gene end	3510
chrV	10499327	10499827	501	167	29	7.55e-14	1.28	0.057	C35A5.3	chrV:10499355-10501369	overlaps gene end	1875
chrV	10521546	10521964	419	273	23	3.96e-07	1.05	0.062	C35A5.8	chrV:10521963-10525879	overlaps gene end	4060
chrIV	4093007	4093635	629	275	35	2.68e-13	1.43	0.057	C35B1.2	chrIV:4086205-4102888	inside gene	7077
chrIV	4082043	4082496	454	225	22	8.05e-12	1.48	0.059	C35B1.3	chrIV:4081129-4081341	downstream of gene	1139
chrIV	4082608	4084357	1750	425	195	2.44e-235	4.09	0.074	C35B1.5	chrIV:4083587-4084202	overlaps gene end	1169
chrIV	4084365	4084886	522	194	27	6.01e-18	2.15	0.058	C35B1.5	chrIV:4083587-4084202	upstream of gene	-357
chrIV	4105480	4106912	1433	1165	103	8.13e-90	2.63	0.07	C35B1.7	chrIV:4109058-4110464	upstream of gene	-2413
chrX	11544436	11544885	450	262	22	1.53e-06	1.15	0.065	C35C5.11	chrX:11542063-11544986	inside gene	2635
chrIII	4879375	4880205	831	438	61	2.48e-44	2.39	0.064	C35D10.1	chrIII:4879708-4881460	overlaps gene start	105
chrIII	4867351	4868513	1163	821	75	9.25e-34	1.58	0.06	C35D10.11	chrIII:4868297-4868732	overlaps gene end	560
chrIII	4860266	4861205	940	164	49	5.51e-22	1.34	0.059	C35D10.6	chrIII:4859302-4860649	overlaps gene end	1128
chrIII	4856018	4856685	668	337	39	6.18e-18	1.53	0.058	C35D10.7	chrIII:4856156-4859196	overlaps gene start	199
chrIII	4855123	4855920	798	418	50	6.43e-24	1.67	0.059	C35D10.8	chrIII:4855290-4856035	overlaps gene start	251
chrI	10834733	10835180	448	301	22	7.31e-10	1.31	0.057	C35E7.3	chrI:10836975-10838866	upstream of gene	-1941
chrI	10806851	10807607	757	427	46	5.62e-10	1.06	0.057	C35E7.9	chrI:10806911-10808213	overlaps gene start	367
chrI	8732995	8733491	497	140	28	8.02e-11	1.33	0.058	C36B1.6	chrI:8732239-8733427	overlaps gene end	896
chrI	8737023	8737556	534	157	29	2.36e-09	1.11	0.058	C36B1.8	chrI:8737065-8742529	overlaps gene start	115
chrI	8737958	8738498	541	229	26	3.96e-07	1.15	0.062	C36B1.8	chrI:8737065-8742529	inside gene	1122
chrI	8741968	8743111	1144	285	89	4.21e-60	1.98	0.065	C36B1.9	chrI:8743842-8746918	downstream of gene	4665
chrX	7096835	7097644	810	437	51	1.88e-23	1.97	0.058	C36B7.5	chrX:7089179-7096288	upstream of gene	-984
chrX	17436386	17437100	715	367	41	8.28e-14	1.33	0.057	C36E6.8	chrX:17438646-17439584	upstream of gene	-1893
chrI	6788221	6789068	848	454	56	1.42e-30	1.71	0.06	C37A2.6	chrI:6788084-6788987	overlaps gene start	312
chrI	6789294	6789802	509	362	27	4.3e-10	1.56	0.057	C37A2.7	chrI:6789061-6789741	overlaps gene start	85
chrI	6789854	6790516	663	327	36	4.69e-13	1.61	0.057	C37A2.7	chrI:6789061-6789741	upstream of gene	-440
chrI	6795812	6797168	1357	348	91	1.85e-36	1.44	0.059	C37A2.8	chrI:6798249-6799629	downstream of gene	3469
chrI	6797363	6799057	1695	1192	160	3.37e-130	2.17	0.072	C37A2.8	chrI:6798249-6799629	overlaps gene end	1074
chrI	6799385	6799956	572	274	33	1.31e-15	1.67	0.058	C37A2.8	chrI:6798249-6799629	overlaps gene start	-30
chrV	7854109	7859252	5144	4037	827	1,00E-310	4.96	0.07	C37C3.1	chrV:7857944-7859890	overlaps gene start	202
chrV	7852006	7852546	541	190	33	2.28e-11	1.33	0.058	C37C3.9	chrV:7852280-7853883	overlaps gene end	1687
chrX	14178568	14179136	569	274	28	4.06e-12	2.03	0.057	C37E2.3	chrX:14178910-14181627	overlaps gene start	-68
chrV	4835461	4835962	502	320	25	2.44e-11	1.52	0.058	C37H5.14	chrV:4832236-4834566	upstream of gene	-1215
chrV	4836057	4836632	576	224	32	3.64e-16	1.4	0.059	C37H5.14	chrV:4832236-4834566	upstream of gene	-1715
chrV	4847207	4847652	446	190	23	2.6e-12	1.5	0.057	C37H5.2	chrV:4847726-4849622	upstream of gene	-329
chrV	4821716	4826483	4768	2163	556	1,00E-310	4.92	0.07	C37H5.6	chrV:4818752-4823330	overlaps gene start	-549
chrIII	9390207	9390638	432	140	23	9.04e-08	1.04	0.06	C38C10.2	chrIII:9387502-9390010	upstream of gene	-337
chrV	1479594	1480049	456	307	23	6.46e-07	1.12	0.064	C38C3.4	chrV:1482045-1483054	upstream of gene	-2144
chrII	14629927	14630493	567	306	31	7.16e-12	1.64	0.058	C38C6.5	chrII:14630456-14632539	overlaps gene end	2306
chrIII	10382762	10383599	838	151	48	4.67e-25	1.29	0.058	C38H2.2	chrIII:10381663-10385199	inside gene	1250
chrIII	10383706	10384271	566	274	32	2.03e-12	1.52	0.057	C38H2.2	chrIII:10381663-10385199	inside gene	2317
chrIII	10384600	10385946	1347	388	91	1.81e-59	2.43	0.064	C38H2.3	chrIII:10385517-10386462	overlaps gene end	1474
chrIV	13080601	13084068	3468	2677	394	1,00E-310	4.54	0.07	C39E9.10	chrIV:13086974-13089574	upstream of gene	-3696
chrIV	5599441	5611574	12134	6576	1233	1,00E-310	2.43	0.07	C39H7.4	chrIV:5612016-5614593	downstream of gene	8576
chrIII	9331542	9333526	1985	922	176	5.06e-113	2.52	0.074	C40H1.6	chrIII:9331417-9332154	overlaps gene end	1047
chrX	5429128	5429922	795	350	69	9.25e-11	1.43	0.058	C41A3.2	chrX:5406595-5414317	upstream of gene	-15161
chrI	4427998	4428687	690	314	36	8.81e-20	1.78	0.058	C41D11.3	chrI:4428467-4431917	overlaps gene end	3605
chrX	5718088	5718618	531	332	28	1.71e-07	1.35	0.06	C41G11.1	chrX:5717495-5720228	inside gene	1808
chrI	9514294	9515168	875	444	71	8.02e-41	2.14	0.062	C41G7.9	chrI:9514992-9515850	overlaps gene end	1112
chrI	9516664	9517108	445	296	23	9.1e-06	1.16	0.071	C41G7.9	chrI:9514992-9515850	upstream of gene	-1110
chrII	3004021	3004721	701	340	40	7.1e-09	1.05	0.058	C41H7.4	chrII:3003977-3005519	inside gene	384
chrII	3002400	3003197	798	385	50	4.98e-19	1.55	0.059	C41H7.5	chrII:3002513-3003795	overlaps gene start	272
chrII	2998966	2999418	453	145	22	3.59e-06	1.12	0.068	C41H7.6	chrII:3000820-3002406	upstream of gene	-1709
chrII	3000456	3001365	910	390	63	1.94e-36	1.98	0.059	C41H7.6	chrII:3000820-3002406	overlaps gene start	26
chrIV	12280905	12282290	1386	312	96	2.18e-42	1.47	0.063	C42C1.12	chrIV:12281715-12282177	overlaps gene end	960
chrIV	12285040	12285595	556	250	26	1.56e-10	1.43	0.058	C42C1.16	chrIV:12285383-12287722	overlaps gene start	-93
chrIV	12268962	12270640	1679	729	128	4.69e-61	1.63	0.066	C42C1.3	chrIV:12269564-12270375	overlaps gene end	684
chrIV	12274706	12276375	1670	1175	151	3e-110	3.33	0.076	C42C1.4	chrIV:12270465-12275953	overlaps gene start	72
chrIV	7189028	7190500	1473	584	101	1.03e-45	1.33	0.064	C42D4.1	chrIV:7189174-7190303	overlaps gene start	438
chrI	4249407	4249965	559	222	34	4.86e-17	1.37	0.058	C43E11.11	chrI:4249494-4253145	overlaps gene start	135
chrI	4253011	4253462	452	221	22	9.1e-07	1.17	0.064	C43E11.12	chrI:4253243-4253891	overlaps gene start	-11
chrI	4266707	4267286	580	340	31	2.9e-09	1.49	0.058	C43E11.9	chrI:4267206-4267970	overlaps gene end	923
chrI	4267482	4268122	641	339	31	1.59e-10	1.56	0.058	C43E11.9	chrI:4267206-4267970	overlaps gene start	149
chrIV	6554953	6555605	653	400	38	1.04e-09	1.15	0.058	C43G2.1	chrIV:6552480-6555874	inside gene	521
chrIV	6564849	6565653	805	625	49	2.92e-31	1.74	0.06	C43G2.4	chrIV:6560720-6565245	overlaps gene end	4754
chrI	10625338	10625794	457	182	27	2.01e-06	1.01	0.066	C43H8.1	chrI:10624453-10625696	overlaps gene end	1067
chrII	6901780	6902546	767	465	46	1.97e-24	1.75	0.058	C44B7.1	chrII:6901267-6902873	inside gene	978
chrII	6887686	6893330	5645	1349	739	1,00E-310	3.04	0.07	C44B7.10	chrII:6888481-6890355	overlaps gene end	1320
chrX	982687	983199	513	370	28	2.06e-11	1.59	0.058	C44C1.1	chrX:980774-983024	overlaps gene end	2283
chrX	957813	958467	655	366	35	3.39e-13	1.49	0.057	C44C1.2	chrX:957884-960559	overlaps gene start	295
chrX	969824	970493	670	341	36	5.12e-13	1.54	0.057	C44C1.6	chrX:969072-970268	overlaps gene start	103
chrX	6088026	6092667	4642	794	643	1,00E-310	3.51	0.07	C45B2.8	chrX:6087945-6088323	overlaps gene end	875
chrIV	5746523	5748927	2405	539	220	2.77e-162	2.58	0.077	C45E5.1	chrIV:5744388-5747093	overlaps gene end	2674
chrIV	5749209	5749659	451	144	23	4.78e-06	1.2	0.068	C45E5.1	chrIV:5744388-5747093	downstream of gene	4965
chrIV	2435688	2436280	593	405	35	2.37e-23	1.8	0.058	C45G7.4	chrIV:2432991-2436428	inside gene	3102
chrIV	2436706	2437422	717	286	43	1.94e-30	2.35	0.06	C45G7.4	chrIV:2432991-2436428	downstream of gene	4001
chrIII	5049891	5050788	898	315	56	3.94e-21	1.47	0.059	C45G9.15	chrIII:5050069-5051970	overlaps gene end	1764
chrIV	7770511	7771056	546	234	30	1.38e-13	1.5	0.057	C46A5.8	chrIV:7768378-7770008	upstream of gene	-737
chrIV	9206391	9206997	607	283	39	1.46e-16	1.57	0.059	C46C2.6	chrIV:9212399-9214214	upstream of gene	-5725
chrIV	9209648	9210094	447	295	22	1.28e-06	1.39	0.064	C46C2.6	chrIV:9212399-9214214	upstream of gene	-2456
chrIV	9210931	9212761	1831	1074	142	2.7e-72	2.04	0.069	C46C2.6	chrIV:9212399-9214214	overlaps gene start	-394
chrIV	9196034	9197233	1200	373	95	6.65e-31	1.86	0.06	C46C2.7	chrIV:9195610-9196040	overlaps gene end	797
chrIII	3651491	3654149	2659	1909	236	1.97e-192	3.63	0.072	C46F11.2	chrIII:3650885-3652928	overlaps gene end	2515
chrIII	3650572	3651046	475	115	28	3.18e-16	1.32	0.059	C46F11.3	chrIII:3648784-3650811	overlaps gene start	124
chrIII	3657187	3657794	608	280	35	5.04e-25	2.42	0.059	C46F11.5	chrIII:3652846-3657581	overlaps gene start	114
chrIII	3668489	3668919	431	266	23	1.42e-14	1.74	0.058	C46F11.6	chrIII:3667330-3670415	inside gene	1660
chrIII	3670362	3670808	447	295	22	4.82e-12	1.59	0.058	C46F11.6	chrIII:3667330-3670415	overlaps gene start	-242
chrIII	3670838	3671325	488	206	24	4.31e-09	1.48	0.058	C46F11.6	chrIII:3667330-3670415	upstream of gene	-629
chrIII	3671513	3672033	521	298	24	9.66e-07	1.2	0.064	C46F11.6	chrIII:3667330-3670415	upstream of gene	-1396
chrX	5936604	5937054	451	305	23	3.5e-10	1.35	0.057	C46F4.3	chrX:5935740-5937509	inside gene	1169
chrIV	5987364	5988088	725	320	51	5.71e-19	1.43	0.059	C46G7.3	chrIV:6006338-6008485	downstream of gene	20801
chrIV	6009820	6010313	494	292	25	8.75e-06	1.23	0.071	C46G7.5	chrIV:6010278-6010865	overlaps gene end	753
chrI	5038442	5038914	473	156	25	4.75e-11	1.23	0.058	C46H11.3	chrI:5041492-5042055	upstream of gene	-2894
chrI	5041009	5041561	553	311	28	1.53e-11	1.34	0.058	C46H11.3	chrI:5041492-5042055	overlaps gene start	-172
chrI	12963676	12967425	3750	697	442	1,00E-310	2.85	0.07	C47B2.2	chrI:12961843-12964567	overlaps gene start	194
chrII	11677998	11679396	1399	276	75	1.71e-27	1.21	0.059	C47D12.2	chrII:11676222-11679111	overlaps gene end	2052
chrII	11696041	11696486	446	300	25	8.15e-12	1.2	0.059	C47D12.8	chrII:11696087-11705268	overlaps gene start	254
chrIV	10005430	10006144	715	316	45	6.78e-23	1.71	0.059	C47E12.13	chrIV:10005542-10005942	overlaps gene end	196
chrIV	9980065	9980921	857	366	57	3.27e-34	2.1	0.06	C47E12.7	chrIV:9980696-9982248	overlaps gene end	1817
chrV	14685478	14689368	3891	3169	514	1,00E-310	3.26	0.07	C47E8.11	chrV:14688615-14688898	overlaps gene start	32
chrV	14691150	14691941	792	533	47	1.05e-14	1.26	0.058	C47E8.6	chrV:14689132-14691839	overlaps gene end	2551
chrI	12324291	12325057	767	586	49	3.98e-27	1.97	0.058	C47F8.7	chrI:12326440-12327000	downstream of gene	2123
chrII	11287733	11288533	801	471	53	1.17e-29	1.46	0.061	C47G2.3	chrII:11288616-11290078	downstream of gene	1874
chrII	11289659	11290927	1269	766	113	2.17e-90	3.34	0.07	C47G2.3	chrII:11288616-11290078	overlaps gene start	-347
chrIV	7393372	7396003	2632	1404	203	2.45e-110	1.91	0.076	C48A7.2	chrIV:7393205-7397541	inside gene	1571
chrIV	7396124	7398347	2224	1638	241	4.3e-227	3.19	0.079	C48A7.2	chrIV:7393205-7397541	overlaps gene end	4557
chrIII	9569635	9570540	906	475	66	9.42e-32	1.76	0.06	C48B4.13	chrIII:9568651-9570191	overlaps gene end	1459
chrIII	9570632	9571344	713	422	43	1.43e-23	2.25	0.058	C48B4.13	chrIII:9568651-9570191	downstream of gene	2403
chrIII	9571360	9571814	455	179	22	2.79e-06	1.06	0.066	C48B4.13	chrIII:9568651-9570191	downstream of gene	2888
chrI	6916280	6918048	1769	603	134	1.11e-96	2.06	0.072	C48B6.2	chrI:6916765-6917557	overlaps gene start	118
chrI	6885929	6886577	649	329	34	5.41e-09	1.45	0.059	C48B6.4	chrI:6889253-6891444	upstream of gene	-2995
chrI	6888439	6888885	447	151	23	7.06e-10	1.23	0.057	C48B6.4	chrI:6889253-6891444	upstream of gene	-663
chrI	6889186	6889640	455	149	22	2.79e-06	1.22	0.066	C48B6.4	chrI:6889253-6891444	overlaps gene start	82
chrX	8969244	8969836	593	300	35	5.26e-07	1.21	0.063	C48C5.3	chrX:8957748-8961071	upstream of gene	-8473
chrI	6261105	6261613	509	319	27	2.8e-13	1.41	0.057	C48E7.1	chrI:6260251-6264523	inside gene	1173
chrI	6262808	6263262	455	250	22	9.35e-10	1.52	0.057	C48E7.1	chrI:6260251-6264523	inside gene	2807
chrI	6263946	6264528	583	278	28	1.66e-11	1.61	0.058	C48E7.1	chrI:6260251-6264523	overlaps gene end	3973
chrI	6254900	6255488	589	258	35	6.79e-17	1.62	0.059	C48E7.2	chrI:6255037-6257621	overlaps gene start	121
chrIV	17337768	17338475	708	427	40	6.4e-16	1.29	0.058	C49C3.10	chrIV:17336755-17338939	inside gene	744
chrIV	17333452	17333879	428	279	23	2.58e-06	1.16	0.067	C49C3.15	chrIV:17334148-17334998	upstream of gene	-417
chrIV	17330642	17331474	833	482	53	3.42e-22	1.59	0.059	C49C3.6	chrIV:17331482-17332395	upstream of gene	-358
chrIV	17332777	17333235	459	151	23	3.43e-07	0.99	0.061	C49C3.7	chrIV:17332528-17333518	inside gene	400
chrIV	8643659	8644120	462	216	23	1.33e-09	1.34	0.058	C49C8.3	chrIV:8644723-8645252	upstream of gene	-848
chrX	13385273	13385913	641	300	34	6.22e-18	1.73	0.058	C49F8.3	chrX:13386076-13387470	downstream of gene	1897
chrV	4039799	4040251	453	318	22	2.82e-08	1.29	0.059	C49G7.6	chrV:4041270-4041529	upstream of gene	-1153
chrI	12564743	12571644	6902	801	709	1,00E-310	4.17	0.07	C49G9.1	chrI:12564511-12565794	overlaps gene end	1033
chrIV	7924524	7926202	1679	588	225	1.79e-266	6.05	0.07	C49H3.3	chrIV:7924333-7924951	overlaps gene end	779
chrIV	7909788	7917336	7549	5604	725	1,00E-310	3.04	0.07	C49H3.4	chrIV:7915295-7916623	overlaps gene start	97
chrIV	7917548	7918036	489	243	25	1.63e-07	1.12	0.06	C49H3.4	chrIV:7915295-7916623	downstream of gene	2496
chrIV	7906467	7907783	1317	818	134	1.73e-102	2.22	0.074	C49H3.9	chrIV:7907076-7909457	overlaps gene end	2172
chrV	13565061	13565793	733	387	41	2.72e-09	1.36	0.058	C50B8.1	chrV:13565845-13566950	upstream of gene	-397
chrV	13566182	13567687	1506	831	182	2.81e-195	3.5	0.073	C50B8.1	chrV:13565845-13566950	overlaps gene end	1168
chrV	13567739	13568187	449	194	22	2.11e-07	1.21	0.06	C50B8.3	chrV:13566915-13568609	inside gene	676
chrIII	8169772	8170790	1019	607	66	7.31e-23	1.45	0.059	C50C3.12	chrIII:8176410-8177169	upstream of gene	-6031
chrIII	8172187	8173244	1058	703	87	2.71e-64	1.91	0.068	C50C3.12	chrIII:8176410-8177169	upstream of gene	-3520
chrIII	8159189	8162687	3499	1890	338	2.46e-167	2.76	0.078	C50C3.7	chrIII:8159156-8161264	overlaps gene start	185
chrII	101042	101632	591	320	35	1.34e-18	1.63	0.059	C50D2.10	chrII:99823-100096	downstream of gene	1539
chrII	98665	99299	635	376	35	8.38e-15	1.53	0.059	C50D2.5	chrII:98402-98940	overlaps gene end	639
chrII	12300597	12301282	686	337	41	1.17e-35	2.09	0.059	C50E10.1	chrII:12301055-12302325	overlaps gene end	1391
chrI	3897107	3899013	1907	792	183	5.83e-127	2.27	0.074	C50F2.5	chrI:3895794-3897402	overlaps gene start	-497
chrI	3901215	3901678	464	156	25	2.52e-10	1.25	0.058	C50F2.7	chrI:3900409-3901352	overlaps gene start	-19
chrV	9549465	9549919	455	256	22	6.07e-06	1.03	0.069	C50F4.14	chrV:9547605-9549809	overlaps gene start	88
chrV	9541110	9541895	786	391	50	2.55e-16	1.49	0.059	C50F4.16	chrV:9539815-9541580	overlaps gene start	79
chrV	9516044	9516793	750	345	47	3.03e-20	1.56	0.059	C50F4.8	chrV:9517494-9518848	downstream of gene	2459
chrV	9516915	9517394	480	293	25	1.08e-09	1.25	0.058	C50F4.8	chrV:9517494-9518848	downstream of gene	1640
chrV	9517440	9518070	631	304	36	2.4e-10	1.16	0.058	C50F4.8	chrV:9517494-9518848	overlaps gene end	1104
chrIV	7730516	7731371	856	428	77	2.72e-61	2.82	0.066	C50F7.9	chrIV:7730652-7732043	overlaps gene end	1099
chrV	10168484	10169432	949	520	85	3.23e-72	2.91	0.069	C51E3.6	chrV:10164231-10166427	upstream of gene	-2577
chrII	7029208	7030652	1445	1046	93	4.38e-55	2.1	0.064	C52E12.1	chrII:7025739-7030091	overlaps gene end	4515
chrX	12845353	12846459	1107	675	80	2.46e-39	2.12	0.062	C52G5.3	chrX:12845732-12846064	overlaps gene end	36
chrX	12847109	12847788	680	296	40	1.14e-08	1.01	0.059	C52G5.3	chrX:12845732-12846064	upstream of gene	-1341
chrV	5761570	5762969	1400	733	146	3.23e-136	2.74	0.073	C53A3.2	chrV:5762521-5763829	overlaps gene end	1526
chrV	5762972	5764173	1202	598	135	4.14e-103	2.7	0.074	C53A3.2	chrV:5762521-5763829	overlaps gene start	259
chrV	14521935	14523766	1832	611	193	3.77e-149	2.92	0.075	C53A5.2	chrV:14519461-14523155	overlaps gene start	609
chrV	14542308	14543174	867	349	60	4.86e-24	1.52	0.059	C53A5.5	chrV:14539901-14542871	overlaps gene end	2756
chrIV	8984204	8985205	1002	321	63	1.26e-30	1.51	0.06	C53B4.6	chrIV:8984846-8986726	overlaps gene start	-321
chrIV	8990442	8991078	637	292	35	2.21e-19	1.7	0.059	C53B4.8	chrIV:8993104-9000743	upstream of gene	-2370
chrIV	8994523	8994975	453	302	22	8.81e-09	1.91	0.059	C53B4.8	chrIV:8993104-9000743	inside gene	1721
chrV	7729539	7731107	1569	1138	123	2.39e-72	2.34	0.07	C53C11.4	chrV:7731615-7916456	upstream of gene	-938
chrX	13046108	13046799	692	300	43	6.46e-11	1.73	0.058	C53C7.3	chrX:13048480-13050807	upstream of gene	-2072
chrIV	9000572	9001800	1229	624	123	1.9e-95	2.66	0.071	C53D6.8	chrIV:9001125-9002714	overlaps gene end	1518
chrI	1832577	1833823	1247	650	80	1.05e-22	1.01	0.059	C53H9.2	chrI:1832898-1834765	overlaps gene start	329
chrIII	3536841	3538162	1322	784	96	1.89e-96	2.97	0.072	C54C6.6	chrIII:3534775-3537453	overlaps gene start	-172
chrV	14652575	14654115	1541	320	137	1.14e-75	1.8	0.069	C54G10.4	chrV:14653520-14658152	overlaps gene end	5257
chrV	14654133	14654623	491	146	27	4.85e-10	1.17	0.058	C54G10.4	chrV:14653520-14658152	inside gene	3873
chrI	8018815	8020067	1253	312	76	2.42e-28	1.44	0.059	C54G4.7	chrI:8019495-8022708	overlaps gene start	-368
chrI	8025931	8026700	770	422	56	1.12e-35	2.36	0.059	C54G4.9	chrI:8024909-8026519	overlaps gene start	166
chrV	11521449	11521986	538	202	35	7.41e-10	1.38	0.057	C55A6.9	chrV:11521660-11523364	overlaps gene start	-9
chrX	7198025	7198459	435	149	22	2.15e-08	1.16	0.06	C55B6.1	chrX:7200321-7203966	upstream of gene	-2147
chrI	6497216	6502126	4911	2621	784	1,00E-310	4	0.07	C55B7.3	chrI:6499843-6501362	overlaps gene start	-6
chrIV	5700489	5700950	462	314	24	2.51e-06	0.96	0.066	C55C3.5	chrIV:5695772-5703453	inside gene	2650
chrIV	5701224	5701688	465	332	23	5.32e-08	1.05	0.06	C55C3.5	chrIV:5695772-5703453	inside gene	1897
chrV	13552745	13553557	813	573	55	1.01e-28	1.54	0.06	C56A3.5	chrV:13551893-13553351	overlaps gene end	1425
chrII	6583737	6584586	850	424	66	2.3e-33	2	0.06	C56C10.4	chrII:6582988-6584452	overlaps gene end	1173
chrII	6586764	6588427	1664	699	233	2.72e-270	4.28	0.072	C56C10.7	chrII:6584391-6587518	overlaps gene start	55
chrII	6589671	6591975	2305	1530	210	5.19e-152	3.21	0.076	C56C10.9	chrII:6590994-6592300	overlaps gene end	1099
chrIII	6348252	6352145	3894	3497	259	4.34e-137	2.13	0.074	C56G2.1	chrIII:6353329-6366602	upstream of gene	-1580
chrIII	6352714	6353523	810	435	60	2.34e-34	2	0.06	C56G2.1	chrIII:6353329-6366602	overlaps gene start	-180
chrIII	6353930	6355602	1673	876	133	2.51e-91	2.16	0.07	C56G2.1	chrIII:6353329-6366602	inside gene	1477
chrIII	6355788	6357274	1487	237	104	2.07e-58	1.5	0.065	C56G2.1	chrIII:6353329-6366602	inside gene	2696
chrIII	6358881	6362115	3235	986	260	1.99e-76	1.39	0.068	C56G2.1	chrIII:6353329-6366602	inside gene	6538
chrIII	6362137	6363014	878	595	56	9.14e-21	1.28	0.059	C56G2.15	chrIII:6366524-6367764	downstream of gene	5032
chrIII	6363180	6365280	2101	1670	166	4.27e-59	1.48	0.066	C56G2.15	chrIII:6366524-6367764	downstream of gene	2914
chrIII	6365324	6367568	2245	597	205	6.21e-142	2.06	0.074	C56G2.15	chrIII:6366524-6367764	overlaps gene end	1843
chrIII	6345708	6346256	549	315	28	1.91e-09	1.55	0.058	C56G2.3	chrIII:6346921-6348001	upstream of gene	-898
chrIII	6344397	6345215	819	484	54	1.4e-26	2.11	0.058	C56G2.9	chrIII:6342476-6343232	upstream of gene	-1649
chrX	12199238	12200818	1581	1210	125	4.35e-60	1.5	0.065	cab-1	chrX:12199487-12212972	overlaps gene end	12524
chrX	12202591	12203256	666	331	36	7.16e-12	1.46	0.058	cab-1	chrX:12199487-12212972	inside gene	10050
chrX	12203850	12204780	931	292	51	1.36e-16	1.11	0.059	cab-1	chrX:12199487-12212972	inside gene	8830
chrIII	5082157	5084463	2307	1348	260	7.69e-275	3.99	0.072	cah-1	chrIII:5083167-5085250	overlaps gene end	1745
chrIII	5091701	5093448	1748	772	184	1.15e-188	3.46	0.075	cah-1	chrIII:5083167-5085250	upstream of gene	-7223
chrII	7480501	7481528	1028	579	75	7.21e-55	2.03	0.064	cah-2	chrII:7480748-7483044	overlaps gene end	1964
chrX	13541291	13541785	495	346	26	7.35e-07	1.11	0.064	cah-4	chrX:13542495-13544516	upstream of gene	-858
chrX	13542754	13543212	459	230	23	2.88e-10	1.48	0.058	cah-4	chrX:13542495-13544516	inside gene	489
chrX	13544467	13545097	631	373	38	1.16e-20	2.03	0.059	cah-4	chrX:13542495-13544516	overlaps gene end	2345
chrV	12513305	12515632	2328	1833	209	7.38e-37	1.07	0.06	cal-1	chrV:12515097-12515637	overlaps gene end	499
chrII	8960704	8962787	2084	1611	177	3.13e-107	2.17	0.075	cal-2	chrII:8960654-8961453	overlaps gene end	1661
chrI	3416315	3417335	1021	592	76	1.17e-48	2.16	0.065	calponin	chrI:3419601-3424212	upstream of gene	-2694
chrIII	8973833	8985494	11662	1034	1753	1,00E-310	5.2	0.07	caltractin	chrIII:8974096-8974836	overlaps gene start	771
chrX	4971221	4972256	1036	295	66	5.62e-26	1.57	0.059	calu-1	chrX:4969506-4970880	upstream of gene	-636
chrV	16802690	16803140	451	182	23	2.96e-12	1.51	0.057	cand-1	chrV:16802845-16814538	overlaps gene start	27
chrI	12903981	12905140	1160	339	79	6.93e-22	1.31	0.059	car-1	chrI:12904459-12906217	overlaps gene start	-139
chrI	12905263	12906925	1663	1243	231	8.69e-259	3.35	0.069	car-1	chrI:12904459-12906217	overlaps gene end	2047
chrX	13757471	13759361	1891	598	134	5.21e-66	2.11	0.068	Carboxylesterases	chrX:13760213-13763905	upstream of gene	-2144
chrI	768481	769048	568	318	36	2.05e-24	2.12	0.058	carboxypeptidase	chrI:763627-10360877	inside gene	5172
chrII	2213684	2214138	455	254	22	5.74e-10	1.34	0.058	carboxypeptidase	chrII:2208113-2212864	downstream of gene	5825
chrV	14987045	14987478	434	139	22	6.46e-08	1.04	0.06	carboxypeptidase	chrV:14984883-14987544	inside gene	2301
chrI	4189662	4190373	712	379	45	1.12e-23	2.01	0.059	cas-2	chrI:4190160-4193118	overlaps gene start	-119
chrV	10361476	10363524	2049	551	149	5.02e-63	1.48	0.067	cash-1	chrV:10362297-10365984	overlaps gene start	-270
chrII	5952887	5953664	778	561	45	1.36e-10	0.94	0.058	casy-1	chrII:5945376-5956646	inside gene	3198
chrII	5957877	5958508	632	306	34	6.3e-11	1.3	0.058	casy-1	chrII:5945376-5956646	upstream of gene	-1537
chrV	10565780	10567019	1240	923	83	2e-39	1.83	0.062	cat-4	chrV:10564850-10567501	inside gene	1853
chrIV	9773986	9774616	631	325	42	3.56e-23	1.78	0.058	cav-1	chrIV:9772484-9773444	downstream of gene	1827
chrIII	9765027	9775449	10423	477	1120	7.36e-50	4.09	0.066	cbp-1	chrIII:9766415-9774723	overlaps gene start	-911
chrIV	3644442	3647895	3454	480	293	5.37e-241	3.41	0.07	CC8.2	chrIV:3645163-3648679	overlaps gene end	3757
chrV	11534002	11535047	1046	743	62	4.36e-14	1.12	0.058	ccch-1	chrV:11527809-11541192	inside gene	6936
chrV	12659398	12660000	603	254	33	2.86e-14	1.67	0.058	ccch-3	chrV:12658647-12659666	overlaps gene start	14
chrIII	4168317	4168790	474	305	24	3.04e-13	1.91	0.057	ccdc-55	chrIII:4166917-4168738	overlaps gene start	116
chrIV	15269682	15270177	496	297	26	4.69e-14	1.51	0.058	ccg-1	chrIV:15270121-15275768	overlaps gene end	5789
chrIV	15271947	15272396	450	302	23	4.44e-06	1.12	0.068	ccg-1	chrIV:15270121-15275768	inside gene	3519
chrIV	15274944	15275431	488	200	23	5.92e-13	1.94	0.057	ccg-1	chrIV:15270121-15275768	inside gene	624
chrI	9789112	9791508	2397	1165	288	1.63e-238	3.07	0.073	cco-1	chrI:9788739-9789945	overlaps gene end	1538
chrIII	12904750	12907942	3193	2058	426	1,00E-310	6.08	0.07	cco-2	chrIII:12905369-12906491	overlaps gene start	1439
chrII	8186238	8186687	450	198	23	9.4e-07	1.02	0.064	cct-1	chrII:8185371-8187533	inside gene	1065
chrII	8187209	8188243	1035	621	93	3.62e-64	2.38	0.068	cct-1	chrII:8185371-8187533	overlaps gene end	2459
chrV	1874272	1876200	1929	1476	200	4.55e-206	5.4	0.077	cct-7	chrV:1872244-1875526	overlaps gene end	3504
chrV	5586773	5587223	451	233	22	2.47e-07	1.39	0.061	CD4.11	chrV:5585166-5586484	downstream of gene	1840
chrV	5593448	5596932	3485	394	259	4.76e-161	1.74	0.076	CD4.3	chrV:5593690-5594458	overlaps gene start	152
chrV	5602809	5603260	452	144	22	1.6e-10	1.48	0.058	CD4.8	chrV:5599260-5601313	upstream of gene	-1640
chrII	5589130	5590274	1145	676	91	5.98e-50	1.68	0.066	cdc-14	chrII:5587612-5593400	inside gene	3594
chrII	7700654	7702340	1687	1167	117	9.64e-58	1.49	0.065	CDC2	chrII:7699178-7701923	overlaps gene end	2643
chrI	10639663	10640654	992	493	72	1.31e-30	1.43	0.06	cdc-26	chrI:10639081-10640219	overlaps gene start	63
chrII	7616544	7617188	645	325	35	2.29e-15	1.96	0.058	cdc-42	chrII:7616383-7618165	inside gene	486
chrII	7617201	7619165	1965	837	214	9.79e-220	3.35	0.08	cdc-42	chrII:7616383-7618165	overlaps gene end	1655
chrII	10558421	10561848	3428	1404	405	1,00E-310	4.75	0.07	cdc-48.1	chrII:10559939-10563328	overlaps gene end	3503
chrII	10561958	10563869	1912	1531	128	2.72e-39	2.09	0.062	cdc-48.1	chrII:10559939-10563328	overlaps gene start	-161
chrII	8139386	8140178	793	415	50	1.29e-09	1.04	0.058	cdc-48.2	chrII:8137810-8141206	inside gene	1991
chrX	8210193	8211210	1018	261	64	4.2e-26	1.29	0.058	cdd-1	chrX:8208718-8211090	overlaps gene start	636
chrIV	7543222	7548046	4825	621	416	5.58e-224	2.43	0.078	cdd-2	chrIV:7547127-7547877	overlaps gene end	4034
chrIV	2458251	2458747	497	200	23	5.18e-09	1.4	0.059	cdh-10	chrIV:2436513-2463367	inside gene	4916
chrIII	1154621	1156402	1782	647	114	2.07e-76	2.52	0.068	cdh-12	chrIII:1152032-1180880	inside gene	3236
chrIII	1156833	1157345	513	365	26	2.32e-17	1.81	0.058	cdh-12	chrIII:1152032-1180880	inside gene	5166
chrIII	4661010	4661451	442	299	24	1.09e-14	1.57	0.058	cdka-1	chrIII:4658704-4662640	inside gene	2605
chrX	5872	7370	1499	694	103	2.93e-68	1.68	0.069	CE7X_3.2	chrX:7582-9303	downstream of gene	2737
chrX	7517	8280	764	516	46	1.72e-13	1.2	0.057	CE7X_3.2	chrX:7582-9303	overlaps gene end	1270
chrIII	8422217	8422675	459	233	23	1.84e-06	1.17	0.065	cec-1	chrIII:8426256-8428500	upstream of gene	-3806
chrI	11871494	11871994	501	257	25	1.17e-08	1.67	0.059	ced-1	chrI:11851556-11868095	upstream of gene	-3656
chrIV	3509132	3509777	646	261	37	1.29e-29	2.95	0.061	ced-10	chrIV:3506397-3509524	overlaps gene start	131
chrIV	3511191	3511644	454	150	22	1.77e-14	1.57	0.058	ced-10	chrIV:3506397-3509524	upstream of gene	-1817
chrI	10226117	10228487	2371	873	183	3.05e-132	2.81	0.073	ced-12	chrI:10222873-10226998	overlaps gene start	8
chrI	10228659	10230015	1357	385	91	2.38e-52	1.68	0.065	ced-12	chrI:10222873-10226998	upstream of gene	-2046
chrIV	10491935	10492859	925	544	64	9.06e-35	2.25	0.06	ced-5	chrIV:10484082-10492923	inside gene	8397
chrIII	5593565	5595451	1887	916	170	3.73e-108	2.5	0.076	ced-6	chrIII:5595726-5598019	upstream of gene	-1245
chrIII	5596157	5597137	981	558	75	5.28e-50	2.26	0.066	ced-6	chrIII:5595726-5598019	inside gene	989
chrIII	9576245	9577401	1157	519	74	3.8e-19	1.1	0.059	ced-7	chrIII:9570294-9579020	inside gene	2256
chrX	8415798	8417518	1721	898	147	2.8e-98	2.06	0.073	ced-8	chrX:8413955-8416859	overlaps gene start	163
chrIII	10334788	10335541	754	420	53	9.68e-33	2.75	0.061	ced-9	chrIII:10335063-10337420	overlaps gene start	145
chrIII	10335738	10336327	590	366	33	1.95e-13	1.32	0.057	ced-9	chrIII:10335063-10337420	inside gene	1041
chrIII	7557739	7559071	1333	615	100	2.06e-78	2.74	0.068	ceh-13	chrIII:7555584-7558132	overlaps gene end	2770
chrIV	7953293	7954212	920	577	63	1e-33	1.64	0.06	ceh-19	chrIV:7953492-7955881	overlaps gene end	2011
chrII	6951099	6951898	800	387	51	2.21e-16	1.75	0.059	ceh-38	chrII:6951579-6955333	overlaps gene start	-93
chrII	6952691	6953765	1075	848	61	8.41e-14	1.3	0.057	ceh-38	chrII:6951579-6955333	inside gene	1960
chrII	6954409	6955803	1395	856	118	1.71e-84	2.18	0.069	ceh-38	chrII:6951579-6955333	overlaps gene end	3686
chrIII	2530427	2531123	697	308	44	6.19e-28	2.07	0.06	ceh-44	chrIII:2530603-2546388	overlaps gene start	132
chrI	9725119	9725948	830	536	50	6.08e-08	0.85	0.06	ceh-5	chrI:9727194-9728009	upstream of gene	-1539
chrI	9725984	9727260	1277	607	81	1.78e-38	1.32	0.062	ceh-5	chrI:9727194-9728009	overlaps gene start	-603
chrI	9664915	9666022	1108	256	66	6.82e-17	1.29	0.059	cel-1	chrI:9665245-9668654	overlaps gene start	-74
chrI	9666492	9667095	604	358	31	1.85e-09	1.4	0.058	cel-1	chrI:9665245-9668654	inside gene	1605
chrI	8635619	8636103	485	308	25	3.22e-06	1.1	0.067	ces-1	chrI:8633942-8636037	overlaps gene end	1985
chrII	11038150	11041308	3159	966	296	6.5e-289	3.83	0.068	cey-1	chrII:11039334-11041132	overlaps gene end	2016
chrII	11042234	11043499	1266	937	85	1.5e-20	1.51	0.059	cey-1	chrII:11039334-11041132	upstream of gene	-2039
chrI	5571296	5572037	742	310	50	1.61e-27	1.96	0.059	cey-3	chrI:5571790-5572976	overlaps gene end	1370
chrIII	10866054	10866919	866	562	59	4.93e-25	1.51	0.059	cey-4	chrIII:10866831-10868609	overlaps gene end	1993
chrIII	7494092	7498813	4722	971	603	1,00E-310	5.17	0.07	cgh-1	chrIII:7495244-7497758	overlaps gene end	2695
chrV	117284	118049	766	296	47	5.94e-29	1.57	0.06	cgp-1	chrV:118043-122966	overlaps gene end	5386
chrV	122615	124604	1990	1140	183	1.63e-142	2.85	0.074	cgp-1	chrV:118043-122966	overlaps gene start	-789
chrII	5910994	5911922	929	416	64	6.85e-34	1.88	0.06	cgt-3	chrII:5911290-5916876	overlaps gene start	120
chrII	5912269	5912726	458	320	24	6.19e-08	1.14	0.06	cgt-3	chrII:5911290-5916876	inside gene	1299
chrII	5913186	5914244	1059	739	65	1.29e-21	1.35	0.059	cgt-3	chrII:5911290-5916876	inside gene	2635
chrIII	10204196	10205153	958	530	67	6.85e-26	1.49	0.059	chc-1	chrIII:10203715-10209598	inside gene	1011
chrX	12850173	12850768	596	305	32	6.04e-07	1.1	0.064	chd-3	chrX:12846354-12852522	inside gene	2044
chrIII	1035364	1035908	545	224	26	2.31e-16	2.63	0.059	chin-1	chrIII:1031337-1037200	inside gene	1612
chrV	19907571	19908084	514	180	28	6.32e-23	1.99	0.059	chk-2	chrV:19904499-19911361	inside gene	3610
chrV	19908837	19909355	519	370	31	1.25e-17	1.4	0.058	chk-2	chrV:19904499-19911361	inside gene	2154
chrI	5103944	5105401	1458	862	144	1.6e-121	3.88	0.074	chp-1	chrI:5103634-5104915	overlaps gene start	109
chrIV	4709283	4710833	1551	353	105	2.55e-57	2	0.064	cif-1	chrIV:4706768-4710747	overlaps gene start	1111
chrIII	8008962	8009646	685	360	41	1.79e-23	1.52	0.058	cit-1.1	chrIII:8005864-8009750	inside gene	428
chrIII	8011525	8014670	3146	704	258	8.71e-112	1.51	0.076	cit-1.2	chrIII:8010707-8013642	overlaps gene end	1522
chrIII	4369351	4369980	630	272	48	2.21e-15	1.69	0.058	ckb-3	chrIII:4370856-4372791	upstream of gene	-1233
chrII	7811367	7812783	1417	841	107	2.31e-57	1.91	0.064	cki-1	chrII:7811171-7812031	overlaps gene end	1037
chrIII	5632325	5633092	768	303	44	2.38e-15	1.04	0.058	ckk-1	chrIII:5635433-5654510	upstream of gene	-2805
chrIII	11154100	11154617	518	181	27	1.15e-19	2.02	0.058	cku-70	chrIII:11154709-11168691	upstream of gene	-428
chrX	10778489	10779325	837	447	61	4.15e-21	1.47	0.059	clc-4	chrX:10782923-10783834	downstream of gene	4898
chrX	10782857	10783392	536	219	28	7.83e-09	1.22	0.059	clc-4	chrX:10782923-10783834	overlaps gene end	758
chrV	5699911	5702334	2424	1552	434	1,00E-310	3.79	0.07	clec-1	chrV:5699994-5701062	overlaps gene start	1469
chrII	3518852	3519483	632	311	45	1.08e-08	1.01	0.059	clec-126	chrII:3519489-3520416	upstream of gene	-326
chrII	4673511	4674305	795	551	46	2.29e-11	0.89	0.058	clec-140	chrII:4674461-4675717	upstream of gene	-399
chrIV	7571413	7571987	575	278	28	1.54e-08	1.63	0.059	clec-180	chrIV:7568886-7573726	inside gene	2805
chrIV	8597794	8598383	590	364	33	9.71e-14	1.15	0.057	clec-181	chrIV:8595996-8596925	downstream of gene	2162
chrIV	17277026	17277782	757	324	44	9.44e-12	1.12	0.058	clec-196	chrIV:17276921-17277641	overlaps gene end	429
chrV	10951744	10954619	2876	1901	303	1.11e-248	3.16	0.068	clec-221	chrV:10953477-10954410	overlaps gene end	765
chrV	20844821	20845276	456	146	24	2.42e-09	1.23	0.058	clec-264	chrV:20843136-20846054	inside gene	1087
chrIII	4881308	4881841	534	365	29	4.06e-09	1.25	0.058	clec-5	chrIII:4881877-4883541	downstream of gene	1868
chrII	11852051	11852489	439	143	23	4.33e-08	1.08	0.06	clh-1	chrII:11846424-11854659	inside gene	2465
chrV	12062387	12066502	4116	685	392	3.13e-207	2.49	0.078	clh-6	chrV:12060211-12063345	overlaps gene start	273
chrIII	5277480	5278532	1053	485	98	3.84e-83	3.26	0.07	clk-1	chrIII:5277853-5279292	overlaps gene start	112
chrIII	7980207	7980670	464	130	26	2.58e-11	1.33	0.058	clp-1	chrIII:7980996-7986256	upstream of gene	-659
chrIII	7982253	7983220	968	286	55	2.67e-27	1.68	0.059	clp-1	chrIII:7980996-7986256	inside gene	1543
chrIII	1807308	1807765	458	256	23	2.72e-11	1.36	0.058	clp-4	chrIII:1807735-1818314	overlaps gene end	10750
chrII	10301656	10303167	1512	1073	201	7.1e-182	2.98	0.075	clpp-1	chrII:10300710-10302780	overlaps gene start	51
chrII	5463875	5464351	477	133	24	6.73e-07	1.03	0.064	clr-1	chrII:5466338-5473773	upstream of gene	-2330
chrII	5465138	5465607	470	146	26	4.15e-10	1.27	0.057	clr-1	chrII:5466338-5473773	upstream of gene	-1054
chrII	5466064	5467094	1031	218	56	1.37e-27	1.6	0.059	clr-1	chrII:5466338-5473773	overlaps gene start	-56
chrII	5467793	5468269	477	263	23	3.74e-09	1.45	0.058	clr-1	chrII:5466338-5473773	inside gene	1718
chrII	5468789	5469883	1095	382	66	2.08e-34	1.84	0.06	clr-1	chrII:5466338-5473773	inside gene	2833
chrIII	9056677	9057160	484	342	24	7.24e-06	0.98	0.07	cls-2	chrIII:9054962-9058763	inside gene	2057
chrV	1150881	1152194	1314	580	125	1.23e-65	2.19	0.068	cmd-1	chrV:1156271-1158162	upstream of gene	-4810
chrV	1152268	1159555	7288	6196	1444	1,00E-310	9.36	0.07	cmd-1	chrV:1156271-1158162	overlaps gene start	2193
chrV	11377585	11378088	504	312	26	7.43e-11	1.41	0.058	cnb-1	chrV:11375885-11377766	overlaps gene end	2012
chrV	1442796	1443308	513	292	25	1.12e-09	1.62	0.058	cnc-11	chrV:1442626-1442832	overlaps gene end	462
chrV	1449149	1449865	717	413	44	1.66e-25	1.8	0.059	cnc-2	chrV:1449668-1450175	overlaps gene end	613
chrV	20390976	20392084	1109	215	80	1.32e-72	2.22	0.069	cnc-7	chrV:20389484-20390072	downstream of gene	1707
chrV	20392230	20392679	450	283	22	6.84e-10	1.32	0.057	cnc-7	chrV:20389484-20390072	downstream of gene	3029
chrV	20393461	20394418	958	371	58	2.67e-49	2.19	0.066	cnc-7	chrV:20389484-20390072	downstream of gene	4348
chrV	20394964	20395813	850	639	47	2.35e-39	1.99	0.062	cnc-7	chrV:20389484-20390072	downstream of gene	6119
chrV	20395955	20396925	971	285	56	4.75e-50	2.17	0.066	cnc-7	chrV:20389484-20390072	downstream of gene	6756
chrX	10306612	10307530	919	511	67	1.37e-31	1.81	0.06	cnc-8	chrX:10306536-10306881	overlaps gene end	587
chrIII	10270517	10271134	618	341	40	1.34e-07	1.37	0.06	cnk-1	chrIII:10271151-10278473	upstream of gene	-293
chrII	12091710	12092419	710	355	42	1.47e-26	1.97	0.058	cnt-1	chrII:12072217-12088776	upstream of gene	-3289
chrIII	10657082	10657539	458	250	23	5.43e-10	1.36	0.058	cnt-2	chrIII:10655652-10677403	inside gene	1680
chrIII	9816741	9817561	821	520	48	1.05e-12	1.33	0.057	cnx-1	chrIII:9814281-9817035	overlaps gene start	-226
chrIII	9817968	9818405	438	142	22	2.62e-07	1.09	0.061	cnx-1	chrIII:9814281-9817035	upstream of gene	-1075
chrI	3231318	3231853	536	299	29	5.83e-12	1.26	0.058	cogc-1	chrI:3233392-3255566	upstream of gene	-1775
chrIV	7038729	7039220	492	274	26	2.52e-08	1.12	0.059	cogc-2	chrIV:7036942-7039564	inside gene	561
chrI	2931435	2931889	455	283	23	3.33e-14	1.69	0.058	cogc-3	chrI:2931462-2947153	overlaps gene start	256
chrII	1403125	1403804	680	313	48	2.94e-25	2.22	0.059	cogc-4	chrII:1403327-1409124	overlaps gene start	111
chrII	1404322	1405052	731	312	46	3.85e-19	1.6	0.059	cogc-4	chrII:1403327-1409124	inside gene	1307
chrII	9616531	9622517	5987	1309	1155	1,00E-310	4.83	0.07	coiled-coil	chrII:9615925-9617045	overlaps gene start	-795
chrV	9163750	9165600	1851	835	150	9.02e-93	2.06	0.07	col-10	chrV:9164271-9165281	overlaps gene end	696
chrIV	761504	764044	2541	2110	274	3.99e-181	2.21	0.076	col-103	chrIV:762420-763678	overlaps gene end	64
chrIV	1352437	1355838	3402	433	417	1,00E-310	4.63	0.07	col-104	chrIV:1353691-1355304	overlaps gene end	2434
chrIV	1456318	1460188	3871	3337	325	7.66e-178	3	0.075	col-106	chrIV:1459881-1460785	overlaps gene end	1130
chrIV	1819774	1820377	604	424	34	8.97e-18	1.62	0.058	col-109	chrIV:1817309-1820251	overlaps gene start	53
chrIV	4607580	4608025	446	298	23	1.28e-09	1.2	0.058	col-110	chrIV:4608201-4609670	downstream of gene	1792
chrIV	4608441	4609337	897	270	58	7.21e-32	1.67	0.061	col-110	chrIV:4608201-4609670	inside gene	959
chrIV	4654494	4657871	3378	1155	322	2.49e-206	2.17	0.077	col-111	chrIV:4655816-4657578	overlaps gene end	1929
chrIV	6376375	6379146	2772	1648	432	1,00E-310	3.62	0.07	col-112	chrIV:6377078-6378179	overlaps gene start	945
chrIV	7150186	7151424	1239	766	109	1.45e-61	2.33	0.066	col-113	chrIV:7150658-7152473	overlaps gene end	1521
chrIV	7990962	7991446	485	258	27	1.7e-11	1.33	0.058	col-115	chrIV:7988671-7991296	overlaps gene end	2549
chrIV	8822245	8824386	2142	1503	220	4.41e-148	2.35	0.075	col-117	chrIV:8822942-8824158	overlaps gene end	410
chrIV	8824673	8826752	2080	978	200	5.61e-156	2.31	0.076	col-117	chrIV:8822942-8824158	upstream of gene	-1493
chrV	10423605	10424077	473	151	27	2.02e-12	1.17	0.057	col-12	chrV:10423879-10425064	overlaps gene end	1308
chrV	10424180	10424614	435	295	22	7.08e-10	1.37	0.057	col-12	chrV:10423879-10425064	inside gene	589
chrIV	9261401	9261961	561	343	32	8.75e-13	1.44	0.057	col-120	chrIV:9260587-9261744	overlaps gene start	0
chrIV	9394856	9395316	461	318	25	1.11e-09	1.54	0.058	col-121	chrIV:9394911-9396195	overlaps gene end	1021
chrIV	11225375	11227163	1789	318	139	1.16e-116	2.59	0.075	col-125	chrIV:11225476-11226490	overlaps gene start	217
chrV	10421201	10421662	462	291	24	1.36e-07	1.12	0.06	col-13	chrV:10420862-10421864	inside gene	372
chrIV	12426837	12428663	1827	1508	118	9.77e-60	1.63	0.064	col-130	chrIV:12427477-12428485	overlaps gene end	140
chrIV	13090756	13091234	479	197	23	2.64e-07	1.12	0.061	col-132	chrIV:13089612-13091036	overlaps gene start	83
chrIV	14091128	14097312	6185	5642	920	1,00E-310	4.03	0.07	col-133	chrIV:14098336-14099320	downstream of gene	2550
chrIV	17181674	17185539	3866	787	584	1,00E-310	4.24	0.07	col-138	chrIV:17182778-17183696	overlaps gene end	1235
chrV	9159225	9160815	1591	584	123	1.44e-71	1.56	0.069	col-144	chrV:9159616-9160637	overlaps gene end	828
chrV	10290750	10293056	2307	1183	232	1.93e-149	2.06	0.075	col-149	chrV:10291667-10292839	overlaps gene end	906
chrX	2092980	2093426	447	308	22	1.57e-06	1.22	0.065	col-164	chrX:2093470-2094776	upstream of gene	-182
chrX	6279650	6280580	931	641	60	6.44e-20	1.27	0.059	col-166	chrX:6279634-6280974	inside gene	657
chrX	6280760	6281555	796	451	53	9.23e-29	2.04	0.06	col-166	chrX:6279634-6280974	overlaps gene end	1577
chrX	6323099	6323895	797	584	64	1.76e-46	1.92	0.065	col-167	chrX:6323255-6324475	overlaps gene start	428
chrX	6324481	6324928	448	296	25	4.23e-11	1.25	0.058	col-168	chrX:6326149-6327333	upstream of gene	-1372
chrII	4865705	4867805	2101	1777	280	3,35E-317	2.87	0.091	col-17	chrII:4866431-4867561	overlaps gene end	79
chrX	9232480	9234816	2337	1638	327	1,00E-310	3.29	0.07	col-175	chrX:9233580-9234550	overlaps gene end	432
chrX	12635201	12635663	463	284	24	8.24e-07	1.07	0.064	col-182	chrX:12636076-12636534	downstream of gene	1049
chrX	12635920	12636998	1079	652	70	6.34e-24	1.29	0.059	col-182	chrX:12636076-12636534	overlaps gene end	-38
chrII	4870715	4873430	2716	1177	402	1,00E-310	4.33	0.07	col-20	chrII:4869594-4870778	overlaps gene start	-1114
chrIV	4257957	4258853	897	440	78	1.85e-62	3.02	0.067	col-33	chrIV:4263334-4265195	upstream of gene	-4937
chrII	8566087	8569441	3355	2627	527	1,00E-310	4.01	0.07	col-38	chrII:8567966-8569019	overlaps gene end	305
chrII	10704637	10705336	700	311	39	1.66e-14	1.43	0.058	col-39	chrII:10704825-10705939	overlaps gene start	123
chrX	15178037	15178476	440	293	22	9.25e-06	1.06	0.071	col-41	chrX:15174969-15176401	upstream of gene	-1929
chrI	741099	741863	765	514	47	3.69e-26	1.37	0.058	col-46	chrI:742007-745456	downstream of gene	3843
chrI	748235	749219	985	582	79	7.67e-56	2.88	0.064	col-47	chrI:745755-747504	downstream of gene	3062
chrI	8243076	8245949	2874	2336	436	1,00E-310	7.86	0.07	col-63	chrI:8243686-8244954	overlaps gene end	-458
chrI	9895057	9895803	747	471	49	2.72e-18	1.32	0.058	col-64	chrI:9893688-9895586	overlaps gene start	58
chrII	3499015	3502743	3729	3116	590	1,00E-310	2.21	0.07	col-71	chrII:3500069-3502444	overlaps gene end	313
chrII	8199679	8204966	5288	4662	396	1.76e-234	2.94	0.074	col-76	chrII:8204272-8207400	overlaps gene start	69
chrII	8357808	8359238	1431	797	118	5.57e-90	2.35	0.07	col-77	chrII:8358197-8359310	overlaps gene end	705
chrII	11011485	11011935	451	142	22	2.47e-07	1.3	0.061	col-81	chrII:11012318-11013702	downstream of gene	2075
chrII	11012143	11012833	691	363	39	6.85e-17	1.89	0.059	col-81	chrII:11012318-11013702	overlaps gene end	1196
chrII	11045153	11046176	1024	434	74	2.9e-29	1.45	0.06	col-83	chrII:11044059-11045892	overlaps gene start	305
chrII	14089598	14090399	802	418	54	6.79e-37	2.88	0.06	col-87	chrII:14089978-14093196	overlaps gene end	3180
chrX	13589669	13590293	625	338	36	1.46e-12	1.41	0.057	col-9	chrX:13589956-13591128	overlaps gene start	51
chrIII	7948813	7949366	554	258	32	9.71e-08	1	0.06	col-90	chrIII:7948767-7949996	inside gene	304
chrIII	10982404	10982855	452	308	23	1.84e-08	1.23	0.059	col-92	chrIII:10982048-10983135	inside gene	423
chrIII	10986140	10986968	829	490	52	8.13e-25	1.39	0.058	col-94	chrIII:10986708-10987725	overlaps gene end	1095
chrIII	10987167	10987982	816	430	53	8.2e-22	1.47	0.059	col-94	chrIII:10986708-10987725	overlaps gene start	128
chrIII	12990737	12993942	3206	1417	411	1,00E-310	3.52	0.07	col-97	chrIII:12992285-12993584	overlaps gene end	1430
chrI	5412226	5412731	506	304	26	2.24e-13	1.49	0.057	coq-1	chrI:5412847-5415632	downstream of gene	3102
chrI	5412877	5413328	452	142	22	4.83e-11	1.41	0.058	coq-1	chrI:5412847-5415632	inside gene	2613
chrI	5416018	5416822	805	360	51	9.82e-32	1.95	0.06	coq-1	chrI:5412847-5415632	upstream of gene	-746
chrIII	6935863	6936662	800	256	44	3.42e-14	1.21	0.058	coq-2	chrIII:6935903-6939329	overlaps gene start	216
chrI	3868945	3869692	748	349	53	6.53e-30	1.54	0.061	coq-4	chrI:3869223-3870066	overlaps gene start	71
chrI	3869846	3870276	431	296	22	9.95e-08	1.1	0.059	coq-4	chrI:3869223-3870066	overlaps gene end	919
chrV	9336469	9337109	641	310	33	7.8e-08	1.19	0.059	coq-6	chrV:9336735-9338831	overlaps gene start	44
chrV	9337800	9346046	8247	852	2764	1,00E-310	7.97	0.07	coq-6	chrV:9336735-9338831	overlaps gene end	1917
chrIII	9434356	9435480	1125	420	84	1.2e-47	2.17	0.064	cpar-1	chrIII:9433975-9434997	overlaps gene end	801
chrIII	4490480	4504002	13523	1007	1481	4.23e-287	4.91	0.068	cpg-1	chrIII:4489325-4491365	overlaps gene end	2162
chrII	14107162	14107744	583	149	36	2e-22	1.74	0.059	cpg-7	chrII:14108030-14109120	downstream of gene	1809
chrV	4690985	4691831	847	400	53	1.04e-29	1.83	0.061	cpg-8	chrV:4691589-4692419	overlaps gene end	1034
chrV	4692412	4692872	461	143	23	6.31e-08	1.47	0.06	cpg-8	chrV:4691589-4692419	overlaps gene start	-136
chrII	338143	338769	627	322	33	1.49e-15	1.52	0.058	cpn-2	chrII:337338-339247	inside gene	1127
chrI	3986219	3987623	1405	1070	158	1e-94	2.09	0.071	cpn-3	chrI:3987893-3988701	upstream of gene	-604
chrI	10927174	10927849	676	392	44	2.6e-12	1.66	0.057	cpn-4	chrI:10924333-10925739	upstream of gene	-1827
chrV	11976149	11976826	678	446	50	4.85e-27	1.77	0.058	cpr-1	chrV:11975492-11976732	overlaps gene end	1103
chrV	6614476	6615116	641	310	38	9.14e-07	0.93	0.064	cpr-4	chrV:6614657-6615828	overlaps gene start	129
chrX	6607058	6608691	1634	672	123	5.51e-41	1.18	0.062	cpr-6	chrX:6607160-6609000	overlaps gene start	570
chrI	4446592	4447236	645	368	40	6.97e-25	1.96	0.058	cps-6	chrI:4446594-4448464	overlaps gene end	1504
chrII	12792749	12793217	469	318	24	8.65e-17	1.83	0.059	cpt-1	chrII:12788163-12796367	inside gene	3300
chrII	12793264	12798065	4802	558	484	1,00E-310	4.75	0.07	cpt-1	chrII:12788163-12796367	overlaps gene start	2545
chrII	12798416	12799440	1025	396	86	3.61e-41	1.93	0.062	cpt-1	chrII:12788163-12796367	upstream of gene	-2445
chrII	12799844	12800289	446	300	24	1.55e-16	1.85	0.059	cpt-1	chrII:12788163-12796367	upstream of gene	-3777
chrI	2685532	2689869	4338	3615	656	1,00E-310	5.67	0.07	cpz-1	chrI:2686641-2689474	overlaps gene end	327
chrI	2690014	2690461	448	144	22	4.41e-09	1.54	0.058	cpz-1	chrI:2686641-2689474	upstream of gene	-684
chrIII	11656938	11657587	650	331	33	4.56e-12	2.1	0.058	crh-1	chrIII:11657619-11693718	upstream of gene	-350
chrIII	3395228	3395679	452	270	22	7.16e-06	1.17	0.07	cri-3	chrIII:3396570-3397661	upstream of gene	-1072
chrV	10334493	10335648	1156	617	87	2.63e-49	1.97	0.066	crm-1	chrV:10322261-10332082	upstream of gene	-3028
chrI	3481416	3482158	743	460	45	3.27e-27	1.88	0.059	crn-1	chrI:3481988-3484500	overlaps gene start	-112
chrII	10587829	10588499	671	362	36	2.96e-18	1.96	0.058	crn-3	chrII:10587964-10592574	overlaps gene start	227
chrV	10468190	10478102	9913	8834	1111	1,00E-310	3.05	0.07	crp-1	chrV:10478562-10480935	upstream of gene	-1538
chrV	6098268	6101131	2864	588	527	1,00E-310	4.67	0.07	crt-1	chrV:6098976-6100536	overlaps gene end	1680
chrI	6022565	6023008	444	145	23	1.1e-12	1.52	0.057	csn-2	chrI:6022659-6026874	overlaps gene start	51
chrIV	194092	194739	648	322	33	9.93e-10	1.56	0.058	csn-3	chrIV:194745-202549	upstream of gene	-331
chrIV	196088	196542	455	149	22	1.19e-10	1.28	0.058	csn-3	chrIV:194745-202549	inside gene	1492
chrIV	1085918	1086371	454	304	22	6e-18	2.48	0.058	csn-4	chrIV:1077471-1087013	inside gene	791
chrIV	1086621	1087465	845	499	55	9.98e-54	2.44	0.064	csn-4	chrIV:1077471-1087013	overlaps gene start	-107
chrIV	5650458	5657934	7477	578	856	1,00E-310	3.04	0.07	csn-5	chrIV:5649516-5651066	overlaps gene end	1520
chrIV	13299629	13301760	2132	1366	257	6e-218	2.76	0.079	csn-6	chrIV:13300796-13303626	overlaps gene start	199
chrI	10230291	10230767	477	272	27	2.49e-12	1.18	0.057	csnk-1	chrI:10227216-10231205	inside gene	642
chrI	10231364	10232202	839	329	53	7.16e-19	1.4	0.059	csnk-1	chrI:10227216-10231205	upstream of gene	-488
chrI	10232221	10233867	1647	432	111	2.82e-19	1.24	0.059	csnk-1	chrI:10227216-10231205	upstream of gene	-1448
chrI	10235010	10235553	544	334	32	5.36e-15	1.71	0.058	csnk-1	chrI:10227216-10231205	upstream of gene	-4139
chrIV	7958844	7959298	455	145	22	8.43e-07	1.01	0.064	csr-1	chrIV:7957563-7962104	inside gene	1426
chrIV	7960327	7962742	2416	1807	253	2.62e-200	3.74	0.075	csr-1	chrIV:7957563-7962104	overlaps gene end	4571
chrI	7007286	7007934	649	389	37	2.43e-15	1.39	0.058	ctg-1	chrI:7005442-7009240	inside gene	2233
chrI	7008351	7010124	1774	563	197	4.86e-199	3.33	0.074	ctg-1	chrI:7005442-7009240	overlaps gene end	3472
chrII	14298721	14301589	2869	1102	262	6.82e-155	2.28	0.077	ctl-2	chrII:14299455-14301952	overlaps gene end	2129
chrIII	10213741	10217728	3988	822	675	1,00E-310	5.74	0.07	cts-1	chrIII:10214708-10216538	overlaps gene end	1975
chrIII	13446705	13447764	1060	706	67	2.75e-10	0.98	0.058	cua-1	chrIII:13439608-13455187	inside gene	7776
chrIII	13451063	13451516	454	186	23	1.52e-12	1.55	0.057	cua-1	chrIII:13439608-13455187	inside gene	3938
chrIII	13456300	13462255	5956	897	552	1,00E-310	2.98	0.07	cua-1	chrIII:13439608-13455187	upstream of gene	-2010
chrIII	7859375	7861175	1801	875	218	5.73e-203	3.29	0.076	cuc-1	chrIII:7860392-7860930	overlaps gene end	680
chrIII	10472940	10473386	447	234	22	1.13e-06	1.15	0.064	cul-1	chrIII:10471123-10475486	inside gene	2051
chrV	10180871	10181364	494	345	26	2.96e-11	1.6	0.058	cul-5	chrV:10179505-10183106	inside gene	1711
chrI	10398283	10399362	1080	596	106	3.24e-78	2.37	0.068	cup-2	chrI:10398978-10400185	overlaps gene end	1306
chrX	10338742	10339321	580	304	30	1.26e-08	1.27	0.059	cut-5	chrX:10333946-10338121	upstream of gene	-925
chrIII	8403044	8403832	789	373	50	6.9e-28	1.72	0.06	cutc-1	chrIII:8402022-8403526	overlaps gene start	109
chrV	4646833	4648669	1837	1144	262	1,00E-310	4.82	0.07	cuticlin	chrV:4647652-4648229	overlaps gene end	252
chrV	13410803	13412383	1581	1090	165	1.26e-134	2.36	0.073	cuticlin	chrV:13411059-13416103	overlaps gene start	834
chrI	10628204	10628717	514	318	31	4.89e-14	1.37	0.057	cutl-14	chrI:10628732-10631662	upstream of gene	-210
chrV	11313814	11314554	741	348	49	1.68e-08	1.49	0.059	cutl-18	chrV:11313377-11316857	inside gene	2695
chrIV	164863	165305	443	309	22	1.45e-08	1.2	0.059	cutl-24	chrIV:165125-169980	overlaps gene start	47
chrV	5055789	5056610	822	448	59	9.06e-30	2.22	0.061	cwp-4	chrV:5053604-5056458	overlaps gene end	2633
chrV	5057915	5058369	455	312	22	1.45e-07	1.15	0.06	cwp-4	chrV:5053604-5056458	downstream of gene	4623
chrV	5058377	5058826	450	306	22	3.58e-07	1.2	0.061	cwp-4	chrV:5053604-5056458	downstream of gene	5079
chrI	8023651	8025468	1818	1083	128	3.23e-76	2.21	0.068	cyc-1	chrI:8022679-8024418	overlaps gene start	-316
chrIV	4746675	4749605	2931	2293	412	6,17E-317	3.04	0.083	cyc-2.1	chrIV:4747893-4749003	overlaps gene end	35
chrI	6781411	6782109	699	350	44	1e-07	1.16	0.059	cye-1	chrI:6780807-6784360	inside gene	954
chrV	11989978	11991720	1743	891	192	1.9e-146	3.18	0.075	cyl-1	chrV:11991008-11993744	overlaps gene end	2875
chrV	11992936	11993412	477	208	24	1.89e-08	1.4	0.059	cyl-1	chrV:11991008-11993744	inside gene	600
chrIII	9902412	9902986	575	294	37	2.77e-24	1.74	0.058	cyld-1	chrIII:9898499-9910554	inside gene	7848
chrIII	9904707	9905914	1208	845	86	1.58e-67	2.37	0.068	cyld-1	chrIII:9898499-9910554	inside gene	5002
chrIII	9907098	9907550	453	305	22	1.74e-11	1.34	0.058	cyld-1	chrIII:9898499-9910554	inside gene	3151
chrIII	9908248	9908676	429	277	22	2.65e-12	1.44	0.057	cyld-1	chrIII:9898499-9910554	inside gene	2029
chrII	8715869	8716324	456	149	23	2.34e-09	1.21	0.058	cyn-11	chrII:8715125-8716213	overlaps gene start	195
chrIV	17115560	17117012	1453	1031	110	1.75e-75	2.69	0.069	cyn-13	chrIV:17111038-17116622	overlaps gene start	31
chrII	12036121	12037612	1492	506	116	2.22e-120	3.8	0.074	cyn-16	chrII:12028678-12036650	overlaps gene start	23
chrIII	13691317	13692172	856	640	45	1.44e-21	1.23	0.059	cyn-2	chrIII:13692574-13693691	upstream of gene	-617
chrIII	13692286	13694556	2271	1840	225	5.89e-181	2.8	0.076	cyn-2	chrIII:13692574-13693691	overlaps gene start	1552
chrV	15189422	15189935	514	302	30	2.07e-08	1.32	0.059	cyn-3	chrV:15189901-15190902	overlaps gene start	-177
chrII	10869758	10871460	1703	1197	157	3.24e-132	2.56	0.073	cyn-4	chrII:10870700-10872533	overlaps gene end	1578
chrI	15039277	15042016	2740	859	388	1,00E-310	3.5	0.07	cyn-5	chrI:15040414-15041268	overlaps gene end	1132
chrIII	773316	774909	1594	669	191	4.99e-146	2.21	0.075	cyn-6	chrIII:773398-774142	overlaps gene start	587
chrIII	3698929	3702069	3141	505	324	2.55e-251	3.47	0.067	cyn-9	chrIII:3697868-3699612	overlaps gene start	178
chrIII	3848343	3848888	546	269	27	1.72e-13	1.86	0.057	cyp-25A4	chrIII:3849886-3852050	downstream of gene	3438
chrIII	3856877	3857498	622	332	34	1.75e-11	1.47	0.058	cyp-25A4	chrIII:3849886-3852050	upstream of gene	-5159
chrV	9650147	9650747	601	285	31	3.96e-11	1.51	0.058	cyp-29A4	chrV:9654730-9657922	upstream of gene	-4298
chrV	7678490	7679211	722	331	50	1.92e-26	2.36	0.058	cyp-33A1	chrV:7679319-7681455	downstream of gene	2634
chrV	13896175	13896653	479	301	25	1.24e-09	1.33	0.058	cyp-35C1	chrV:13896636-13898467	overlaps gene end	1991
chrII	14017554	14018690	1137	607	295	1,00E-310	5.95	0.07	cyp-37A1	chrII:14013729-14016868	upstream of gene	-1293
chrIV	7946905	7947441	537	143	29	2.08e-06	0.88	0.066	czw-1	chrIV:7943607-7946802	upstream of gene	-246
chrX	1452789	1453659	871	728	44	4.49e-07	0.78	0.063	D1005.3	chrX:1452691-1454024	inside gene	507
chrX	1454228	1454945	718	329	45	1.39e-06	1.16	0.065	D1005.3	chrX:1452691-1454024	upstream of gene	-533
chrX	1483355	1484320	966	361	58	8.22e-18	1.1	0.058	D1005.4	chrX:1484792-1485703	downstream of gene	1987
chrI	4584580	4587181	2602	2145	208	1.15e-93	1.99	0.071	D1007.10	chrI:4586274-4589392	overlaps gene start	451
chrI	4580196	4580675	480	329	26	2.25e-12	1.35	0.057	D1007.4	chrI:4580023-4580585	overlaps gene start	60
chrI	4583130	4584184	1055	633	117	3.39e-105	2.89	0.076	D1007.5	chrI:4580693-4583815	overlaps gene start	52
chrI	4604015	4604843	829	417	61	6.21e-42	2	0.063	D1007.8	chrI:4604404-4605385	overlaps gene start	28
chrV	8131470	8134111	2642	2373	284	1.46e-245	2.67	0.067	D1014.4	chrV:8133418-8134923	overlaps gene start	425
chrV	8134687	8135417	731	553	48	1.92e-28	1.62	0.06	D1014.4	chrV:8133418-8134923	overlaps gene end	1822
chrII	7455718	7456179	462	279	26	1.25e-12	1.6	0.057	D1022.3	chrII:7455181-7456147	overlaps gene start	150
chrII	11582439	11583218	780	282	47	1.17e-26	1.72	0.058	D1043.1	chrII:11582762-11588441	overlaps gene start	-41
chrIII	5501122	5507260	6139	5309	990	1,00E-310	4.12	0.07	D1044.7	chrIII:5507008-5508696	overlaps gene end	2265
chrIV	8926749	8927590	842	416	73	6.3e-31	2.21	0.06	D1046.1	chrIV:8926316-8930297	inside gene	849
chrIV	8923677	8924385	709	333	38	6.97e-14	1.73	0.058	D1046.2	chrIV:8924157-8926094	overlaps gene end	2084
chrIV	8930491	8930932	442	147	22	3.1e-09	1.43	0.059	D1046.3	chrIV:8930424-8932705	inside gene	214
chrV	10771152	10772534	1383	558	129	5.62e-91	2.43	0.07	D1054.3	chrV:10771426-10772806	overlaps gene start	284
chrV	10772656	10773676	1021	445	81	5.36e-29	1.39	0.06	D1054.3	chrV:10771426-10772806	overlaps gene end	1675
chrV	4063556	4063985	430	247	24	2.62e-17	1.97	0.058	D1065.3	chrV:4059817-4062078	upstream of gene	-1725
chrII	339162	339822	661	325	39	2.89e-18	1.8	0.058	D1069.1	chrII:340538-342472	upstream of gene	-1051
chrI	8495882	8496314	433	144	23	6.41e-11	1.74	0.058	D1081.8	chrI:8491284-8495831	downstream of gene	4742
chrV	14088242	14088854	613	352	34	8.61e-11	1.1	0.058	D1086.19	chrV:14088329-14088682	overlaps gene start	265
chrV	14092134	14093540	1407	511	189	7.93e-217	4.98	0.078	D1086.3	chrV:14092841-14093964	overlaps gene start	-196
chrV	14094021	14094920	900	401	57	1.58e-33	1.78	0.06	D1086.8	chrV:14094146-14097066	overlaps gene start	276
chrI	7775566	7776127	562	307	32	3.26e-13	1.47	0.057	D2005.1	chrI:7776337-7777463	upstream of gene	-464
chrI	7819430	7819899	470	339	23	3.31e-09	1.14	0.059	D2005.7	chrI:7819573-7820482	overlaps gene start	196
chrIII	8154356	8154813	458	269	24	8.43e-07	0.91	0.064	D2007.1	chrIII:8155399-8155868	upstream of gene	-774
chrIII	8154839	8156419	1581	682	119	1.03e-81	2	0.07	D2007.1	chrIII:8155399-8155868	overlaps gene start	122
chrIII	8156507	8157019	513	208	27	6.87e-10	1.21	0.057	D2007.1	chrIII:8155399-8155868	downstream of gene	1316
chrII	9329542	9329991	450	299	22	8.93e-08	1.24	0.06	D2013.6	chrII:9329697-9331000	overlaps gene start	144
chrX	8549958	8550418	461	323	25	6.14e-08	1.39	0.06	D2021.4	chrX:8546438-8548914	upstream of gene	-1367
chrV	11798441	11798893	453	303	23	7.82e-07	1.19	0.064	D2023.1	chrV:11794802-11800521	inside gene	3942
chrV	11799386	11800171	786	315	50	9.98e-19	1.29	0.059	D2023.1	chrV:11794802-11800521	inside gene	4899
chrV	11800503	11801322	820	419	62	1.71e-36	1.92	0.06	D2023.3	chrV:11802101-11805929	downstream of gene	5007
chrV	11812730	11813268	539	228	25	6.38e-10	2.02	0.057	D2023.3	chrV:11802101-11805929	upstream of gene	-7029
chrV	11813493	11814238	746	249	85	2.95e-79	2.81	0.069	D2023.3	chrV:11802101-11805929	upstream of gene	-7813
chrIV	7252975	7253739	765	312	51	2.3e-33	2.23	0.06	D2024.10	chrIV:7251431-7251733	upstream of gene	-1554
chrIV	7227333	7228592	1260	823	103	6.71e-59	2.22	0.065	D2024.5	chrIV:7227270-7228292	overlaps gene start	136
chrI	7584807	7586199	1393	412	127	2.11e-93	2.64	0.071	D2030.12	chrI:7583999-7585293	overlaps gene end	1220
chrI	7573515	7574395	881	605	54	5.13e-23	1.42	0.058	D2030.2	chrI:7574190-7578558	overlaps gene start	-70
chrI	7575202	7579891	4690	3542	594	1,00E-310	5.15	0.07	D2030.3	chrI:7578513-7580828	overlaps gene end	2084
chrI	7580461	7580898	438	301	22	3.05e-08	1.16	0.059	D2030.3	chrI:7578513-7580828	overlaps gene start	66
chrIII	10465633	10467206	1574	1149	109	2.64e-52	1.38	0.064	D2045.5	chrIII:10467993-10469389	downstream of gene	2607
chrIII	10467215	10469127	1913	767	175	6.11e-116	2.14	0.075	D2045.5	chrIII:10467993-10469389	overlaps gene end	1407
chrIII	10469442	10469890	449	297	22	4.53e-07	1.1	0.063	D2045.5	chrIII:10467993-10469389	upstream of gene	-350
chrIII	10474735	10475884	1150	656	97	3.81e-66	2.27	0.068	D2045.9	chrIII:10475856-10479671	overlaps gene start	-465
chrV	4340201	4340641	441	155	23	2.86e-06	1.04	0.066	D2063.3	chrV:4338868-4341294	inside gene	938
chrV	4340646	4341553	908	616	59	5.6e-27	1.57	0.058	D2063.3	chrV:4338868-4341294	overlaps gene start	32
chrV	4341679	4342253	575	314	29	7.14e-09	1.25	0.058	D2063.3	chrV:4338868-4341294	upstream of gene	-699
chrII	8664516	8665390	875	424	61	6.47e-39	2.29	0.062	D2085.4	chrII:8664804-8669271	overlaps gene start	136
chrII	8668338	8669528	1191	425	76	9.18e-48	1.66	0.065	D2085.4	chrII:8664804-8669271	overlaps gene end	3959
chrII	8675335	8675769	435	299	22	4.5e-06	1.07	0.068	D2085.5	chrII:8669075-8677201	inside gene	1567
chrII	10660098	10660837	740	476	47	1.5e-16	1.1	0.059	D2089.2	chrII:10660296-10660881	overlaps gene end	307
chrII	10661376	10662787	1412	983	126	4.2e-87	2.78	0.07	D2089.2	chrII:10660296-10660881	upstream of gene	-1478
chrI	6607885	6608662	778	381	56	3.54e-21	1.41	0.059	D2092.5	chrI:6599986-6607518	upstream of gene	-748
chrIV	8363093	8363873	781	417	51	3.93e-29	2.26	0.06	D2096.12	chrIV:8363445-8366359	overlaps gene start	65
chrIV	8375091	8376159	1069	522	107	2.97e-61	2.69	0.066	D2096.7	chrIV:8375715-8377612	overlaps gene end	1999
chrIV	8376702	8378291	1590	946	276	1.07e-281	4.42	0.067	D2096.7	chrIV:8375715-8377612	overlaps gene start	-36
chrIV	8378582	8379477	896	715	55	8.22e-13	0.99	0.057	D2096.8	chrIV:8377688-8379301	overlaps gene start	4
chrII	8218041	8223276	5236	4290	469	2.84e-280	2.29	0.067	dab-1	chrII:8226064-8229080	upstream of gene	-3733
chrII	8223379	8223912	534	156	34	1.02e-12	1.26	0.057	dab-1	chrII:8226064-8229080	upstream of gene	-2529
chrII	8225756	8229560	3805	2758	295	6.7e-202	2.48	0.075	dab-1	chrII:8226064-8229080	overlaps gene start	2450
chrIV	10249551	10251555	2005	463	224	1.04e-180	2.49	0.076	daf-14	chrIV:10253588-10255815	upstream of gene	-3574
chrIV	10252293	10253203	911	637	49	7.24e-09	1.1	0.058	daf-14	chrIV:10253588-10255815	upstream of gene	-658
chrIV	10253839	10257033	3195	1333	355	1,00E-310	2.78	0.07	daf-14	chrIV:10253588-10255815	overlaps gene end	1584
chrI	10760744	10761637	894	278	52	4.38e-18	1.13	0.058	daf-16	chrI:10750559-10776689	inside gene	10463
chrI	10761776	10762741	966	486	75	4.37e-29	1.47	0.06	daf-16	chrI:10750559-10776689	inside gene	11703
chrI	10763838	10766151	2314	1879	172	3.6e-89	1.98	0.069	daf-16	chrI:10750559-10776689	inside gene	15158
chrII	10167575	10168045	471	270	23	1.96e-08	1.46	0.059	daf-19	chrII:10157446-10169268	inside gene	1423
chrII	10169048	10169897	850	515	50	2.52e-13	1.33	0.057	daf-19	chrII:10157446-10169268	overlaps gene start	-295
chrIII	3022655	3023119	465	314	27	2.32e-17	1.65	0.058	daf-2	chrIII:2995753-3028790	inside gene	5821
chrIII	5621148	5621605	458	259	27	2.89e-06	1	0.067	daf-4	chrIII:5624968-5632374	upstream of gene	-3561
chrIII	5626607	5627172	566	238	31	3.24e-12	1.31	0.057	daf-4	chrIII:5624968-5632374	inside gene	1877
chrIII	5629165	5629616	452	275	22	1.1e-07	1.24	0.06	daf-4	chrIII:5624968-5632374	inside gene	4472
chrII	14032200	14038673	6474	583	548	6.49e-267	2.96	0.071	daf-5	chrII:14033125-14037625	overlaps gene end	4842
chrII	14039255	14040623	1369	1029	93	5.24e-12	0.97	0.058	daf-5	chrII:14033125-14037625	upstream of gene	-2659
chrII	14043931	14044445	515	365	28	7.8e-08	1.11	0.059	daf-5	chrII:14033125-14037625	upstream of gene	-6671
chrII	4562662	4564225	1564	572	203	4.28e-236	3.2	0.074	dao-2	chrII:4562841-4563534	overlaps gene start	393
chrX	8087322	8087798	477	149	25	1.21e-06	1.03	0.064	dao-3	chrX:8084165-8086493	upstream of gene	-978
chrX	10075805	10076288	484	289	23	1.71e-07	1.33	0.06	dao-4	chrX:10075221-10076286	overlaps gene end	873
chrI	10190932	10191578	647	150	43	2.31e-17	1.19	0.058	dao-5	chrI:10187505-10190885	upstream of gene	-197
chrII	10580924	10581652	729	338	43	1.01e-18	1.66	0.059	dap-3	chrII:10581055-10582441	overlaps gene start	207
chrIII	9242172	9242782	611	299	31	1.28e-11	1.66	0.058	dat-1	chrIII:9242822-9246697	upstream of gene	-351
chrV	209392	210228	837	551	53	1.75e-28	1.48	0.06	DC2.3	chrV:204383-209743	overlaps gene end	5560
chrV	201158	201721	564	208	26	2.31e-14	2.61	0.058	DC2.8	chrV:202728-204278	upstream of gene	-1362
chrIV	1052117	1052664	548	344	24	7.33e-08	1.74	0.059	dcap-1	chrIV:1052586-1054796	overlaps gene end	2335
chrIV	1054670	1055322	653	279	37	2.61e-18	2.12	0.058	dcap-1	chrIV:1052586-1054796	overlaps gene start	-153
chrIV	13518845	13519298	454	312	22	5.26e-10	1.54	0.058	dcap-2	chrIV:13513358-13521840	inside gene	2683
chrI	7538259	7538925	667	334	35	1.1e-15	2.15	0.058	dcp-66	chrI:7537771-7542152	inside gene	3559
chrI	7539036	7540472	1437	752	104	2.47e-64	2	0.068	dcp-66	chrI:7537771-7542152	inside gene	2364
chrI	7540481	7545823	5343	1969	444	3.43e-215	1.76	0.077	dcp-66	chrI:7537771-7542152	overlaps gene start	-298
chrX	7954488	7957013	2526	1455	231	1.35e-158	1.97	0.076	dct-1	chrX:7954304-7955648	overlaps gene end	1639
chrV	20492624	20494639	2016	578	180	6.87e-143	2.79	0.074	dct-16	chrV:20493304-20494461	overlaps gene end	1259
chrIII	1859381	1860077	697	327	35	7.38e-16	2.16	0.058	ddp-1	chrIII:1859880-1860315	overlaps gene start	-172
chrII	8889132	8890239	1108	769	77	1.28e-39	2.01	0.062	ddx-19	chrII:8884821-8889584	overlaps gene end	5080
chrIII	5851490	5851935	446	149	23	2.97e-07	1.12	0.061	ddx-23	chrIII:5848809-5853216	inside gene	1577
chrIII	5853085	5853988	904	263	79	2.62e-62	2.61	0.066	ddx-23	chrIII:5848809-5853216	overlaps gene start	-132
chrI	378017	383396	5380	995	662	1,00E-310	3.9	0.07	dehydrogenase	chrI:373636-379076	overlaps gene start	64
chrIV	243816	244262	447	311	22	3.45e-06	0.95	0.068	dehydrogenase	chrIV:245121-7262012	upstream of gene	-994
chrIV	244282	244704	423	148	22	7.16e-07	1.18	0.064	dehydrogenase	chrIV:245121-7262012	upstream of gene	-691
chrIV	11940943	11941729	787	394	53	2.53e-24	1.66	0.058	dehydrogenase	chrIV:7257201-11942355	inside gene	1018
chrIV	8625833	8627765	1933	1292	147	1.44e-38	1.06	0.062	dgk-4	chrIV:8631415-8643985	upstream of gene	-4290
chrII	8011532	8013126	1595	1273	107	6.07e-56	1.5	0.064	DH11.2	chrII:8012747-8015185	overlaps gene start	58
chrII	7988104	7988643	540	392	30	5.13e-15	1.38	0.058	DH11.4	chrII:7992314-7994129	upstream of gene	-3818
chrI	4389507	4390106	600	306	30	3.59e-06	1.29	0.068	dhc-1	chrI:4386788-4401981	inside gene	3025
chrI	4393042	4393574	533	198	29	3.4e-06	1.06	0.068	dhc-1	chrI:4386788-4401981	inside gene	6452
chrX	15100621	15102963	2343	1484	182	2.82e-118	1.78	0.074	dhhc-1	chrX:15097987-15100325	upstream of gene	-1780
chrX	15102982	15104680	1699	698	121	4.38e-38	1.47	0.061	dhhc-1	chrX:15097987-15100325	upstream of gene	-3355
chrI	7240431	7241087	657	351	33	5.13e-13	1.82	0.057	dhp-1	chrI:7238992-7243965	inside gene	3183
chrI	7241313	7242212	900	612	56	4.2e-34	1.64	0.06	dhp-1	chrI:7238992-7243965	inside gene	2040
chrV	14419179	14422881	3703	1986	366	2.44e-274	2.66	0.071	dhs-22	chrV:14420051-14421418	overlaps gene end	253
chrV	19940916	19942357	1442	803	153	4.72e-153	3.26	0.076	dhs-24	chrV:19930160-19942017	overlaps gene start	298
chrX	1486150	1487640	1491	1152	91	2.03e-32	1.38	0.061	dhs-25	chrX:1486498-1489323	overlaps gene start	804
chrX	1488424	1490721	2298	1338	202	5.47e-159	2.46	0.075	dhs-25	chrX:1486498-1489323	overlaps gene end	3264
chrX	6814007	6815730	1724	983	120	6.05e-51	1.36	0.066	dhs-28	chrX:6818393-6820028	upstream of gene	-3403
chrX	6816355	6817602	1248	653	90	1.43e-52	1.84	0.065	dhs-28	chrX:6818393-6820028	upstream of gene	-1385
chrX	6819706	6820681	976	662	66	8.09e-40	2.09	0.062	dhs-28	chrX:6818393-6820028	overlaps gene end	1975
chrI	8219547	8220093	547	221	29	2.59e-12	1.21	0.057	dhs-3	chrI:8212360-8218317	upstream of gene	-1451
chrII	5616711	5617281	571	283	31	1.69e-13	2.05	0.057	dhs-6	chrII:5617102-5619293	overlaps gene end	2299
chrII	5618861	5619869	1009	394	78	2.81e-49	1.98	0.065	dhs-6	chrII:5617102-5619293	overlaps gene start	38
chrIII	5368080	5369485	1406	599	124	1.42e-127	4.45	0.074	dhs-9	chrIII:5364479-5368004	upstream of gene	-675
chrIV	7552399	7553735	1337	914	101	8.99e-41	1.49	0.062	dif-1	chrIV:7551534-7552992	overlaps gene start	-321
chrII	11624383	11626024	1642	1156	111	6.58e-15	1	0.059	din-1	chrII:11614553-11633525	inside gene	7986
chrII	11626151	11628031	1881	444	148	2.55e-71	1.74	0.069	din-1	chrII:11614553-11633525	inside gene	6930
chrII	11629683	11630507	825	359	59	4.62e-29	1.8	0.06	din-1	chrII:11614553-11633525	inside gene	3483
chrIII	10244582	10245953	1372	799	88	1.23e-33	1.3	0.06	div-1	chrIII:10244953-10248799	overlaps gene end	3418
chrII	290260	291251	992	352	83	1.68e-69	2.98	0.069	djr-1.1	chrII:290579-291841	overlaps gene start	33
chrIV	16428106	16428731	626	377	34	3.03e-17	1.85	0.058	dlc-3	chrIV:16432191-16437913	upstream of gene	-3708
chrIV	16429619	16430445	827	490	56	1.21e-49	2.4	0.066	dlc-3	chrIV:16432191-16437913	upstream of gene	-2082
chrX	5480017	5481956	1940	677	143	2.72e-42	1.51	0.063	dlg-1	chrX:5479666-5484902	inside gene	1028
chrI	12571662	12572811	1150	347	75	6.18e-33	1.71	0.06	dlk-1	chrI:12566118-12572790	overlaps gene start	781
chrI	12573076	12573902	827	638	48	6.01e-17	1.36	0.059	dlk-1	chrI:12566118-12572790	upstream of gene	-924
chrII	5772031	5773171	1141	210	75	1.32e-26	1.44	0.058	dmd-5	chrII:5772037-5774188	overlaps gene end	1947
chrIV	14612551	14613319	769	496	47	9.71e-08	0.73	0.06	dmd-6	chrIV:14616568-14623923	upstream of gene	-3521
chrIV	14615622	14616089	468	180	26	6.7e-07	1.19	0.064	dmd-6	chrIV:14616568-14623923	upstream of gene	-766
chrIV	14616171	14617153	983	399	62	6.53e-20	1.28	0.059	dmd-6	chrIV:14616568-14623923	overlaps gene start	2
chrIV	14617417	14617993	577	314	29	2.59e-06	1.3	0.067	dmd-6	chrIV:14616568-14623923	inside gene	1163
chrIV	14618042	14619230	1189	602	112	3.13e-71	2.15	0.069	dmd-6	chrIV:14616568-14623923	inside gene	2076
chrIV	14619240	14624708	5469	3432	610	1,00E-310	2.35	0.07	dmd-6	chrIV:14616568-14623923	overlaps gene end	6104
chrV	6248159	6248725	567	260	30	1.47e-08	1.39	0.059	dmd-7	chrV:6249155-6252435	upstream of gene	-736
chrV	6249384	6249951	568	287	27	2.13e-06	1.26	0.066	dmd-7	chrV:6249155-6252435	inside gene	516
chrV	6250132	6250562	431	293	23	2.16e-07	1.17	0.06	dmd-7	chrV:6249155-6252435	inside gene	1270
chrV	6250706	6251586	881	201	51	1.18e-08	0.97	0.059	dmd-7	chrV:6249155-6252435	inside gene	1752
chrV	6251796	6253318	1523	314	105	4.63e-54	1.7	0.064	dmd-7	chrV:6249155-6252435	overlaps gene end	2955
chrIII	8829047	8829497	451	262	22	2.16e-08	1.2	0.06	DnaJ	chrIII:8827318-8829194	overlaps gene start	-115
chrIV	10925359	10928035	2677	1500	242	2.39e-188	2.72	0.075	dnc-1	chrIV:10926700-10933092	overlaps gene end	6233
chrIV	10930059	10930528	470	190	23	9.12e-08	1.4	0.06	dnc-1	chrIV:10926700-10933092	inside gene	2843
chrIII	5924250	5925977	1728	594	128	4.2e-58	1.54	0.065	dnc-2	chrIII:5924345-5925705	overlaps gene end	861
chrIII	8633281	8634044	764	327	46	1.62e-23	2.45	0.058	dnj-10	chrIII:8631066-8633436	overlaps gene end	2542
chrI	14757576	14758280	705	340	42	4.93e-10	1.24	0.058	dnj-12	chrI:14756845-14758774	inside gene	1071
chrII	11545051	11545843	793	366	59	2.51e-36	1.83	0.059	dnj-13	chrII:11545617-11547280	overlaps gene start	-200
chrX	4709162	4709846	685	373	40	2.91e-14	1.81	0.058	dnj-14	chrX:4709720-4711714	overlaps gene end	2179
chrIV	4176253	4176705	453	249	22	7.21e-14	1.77	0.058	dnj-15	chrIV:4176796-4178299	upstream of gene	-294
chrIII	4696431	4696895	465	323	26	1.68e-08	0.99	0.059	dnj-18	chrIII:4697160-4699417	upstream of gene	-406
chrIII	4697864	4699163	1300	512	100	5.98e-71	1.99	0.069	dnj-18	chrIII:4697160-4699417	inside gene	1216
chrV	5502297	5504224	1928	422	151	2.06e-109	2.27	0.075	dnj-19	chrV:5503017-5504840	overlaps gene end	2121
chrIV	11313271	11314203	933	361	67	3.74e-30	1.64	0.06	dnj-2	chrIV:11312444-11313951	overlaps gene start	319
chrII	9623480	9623928	449	148	22	5.4e-06	1.02	0.069	dnj-20	chrII:9618562-9624098	inside gene	470
chrI	5676671	5677205	535	248	28	9.77e-13	1.47	0.057	dnj-21	chrI:5676830-5677649	overlaps gene start	89
chrIII	5417799	5418225	427	279	23	3.4e-09	1.39	0.059	dnj-24	chrIII:5416093-5419523	inside gene	1445
chrIII	5419182	5420007	826	507	49	1.48e-25	1.85	0.059	dnj-24	chrIII:5416093-5419523	overlaps gene start	-166
chrIII	5422379	5423044	666	330	34	6.37e-15	1.71	0.059	dnj-24	chrIII:5416093-5419523	upstream of gene	-3186
chrI	14107732	14108222	491	148	26	2.96e-07	1.05	0.061	dnj-29	chrI:14104416-14113166	inside gene	5286
chrI	14108465	14108907	443	294	22	3.53e-12	1.7	0.057	dnj-29	chrI:14104416-14113166	inside gene	4407
chrV	15068333	15069015	683	328	40	7.06e-20	1.7	0.059	dnj-3	chrV:15068666-15069444	overlaps gene start	-5
chrI	5283646	5284101	456	190	25	1.03e-17	1.99	0.058	dnj-4	chrI:5282106-5283944	overlaps gene start	108
chrI	5286675	5287108	434	200	22	2.66e-15	2.08	0.058	dnj-4	chrI:5282106-5283944	upstream of gene	-2931
chrI	5287207	5287775	569	245	32	4.84e-20	2.04	0.059	dnj-4	chrI:5282106-5283944	upstream of gene	-3508
chrII	6852744	6855432	2689	497	253	3.51e-177	3.82	0.077	dnj-5	chrII:6853402-6858226	overlaps gene end	4985
chrII	6858684	6860365	1682	308	106	1.74e-31	1.32	0.06	dnj-5	chrII:6853402-6858226	upstream of gene	-766
chrII	4851472	4852219	748	347	53	5.36e-20	1.7	0.059	dnj-9	chrII:4852044-4857785	overlaps gene start	-225
chrI	8020715	8021192	478	327	24	6.08e-10	1.24	0.058	dod-18	chrI:8019689-8020861	overlaps gene start	-181
chrI	8021525	8023196	1672	1041	181	6.25e-167	2.68	0.078	dod-18	chrI:8019689-8020861	upstream of gene	-1705
chrI	5003048	5003749	702	384	39	2.94e-17	1.67	0.058	dom-3	chrI:5003451-5004932	overlaps gene start	-19
chrIII	5858094	5858538	445	139	22	3.18e-07	1.02	0.061	dpf-4	chrIII:5859260-5861856	upstream of gene	-1027
chrIII	5859002	5859451	450	299	23	8.81e-09	1.07	0.059	dpf-4	chrIII:5859260-5861856	overlaps gene start	41
chrIV	4806175	4807559	1385	316	124	7.26e-87	2.43	0.07	dpf-5	chrIV:4802700-4806578	overlaps gene start	87
chrIV	4801703	4802805	1103	829	71	3.52e-21	1.15	0.059	dpf-7	chrIV:4799390-4802582	overlaps gene start	50
chrIV	444796	446090	1295	512	96	1.23e-61	2.01	0.066	dpm-1	chrIV:445677-448439	overlaps gene start	-369
chrIV	12390989	12392669	1681	335	111	1.2e-59	2.47	0.064	dpm-3	chrIV:12391562-12392088	overlaps gene start	-238
chrIV	12394257	12394710	454	148	22	1.63e-07	0.97	0.06	dpm-3	chrIV:12391562-12392088	downstream of gene	2843
chrII	6708964	6711172	2209	871	234	4.26e-202	4.06	0.075	dpy-10	chrII:6710102-6712878	overlaps gene end	3043
chrII	6711854	6712806	953	259	48	9.2e-23	1.35	0.059	dpy-10	chrII:6710102-6712878	inside gene	765
chrV	6510492	6517917	7426	4544	965	1,00E-310	5.28	0.07	dpy-11	chrV:6511581-6515223	overlaps gene end	187
chrIV	4233753	4234937	1185	204	86	3.61e-60	1.88	0.065	dpy-13	chrIV:4235607-4236699	upstream of gene	-1650
chrIV	4235266	4237666	2401	1737	543	1,00E-310	6.77	0.07	dpy-13	chrIV:4235607-4236699	overlaps gene start	1396
chrI	6843104	6843748	645	418	40	1.71e-22	1.73	0.059	dpy-14	chrI:6843594-6845133	overlaps gene start	-72
chrIII	5105067	5105533	467	325	27	1.36e-09	1.16	0.058	dpy-17	chrIII:5107287-5108458	upstream of gene	-1895
chrIII	5106903	5107778	876	250	63	1.23e-38	1.89	0.062	dpy-17	chrIII:5107287-5108458	overlaps gene start	-134
chrIII	11374900	11375525	626	333	35	6.22e-14	1.55	0.058	dpy-18	chrIII:11372763-11378335	inside gene	3102
chrIII	11375552	11375982	431	177	22	1.95e-07	1.08	0.06	dpy-18	chrIII:11372763-11378335	inside gene	2606
chrIV	11697749	11698235	487	302	25	1.96e-10	1.22	0.058	dpy-20	chrIV:11696751-11699860	inside gene	1809
chrV	17936933	17937431	499	347	25	3.02e-10	1.33	0.058	dpy-21	chrV:17936727-17948995	inside gene	11715
chrV	17937698	17938431	734	225	46	1.81e-25	1.62	0.059	dpy-21	chrV:17936727-17948995	inside gene	11072
chrV	17943362	17944161	800	444	47	3.27e-07	1.03	0.061	dpy-21	chrV:17936727-17948995	inside gene	5189
chrV	17944388	17945526	1139	828	72	1.26e-22	1.2	0.059	dpy-21	chrV:17936727-17948995	inside gene	3779
chrV	17945779	17946411	633	331	37	4.43e-07	1.03	0.063	dpy-21	chrV:17936727-17948995	inside gene	2885
chrV	17947553	17947991	439	185	22	2.6e-07	0.93	0.061	dpy-21	chrV:17936727-17948995	inside gene	1257
chrV	17948047	17948519	473	288	24	1.1e-08	1.23	0.059	dpy-21	chrV:17936727-17948995	inside gene	660
chrV	17948756	17949210	455	151	22	3.23e-09	1.28	0.058	dpy-21	chrV:17936727-17948995	overlaps gene start	88
chrX	4393765	4394219	455	150	22	2.42e-09	1.39	0.058	dpy-23	chrX:4389340-4393770	overlaps gene end	4575
chrX	4394271	4394746	476	328	26	6.92e-11	1.24	0.058	dpy-23	chrX:4389340-4393770	downstream of gene	5259
chrIII	3814577	3815302	726	411	37	4.35e-07	1.25	0.063	dpy-27	chrIII:3813532-3819658	inside gene	4670
chrIII	3816429	3816936	508	253	27	1.96e-07	1.05	0.06	dpy-27	chrIII:3813532-3819658	inside gene	2976
chrIII	3817132	3817778	647	339	38	5.81e-11	1.49	0.058	dpy-27	chrIII:3813532-3819658	inside gene	2187
chrIII	3818894	3819326	433	126	22	5.89e-07	0.97	0.064	dpy-27	chrIII:3813532-3819658	inside gene	638
chrIII	10762440	10763878	1439	689	117	5.12e-107	2.89	0.075	dpy-28	chrIII:10763029-10777225	overlaps gene start	100
chrX	2143586	2145943	2358	881	274	1.85e-306	3.81	0.069	dpy-3	chrX:2144611-2145642	overlaps gene end	1175
chrX	2146369	2147063	695	268	43	6.25e-29	2.2	0.06	dpy-3	chrX:2144611-2145642	upstream of gene	-995
chrIII	7202744	7204457	1714	449	108	1.54e-56	1.75	0.064	dpy-31	chrIII:7202590-7207576	inside gene	603
chrIII	7204896	7205426	531	208	30	9.08e-09	1.1	0.059	dpy-31	chrIII:7202590-7207576	inside gene	2514
chrIV	14983912	14987024	3113	1167	632	1,00E-310	5.9	0.07	dpy-4	chrIV:14985504-14986743	overlaps gene end	1664
chrI	5430568	5433373	2806	2231	415	1,00E-310	3.09	0.07	dpy-5	chrI:5432161-5433059	overlaps gene end	260
chrX	7535494	7537816	2323	610	259	1.3e-220	3.07	0.078	dpy-7	chrX:7536414-7537740	overlaps gene end	1636
chrX	5147211	5150798	3588	844	599	1,00E-310	4.01	0.07	dpy-8	chrX:5148821-5150445	overlaps gene end	2390
chrV	6539104	6544093	4990	2738	433	6.78e-139	1.35	0.074	dre-1	chrV:6533598-6538045	upstream of gene	-3797
chrIV	6613110	6613744	635	276	32	1.15e-11	1.74	0.058	drh-1	chrIV:6607364-6613337	overlaps gene start	-49
chrI	7820381	7820807	427	144	26	5.13e-12	1.18	0.058	drh-3	chrI:7820837-7826373	upstream of gene	-312
chrIV	5539589	5540214	626	283	32	4.46e-06	1.17	0.068	drp-1	chrIV:5538477-5541352	inside gene	1395
chrI	9784855	9789076	4222	741	437	8.02e-243	2.55	0.07	drsh-1	chrI:9781316-9785712	overlaps gene start	116
chrX	15035931	15037340	1410	530	120	2.51e-86	2.51	0.07	dsc-1	chrX:15031384-15034461	upstream of gene	-2000
chrIV	11399977	11402139	2163	453	244	1.46e-224	3.41	0.078	dsl-6	chrIV:11396759-11398288	upstream of gene	-2142
chrV	12991378	12991820	443	230	22	3.21e-09	1.72	0.058	dsl-7	chrV:12993606-12994602	upstream of gene	-1998
chrIII	1195891	1196343	453	309	23	2.65e-21	2.49	0.059	dss-1	chrIII:1194399-1196284	overlaps gene start	84
chrIII	1198686	1199138	453	158	23	2.69e-15	1.77	0.058	dss-1	chrIII:1194399-1196284	upstream of gene	-2560
chrX	430285	430735	451	309	22	3.53e-07	1.11	0.061	dve-1	chrX:427064-433801	inside gene	3207
chrX	430917	431353	437	291	22	8.13e-08	1.21	0.06	dve-1	chrX:427064-433801	inside gene	2593
chrX	431484	432003	520	213	26	8.75e-09	1.04	0.059	dve-1	chrX:427064-433801	inside gene	2104
chrI	8758436	8759300	865	618	48	4.02e-16	1.47	0.058	DY3.8	chrI:8758149-8758989	overlaps gene start	-65
chrIV	6778937	6780612	1676	939	162	6.04e-131	2.95	0.073	dyci-1	chrIV:6779844-6784326	overlaps gene end	4450
chrIV	6780744	6781210	467	225	23	1.63e-07	1.28	0.06	dyci-1	chrIV:6779844-6784326	inside gene	3357
chrIV	6782375	6783059	685	450	44	2.17e-16	1.48	0.059	dyci-1	chrIV:6779844-6784326	inside gene	1501
chrIV	6783334	6784222	889	150	46	3.5e-22	1.22	0.059	dyci-1	chrIV:6779844-6784326	inside gene	842
chrIV	6785567	6786599	1033	493	91	1.22e-67	2.65	0.068	dyci-1	chrIV:6779844-6784326	upstream of gene	-1734
chrII	7171563	7172297	735	357	54	2.81e-37	4.27	0.061	dyf-13	chrII:7167461-7171244	upstream of gene	-676
chrI	9363544	9364671	1128	322	69	3.61e-29	1.52	0.06	dyf-5	chrI:9359066-9363944	overlaps gene end	4800
chrI	9364989	9365611	623	317	34	3.59e-12	1.27	0.057	dyf-5	chrI:9359066-9363944	downstream of gene	6240
chrI	9366809	9367312	504	285	26	1.71e-10	1.66	0.057	dyf-5	chrI:9359066-9363944	downstream of gene	8028
chrI	9370975	9371433	459	315	23	1.69e-06	0.94	0.065	dyf-5	chrI:9359066-9363944	downstream of gene	12224
chrI	9371547	9373693	2147	1264	155	1.95e-83	1.74	0.07	dyf-5	chrI:9359066-9363944	downstream of gene	13745
chrI	7300419	7301081	663	327	39	2.54e-19	1.4	0.059	dylt-1	chrI:7300079-7300913	overlaps gene start	167
chrX	8939045	8939492	448	305	23	4.37e-09	1.17	0.058	dylt-2	chrX:8939328-8940082	overlaps gene end	732
chrX	15571574	15572021	448	273	22	7.85e-06	1.16	0.071	dyn-1	chrX:15568838-15573615	inside gene	3009
chrII	9106554	9107367	814	145	52	9.38e-22	1.19	0.059	dyrb-1	chrII:9106433-9107064	overlaps gene start	365
chrIII	1032792	1033252	461	143	23	6.67e-14	1.8	0.058	E_BE45912.2	chrIII:1028790-1031143	upstream of gene	-1792
chrI	4139035	4141522	2488	1502	186	1.46e-71	1.41	0.069	E01A2.1	chrI:4139515-4142336	overlaps gene start	1022
chrI	4128649	4129544	896	581	56	1.42e-32	1.79	0.06	E01A2.4	chrI:4129568-4132293	downstream of gene	3063
chrI	4134931	4135883	953	355	63	2.79e-27	1.58	0.059	E01A2.5	chrI:4135331-4137069	overlaps gene end	1783
chrI	4136543	4138940	2398	765	304	6.53e-269	3.22	0.072	E01A2.5	chrI:4135331-4137069	overlaps gene start	-239
chrI	4142354	4142985	632	302	34	8e-12	1.27	0.059	E01A2.7	chrI:4142287-4144584	inside gene	1928
chrV	17935708	17936510	803	417	57	5.06e-49	2.59	0.065	E01B7.1	chrV:17924962-17934192	downstream of gene	11163
chrV	17921226	17922024	799	385	50	6.18e-26	2.31	0.059	E01B7.2	chrV:17921751-17924157	overlaps gene start	-140
chrII	13480654	13486708	6055	2925	1054	1,00E-310	3.14	0.07	E01G4.6	chrII:13482313-13485679	overlaps gene start	1266
chrII	13479061	13479517	457	200	23	3.75e-08	1.39	0.06	E01G4.7	chrII:13478066-13478835	downstream of gene	1195
chrV	12563081	12564195	1115	597	103	5e-67	2.81	0.069	E02A10.1	chrV:12563462-12565751	overlaps gene start	216
chrV	12565660	12566510	851	340	61	8.38e-34	1.77	0.06	E02A10.4	chrV:12566004-12567928	overlaps gene end	1928
chrII	9595124	9595572	449	298	22	1.21e-08	1.41	0.059	E02H1.5	chrII:9595143-9596520	overlaps gene start	279
chrII	9596908	9599287	2380	775	215	1.16e-189	3.32	0.075	E02H1.8	chrII:9597546-9598122	overlaps gene start	137
chrIV	4727786	4728449	664	305	37	2.57e-13	1.57	0.057	E04A4.3	chrIV:4730627-4731212	upstream of gene	-2536
chrII	10418881	10420045	1165	663	116	1.27e-108	3.52	0.076	E04D5.2	chrII:10419151-10422250	overlaps gene end	2706
chrII	7199973	7200591	619	255	36	1.51e-09	1.3	0.058	E04F6.6	chrII:7197355-7199505	upstream of gene	-723
chrIII	1170469	1170934	466	296	23	2.24e-10	1.72	0.058	eak-3	chrIII:1175096-1176542	downstream of gene	5777
chrIII	1177896	1178347	452	165	24	5.33e-16	2.07	0.058	eak-3	chrIII:1175096-1176542	upstream of gene	-1519
chrI	9720604	9721587	984	519	77	8.36e-52	2.13	0.066	eat-16	chrI:9722540-9726280	upstream of gene	-1417
chrI	9721875	9722712	838	324	55	3.1e-10	1.15	0.058	eat-16	chrI:9722540-9726280	overlaps gene start	-341
chrV	13125707	13130074	4368	727	510	1,00E-310	1.87	0.07	eat-6	chrV:13126387-13129977	overlaps gene end	3543
chrV	13130271	13131925	1655	1319	160	1.37e-88	2.11	0.069	eat-6	chrV:13126387-13129977	upstream of gene	-1613
chrIV	11856102	11856961	860	256	51	2.78e-19	1.31	0.059	ech-2	chrIV:11854949-11856346	overlaps gene start	-12
chrII	10821562	10822895	1334	575	124	2.27e-83	1.97	0.07	ech-4	chrII:10820953-10822314	overlaps gene end	1184
chrI	14367398	14368453	1056	496	84	8.57e-40	1.54	0.062	ech-7	chrI:14367604-14369759	overlaps gene end	1865
chrI	8600984	8602736	1753	1306	131	4.38e-90	2.3	0.07	edc-3	chrI:8602118-8605156	overlaps gene start	172
chrII	5392498	5393371	874	418	57	6.31e-21	1.24	0.059	EEED8.16	chrII:5390208-5393163	overlaps gene start	247
chrII	5383864	5385108	1245	648	122	2.87e-84	2.7	0.069	EEED8.6	chrII:5384177-5387290	overlaps gene end	2778
chrII	5386744	5387703	960	554	69	2.61e-37	2.32	0.061	EEED8.6	chrII:5384177-5387290	overlaps gene start	-8
chrIV	3042080	3042790	711	308	45	3.76e-10	1.27	0.058	eel-1	chrIV:3032730-3049968	inside gene	7580
chrIV	3043464	3046186	2723	2032	182	1.94e-42	1.17	0.063	eel-1	chrIV:3032730-3049968	inside gene	4472
chrIV	3046648	3047449	802	476	48	1.03e-12	1.09	0.057	eel-1	chrIV:3032730-3049968	inside gene	2844
chrIV	3048065	3050844	2780	1573	199	7.16e-63	1.44	0.067	eel-1	chrIV:3032730-3049968	overlaps gene start	330
chrII	8349855	8350308	454	308	22	2.36e-08	1.3	0.059	eff-1	chrII:8346622-8350481	inside gene	3541
chrV	16965523	16965970	448	275	22	2.51e-06	1.52	0.067	efl-1	chrV:16958548-16965650	overlaps gene start	-148
chrIII	6012505	6013584	1080	348	70	2.92e-27	1.37	0.059	eft-1	chrIII:6009509-6012786	overlaps gene end	3344
chrX	7823043	7826678	3636	2916	378	4.16e-224	2.78	0.078	eft-4	chrX:7823594-7825711	overlaps gene start	2365
chrIII	5937557	5938721	1165	573	104	1.12e-54	2.26	0.064	EGAP1.1	chrIII:5935700-5937069	upstream of gene	-1061
chrIII	5726785	5727543	759	453	46	4.28e-20	1.37	0.059	egg-1	chrIII:5728130-5730110	upstream of gene	-892
chrI	3934717	3935174	458	183	24	7.46e-09	1.12	0.059	egg-4	chrI:3932212-3934792	overlaps gene end	2688
chrI	4171735	4173858	2124	632	1045	1,00E-310	14.65	0.07	egg-5	chrI:4168988-4171590	upstream of gene	-777
chrV	12460979	12461443	465	161	31	3.86e-13	1.35	0.057	egl-10	chrV:12455149-12462985	inside gene	1845
chrIV	1875217	1876116	900	562	67	9.93e-40	1.97	0.062	egl-18	chrIV:1902322-1917826	upstream of gene	-26543
chrIV	1876209	1877682	1474	325	101	8e-93	2.64	0.07	egl-18	chrIV:1902322-1917826	upstream of gene	-25788
chrIV	1878336	1878779	444	147	22	1.72e-14	1.66	0.058	egl-18	chrIV:1902322-1917826	upstream of gene	-23839
chrIV	1879914	1881174	1261	902	89	3.11e-76	2.39	0.068	egl-18	chrIV:1902322-1917826	upstream of gene	-21506
chrIV	10480080	10480571	492	288	27	1.08e-12	1.42	0.057	egl-21	chrIV:10478422-10481816	inside gene	1448
chrIV	10481344	10481879	536	289	29	4.81e-09	1.17	0.059	egl-21	chrIV:10478422-10481816	overlaps gene start	183
chrII	70233	70726	494	235	25	1.87e-06	1.13	0.066	egl-26	chrII:69660-71279	inside gene	808
chrII	6838178	6838839	662	328	36	3.55e-11	1.49	0.058	egl-27	chrII:6834959-6847844	inside gene	3547
chrII	6840065	6840502	438	291	22	5.96e-07	1.07	0.064	egl-27	chrII:6834959-6847844	inside gene	5397
chrI	1833881	1842756	8876	1738	1272	1,00E-310	4.12	0.07	egl-30	chrI:1835680-1841192	overlaps gene start	-61
chrIV	10106198	10106642	445	306	24	4.33e-13	1.25	0.057	egl-38	chrIV:10107007-10110384	downstream of gene	3880
chrIV	1857630	1858360	731	304	46	9.31e-12	1.28	0.058	egl-4	chrIV:1847966-1880586	inside gene	9968
chrIV	1866959	1867619	661	232	42	8.11e-32	1.75	0.06	egl-4	chrIV:1847966-1880586	inside gene	19225
chrIV	1869163	1869609	447	158	24	2.53e-13	1.59	0.057	egl-4	chrIV:1847966-1880586	inside gene	21355
chrIV	1870215	1871089	875	527	50	9.23e-30	1.45	0.061	egl-4	chrIV:1847966-1880586	inside gene	22776
chrIV	1871525	1873510	1986	608	131	5.27e-78	1.77	0.068	egl-4	chrIV:1847966-1880586	inside gene	24167
chrIV	1873541	1873972	432	185	22	3.32e-14	1.72	0.058	egl-4	chrIV:1847966-1880586	inside gene	25760
chrII	5930915	5931646	732	192	52	5.43e-19	1.33	0.059	egl-44	chrII:5933458-5940771	upstream of gene	-2351
chrII	5935115	5935644	530	221	26	9.57e-08	1.25	0.06	egl-44	chrII:5933458-5940771	inside gene	1878
chrII	5935659	5936686	1028	601	72	4.74e-39	1.88	0.062	egl-44	chrII:5933458-5940771	inside gene	2802
chrIII	7823816	7824571	756	305	46	1.68e-21	1.42	0.059	egl-45	chrIII:7824311-7828553	overlaps gene end	4432
chrIII	7827747	7828176	430	226	23	5.07e-08	1.22	0.06	egl-45	chrIII:7824311-7828553	inside gene	580
chrV	17668	18919	1252	285	94	1.5e-23	1.1	0.058	egl-8	chrV:20825-43694	upstream of gene	-2872
chrV	24737	26711	1975	753	175	2.65e-16	1.06	0.059	egl-8	chrV:20825-43694	inside gene	4665
chrI	7655859	7660730	4872	905	895	1,00E-310	5.5	0.07	ego-1	chrI:7650413-7656331	overlaps gene start	-433
chrV	9550796	9551229	434	138	22	2.04e-06	0.94	0.066	ehbp-1	chrV:9550617-9556002	inside gene	317
chrV	9555193	9555991	799	497	56	1.12e-24	1.64	0.059	ehbp-1	chrV:9550617-9556002	inside gene	5073
chrII	5822989	5824326	1338	536	123	5.28e-90	2.44	0.07	ehs-1	chrII:5820679-5823887	overlaps gene end	2846
chrI	9979537	9980134	598	362	41	4.6e-21	1.81	0.059	eif-3.C	chrI:9976415-9979653	overlaps gene start	-246
chrII	9331627	9332061	435	252	22	1.36e-08	1.36	0.059	eif-3.F	chrII:9331566-9333895	inside gene	313
chrII	8440275	8442668	2394	1389	192	3.71e-71	1.34	0.069	eif-3.G	chrII:8442702-8444170	upstream of gene	-1038
chrI	13434385	13435097	713	315	48	1.05e-30	2.45	0.06	eif-3.J	chrI:13435477-13437953	upstream of gene	-777
chrV	12953136	12955727	2592	2220	173	3.06e-68	1.84	0.069	eif-3.K	chrV:12953981-12955204	overlaps gene start	1375
chrI	14476013	14476794	782	339	48	4.73e-37	2.73	0.06	ekl-4	chrI:14469493-14476708	overlaps gene end	6859
chrIV	7238394	7238840	447	303	23	7.38e-06	0.95	0.07	elo-3	chrIV:7237712-7239880	inside gene	985
chrIV	7239481	7239936	456	151	23	6.65e-09	1.36	0.059	elo-3	chrIV:7237712-7239880	overlaps gene end	1920
chrIV	5373515	5375729	2215	1630	284	3.86e-294	4	0.066	elo-5	chrIV:5374587-5377264	overlaps gene end	2119
chrIV	5376074	5377264	1191	881	84	2.58e-46	1.73	0.064	elo-5	chrIV:5374587-5377264	inside gene	309
chrIV	5387359	5388975	1617	1283	104	8.13e-44	1.79	0.064	elo-6	chrIV:5386618-5388548	overlaps gene start	-94
chrIV	9530115	9531958	1844	968	182	4.29e-118	2.45	0.074	elo-7	chrIV:9529964-9531204	overlaps gene end	1119
chrV	12180912	12181785	874	433	68	4.99e-37	2.09	0.06	elpc-3	chrV:12179489-12181387	overlaps gene start	42
chrIV	8016836	8017477	642	341	36	3.91e-13	1.32	0.057	elpc-4	chrIV:8016986-8018185	overlaps gene start	191
chrIV	8017657	8018754	1098	323	84	2.45e-52	1.9	0.064	elpc-4	chrIV:8016986-8018185	overlaps gene end	994
chrX	13939937	13942804	2868	1421	284	2.86e-201	2.47	0.075	elt-3	chrX:13938665-13941126	overlaps gene end	2693
chrIV	1917591	1918328	738	406	45	1.21e-25	1.59	0.059	elt-6	chrIV:1917853-1921616	overlaps gene start	144
chrIII	9439468	9443865	4398	1756	449	1.82e-275	3.08	0.072	emb-30	chrIII:9434984-9441361	overlaps gene start	137
chrIII	5200411	5201506	1096	409	62	1.07e-25	1.44	0.059	emb-8	chrIII:5196646-5199638	upstream of gene	-1182
chrIII	5201598	5202066	469	147	25	1.19e-09	1.22	0.058	emb-8	chrIII:5196646-5199638	upstream of gene	-2107
chrV	10894346	10897776	3431	2525	354	5.04e-225	2.59	0.078	emo-1	chrV:10896632-10897121	overlaps gene end	250
chrV	13986485	13987606	1122	430	73	3.17e-43	2.14	0.063	end-1	chrV:13985115-13986978	overlaps gene end	1800
chrV	14012960	14014078	1119	924	86	5.08e-54	1.81	0.064	end-3	chrV:14014679-14015828	upstream of gene	-795
chrIII	5865937	5867142	1206	867	74	2.42e-37	1.87	0.061	eng-1	chrIII:5866451-5868451	overlaps gene end	1647
chrIV	4798742	4799555	814	505	53	3.25e-27	1.66	0.059	eor-1	chrIV:4793193-4799347	overlaps gene start	100
chrX	14814935	14817383	2449	592	308	2.04e-291	3.22	0.067	epn-1	chrX:14815722-14818428	overlaps gene end	2901
chrX	14818322	14819856	1535	583	129	3.29e-15	0.93	0.058	epn-1	chrX:14815722-14818428	overlaps gene start	-477
chrIV	14888855	14889312	458	147	24	5.69e-06	1	0.069	eps-8	chrIV:14879451-14900613	inside gene	9551
chrV	1008727	1009260	534	356	31	4.3e-09	1.22	0.058	ergo-1	chrV:1008805-1018352	overlaps gene start	278
chrIV	419332	420186	855	562	51	2.46e-24	1.38	0.058	eri-1	chrIV:415654-419958	overlaps gene start	64
chrIV	2387511	2391035	3525	2915	385	1,00E-310	3.93	0.07	eri-5	chrIV:2390819-2396260	overlaps gene start	-393
chrIII	8132275	8133418	1144	398	88	1.65e-54	1.71	0.064	erp72	chrIII:8133590-8136575	upstream of gene	-917
chrII	159961	160389	429	150	22	6e-06	1.12	0.069	etr-1	chrII:162374-170628	upstream of gene	-2263
chrII	160995	164165	3171	1500	275	5.87e-141	1.71	0.073	etr-1	chrII:162374-170628	overlaps gene start	121
chrII	164226	165518	1293	623	90	2.39e-48	1.98	0.065	etr-1	chrII:162374-170628	inside gene	2475
chrII	165695	169183	3489	2031	322	8.87e-164	2.23	0.077	etr-1	chrII:162374-170628	inside gene	5352
chrX	6518466	6523329	4864	4284	463	7.74e-302	2.64	0.068	ets-4	chrX:6519064-6522605	overlaps gene start	3686
chrII	8443689	8445030	1342	660	107	3.02e-71	2.36	0.069	evl-20	chrII:8444238-8445036	overlaps gene start	111
chrII	9568997	9570341	1345	777	99	6.61e-59	1.66	0.065	exc-7	chrII:9575893-9580999	upstream of gene	-6119
chrII	9570685	9571479	795	573	49	1.78e-16	1.18	0.059	exc-7	chrII:9575893-9580999	upstream of gene	-4635
chrII	9578713	9579341	629	371	33	1.55e-18	2.15	0.059	exc-7	chrII:9575893-9580999	inside gene	3191
chrIV	7943101	7943643	543	401	29	9.35e-10	1.15	0.057	exc-9	chrIV:7939804-7940801	upstream of gene	-2701
chrII	14411231	14411733	503	194	26	2.16e-08	1.15	0.06	exl-1	chrII:14412103-14413367	downstream of gene	1942
chrII	14411772	14412227	456	149	23	1.73e-07	1.17	0.06	exl-1	chrII:14412103-14413367	overlaps gene end	1446
chrI	11906977	11907704	728	326	42	3.37e-18	1.42	0.058	exo-3	chrI:11907591-11909241	overlaps gene end	1938
chrI	11908891	11909349	459	312	26	6.21e-08	1.17	0.06	exo-3	chrI:11907591-11909241	overlaps gene start	38
chrIII	11008648	11009664	1017	452	71	1.71e-41	1.8	0.062	exos-1	chrIII:11008925-11010467	overlaps gene start	175
chrV	20836693	20837429	737	346	42	1.63e-18	2	0.059	exos-7	chrV:20834253-20836966	overlaps gene end	2786
chrII	6741402	6742094	693	362	39	9.48e-16	1.83	0.058	exos-8	chrII:6741627-6742758	overlaps gene start	137
chrIII	7197603	7198062	460	281	23	1.28e-08	1.35	0.059	exos-9	chrIII:7196154-7197997	overlaps gene start	113
chrIV	10477548	10478638	1091	417	87	5.6e-61	2.97	0.065	F01D4.3	chrIV:10473611-10475670	upstream of gene	-2295
chrII	14008543	14009292	750	360	42	2.1e-17	1.87	0.058	F01D5.7	chrII:14008570-14010487	overlaps gene start	333
chrIII	5879192	5880115	924	446	78	1.02e-52	2.32	0.065	F01F1.1	chrIII:5879440-5882383	overlaps gene start	198
chrIII	5880743	5881501	759	348	45	9.25e-17	1.36	0.058	F01F1.1	chrIII:5879440-5882383	inside gene	1651
chrIII	5876963	5877403	441	279	23	1.96e-08	1.28	0.059	F01F1.12	chrIII:5874623-5876421	upstream of gene	-821
chrIII	5881618	5882881	1264	914	116	2.66e-90	2.83	0.07	F01F1.14	chrIII:5882333-5882874	overlaps gene end	342
chrIII	5873053	5876892	3840	1234	530	1,00E-310	3.66	0.07	F01F1.3	chrIII:5873006-5874631	overlaps gene end	1281
chrIV	10243889	10246495	2607	1966	209	4.63e-124	2.61	0.073	F01G10.10	chrIV:10246133-10249756	overlaps gene start	-278
chrIV	10249105	10249532	428	284	22	4.69e-07	1.29	0.063	F01G10.10	chrIV:10246133-10249756	inside gene	3256
chrIV	10258106	10258905	800	160	48	3.84e-19	1.07	0.059	F01G10.9	chrIV:10255727-10259628	inside gene	1362
chrIV	10259322	10259775	454	258	22	2.62e-08	1.48	0.06	F01G10.9	chrIV:10255727-10259628	overlaps gene start	48
chrX	16397626	16398611	986	390	58	2.43e-29	1.35	0.06	F01G12.1	chrX:16394994-16396867	downstream of gene	3022
chrX	16398895	16399362	468	163	26	3.3e-14	1.54	0.058	F01G12.6	chrX:16399128-16403106	overlaps gene end	4048
chrX	16400590	16401260	671	317	39	1.2e-10	1.05	0.058	F01G12.6	chrX:16399128-16403106	inside gene	2199
chrX	16404525	16405011	487	148	26	2.06e-10	1.33	0.058	F01G12.6	chrX:16399128-16403106	upstream of gene	-1567
chrIV	11144445	11145105	661	491	43	9.84e-08	0.81	0.06	F01G4.4	chrIV:11143317-11145895	inside gene	1619
chrIV	11145181	11150004	4824	1969	783	1,00E-310	7.2	0.07	F01G4.5	chrIV:11146078-11147214	overlaps gene end	64
chrIII	9086112	9086617	506	161	28	1.66e-11	1.23	0.058	F02A9.4	chrIII:9084274-9089286	inside gene	3013
chrI	8406660	8408484	1825	1418	173	6.14e-136	2.18	0.073	F02E9.1	chrI:8406919-8407582	overlaps gene start	1159
chrI	8429435	8429944	510	345	31	4.3e-12	1.25	0.057	F02E9.10	chrI:8427082-8429825	overlaps gene start	45
chrI	8423860	8425871	2012	679	272	5.43e-247	3.16	0.067	F02E9.5	chrI:8424992-8426077	overlaps gene end	1538
chrI	8426532	8427266	735	289	47	8.75e-11	1.09	0.058	F02E9.5	chrI:8424992-8426077	upstream of gene	-744
chrI	8435564	8436015	452	148	22	6.76e-08	1.44	0.06	F02E9.9	chrI:8429928-8435858	overlaps gene start	146
chrII	11591755	11592247	493	173	25	2.49e-09	1.25	0.058	F07A11.1	chrII:11588438-11591415	upstream of gene	-513
chrII	11595972	11596792	821	428	54	5.43e-27	2.05	0.058	F07A11.2	chrII:11592306-11596375	overlaps gene start	-25
chrIV	12781778	12782675	898	414	62	1.11e-25	1.4	0.059	F07C6.3	chrIV:12789027-12790376	upstream of gene	-6835
chrIV	12785820	12786506	687	360	38	1.46e-10	1.33	0.058	F07C6.3	chrIV:12789027-12790376	upstream of gene	-2847
chrIV	12786749	12787824	1076	505	132	7.69e-141	4.44	0.074	F07C6.3	chrIV:12789027-12790376	upstream of gene	-1773
chrV	9459166	9460191	1026	646	59	3.63e-18	1.24	0.058	F07D3.3	chrV:9460659-9462609	downstream of gene	2797
chrV	9460304	9461816	1513	578	107	9.44e-65	1.66	0.068	F07D3.3	chrV:9460659-9462609	overlaps gene end	1727
chrII	5427934	5428501	568	258	25	8.49e-07	1.6	0.064	F07F6.4	chrII:5427422-5429547	inside gene	1355
chrII	5423281	5426758	3478	665	374	1,00E-310	3.66	0.07	F07F6.7	chrII:5422816-5423804	overlaps gene start	-142
chrII	8807956	8808709	754	343	62	2.22e-47	2.69	0.064	F07H5.10	chrII:8807117-8808508	overlaps gene start	209
chrII	8784527	8790855	6329	5558	865	1,00E-310	5.59	0.07	F07H5.13	chrII:8790485-8790965	overlaps gene start	-400
chrI	12942120	12942620	501	201	25	1.17e-08	1.23	0.059	F08A8.2	chrI:12942268-12946547	overlaps gene start	53
chrX	11388727	11389430	704	399	39	1.2e-12	1.35	0.057	F08B12.1	chrX:11385043-11392707	inside gene	4083
chrX	11406811	11408004	1194	1001	67	1.33e-23	1.12	0.058	F08B12.4	chrX:11406984-11407658	overlaps gene end	-154
chrX	11409357	11410299	943	592	69	1.49e-26	1.68	0.058	F08B12.4	chrX:11406984-11407658	upstream of gene	-2291
chrIV	8686047	8686835	789	400	55	6.1e-37	1.77	0.06	F08B4.5	chrIV:8682471-8686593	overlaps gene start	146
chrIV	8687402	8688495	1094	552	88	2.24e-49	2.14	0.066	F08B4.7	chrIV:8686751-8687797	overlaps gene start	-157
chrII	2793418	2794927	1510	1119	116	1.16e-109	3.03	0.076	F08D12.13	chrII:2795085-2796676	downstream of gene	2139
chrII	2795718	2796193	476	146	26	7.52e-13	1.37	0.058	F08D12.13	chrII:2795085-2796676	inside gene	812
chrV	5436279	5436748	470	181	23	1.23e-09	1.27	0.058	F08F3.9	chrV:5437270-5439145	downstream of gene	2685
chrV	5436981	5437748	768	310	50	2.33e-31	2.11	0.06	F08F3.9	chrV:5437270-5439145	overlaps gene end	1854
chrIII	7357159	7357832	674	322	35	6.07e-11	1.48	0.058	F08F8.10	chrIII:7354118-7357312	overlaps gene start	-169
chrIII	7345177	7347338	2162	404	164	2.22e-75	1.75	0.069	F08F8.7	chrIII:7345817-7347078	overlaps gene end	1497
chrIII	7353307	7354176	870	591	62	4.65e-41	1.73	0.062	F08F8.9	chrIII:7349219-7354016	overlaps gene start	118
chrII	13832430	13833435	1006	689	62	2.93e-26	1.68	0.058	F08G2.5	chrII:13833004-13833540	overlaps gene end	421
chrII	13852401	13853599	1199	546	247	1,00E-310	7.21	0.07	F08G2.8	chrII:13852217-13855135	inside gene	730
chrV	14462481	14463582	1102	848	150	3.1e-166	3.53	0.077	F08H9.3	chrV:14462022-14462746	overlaps gene start	-583
chrX	13152084	13152508	425	250	22	3.78e-10	1.46	0.058	F09A5.3	chrX:13150727-13152395	overlaps gene end	1607
chrX	13152650	13153094	445	298	22	5.92e-09	1.23	0.059	F09A5.3	chrX:13150727-13152395	downstream of gene	2221
chrX	13154469	13155261	793	645	47	3.08e-13	1.06	0.057	F09A5.3	chrX:13150727-13152395	downstream of gene	4387
chrX	13159428	13159883	456	306	24	2.33e-07	1.09	0.061	F09A5.3	chrX:13150727-13152395	downstream of gene	9007
chrX	13161171	13161614	444	303	22	4.41e-06	0.94	0.068	F09A5.4	chrX:13152745-13169997	inside gene	8523
chrX	13168829	13169284	456	232	23	1.47e-06	1.02	0.065	F09A5.4	chrX:13152745-13169997	inside gene	936
chrX	10155693	10157189	1497	1192	108	5.07e-56	1.55	0.064	F09B9.5	chrX:10154756-10156789	overlaps gene end	2129
chrI	14271198	14271896	699	346	41	9.53e-31	2.63	0.06	F09C3.2	chrI:14271944-14274192	downstream of gene	2648
chrV	16915331	16915795	465	304	24	3.29e-10	1.22	0.058	F09C6.10	chrV:16915342-16916148	overlaps gene end	513
chrX	16140237	16140739	503	172	26	2.42e-10	1.19	0.058	F09C8.2	chrX:16140432-16146942	overlaps gene end	6533
chrX	16142109	16142845	737	367	43	1.78e-13	1.12	0.057	F09C8.2	chrX:16140432-16146942	inside gene	4466
chrII	2570225	2570923	699	265	41	1.56e-06	0.97	0.065	F09D1.1	chrII:2565276-2575904	inside gene	5214
chrX	1503382	1505191	1810	1300	278	1,00E-310	4.16	0.07	F09E10.1	chrX:1502882-1503215	downstream of gene	1800
chrX	1492093	1492516	424	225	22	9.08e-07	1.17	0.064	F09E10.5	chrX:1489715-1494352	inside gene	2034
chrII	5334196	5341833	7638	6931	856	1,00E-310	3.43	0.07	F09E5.14	chrII:5342645-5344850	downstream of gene	3723
chrII	5374996	5375694	699	402	37	1.53e-14	1.63	0.058	F09E5.2	chrII:5375240-5377062	overlaps gene start	158
chrII	5351844	5352753	910	394	78	3.24e-48	2.29	0.065	F09E5.7	chrII:5352058-5353649	overlaps gene start	180
chrII	5353204	5354145	942	589	62	6.46e-36	1.8	0.059	F09E5.7	chrII:5352058-5353649	overlaps gene end	1735
chrII	5348015	5348470	456	142	23	7.01e-09	1.09	0.058	F09E5.8	chrII:5350642-5351965	upstream of gene	-2485
chrII	5350166	5350686	521	324	27	4.71e-10	1.5	0.057	F09E5.8	chrII:5350642-5351965	overlaps gene start	-152
chrIV	13149807	13150602	796	507	48	1.84e-25	1.64	0.059	F09E8.8	chrIV:13149550-13150374	overlaps gene end	764
chrIII	5555815	5558196	2382	1565	221	1.23e-160	2.84	0.076	F09F7.3	chrIII:5557300-5564789	overlaps gene start	80
chrIII	5555049	5555498	450	232	22	5.48e-08	1.17	0.06	F09F7.4	chrIII:5555360-5557274	overlaps gene start	-79
chrIII	5550278	5551778	1501	946	131	6.31e-106	2.24	0.076	F09F7.6	chrIII:5551278-5552071	overlaps gene end	847
chrIII	5552901	5553732	832	150	48	6.58e-22	1.25	0.059	F09F7.6	chrIII:5551278-5552071	upstream of gene	-980
chrX	4109059	4111615	2557	1072	264	6.52e-164	2.28	0.077	F09F9.2	chrX:4110385-4111443	overlaps gene end	1312
chrV	7197725	7199111	1387	888	148	7.74e-128	3.88	0.074	F09G2.1	chrV:7200240-7205590	upstream of gene	-1627
chrV	7205383	7205815	433	284	22	1.23e-06	1.03	0.064	F09G2.1	chrV:7200240-7205590	overlaps gene end	5427
chrV	7193206	7193955	750	359	42	4.43e-20	1.84	0.059	F09G2.8	chrV:7188411-7193645	overlaps gene start	80
chrV	7194011	7194637	627	269	33	2.75e-13	1.48	0.057	F09G2.8	chrV:7188411-7193645	upstream of gene	-635
chrII	8143825	8145424	1600	1189	121	1.32e-62	1.87	0.067	F10B5.2	chrII:8144731-8147172	overlaps gene start	283
chrII	8147035	8147713	679	365	36	2.17e-11	1.54	0.058	F10B5.3	chrII:8147133-8149960	overlaps gene end	2560
chrII	8140323	8142303	1981	1034	195	7.74e-141	2.48	0.074	F10B5.8	chrII:8141143-8143327	overlaps gene end	1970
chrV	12021692	12022727	1036	702	58	6.58e-14	1.34	0.058	F10C2.3	chrV:12021208-12023577	inside gene	1186
chrV	12045408	12045987	580	272	31	2.9e-09	1.02	0.058	F10C2.5	chrV:12045409-12048593	overlaps gene start	271
chrII	7123419	7124131	713	330	42	2.17e-19	1.98	0.059	F10E7.3	chrII:7124596-7125257	upstream of gene	-847
chrII	7124314	7124792	479	208	24	6.24e-10	1.43	0.057	F10E7.3	chrII:7124596-7125257	overlaps gene start	-74
chrII	7112797	7113420	624	275	34	1.17e-10	1.59	0.058	F10E7.6	chrII:7113023-7113531	overlaps gene start	49
chrIII	8325520	8327302	1783	412	117	6.55e-53	1.75	0.064	F10E9.12	chrIII:8324646-8325498	downstream of gene	1286
chrIII	8312509	8312961	453	308	22	6.97e-08	0.99	0.059	F10E9.2	chrIII:8312638-8314205	overlaps gene start	179
chrIII	8309836	8310544	709	375	43	1.61e-18	1.35	0.059	F10E9.3	chrIII:8310924-8312504	upstream of gene	-713
chrIII	8304990	8306413	1424	410	86	1.09e-38	1.42	0.062	F10E9.7	chrIII:8305729-8306275	overlaps gene end	875
chrII	4721561	4722009	449	151	22	6.79e-08	1.25	0.06	F10G7.10	chrII:4713663-4726127	inside gene	4415
chrI	10046477	10047215	739	397	41	1.67e-17	1.83	0.058	F10G8.6	chrI:10046433-10048016	inside gene	441
chrI	10029788	10030697	910	484	73	4e-41	2.22	0.062	F10G8.7	chrI:10030161-10046274	overlaps gene start	111
chrI	10047406	10048582	1177	329	76	1.46e-35	1.62	0.06	F10G8.9	chrI:10048075-10050691	overlaps gene start	-340
chrI	10050152	10050599	448	320	22	1.98e-08	1.48	0.059	F10G8.9	chrI:10048075-10050691	inside gene	2397
chrIV	12082242	12083313	1072	289	67	9.44e-24	0.99	0.059	F11A10.2	chrIV:12084449-12085270	upstream of gene	-1918
chrIV	12093848	12094787	940	328	53	4.84e-21	1.49	0.059	F11A10.5	chrIV:12094342-12096655	overlaps gene start	-166
chrIV	12088369	12089392	1024	586	102	3.9e-62	2.17	0.067	F11A10.6	chrIV:12086999-12089066	overlaps gene start	111
chrIV	12083806	12087808	4003	2808	370	5.31e-169	1.93	0.079	F11A10.7	chrIV:12085394-12086994	overlaps gene start	1220
chrV	9507933	9508407	475	279	25	4.58e-07	1.06	0.063	F11A3.1	chrV:9508070-9510371	overlaps gene start	142
chrV	9510502	9511010	509	311	25	1.88e-08	1.41	0.059	F11A3.1	chrV:9508070-9510371	downstream of gene	2743
chrV	16225092	16226158	1067	549	92	1.37e-67	2.68	0.068	F11A5.13	chrV:16226052-16226654	overlaps gene end	1013
chrX	12996336	12997019	684	334	35	2.72e-11	1.52	0.058	F11C1.5	chrX:12991368-12999558	inside gene	5302
chrIV	17442252	17442759	508	362	27	7.08e-10	1.28	0.057	F11E6.11	chrIV:17442838-17443691	upstream of gene	-224
chrIV	17443696	17444174	479	275	25	6.59e-10	1.53	0.057	F11E6.11	chrIV:17442838-17443691	downstream of gene	1133
chrIV	17469618	17472042	2425	553	184	1.36e-104	2	0.075	F11E6.4	chrIV:17469452-17470294	overlaps gene start	123
chrIV	17465341	17465881	541	291	30	4.97e-10	1.19	0.058	F11E6.6	chrIV:17464510-17465882	inside gene	250
chrIV	17451543	17452265	723	366	44	6.59e-17	1.66	0.059	F11E6.8	chrIV:17444111-17450498	upstream of gene	-1411
chrIV	17473485	17474165	681	356	39	1.64e-16	1.4	0.059	F11E6.9	chrIV:17474403-17475289	downstream of gene	1448
chrII	4874081	4875093	1013	527	73	7.96e-34	1.51	0.06	F11G11.13	chrII:4875267-4875689	downstream of gene	1081
chrII	4855526	4856582	1057	376	67	1.19e-22	1.17	0.059	F11G11.5	chrII:4857911-4859130	upstream of gene	-2009
chrII	4856826	4859818	2993	1067	376	1,00E-310	4.04	0.07	F11G11.5	chrII:4857911-4859130	overlaps gene start	-18
chrX	8650421	8650828	408	156	22	6.52e-09	1.13	0.059	F12D9.2	chrX:8646547-8647038	upstream of gene	-3539
chrIV	11583795	11585730	1936	961	158	6.22e-54	1.4	0.064	F12F6.1	chrIV:11585194-11588291	overlaps gene start	-438
chrIV	11588060	11589002	943	485	73	2.02e-33	1.61	0.06	F12F6.1	chrIV:11585194-11588291	overlaps gene end	3351
chrIV	11548687	11550325	1639	1110	146	1.29e-61	1.54	0.066	F12F6.10	chrIV:11548042-11548557	upstream of gene	-1240
chrIV	11561174	11565314	4141	609	471	1,00E-310	4.06	0.07	F12F6.7	chrIV:11558721-11561828	overlaps gene start	45
chrIV	10421081	10421570	490	346	26	7.36e-09	1.07	0.058	F13B12.1	chrIV:10422587-10424609	downstream of gene	3182
chrIV	10422128	10422573	446	298	22	1.05e-07	1.4	0.059	F13B12.1	chrIV:10422587-10424609	downstream of gene	2183
chrX	5827032	5827653	622	295	34	1.15e-09	1.44	0.058	F13D11.1	chrX:5829370-5831987	upstream of gene	-2043
chrX	5828068	5828511	444	299	22	1.67e-06	1.21	0.065	F13D11.1	chrX:5829370-5831987	upstream of gene	-1003
chrX	5830504	5831833	1330	885	90	5.94e-44	1.34	0.064	F13D11.1	chrX:5829370-5831987	inside gene	2019
chrX	5803675	5804111	437	256	23	7.19e-09	1.13	0.058	F13D11.3	chrX:5804347-5805884	downstream of gene	1953
chrX	5831965	5832820	856	335	46	9.12e-16	1.12	0.059	F13D11.4	chrX:5831878-5834815	inside gene	2515
chrII	11726346	11726797	452	326	22	1.39e-08	1.22	0.059	F13D12.5	chrII:11726733-11728347	overlaps gene start	-61
chrII	11740130	11747912	7783	2468	946	1,00E-310	4.45	0.07	F13D12.6	chrII:11739372-11742791	overlaps gene end	3226
chrII	11728190	11732081	3892	3136	513	1,00E-310	4.44	0.07	F13D12.8	chrII:11731142-11732510	overlaps gene end	1184
chrII	11708648	11709099	452	220	23	1.69e-07	1.16	0.06	F13D12.9	chrII:11707082-11709482	inside gene	614
chrX	10676471	10676988	518	345	29	1.75e-13	1.3	0.057	F13E6.1	chrX:10675635-10677038	inside gene	222
chrX	10677281	10677942	662	381	39	6.01e-10	1.48	0.058	F13E6.1	chrX:10675635-10677038	upstream of gene	-624
chrX	10666559	10667808	1250	369	77	6.11e-25	1.48	0.058	F13E6.2	chrX:10668209-10674222	downstream of gene	7294
chrX	10674835	10676312	1478	683	121	6.75e-69	2.29	0.069	F13E6.2	chrX:10668209-10674222	upstream of gene	-1296
chrX	10687319	10687755	437	201	22	3.16e-07	1.25	0.061	F13E6.4	chrX:10691871-10695003	upstream of gene	-4351
chrX	10687950	10688790	841	502	51	1.64e-22	1.47	0.059	F13E6.4	chrX:10691871-10695003	upstream of gene	-3419
chrX	10689638	10690099	462	314	25	1.63e-07	0.98	0.06	F13E6.4	chrX:10691871-10695003	upstream of gene	-1919
chrX	10694460	10695570	1111	670	78	1.15e-47	2.04	0.064	F13E6.5	chrX:10695236-10697764	overlaps gene start	-106
chrIV	10863497	10863946	450	287	22	4.11e-06	1.03	0.068	F13E9.1	chrIV:10864302-10873600	upstream of gene	-518
chrIV	10864055	10864831	777	392	53	3.72e-24	2.34	0.059	F13E9.1	chrIV:10864302-10873600	overlaps gene start	145
chrI	7306776	7307761	986	745	69	8.18e-43	1.77	0.063	F13G3.11	chrI:7307115-7308625	overlaps gene start	406
chrI	7309166	7309638	473	163	23	1.58e-09	1.37	0.058	F13G3.11	chrI:7307115-7308625	downstream of gene	2214
chrIV	11015487	11016286	800	616	53	6.21e-27	1.37	0.058	F13H10.3	chrIV:11012089-11015853	overlaps gene start	-250
chrIV	11020850	11022788	1939	900	169	4.38e-99	2.37	0.073	F13H10.4	chrIV:11016197-11021872	overlaps gene start	122
chrIV	11008160	11008722	563	365	29	4.15e-08	1.1	0.06	F13H10.6	chrIV:11009264-11009928	upstream of gene	-739
chrIV	11009096	11011094	1999	1154	191	7.96e-158	2.78	0.076	F13H10.6	chrIV:11009264-11009928	overlaps gene start	986
chrV	6364339	6364794	456	191	23	9.64e-09	1.17	0.059	F13H6.1	chrV:6356458-6362980	downstream of gene	8072
chrII	6269310	6270218	909	350	63	1.74e-39	1.99	0.062	F13H8.2	chrII:6270324-6273954	upstream of gene	-664
chrII	6257470	6257892	423	234	22	2.66e-06	1.21	0.067	F13H8.5	chrII:6252727-6256026	upstream of gene	-1678
chrI	9270558	9274268	3711	759	303	9.64e-175	2.16	0.078	F14B4.1	chrI:9265946-9270911	overlaps gene start	-406
chrI	9286426	9286879	454	311	22	7.53e-08	0.99	0.059	F14B4.3	chrI:9280970-9286553	overlaps gene start	-184
chrII	8423139	8425175	2037	1577	139	6.43e-36	1.12	0.059	F14E5.2	chrII:8423882-8428786	overlaps gene end	4070
chrII	8425567	8427361	1795	853	110	7.18e-44	1.54	0.064	F14E5.2	chrII:8423882-8428786	inside gene	2366
chrII	8321885	8322853	969	603	79	4.91e-59	2.31	0.066	F14F11.1	chrII:8305680-8321403	upstream of gene	-1085
chrX	4343562	4344354	793	405	56	9.02e-37	1.81	0.06	F14H12.3	chrX:4344227-4345611	overlaps gene start	-260
chrV	15028300	15029242	943	524	122	1.39e-97	3.35	0.072	F14H8.8	chrV:15029464-15030104	upstream of gene	-640
chrX	4410041	4410784	744	429	57	1.45e-36	2.51	0.06	F15A8.4	chrX:4408399-4409038	downstream of gene	2071
chrIV	6605537	6605985	449	301	23	6e-07	1.11	0.064	F15B10.1	chrIV:6603987-6606172	inside gene	334
chrIV	6602287	6604011	1725	806	120	1.85e-48	1.99	0.065	F15B10.3	chrIV:6602664-6603891	overlaps gene start	429
chrV	13006308	13007149	842	301	44	2.88e-18	1.07	0.058	F15B9.10	chrV:13006961-13008905	overlaps gene end	2296
chrI	7022080	7022572	493	316	26	1.08e-09	1.21	0.058	F15C11.2	chrI:7021981-7029075	inside gene	415
chrI	7023978	7024467	490	341	26	1.51e-08	1.13	0.059	F15C11.2	chrI:7021981-7029075	inside gene	2338
chrI	11571384	11573014	1631	393	157	4.29e-105	2.78	0.075	F15D3.5	chrI:11570876-11571156	upstream of gene	-621
chrI	11573181	11573651	471	179	25	1.83e-16	1.58	0.059	F15D3.5	chrI:11570876-11571156	upstream of gene	-2204
chrI	11573823	11574981	1159	430	73	2.75e-57	2.48	0.064	F15D3.5	chrI:11570876-11571156	upstream of gene	-3097
chrI	11575269	11576034	766	313	45	3.9e-31	2.13	0.06	F15D3.6	chrI:11572111-11577478	inside gene	1896
chrI	11576174	11577626	1453	948	125	6.18e-99	2.22	0.073	F15D3.6	chrI:11572111-11577478	overlaps gene start	356
chrI	11578002	11578541	540	277	26	7.76e-13	1.89	0.057	F15D3.7	chrI:11578631-11579584	upstream of gene	-352
chrI	11579350	11580084	735	386	56	7.21e-32	2.65	0.061	F15D3.7	chrI:11578631-11579584	overlaps gene end	1105
chrII	13236917	13237361	445	142	23	4.46e-08	1.01	0.06	F15D4.3	chrII:13237313-13237815	overlaps gene end	756
chrX	9743292	9744008	717	347	43	3.13e-07	1.14	0.061	F15G9.5	chrX:9733229-9737684	upstream of gene	-5955
chrI	9393374	9394201	828	391	58	1.1e-36	2.16	0.06	F16A11.2	chrI:9390826-9393086	upstream of gene	-679
chrV	1591944	1592408	465	183	24	2.97e-11	1.49	0.058	F16B4.4	chrV:1594113-1594666	upstream of gene	-1986
chrV	1593725	1595271	1547	563	185	7.46e-164	2.96	0.077	F16B4.4	chrV:1594113-1594666	overlaps gene start	175
chrI	10149481	10150296	816	248	52	6e-37	1.9	0.06	F16C3.1	chrI:10147366-10149877	overlaps gene end	2363
chrI	10151187	10151632	446	298	22	2.81e-12	1.38	0.057	F16C3.2	chrI:10150273-10155087	inside gene	3602
chrI	10159427	10160182	756	375	48	3.73e-30	2.16	0.06	F16C3.4	chrI:10158943-10160006	overlaps gene end	859
chrX	8459189	8459862	674	426	39	7.5e-14	1.27	0.057	F16F9.3	chrX:8457578-8459664	overlaps gene end	2037
chrV	6106197	6108452	2256	1457	237	8.39e-149	2.52	0.075	F17A9.2	chrV:6107811-6114759	overlaps gene start	-157
chrV	6110428	6110967	540	314	27	1.31e-06	1.13	0.065	F17A9.4	chrV:6108944-6110692	overlaps gene start	-50
chrV	10940247	10941070	824	383	65	5.81e-11	1.21	0.058	F17C11.1	chrV:10941426-10942752	upstream of gene	-796
chrV	10936571	10939007	2437	956	221	1.08e-147	2.26	0.074	F17C11.12	chrV:10934214-10936836	overlaps gene start	-691
chrV	10957123	10957584	462	187	24	3.33e-08	1.17	0.06	F17C11.13	chrV:10955997-10956867	downstream of gene	1313
chrV	10941841	10945319	3479	1807	283	2.96e-143	1.88	0.074	F17C11.17	chrV:10942421-10943838	overlaps gene start	1227
chrV	10957628	10960340	2713	1007	282	1.66e-229	4.39	0.078	F17C11.7	chrV:10956886-10958797	overlaps gene start	162
chrV	10966094	10967095	1002	728	64	2.49e-18	1.28	0.058	F17C11.9	chrV:10965695-10967907	inside gene	1127
chrV	10967218	10968491	1274	765	125	3.03e-71	2.05	0.069	F17C11.9	chrV:10965695-10967907	overlaps gene end	2288
chrIII	4736809	4738129	1321	361	95	4.49e-47	2.35	0.065	F17C8.7	chrIII:4736034-4737220	overlaps gene end	1136
chrX	13108196	13109161	966	410	72	1.18e-44	1.67	0.064	F17H10.1	chrX:13105114-13108453	overlaps gene end	3492
chrX	13115723	13117106	1384	381	109	2.3e-56	1.94	0.065	F17H10.2	chrX:13113858-13116269	overlaps gene end	2246
chrX	13120943	13121531	589	306	35	2.55e-10	1.05	0.058	F17H10.3	chrX:13116288-13122212	inside gene	963
chrII	7676909	7685762	8854	8099	1378	1,00E-310	5.27	0.07	F18A1.1	chrII:7685219-7689615	overlaps gene start	-211
chrII	13030435	13031161	727	564	48	1.31e-18	1.33	0.059	F18A11.2	chrII:13032761-13036331	upstream of gene	-1762
chrII	13035376	13035900	525	291	28	1.82e-15	1.63	0.058	F18A11.3	chrII:13036253-13036791	downstream of gene	1124
chrII	13013246	13015118	1873	897	166	1.12e-161	2.61	0.076	F18A11.5	chrII:13008749-13012840	upstream of gene	-1303
chrII	13016148	13016842	695	336	49	1.01e-26	2.11	0.058	F18A11.5	chrII:13008749-13012840	upstream of gene	-3644
chrII	13018247	13018706	460	316	25	2.32e-06	0.91	0.066	F18A11.5	chrII:13008749-13012840	upstream of gene	-5723
chrI	8095524	8095981	458	255	23	6.56e-10	1.64	0.057	F18C12.3	chrI:8095734-8098417	overlaps gene start	45
chrII	6558511	6561510	3000	874	278	1.15e-199	2.34	0.074	F18C5.10	chrII:6559220-6561409	overlaps gene end	2024
chrII	6561875	6562600	726	483	56	1.67e-26	1.56	0.058	F18C5.10	chrII:6559220-6561409	upstream of gene	-949
chrII	6564808	6565447	640	291	39	1.25e-16	1.66	0.059	F18C5.4	chrII:6563783-6565103	overlaps gene start	4
chrV	12760616	12761066	451	173	23	1.16e-07	1	0.059	F18E2.1	chrV:12757612-12759739	upstream of gene	-1050
chrV	7412911	7417793	4883	707	928	1,00E-310	5.54	0.07	F18E3.11	chrV:7413418-7413820	overlaps gene start	200
chrX	8574603	8575126	524	202	27	2.78e-09	1.11	0.058	F18E9.6	chrX:8575906-8576181	downstream of gene	1376
chrX	9261692	9262178	487	172	24	3.4e-11	1.45	0.058	F18G5.1	chrX:9259785-9260999	downstream of gene	2079
chrX	13521045	13522896	1852	1301	127	1.01e-57	1.58	0.064	F18H3.1	chrX:13519584-13521457	overlaps gene end	2762
chrV	20157227	20160315	3089	963	294	9.04e-264	2.83	0.07	F19B2.5	chrV:20158039-20158755	overlaps gene end	565
chrIV	12328457	12329473	1017	628	80	4.92e-54	2.58	0.064	F19B6.3	chrIV:12327330-12328481	overlaps gene end	1755
chrX	10004900	10005346	447	296	22	4.31e-08	1.17	0.06	F19C6.3	chrX:10005810-10008689	downstream of gene	3493
chrV	7577856	7578558	703	386	44	2.52e-12	1.4	0.057	F19F10.10	chrV:7577513-7580501	inside gene	2259
chrV	7580257	7580678	422	256	25	3.22e-07	1.09	0.061	F19F10.10	chrV:7577513-7580501	overlaps gene start	-12
chrV	7581337	7582138	802	482	46	4.29e-18	1.2	0.058	F19F10.10	chrV:7577513-7580501	upstream of gene	-1318
chrV	7577266	7577765	500	203	27	5.71e-08	1.29	0.06	F19F10.12	chrV:7575745-7581512	inside gene	1724
chrV	7571004	7572103	1100	329	91	2.09e-50	2	0.066	F19F10.8	chrV:7569677-7570371	upstream of gene	-962
chrX	12362706	12363368	663	256	64	9.91e-17	1.2	0.059	F19H6.6	chrX:12362384-12363025	overlaps gene end	578
chrII	14598327	14612218	13892	5954	1323	1,00E-310	3.35	0.07	F19H8.2	chrII:14604048-14605542	overlaps gene end	1261
chrII	14615922	14616502	581	379	34	6.32e-14	1.27	0.058	F19H8.4	chrII:14616032-14622518	overlaps gene start	269
chrII	14617312	14617981	670	308	41	4.08e-16	1.19	0.058	F19H8.4	chrII:14616032-14622518	inside gene	1588
chrII	14618007	14618929	923	146	47	2.82e-18	1.23	0.058	F19H8.4	chrII:14616032-14622518	inside gene	2121
chrII	14619949	14620405	457	306	24	2.19e-08	1.33	0.059	F19H8.5	chrII:14623403-14627034	upstream of gene	-3148
chrII	14622454	14623123	670	360	36	8.75e-15	1.37	0.059	F19H8.5	chrII:14623403-14627034	upstream of gene	-589
chrII	14623760	14624204	445	305	23	6.24e-10	1.32	0.057	F19H8.5	chrII:14623403-14627034	inside gene	662
chrX	4191740	4194024	2285	1544	232	5.93e-163	2.82	0.077	F20B6.4	chrX:4194053-4194761	downstream of gene	1477
chrX	4208483	4218330	9848	810	837	2.77e-103	2.67	0.075	F20B6.9	chrX:4204614-4207461	upstream of gene	-1832
chrIV	8752348	8753261	914	619	56	2.84e-29	1.61	0.06	F20C5.3	chrIV:8753369-8754794	downstream of gene	1827
chrX	14974596	14975769	1174	426	84	9.35e-35	1.59	0.06	F20D1.3	chrX:14976037-14978632	upstream of gene	-1015
chrX	14976556	14977283	728	306	42	2.71e-08	1.25	0.06	F20D1.3	chrX:14976037-14978632	inside gene	825
chrX	14977290	14978243	954	292	55	6e-11	1.02	0.058	F20D1.3	chrX:14976037-14978632	inside gene	1545
chrX	14981282	14982014	733	308	40	1.09e-12	1.6	0.057	F20D1.4	chrX:14982060-14982724	downstream of gene	1134
chrX	14987156	14987782	627	289	32	3.14e-06	1.18	0.067	F20D1.7	chrX:14987289-14991300	overlaps gene end	3855
chrX	15003515	15003932	418	278	22	2.91e-12	1.5	0.057	F20D1.9	chrX:15002016-15003752	overlaps gene start	-41
chrIV	7947965	7948876	912	502	73	2.54e-46	3.16	0.065	F20D12.2	chrIV:7948657-7953531	overlaps gene start	-190
chrV	13760150	13760700	551	318	28	1.88e-12	1.5	0.057	F20G2.6	chrV:13763057-13765960	upstream of gene	-2589
chrIII	6591370	6592858	1489	495	115	6.01e-73	2.18	0.069	F20H11.1	chrIII:6589320-6592115	overlaps gene start	250
chrIII	6592886	6593339	454	118	22	9.29e-07	0.92	0.064	F20H11.1	chrIII:6589320-6592115	upstream of gene	-889
chrIII	6594171	6594710	540	313	27	1.48e-07	1.12	0.06	F20H11.1	chrIII:6589320-6592115	upstream of gene	-2369
chrIII	6594821	6595371	551	403	28	4.74e-07	0.98	0.063	F20H11.1	chrIII:6589320-6592115	upstream of gene	-3109
chrIII	6600232	6600867	636	346	38	6.59e-15	1.45	0.059	F20H11.6	chrIII:6598655-6601083	inside gene	505
chrIII	6602721	6603261	541	217	29	1.4e-09	1.06	0.058	F20H11.6	chrIII:6598655-6601083	upstream of gene	-1855
chrX	10180339	10181771	1433	308	112	1.07e-68	1.85	0.069	F21A10.1	chrX:10178978-10180508	overlaps gene end	1669
chrX	10182065	10184656	2592	519	171	5.16e-72	1.6	0.069	F21A10.4	chrX:10183955-10186160	overlaps gene start	-1371
chrX	10184745	10186303	1559	789	116	1.35e-34	1.44	0.06	F21A10.4	chrX:10183955-10186160	overlaps gene end	1579
chrX	10186807	10188943	2137	693	145	2.75e-41	1.24	0.062	F21A10.4	chrX:10183955-10186160	downstream of gene	3545
chrI	3712064	3719555	7492	866	748	5.62e-266	2.17	0.07	F21A9.1	chrI:3712175-3713115	overlaps gene start	755
chrV	9097145	9097788	644	371	35	9.53e-12	1.46	0.058	F21C10.9	chrV:9097202-9098672	overlaps gene end	1156
chrI	7279163	7279889	727	326	46	5.12e-24	2.18	0.059	F21C3.7	chrI:7278800-7279607	overlaps gene start	118
chrII	7319250	7321135	1886	435	142	1.46e-86	2.73	0.07	F21D12.2	chrII:7318624-7319093	downstream of gene	1061
chrII	7321387	7322287	901	716	57	4.43e-28	1.5	0.059	F21D12.3	chrII:7319841-7322852	inside gene	749
chrII	7322514	7323803	1290	316	69	1.88e-28	1.22	0.06	F21D12.3	chrII:7319841-7322852	overlaps gene start	22
chrIV	8727828	8728787	960	378	75	1.19e-50	2.67	0.065	F21D5.2	chrIV:8728121-8730492	overlaps gene start	85
chrIV	8738665	8742467	3803	2605	349	4.37e-275	3.27	0.072	F21D5.6	chrIV:8740121-8741370	overlaps gene end	100
chrIV	8742605	8743213	609	180	40	7.31e-21	2.16	0.059	F21D5.7	chrIV:8741378-8743688	inside gene	903
chrI	4910833	4915561	4729	712	654	1,00E-310	5.28	0.07	F21F3.6	chrI:4911826-4914050	overlaps gene end	2505
chrI	4915928	4917043	1116	354	82	1.38e-39	1.45	0.062	F21F3.7	chrI:4918397-4920366	upstream of gene	-2115
chrI	4920114	4921801	1688	1020	158	7.45e-140	2.54	0.074	F21F3.7	chrI:4918397-4920366	overlaps gene end	2737
chrII	8466811	8467610	800	390	55	3.9e-27	1.71	0.058	F22B5.10	chrII:8467105-8467923	overlaps gene start	96
chrII	8452529	8453071	543	265	29	1.7e-16	1.66	0.059	F22B5.5	chrII:8453217-8454544	downstream of gene	1750
chrIII	8662890	8663337	448	199	22	3.71e-06	1.11	0.068	F22B7.1	chrIII:8665253-8666787	upstream of gene	-2164
chrIII	8651650	8654387	2738	1317	262	2.05e-138	2.21	0.074	F22B7.9	chrIII:8652483-8653814	overlaps gene end	847
chrII	6927019	6927865	847	526	46	9.82e-13	1.15	0.057	F22D3.2	chrII:6928707-6947822	upstream of gene	-1162
chrII	6929790	6930247	458	318	24	3.83e-11	1.46	0.058	F22D3.2	chrII:6928707-6947822	inside gene	1401
chrII	6931284	6931985	702	354	40	1.26e-20	1.78	0.059	F22D3.2	chrII:6928707-6947822	inside gene	2931
chrII	6932329	6933197	869	310	50	1.12e-25	1.59	0.059	F22D3.2	chrII:6928707-6947822	inside gene	3932
chrII	6933283	6933759	477	325	23	9.46e-11	1.37	0.058	F22D3.2	chrII:6928707-6947822	inside gene	4901
chrII	6936839	6937338	500	218	26	4.58e-07	1.06	0.063	F22D3.5	chrII:6938522-6938806	downstream of gene	1749
chrII	6940922	6941364	443	189	23	1.23e-06	1.07	0.064	F22D3.5	chrII:6938522-6938806	upstream of gene	-2305
chrII	6945563	6946090	528	353	29	6.53e-11	1.1	0.058	F22D3.6	chrII:6947131-6951239	downstream of gene	5323
chrII	6946206	6949122	2917	1543	224	7.43e-91	1.56	0.07	F22D3.6	chrII:6947131-6951239	overlaps gene end	3490
chrI	7097964	7100150	2187	1815	149	1.77e-65	2.12	0.068	F22D6.9	chrI:7099830-7101760	overlaps gene start	-51
chrV	10464360	10465531	1172	823	79	1.3e-33	1.47	0.06	F22E12.3	chrV:10459315-10463242	upstream of gene	-1941
chrX	6006777	6008225	1449	411	116	1.94e-78	2.21	0.069	F22F4.1	chrX:6004443-6007003	overlaps gene end	2745
chrV	2129825	2130559	735	364	44	2.38e-26	2.3	0.058	F22F7.1	chrV:2127533-2130047	overlaps gene end	2656
chrV	2130923	2131667	745	421	47	6.37e-30	2.5	0.061	F22F7.1	chrV:2127533-2130047	downstream of gene	3811
chrI	13160609	13161405	797	497	48	1.79e-24	1.7	0.059	F22G12.6	chrI:13159602-13161488	inside gene	382
chrX	16676852	16677828	977	501	68	2.08e-33	1.54	0.06	F22H10.3	chrX:16677257-16677655	overlaps gene end	302
chrX	16681540	16682424	885	494	81	2.91e-23	1.75	0.058	F22H10.4	chrX:16684331-16685624	downstream of gene	3590
chrV	14442638	14443099	462	291	26	5.62e-10	1.24	0.058	F23B12.4	chrV:14441082-14445318	inside gene	1847
chrV	14443687	14446096	2410	1379	248	2.84e-167	2.15	0.078	F23B12.5	chrV:14445302-14447268	overlaps gene end	2202
chrV	14446954	14447400	447	304	23	4.62e-06	1.04	0.068	F23B12.5	chrV:14445302-14447268	overlaps gene start	10
chrV	14449326	14450498	1173	373	96	9.75e-47	1.73	0.065	F23B12.7	chrV:14449690-14452949	overlaps gene start	9
chrIV	9130174	9131249	1076	425	97	6.3e-83	3.1	0.07	F23B2.3	chrIV:9132581-9135458	downstream of gene	4859
chrI	2409743	2410457	715	354	42	5.42e-11	1.71	0.058	F23C8.13	chrI:2415134-2418522	upstream of gene	-5037
chrI	2417293	2421123	3831	3354	374	1,00E-310	2.74	0.07	F23C8.5	chrI:2418453-2420405	overlaps gene end	-242
chrI	2429285	2429929	645	264	32	8.77e-14	1.83	0.057	F23C8.8	chrI:2429773-2432582	overlaps gene end	3033
chrII	41169	43717	2549	898	216	2.74e-129	2.32	0.073	F23F1.10	chrII:41527-41978	overlaps gene end	-89
chrII	26413	26928	516	283	29	1.17e-09	1.32	0.058	F23F1.4	chrII:25407-28418	inside gene	1722
chrII	44950	45754	805	356	62	5.66e-43	2.57	0.063	F23F1.9	chrII:45040-47467	overlaps gene start	266
chrIII	6508484	6510672	2189	1027	277	3,25E-310	3.33	0.07	F23F12.12	chrIII:6508072-6509442	overlaps gene end	1439
chrIII	899595	902402	2808	1907	233	3.02e-108	1.61	0.076	F23H11.3	chrIII:900125-901431	overlaps gene end	-71
chrIII	907533	908561	1029	413	77	1.79e-36	1.63	0.06	F23H11.4	chrIII:902199-907526	upstream of gene	-420
[truncated: 4,884 more rows]

## Sheet: 4679 Pol II genes 
Gene WB ID	Gene Public Name	Sequence Name (Gene)	Gene Description (Concise)	Transcript Type	Operon	Chr Name
WBGene00007064	2RSSE.1	2RSSE.1	2RSSE.1 encodes a protein that contains a RhoGAP domain and that is similar to Drosophila RhoGAP71E whose activity regulates the number and guidance of mushroom body axons.	coding		II
WBGene00044165	2RSSE.2	2RSSE.2	2RSSE.2 is a predicted gene that can encode a novel protein containing a short stretch of similarity to Drosophila melanogaster RhoGAP71E.	coding		II
WBGene00007069	6R55.2	6R55.2		coding		X
WBGene00005532	sri-20	AC3.1		coding		V
WBGene00006428	tag-49	AC7.1		coding		IV
WBGene00007085	AH10.4	AH10.4		coding		V
WBGene00014998	AH9.1	AH9.1		coding		X
WBGene00007089	B0001.4	B0001.4		coding	CEOP4500	IV
WBGene00007090	B0001.5	B0001.5		coding	CEOP4500	IV
WBGene00007093	B0001.8	B0001.8		coding	CEOP4500	IV
WBGene00000722	col-149	B0024.1		coding		V
WBGene00007100	B0024.10	B0024.10		coding	CEOP5252	V
WBGene00007103	crm-1	B0024.14	crm-1 encodes a predicted transmembrane protein with multiple extracellular cysteine-rich (CR) domains that is the C. elegans ortholog of vertebrate CRIM1 (Cysteine-RIch Motor neuron 1); genetic analyses indicate that CRM-1 functions non-autonomously to positively regulate DBL-1/BMP-mediated signaling in the pathway that controls body size determination; in addition, loss of crm-1 activity via RN…	coding		V
WBGene00007099	trx-2	B0024.9		coding		V
WBGene00000814	csn-2	B0025.2	csn-2 encodes a homolog of COP9 signalosome complex subunit 2 that affects embryonic viability and growth rate.	coding	CEOP1288	I
WBGene00015003	B0034.2	B0034.2		coding		II
WBGene00000403	casy-1	B0034.3	casy-1 encodes a type I transmembrane protein with two extracellular cadherin domains and an LG/LNS domain that is the sole C. elegans calsyntenin/alcadein ortholog; genetic studies indicate that in C. elegans casy-1 activity is required, in parallel to the insulin-like signaling pathway, for several types of learning, including salt chemotaxis learning, temperature learning, olfactory adaptation…	coding		II
WBGene00015005	B0034.5	B0034.5		coding		II
WBGene00007105	B0035.1	B0035.1		coding		IV
WBGene00007114	B0035.16	B0035.16		coding	CEOP4428	IV
WBGene00044290	B0035.18	B0035.18		coding	CEOP4436	IV
WBGene00001020	dnj-2	B0035.2	This gene encodes a protein containing a DnaJ ('J') domain.	coding	CEOP4432	IV
WBGene00007107	pfd-4	B0035.4	pfd-4 encodes a putative prefoldin subunit 4, orthologous to human PFDN4 (OMIM:604898), that is dispensable for viability; PFD-4 is redundant for prefoldin function in C. elegans; pfd-4(gk403) mutants and pfd-4(RNAi) animals, unlike animals undergoing RNAi against most prefoldin subunits, have no obvious phenotypes.	coding	CEOP4436	IV
WBGene00001920	his-46	B0035.9	his-46 encodes an H4 histone.	coding		IV
WBGene00015006	B0041.1	B0041.1		coding		I
WBGene00015007	ain-2	B0041.2	ain-2 encodes, by alternative splicing, three isoforms of an unfamiliar protein paralogous to AIN-1, and homologous to Brugia malayi 14748.m00068, 14052.m00191, and 14963.m01790; AIN-2 protein binds GEI-4 and GEI-16 in yeast two-hybrid experiments; AIN-2 and its nematode homologs have weak similarity to human TNRC6A (GW182; OMIM:610739) and Drosophila GAWKY; ain-2 has no obvious function in mass …	coding		I
WBGene00015008	B0041.3	B0041.3		coding		I
WBGene00015009	B0041.5	B0041.5		coding		I
WBGene00015010	ptps-1	B0041.6	B0041.6 is orthologous to the human gene 6-PYRUVOYLTETRAHYDROPTERIN SYNTHASE (PTS; OMIM:261640), which when mutated leads to disease.	coding		I
WBGene00006961	xnp-1	B0041.7	xnp-1 encodes an ATP-dependent DNA helicase of the SNF2 family that is orthologous to human XNP/ATR-X, which is associated with a number of X-linked mental retardation syndromes; in C. elegans, xnp-1 activity is required at high temperatures for embryogenesis, somatic gonad development, fertility, and vulval morphogenesis; in addition, animals doubly mutant for xnp-1 and lin-35/Rb, hpl-2/HP1, or …	coding		I
WBGene00015011	B0041.8	B0041.8		coding		I
WBGene00044413	B0205.12	B0205.12		coding		I
WBGene00004466	rpn-10	B0205.3	rpn-10 encodes a protein that contains two ubiquitin interaction motifs and is a member of the von Willebrand factor, type A superfamily similar to the mouse 26S proteasome non-ATP regulatory subunit 4.	coding	CEOP1640	I
WBGene00015028	B0207.5	B0207.5		coding		I
WBGene00003767	nlp-29	B0213.4	nlp-29 encodes a neuropeptide-like protein; nlp-29 appears to play a role in innate immunity, as its expression is strongly induced following bacterial and fungal infection; nlp-29 is expressed in the hypodermis and in the intestine; nlp-29 expression is regulated by TIR-1, an ortholog of SARM, a Toll-interleukin 1 receptor (TIR) domain protein, and by the RAB-1 GTPase and the product of R53.4, a…	coding		V
WBGene00003769	nlp-31	B0213.6	nlp-31 encodes five predicted neuropeptide-like proteins; in C. elegans, nlp-31 is part of the YGGWamide neuropeptide family that also contains nlp-24, nlp-25, and nlp-27-32; nlp-31 is expressed in the hypodermis, suggesting that the peptides it encodes may have a non-neuronal function; nlp-31 expression is also detected in precomma-stage embryos; as loss of nlp-31 activity via large-scale RNAi s…	coding		V
WBGene00004055	pmk-1	B0218.3	pmk-1 encodes a mitogen-activated protein kinase (MAPK), orthologous to human p38 MAPK (OMIM:600289), that is required for eliciting gonadal programmed cell death in response to Salmonella enterica infection; PMK-1 lies upstream of CED-9, a negative regulator of apoptosis, in the programmed cell death pathway.	coding	CEOP4272	IV
WBGene00015049	B0218.5	B0218.5		coding		IV
WBGene00000717	col-144	B0222.6		coding		V
WBGene00000599	col-10	B0222.8	col-10 encodes a collagen protein; expressed exclusively in hypodermal cells	coding		V
WBGene00015059	B0228.1	B0228.1		coding		II
WBGene00015075	B0238.11	B0238.11		coding		V
WBGene00004359	rhr-2	B0240.1	rhr-2 encodes a predicted transmembrane protein with similarity to human Rh blood group antigens proposed to function in inorganic ion transport and metabolism; the role of RHR-2 in C. elegans development or behavior remains unclear, as loss of RHR-2 function via RNA-mediated interference does not result in any abnormalities.	coding		V
WBGene00015086	B0244.11	B0244.11		coding		III
WBGene00002048	ida-1	B0244.2	ida-1 encodes a protein tyrosine phosphatase-like receptor, orthologous to the mammalian type I diabetes autoantigens IA-2 and phogrin that are expressed in dense core vesicles of neuroendocrine tissue and involved in regulated protein secretion; in C. elegans, IDA-1 appears to be required for regulating presynaptic neurotransmission and in particular, for the neuropeptidergic control of egg-layi…	coding		III
WBGene00015083	egg-1	B0244.8		coding		III
WBGene00015084	B0244.9	B0244.9		coding		III
WBGene00004413	rpl-2	B0250.1	rpl-2 encodes a large ribosomal subunit L8 protein.	coding		V
WBGene00007119	B0250.2	B0250.2	calf-1 encodes a novel Type I transmembrane protein conserved amongst nematodes; CALF-1 is required, along with UNC-36, for proper intracellular trafficking, presynaptic localization, and functional maturation of UNC-2, an alpha 1 subunit of the C. elegans neuronal CaV2 voltage-gated calcium channel, in sensory and motor neurons throughout development; calf-1 also functions in a calcium-dependent…	coding		V
WBGene00015091	B0261.1	B0261.1		coding	CEOP1228	I
WBGene00002583	let-363	B0261.2	let-363 encodes, by alternative splicing, two large (>2600-residue) proteins with C-terminal similarity to phosphatidylinositol kinase (PIK); LET-363 proteins are orthologous to S. cerevisiae Tor1p and Tor2p and human FRAP1 (OMIM:601231, mammalian target of FKBP12-rapamycin); LET-363 proteins are required for progression through the L3 stage of larval development and are thought to generally stim…	coding	CEOP1228	I
WBGene00015095	B0261.7	B0261.7		coding		I
WBGene00007129	B0272.3	B0272.3	B0272.3 encodes a 3-hydroxyacyl-CoA dehydrogenase; by homology, the product of B0272.3 is predicted to function in mitochondrial fatty acid metabolism by catalyzing the NAD+-dependent oxidation of short-chain hydroxyacyl CoAs; large-scale expression studies indicate that B0272.3 is widely expressed.	coding		X
WBGene00001613	glr-2	B0280.12	glr-2 encodes an AMPA (non-NMDA)-type ionotropic glutamate receptor subunit; GLR-2 activity is required for mediating the behavioral response to light nose touch and for regulating the frequency with which animals change locomotory direction in response to sensory cues such as food; GLR-2 and GLR-1, a second AMPA-type ionotropic glutamate receptor, can interact to form functional heteromeric chan…	coding		III
WBGene00015103	B0280.7	B0280.7		coding		III
WBGene00003609	nhr-10	B0280.8	nhr-10 encodes a predicted nuclear hormone receptor diverged from nuclear hormone receptors in other phyla; its mRNA is expressed throughout development with possibly lower expression from the L4 larval to adult stages, and the protein is expressed in neuronal processes.	coding		III
WBGene00015104	B0280.9	B0280.9		coding		III
WBGene00007133	B0284.3	B0284.3		coding		III
WBGene00007135	cdtl-7	B0285.1		coding		III
WBGene00000513	ckb-3	B0285.10	ckb-3 encodes a putative choline kinase; CKB-1 through CKB-4 comprise a related group ('B') of choline kinases.	coding		III
WBGene00007136	B0285.3	B0285.3		coding		III
WBGene00002003	hse-5	B0285.5	hse-5 encodes the C. elegans ortholog of the heparan sulfate modifying enzyme glucuronyl C5-epimerase; by homology, HSE-5 is predicted to function in heparan sulfate biosynthesis by catalyzing the chain-modifying epimerization of glucuronic acid to iduronic acid; during development, hse-5 activity is required for normal body size, locomotion, and nervous system development; an hse-5::gfp transcri…	coding	CEOP3174	III
WBGene00015116	B0286.3	B0286.3		coding		II
WBGene00003825	ntl-2	B0286.4		coding		II
WBGene00015122	B0302.5	B0302.5		coding		X
WBGene00044678	B0303.16	B0303.16		coding		III
WBGene00015124	B0303.2	B0303.2		coding		III
WBGene00015125	B0303.3	B0303.3	B0303.3 is orthologous to the human gene 3-KETOACYL-COA THIOLASE BETA-SUBUNIT OF TRIFUNCTIONAL PROTEIN (HADHB; OMIM:143450), which when mutated leads to disease.	coding		III
WBGene00015128	B0303.7	B0303.7		coding		III
WBGene00015129	sdz-1	B0303.8		coding		III
WBGene00007140	cyp-29A4	B0331.1		coding		V
WBGene00007149	B0334.13	B0334.13		coding		II
WBGene00006660	twk-5	B0334.2	twk-5 encodes one of 44 C. elegans TWK (two-P domain K+) potassium channel subunits that contain two pore-forming domains and four transmembrane domains; as loss of TWK-5 function via RNA-mediated interference (RNAi) does not result in any abnormalities, the precise role of TWK-5 in C. elegans development and/or behavior is not yet known; TWK-5 may, however, function redundantly with other TWK ch…	coding		II
WBGene00007143	B0334.3	B0334.3		coding	CEOP2544	II
WBGene00007145	B0334.5	B0334.5		coding	CEOP2548	II
WBGene00015148	B0336.11	B0336.11		coding		III
WBGene00015149	B0336.12	B0336.12		coding		III
WBGene00015150	B0336.13	B0336.13		coding	CEOP3320	III
WBGene00000182	arf-1.2	B0336.2	arf-1.2 encodes an ADP-ribosylation factor homolog required in vivo for embryonic development, fertility, locomotion, vulval development, and cuticular synthesis; ARF proteins are N-myristoylated GTPases that regulate membrane traffic and the actin cytoskeleton, and that activate both phospholipase D1 (PLD1) and phosphatidylinositol 4-phosphate 5-kinase.	coding	CEOP3332	III
WBGene00015146	abi-1	B0336.6	abi-1 encodes an Abl interactor orthologous to human SSH3BP1 (ABI1; OMIM:603050, mutated in acute myeloid leukemia), ABI-2 (OMIM:606442), and NESH (OMIM:606363); abi-1 is required for epidermal cell migrations during embryonic enclosure and for proper migration of the excretory cell and mechanosensory and motoneurons; ABI-1 physically interacts with the N-terminus of UNC-53/NAV2, which may provid…	coding		III
WBGene00015147	B0336.7	B0336.7	B0336.7 encodes, by alternative splicing, two isoforms of a protein with a THAP or THAP-like domain; other proteins with such domains include LIN-15A, LIN-15B, LIN-36, and HIM-17 (which all interact with LIN-35/Rb), as well as CDC-14B, CTB-1, GON-14, and ~100 other proteins such as Drosophila P element transposase and human nuclear proapoptotic factor THAP1; B0336.7 is expressed in intestine and …	coding	CEOP3324	III
WBGene00006359	swp-1	B0336.9	swp-1 encodes a protein containing two SWAP (Suppressor-of-White-APricot splicing regulator) domains that have been implicated in RNA binding; orthologous to C. briggsae CBG09000.	coding	CEOP3328	III
WBGene00015152	B0348.2	B0348.2		coding		V
WBGene00001177	egl-8	B0348.4	egl-8 encodes a phospholipase C beta homolog that affects pharyngeal pumping, defecation, and activity levels; it is genetically downstream of egl-30 with respect to aldicarb-induced paralysis, and is expressed in most or all neurons, with the strongest staining in the head and tail ganglia, and in the intestine.	coding		V
WBGene00015153	B0348.5	B0348.5		coding		V
WBGene00002061	ife-3	B0348.6	ife-3 encodes one of five C. elegans homologs of the mRNA cap-binding protein eIF4E; by homology, IFE-3 is predicted to bind capped mRNA and mediate its recruitment to ribosomes during translation initiation; in vitro, IFE-3 binds a monomethylated guanosine cap structure but does not bind a trimethylated guanosine cap, which suggests that IFE-3 likely mediates translation of those mRNAs that do n…	coding		V
WBGene00015159	psd-1	B0361.5		coding	CEOP3833	III
WBGene00015161	pho-5	B0361.7		coding	CEOP3426	III
WBGene00015162	B0361.8	B0361.8		coding	CEOP3426	III
WBGene00015163	B0361.9	B0361.9		coding		III
WBGene00007150	B0365.1	B0365.1		coding		V
WBGene00001137	eat-6	B0365.3	eat-6 encodes an ortholog of the alpha subunit of a sodium/potassium ATPase, which in turn affects Na+,K(+)-ATPase activity of membranes by affecting the level of the phosphorylated intermediate of the Na+,K(+)-ATPase; EAT-6 affects relaxation of the pharyngeal muscles, fertility (and thus affects feeding); EAT-6 also affects body length, life span, and ASE, ASI and ASJ axonal outgrowth.	coding		V
WBGene00003508	mut-16	B0379.3	mut-16 encodes a glutamine/asparagine (Q/N)-rich domain-containing protein that lacks obvious homologs outside of other nematode species; MUT-16 activity is required for RNA-mediated interference (RNAi), transgene silencing in germ-line and somatic tissues, and for maintaining low levels of transposon mobilization; MUT-16 is thus predicted to play a role in chromatin organizataion and/or regulati…	coding		I
WBGene00007054	scpl-1	B0379.4	scpl-1 encodes, by alternative splicing, two protein isoforms of a putative class-C RNA polymerase II (RNAPII) carboxyl-terminal domain (CTD) phosphatase, orthologous to budding yeast PSR1 and PSR2 and human CTDSP1 (OMIM:605323), CTDSP2 (OMIM:608711, amplified in sarcoma), and CTDSPL (OMIM:608592, deleted in epithelial cancer), and paralogous to C. elegans SCPL-3 and human CTDSPL2; more distantly…	coding		I
WBGene00004469	rps-0	B0393.1	rps-0 encodes a small ribosomal subunit SA protein that appears to function as both a ribosomal component and a laminin receptor; by homology, RPS-0 is predicted to play roles in protein biosynthesis and cell adhesion; in C. elegans, RPS-0 activity is required for embryonic and germline development, vulval morphogenesis, and the overall health of the animal.	coding		III
WBGene00007168	B0393.3	B0393.3		coding	CEOP3866	III
WBGene00007173	B0393.8	B0393.8		coding		III
WBGene00007175	B0395.3	B0395.3	B0395.3 is orthologous to the human gene CHOLINE ACETYLTRANSFERASE ISOFORM R (CHAT; OMIM:118490), which when mutated leads to disease.	coding		X
WBGene00015168	tag-320	B0403.4		coding		X
WBGene00015172	B0410.3	B0410.3		coding		X
WBGene00015173	B0412.3	B0412.3		coding	CEOP3036	III
WBGene00015175	srz-4	B0414.1		coding		I
WBGene00001856	hil-5	B0414.3		coding		I
WBGene00001600	glh-3	B0414.6	glh-3 encodes a predicted DEAD-like RNA helicase; GLH-3 interacts with itself and with CSN-5, KGB-1, ZYX-1, and GLH-1 in vitro, and is expressed in association with P granules throughout development.	coding		I
WBGene00015176	vps-51	B0414.8		coding		I
WBGene00015181	B0416.5	B0416.5		coding		X
WBGene00015191	B0432.10	B0432.10		coding	CEOP2020	II
WBGene00015184	djr-1.1	B0432.2	djr-1.1 encodes an ortholog of DJ-1 (OMIM:602533, mutated in early-onset Parkinson disease); DJR-1.1 is required for resistance to rotenone, a mitochondrial complex I inhibitors that mimics Parkinson disease (PD); djr-1.1(RNAi) animals are partly rescued from PD-like sensitivity by D-beta-hydroxybutyrate or tauroursodeoxycholic acid, and fully rescued by both; by orthology with DJ-1, DJR-1.1 may …	coding	CEOP2024	II
WBGene00015185	mrpl-41	B0432.3		coding	CEOP2024	II
WBGene00005543	sri-31	B0454.2		coding		II
WBGene00015196	B0454.5	B0454.5		coding		II
WBGene00002251	lat-1	B0457.1	lat-1 encodes a predicted latrophilin that affects embryonic elongation, pharyngeal development, and reproductive organ formation; apically localized in developing epithelia and localized to presynaptic surfaces in neurons.	coding		II
WBGene00007179	B0457.4	B0457.4		coding		II
WBGene00007185	nlp-36	B0464.3		coding		III
WBGene00004980	spk-1	B0464.5	spk-1 encodes a serine/threonine kinase orthologous to the highly conserved serine/arginine-rich protein kinases (SRPKs) that phosphorylate SR proteins, essential components of the pre-mRNA splicing machinery; SPK-1, required for embryogenesis and germline development, can directly bind and phosphorylate RSP-3 (CeSF2/ASF), an SR splicing factor homolog; SPK-1 is expressed predominantly in the adu…	coding		III
WBGene00000235	baf-1	B0464.7	baf-1 encodes a small, novel protein that is highly conserved amongst metazoa; BAF-1 binds double-stranded DNA nonspecifically in vitro and is essential for proper chromosome segregation, embryogenesis, and gonad development in vivo; biochemical and phenotypic analyses suggest that BAF-1 functions as an intramolecular bridge that mediates nuclear assembly and chromatin capture by the reforming nu…	coding	CEOP3588	III
WBGene00007187	tag-342	B0464.8		coding	CEOP3588	III
WBGene00007188	B0464.9	B0464.9		coding	CEOP3588	III
WBGene00005016	sqt-1	B0491.2	sqt-1 encodes a cuticle collagen; during larval and adult development, sqt-1 activity is required, likely redundantly, for normal cuticle, and hence organismal, morphology; sqt-1 mRNA abundance oscillates during larval development, peaking at one point during each larval stage and peaking again in adults; sqt-1 transcripts are also detected in animals at the L1-L2d molt; in the temporally distinc…	coding		II
WBGene00007191	lgc-20	B0491.4		coding		II
WBGene00007192	B0491.5	B0491.5		coding		II
WBGene00007194	B0491.7	B0491.7	B0491.7 encodes a putative diphthine synthase orthologous to S. cerevisiae DPH5; DPH5 is an S-adenosylmethionine:EF-2 methyltransferase required for the enzymatic conversion of 3-amino-3-carboxypropyl-histidine to diphthine; DPH5 adds at least the last two of the three methyl groups present in diphthine, and is homologous to bacterial AdoMet:uroporphyrinogen III methyltransferases.	coding	CEOP2532	II
WBGene00005149	sre-1	B0495.1	sre-1 encodes a putative seven transmembrane chemoreceptor; an SRE-1::GFP reporter is expressed in the ADL and ASJ amphid sensory neurons.	coding		II
WBGene00015204	B0495.5	B0495.5		coding	CEOP2304	II
WBGene00015206	B0495.7	B0495.7		coding	CEOP2308	II
WBGene00015207	B0495.8	B0495.8		coding	CEOP2308	II
WBGene00015218	B0507.1	B0507.1		coding		V
WBGene00015228	B0511.2	B0511.2		coding		I
WBGene00015231	cutl-14	B0511.5		coding		I
WBGene00015233	B0511.7	B0511.7		coding	CEOP1632	I
WBGene00044321	tag-264	B0511.8		coding	CEOP1632	I
WBGene00015235	cdc-26	B0511.9	cdc-26 encodes, by alternative splicing, two isoforms of a probable anaphase-promoting complex/cyclosome (APC/C) component that has cryptic orthology to budding yeast Cdc26p, and that is required for normal meiosis and asymmetric one-cell embryonic division; although CDC-26 and Cdc26p have little obvious sequence similarity, they do share a common motif in their N-terminal domains, and yeast cdc2…	coding	CEOP1632	I
WBGene00001562	lin-66	B0513.1	lin-66 encodes an unfamiliar protein, with visible homologs only in nematodes, that was identified in screens for molecules that interact with GEX-3, a homolog of mammalian protein ligands of the small GTPase Rac1, that is essential for ventral enclosure during embryonic development; LIN-66 is expressed in body wall and vulval muscles, and is also detected in the intestine, neurons, and probably …	coding		IV
WBGene00007195	B0513.2	B0513.2		coding	CEOP4568	IV
WBGene00004443	rpl-29	B0513.3	rpl-29 encodes a large ribosomal subunit L29 protein; by homology, RPL-29 is predicted to function in protein biosynthesis; in C. elegans, loss of rpl-29 function via RNA-mediated interference (RNAi) does not result in any obvious abnormalities.	coding	CEOP4568	IV
WBGene00007196	B0513.4	B0513.4		coding		IV
WBGene00007200	B0513.9	B0513.9		coding		IV
WBGene00003993	pgl-2	B0523.3	pgl-2 encodes a novel protein of 532 amino acids that, in C. elegans, is one of three PGL protein family members; PGL-2 associates with P granules during postembryonic development; PGL-2 interacts with PGL-1, an additional P granule component, in yeast two-hybrid assays, but neither protein is required for proper localization of the other.	coding	CEOP3876	III
WBGene00015248	mai-2	B0546.1	mai-2/B0546.1 is orthologous to mitochondrial intrinsic ATPase inhibitor protein (IF(1)), which blocks reverse action (ATP hydrolysis) by F(0)F(1)-ATPase when its (normally required) proton gradient is lost; MAI-2 has a mitochondrial import signal at its N-terminus, and is transported to yeast mitochondria; MAI-2 can inhibit yeast F(0)F(1)-ATPase, and this inhibition is pH-dependent; MAI-2's tert…	coding		IV
WBGene00015249	B0546.2	B0546.2		coding	CEOP4084	IV
WBGene00015250	B0546.3	B0546.3		coding	CEOP4084	IV
WBGene00000817	csn-5	B0547.1	csn-5 encodes an ortholog of subunit 5 of the COP9 signalosome complex (CSN5), which in turn is a pan-eukaryotic multiprotein complex that positively regulates E3 ubiquitin ligases, physically interacts with SCF-type E3 ubiquitin ligases, and probably regulates protein degradation; CSN-5 (along with KGB-1 and ZYX-1) physically binds germline RNA helicases (GLH proteins), and csn-5(RNAi) results i…	coding		IV
WBGene00006637	tsp-11	B0563.2		coding		X
WBGene00007207	B0564.7	B0564.7		coding	CEOP4532	IV
WBGene00015267	chin-1	BE0003N10.2		coding		III
WBGene00007209	BE10.1	BE10.1		coding		III
WBGene00007210	agmo-1	BE10.2		coding		III
WBGene00007214	C01A2.2	C01A2.2		coding		I
WBGene00007215	C01A2.3	C01A2.3		coding	CEOP1696	I
WBGene00044294	C01B10.11	C01B10.11	C01B10.11 encodes a novel protein, conserved amongst nematodes; loss of C01B10.11 function via large-scale RNAi experiments indicates that C01B10.11 is required for coordinated locomotion and normal body morphology; expression studies indicate that C01B10.11 mRNA is enriched in the intestine.	coding		IV
WBGene00015282	C01B10.8	C01B10.8		coding	CEOP4188	IV
WBGene00015291	C01B12.8	C01B12.8		coding		II
WBGene00015274	ztf-12	C01B7.1		coding		V
WBGene00006467	tag-117	C01B7.4		coding		V
WBGene00015296	C01F1.1	C01F1.1		coding	CEOP2120	II
WBGene00015297	sco-1	C01F1.2	sco-1 is orthologous to the human gene SCO (CYTOCHROME OXIDASE DEFICIENT, YEAST) HOMOLOG 1 (SCO1; OMIM:603644), which when mutated leads to early-onset hepatic failure; the SCO-1 protein is predicted to be mitochondrial with 68% accuracy.	coding	CEOP2120	II
WBGene00015298	C01F1.3	C01F1.3		coding		II
WBGene00015299	C01F1.4	C01F1.4		coding		II
WBGene00015300	C01F1.5	C01F1.5		coding		II
WBGene00007222	C01F6.2	C01F6.2		coding		IV
WBGene00001413	fem-3	C01F6.4	fem-3 encodes a novel protein that promotes male development in all tissues.	coding		IV
WBGene00007237	C01G10.10	C01G10.10		coding		V
WBGene00001021	dnj-3	C01G10.12	This gene encodes a protein containing a DnaJ ('J') domain.	coding	CEOP5440	V
WBGene00007236	C01G10.9	C01G10.9		coding		V
WBGene00007242	C01G12.1	C01G12.1		coding		II
WBGene00044333	C01G12.13	C01G12.13		coding		II
WBGene00015307	C01G5.5	C01G5.5		coding	CEOP4180	IV
WBGene00015310	fan-1	C01G5.8		coding		IV
WBGene00007225	C01G6.3	C01G6.3		coding		II
WBGene00007226	C01G6.4	C01G6.4		coding	CEOP2733	II
WBGene00007227	C01G6.5	C01G6.5		coding	CEOP2733	II
WBGene00006510	tag-165	C01G6.6	C01G6.6 encodes an ortholog of the human gene METHIONINE SYNTHASE REDUCTASE (MTRR), which when mutated leads to homocystinuria (OMIM:236270)	coding		II
WBGene00007228	acs-7	C01G6.7		coding		II
WBGene00001022	dnj-4	C01G8.4	This gene encodes a protein containing a DnaJ ('J') domain.	coding	CEOP1232	I
WBGene00015313	C01G8.6	C01G8.6		coding		I
WBGene00003622	nhr-23	C01H6.5	The nhr-23 gene encodes a nuclear hormone receptor homolog that is required in all larval molts; NHR-23 is highly similar to Drosophila DHR3, an ecdysone-inducible gene product involved in metamorphosis; NHR-23 is required for hypodermal expression of acn-1 and, probably, of dpy-7.	coding	CEOP1372	I
WBGene00007255	C01H6.6	C01H6.6	C01H6.6 encodes a predicted transmembrane protein orthologous to human ACDP1-ACDP4 and S. cerevisiae MAM3, and paralogous to C33D12.2, C52D10.12, M02F4.3, R04E5.2, and R13G10.4; by orthology with MAM3, C01H6.6 may participate in metal homoeostasis; C01H6.6, MAM3, and ACDP1-ACDP4 belong to a family of proteins (sharing an ACD domain) from bacteria, yeast, plants, and metazoa; murine Acdp1 is a pla…	coding	CEOP1372	I
WBGene00007256	tag-298	C01H6.7		coding	CEOP1372	I
WBGene00007257	C01H6.8	C01H6.8		coding		I
WBGene00007258	C01H6.9	C01H6.9	C01H6.9 encodes a homolog of haploid germ cell-specific nuclear protein kinase (haspin) that specifically binds GOA-1 in yeast two-hybrid assays; C01H6.9 is expressed in PHB sensory neurons and PVT interneurons in the tail, several unidentified neurons in the head (with projections to the nose and nerve ring), and intestinal cells, with mainly nuclear localization; C01H6.9 has no obvious function…	coding	CEOP1376	I
WBGene00015326	ivd-1	C02B10.1	ivd-1 encodes an isovaleryl-CoA dehydrogenase; this function has been verified by both sequence homology and direct biochemical assay.	coding		IV
WBGene00015327	C02B10.2	C02B10.2		coding		IV
WBGene00015330	C02B10.5	C02B10.5		coding		IV
WBGene00045386	C02B4.4	C02B4.4		coding		X
WBGene00001953	hlh-8	C02B8.4	The hlh-8 gene encodes a helix-loop-helix protein required for normal muscle development, and hence for normal defecation and egg-laying.	coding		X
WBGene00001130	dyn-1	C02C6.1	dyn-1 encodes the C. elegans ortholog of the dynamin GTPase; dyn-1 activity is required for endocytosis, synaptic vesicle recycling, cytokinesis, and the CED-1 pathway that regulates engulfment and degradation of apoptotic cells; mutations in dyn-1 affect locomotion, egg-laying, defecation, and embryonic development, indicating that dyn-1's endocytic function is required for a number of diverse p…	coding		X
WBGene00007260	olrn-1	C02C6.2	olrn-1 encodes, by alternative splicing, two isoforms of a transmembrane protein required for differentiation of the AWC[ON] neuron, expression of str-2 in AWC[ON], adaptation to benzaldehyde, chemotaxis to butanone, and enhancement of chemotaxis to butanone by the presence of food; OLRN-1 is orthologous to Drosophila melanogaster RAW and Schistosoma japonicum SJCHGC05616; while OLRN-1 has orthol…	coding		X
WBGene00015335	acdh-6	C02D5.1		coding		III
WBGene00045215	C02F12.10	C02F12.10	C02F12.10 encodes a homeobox protein of uncertain affinity, but with some similarity to vertebrate Hox3 proteins and the D. melanogster homeobox protein ROUGH; C02F12.10 is expressed in a single tail neuron of hermaphrodites from late embryo to adult stages, as well as in a uterus cell separate from the vulva (perhaps in the spermetheca); C02F12.10 has no obvious function in mass RNAi assays.	coding		X
WBGene00015356	tag-278	C02F12.7		coding		X
WBGene00015357	C02F12.8	C02F12.8		coding		X
WBGene00000419	ced-5	C02F4.1	The ced-5 gene a homolog of the human protein DOCK180 that is required for the cell engulfment stage of programmed cell death.	coding		IV
WBGene00006527	tax-6	C02F4.2	tax-6 encodes an ortholog of calcineurin A that is required for inhibition and adaptation of several sensory neurons and for the normal regulation of egg-laying by serotonin; TAX-6 stimulates transcription of rcn-1, and binds RCN-1 protein if free Ca[2+] is present; in general, calcineurin positively regulates calcium-dependent signaling; tax-6 loss-of-function mutants exhibit an extended lifespa…	coding		IV
WBGene00007264	C02F4.4	C02F4.4		coding		IV
WBGene00015351	C02F5.10	C02F5.10		coding		III
WBGene00015352	C02F5.12	C02F5.12	C02F5.12 encodes a protein with two C-terminal noncanonical C2H2 zinc-fingers whose paralogs include HIM-8 and ZIM-1/-3; while its specific biological function and expression pattern are unknown, C02F5.12 is required for normal meiosis in mass RNAi assays, and thus might share a function in meiotic chromosomal segregation with its better-characterized paralogs.	coding		III
WBGene00015353	C02F5.13	C02F5.13		coding	CEOP3496	III
WBGene00015346	C02F5.3	C02F5.3		coding	CEOP3496	III
WBGene00015348	C02F5.5	C02F5.5		coding		III
WBGene00015349	C02F5.6	C02F5.6		coding	CEOP3488	III
WBGene00015368	srt-65	C03A7.10		coding		V
WBGene00003053	lmp-1	C03B1.12	lmp-1 encodes a protein with similarity to vertebrate lysosome-associated membrane proteins CD68, and appears to be the only protein in C. elegans that has a GYXX (phi) vertebrate lysosomal targeting sequence at its carboxy terminus; localized to the periphery of a large population of membrane bound organelles (granules) seen throughout the early embryos and restricted to the cells of the intesti…	coding		X
WBGene00003002	lin-13	C03B8.4	lin-13 encodes a large (2248-residue) nuclear protein with multiple zinc fingers of the C2H2 class and a LXCXE retinoblastoma protein-binding motif, that is required for survival through larval development and for negative regulation of vulval fates during postembryonic development.	coding		III
WBGene00002202	kin-19	C03C10.1	kin-19 encodes a serine/threonine kinase orthologous to human casein kinase I, alpha 1 (CSNK1A1, OMIM:600505); KIN-19 appears to be a component of the non-canonical Wnt signaling pathway that regulates endoderm formation in the early embryo; kin-19(RNAi) and mom-2(RNAi) enhance apr-1(RNAi), but not RNAi of each other.	coding		III
WBGene00004392	rnr-2	C03C10.3	rnr-2 encodes the small subunit of ribonucleotide reductase; by homology, RNR-2 is predicted to function in deoxyribonucleotide biosynthesis; in C. elegans rnr-2 is an essential gene whose activity is required for reproduction and embryonic development.	coding		III
WBGene00007273	C03C10.7	C03C10.7		coding		III
WBGene00001483	fog-3	C03C11.2	fog-3 encodes a protein that has similarity, in its N-terminus, to the vertebrate Tob, BTG1, and BTG2 proteins that function in growth control and/or differentiation; in C. elegans, FOG-3 activity is required in the germ line throughout development for initiation and maintenance of spermatogenesis; fog-3 mRNA is expressed at highest levels in the L3, L4, and young adult stages of development, whe…	coding		I
WBGene00007275	C03D6.1	C03D6.1		coding		I
WBGene00000466	cel-1	C03D6.3	cel-1 encodes a mRNA capping enzyme, with a N-terminal region with RNA triphosphatase activity and a C-terminal region containing motifs found in yeast and vaccinia virus capping enzyme guanylytransferases; cel-1 is required for embryonic viability, body morphology, and vulval development.	coding		I
WBGene00007277	asfl-1	C03D6.5		coding		I
WBGene00004437	rpl-24.2	C03D6.8	rpl-24.2 encodes a large ribosomal subunit L24 protein paralog; its orthologs include ribosomal protein L30 isologs from mammals and 'Ribosomal Like Protein 24' (Rlp24p) from S. cerevisiae; it therefore appears to actually represent an ancient paralogy between two varieties of eukaryotic L24 protein.	coding		I
WBGene00015391	sdha-1	C03G5.1	sdha-1 is orthologous to the human gene SUCCINATE DEHYDROGENASE COMPLEX, SUBUNIT A, FLAVOPROTEIN (SDHA; OMIM:600857), which when mutated leads to complex II mitochondrial respiratory chain deficiency presenting as Leigh syndrome.	coding		X
WBGene00015392	nspc-7	C03G5.2		coding		X
WBGene00015404	C03H5.2	C03H5.2	C03H5.2 encodes a transporter of UDP-N-acetylglucosamine (UDP-GlcNAc) and UDP-N-acetylgalactosamine (UDP-GalNAc), orthologous to human SLC35A3 (OMIM:605632); CO3H5.2 is redundantly required, with its paralog SRF-3, for normal progression of oocytes through proximal gonads and for normal gonad morphology; C03H5.2 is expressed in many tissues, including pharynx, intestine, pharyngeal gland cells, s…	coding	CEOP2707	II
WBGene00015410	tbc-6	C04A2.1		coding	CEOP2739	II
WBGene00001194	egl-27	C04A2.3	egl-27 encodes a homolog of human MTA1, part of an ATP-dependent complex with nucleosome remodelling and histone deacetylation activities that may promote tumor metastasis; in conjunction with its paralog egr-1, egl-27 is required for proper organization in all parts of the embryo, and for the embryonic expression of hlh-8.	coding	CEOP2739	II
WBGene00001023	dnj-5	C04A2.7	This gene encodes a protein containing a DnaJ ('J') domain.	coding		II
WBGene00015418	pac-1	C04D8.1	pac-1 encodes a RhoGAP (Rho guanosine triphosphatase (GTPase) activating protein); in the embryo, PAC-1 is essential for establishment of radial (inner-outer) asymmetry and specifically, for differential localization of PAR-6, PAR-3, and PKC-3 to outer somatic cell surfaces devoid of cell-cell contacts; in regulating PAR protein localization, PAC-1 appears to act by spatially regulating activity …	coding		III
WBGene00015431	C04E7.4	C04E7.4		coding		X
WBGene00001405	fce-1	C04F12.10	fce-1 encodes an ortholog of 'farnesylated-proteins converting enzyme 1' (FACE-1), and thus probably enables post-translational processing of proteins (such as LET-60/RAS) carrying a C-terminal CaaX motif; FCE-1 protein probably accounts for the EDTA-sensitive, tosylphenylalanylchloromethane-insensitive component of CaaX-proteolytic activity in membrane extracts from C. elegans, and FCE-1 can cle…	coding	CEOP1560	I
WBGene00002069	ikb-1	C04F12.3	ikb-1 encodes an ortholog of human BCL3 (OMIM:109560) that physically interacts with the checkpoint protein MRT-2; ikb-1(nr2019) and ikb-1(nr2027) mutants display no obvious phenotype other than shortened lifespan; mutation of BCL3 is frequently associated with recurring translocations found in the neoplastic cells of patients with chronic lymphocytic leukemia, and has been implicated in cell cyc…	coding		I
WBGene00004426	rpl-14	C04F12.4	rpl-14 encodes a large ribosomal subunit L14 protein.	coding		I
WBGene00007299	C04F12.5	C04F12.5		coding		I
WBGene00007309	C04G2.10	C04G2.10		coding		IV
WBGene00007310	C04G2.11	C04G2.11		coding		IV
WBGene00001204	egl-38	C04G2.7	The egl-38 gene encodes a Pax5 homolog.	coding		IV
WBGene00007307	C04G2.8	C04G2.8		coding		IV
WBGene00003402	mpk-2	C04G6.1	mpk-2 encodes a mitogen activated protein (MAP) kinase; by homology, MPK-2 is predicted to function as a serine/threonine kinase that acts downstream of a receptor tyrosine kinase in a cell signaling pathway; however, as loss of mpk-2 activity via large-scale RNAi screens does not produce any obvious abnormalities, the precise role of MPK-2 in C. elegans development and/or behavior is not yet kno…	coding		II
WBGene00004040	pld-1	C04G6.3		coding	CEOP2160	II
WBGene00003392	mog-4	C04H5.6	The mog-4 gene encodes a DEAH helicase orthologous to the Drosophila CG10689 and the S. cerevisiae PRP2 proteins.	coding		II
WBGene00004083	pph-1	C05A2.1		coding		V
WBGene00003043	lip-1	C05B10.1	lip-1 encodes a mitogen-activated protein (MAP) kinase phosphatase homologous to the vertebrate dual specificity phosphatase MKP-3; during development, LIP-1 negatively regulates MAP kinase activity to control the extent of germline proliferation and oocyte meiotic cell cycle progression; lip-1 activity is also required redundantly with dep-1 to negatively regulate MAPK signaling during vulval in…	coding		IV
WBGene00007331	pho-11	C05C10.4		coding		II
WBGene00007333	ufd-3	C05C10.6		coding	CEOP2468	II
WBGene00015460	C05C8.1	C05C8.1		coding	CEOP5152	V
WBGene00015461	C05C8.2	C05C8.2		coding		V
WBGene00001428	fkb-3	C05C8.3	fkb-3 encodes a peptidylprolyl cis/trans isomerase homologous to mammalian FK506 immunosuppressant-binding protein 9; FKB-3 expression is positively regulated by signaling through the DAF-2 insulin receptor-like pathway and the activity of the DAF-16 fork-head transcription factor suggesting that FKB-3 could play a role in metabolism and longevity; however, as loss of FKB-3 function via RNA-media…	coding		V
WBGene00015462	C05C8.5	C05C8.5		coding	CEOP5148	V
WBGene00015464	C05C8.7	C05C8.7		coding		V
WBGene00015479	wht-1	C05D10.3	C05D10.3 encodes an ATP-binding cassette (ABC) transporter; C05D10.3 activity is required for efficient RNA interference (RNAi) of a germline-expressed target, pop-1.	coding		III
WBGene00015481	C05D11.1	C05D11.1		coding	CEOP3376	III
WBGene00003214	mel-32	C05D11.11	mel-32 encodes a serine hydroxymethyltransferase; by homology, MEL-32 is predicted to catalyze the biochemical reaction that converts serine to glycine and in the process transfers a methyl group to tetrahydrofolate and, thus, into the one-carbon pool used for a variety of cellular metabolic processes; in C. elegans MEL-32 activity is required maternally for embryonic development past the 100-cel…	coding		III
WBGene00002855	let-721	C05D11.12	The let-721 gene encodes an ortholog of the human gene SIMILAR TO ELECTRON-TRANSFERRING-FLAVOPROTEIN DEHYDROGENASE (ETFDH), which when mutated leads to glutaricaciduria type IIC (OMIM:231675).	coding	CEOP3384	III
WBGene00015488	C05D11.13	C05D11.13		coding		III
WBGene00006516	vps-16	C05D11.2	vps-16 encodes the C. elegans homolog of the Saccharomyces cerevisiae vacuolar sorting protein Vps16p; in C. elegans, vps-16 activity is required for biogenesis of the lysosome-related gut granules and for embryonic development; in addition, vps-16 is required for normal body morphology and regulation of germline apoptosis.	coding	CEOP3376	III
WBGene00015483	C05D11.5	C05D11.5		coding		III
WBGene00003523	nas-4	C05D11.6	nas-4 encodes a predicted extracellular matrix metalloprotease of the M12A (astacin) family that contains an N-terminal signal sequence and a catalytic domain, but no recognizable regulatory domains in the C-terminus; as loss of nas-4 activity via RNAi results in no obvious abnormalities, the precise role of NAS-4 in C. elegans development and/or behavior is not yet known; however, an NAS-4 trans…	coding		III
WBGene00015484	C05D11.7	C05D11.7		coding		III
WBGene00015485	C05D11.8	C05D11.8		coding	CEOP3372	III
WBGene00015486	C05D11.9	C05D11.9	C05D11.9 encodes an ortholog of Pop1, a protein subunit shared by the endoribonucleases RNase MRP and RNAse P; RNAse MRP cleaves mitochondrial RNA in mitochondrial DNA synthesis, nucleolar pre-rRNA in ribosome synthesis, and at least one mRNA (CLB2) involved in cell-cycle regulation; RNAse P cleaves tRNA precursors to produce their mature 5' end; C05D11.9 is evolutionarily ubiquitous among eukary…	coding	CEOP3372	III
WBGene00000900	daf-4	C05D2.1	daf-4 encodes a transmembrane serine/threonine kinase that is the sole C. elegans ortholog of the type II transforming growth factor-beta (TGF-b) receptors; DAF-4 activity is required for several biological processes, including entry into and exit from the dauer larval stage, body size determination, male tail patterning, egg laying, chemosensory neuron specification, and increased thermotoleranc…	coding		III
WBGene00015470	C05D2.10	C05D2.10		coding	CEOP3312	III
WBGene00015468	C05D2.6	C05D2.6	C05D2.6 encodes an unfamiliar protein, with no known non-nematode homologs, that specifically binds GOA-1 in yeast two-hybrid assays; C05D2.6 is expressed in several head and tail neurons, pharyngeal muscle, intestine, distal tip cell of the gonad, with weak expression in the ventral nerve cord; C05D2.6 is required for fertility in RNAi assays, with a phenotype of either sterile progeny or reduce…	coding	CEOP3312	III
WBGene00015474	C05D9.7	C05D9.7		coding		X
WBGene00001455	flp-12	C05E11.8	flp-12 encodes a predicted FMRFamide-like peptide neurotransmitter that affects locomotion when injected into A. suum; expressed in the ASE and PVM sensory neurons.	coding		X
WBGene00005228	srh-2	C05E4.14		coding		V
WBGene00001564	gei-7	C05E4.9	gei-7 encodes a predicted isocitrate lyase/malate synthase, an enzyme known to function in the glyoxylate cycle; GEI-7 was identified in a screen for proteins that interact with GEX-3, a homolog of human HEM-2 which is required for embryonic development; GEI-7 is required for embryonic morphogenesis and appears to act downstream of DAF-16 to influence lifespan.	coding		V
WBGene00007343	C05E7.1	C05E7.1		coding		X
WBGene00007350	C05G5.4	C05G5.4		coding		X
WBGene00050939	C05G5.7	C05G5.7		coding		X
WBGene00015497	nhr-76	C05G6.1		coding		IV
WBGene00000518	ckk-1	C05H8.1	ckk-1 encodes a serine/threonine protein kinase that is the C. elegans calcium and calmodulin-dependent protein kinase kinase (CaM-KK) ortholog; ckk-1 activity is required for CRE-dependent transcription in neurons; when expressed in vitro, CKK-1 is capable of stimulating the kinase activity of a downstream kinase, either C. elegans CMK-1 or recombinant mouse CaM-KIV, in a Ca2+/calmodulin-depende…	coding		III
WBGene00007352	cdc-48.1	C06A1.1		coding		II
WBGene00007354	C06A1.3	C06A1.3		coding		II
WBGene00007355	rpb-6	C06A1.5		coding	CEOP2496	II
WBGene00015506	C06A5.10	C06A5.10		coding		I
WBGene00004803	sir-2.4	C06A5.11	sir-2.4 encodes one of four C. elegans proteins with similarity to the Saccharomyces cerevisiae Sir2p NAD-dependent histone deacetylase.	coding	CEOP1976	I
WBGene00015501	C06A5.3	C06A5.3		coding	CEOP1976	I
WBGene00015504	C06A5.6	C06A5.6		coding		I
WBGene00015507	C06A6.2	C06A6.2		coding		IV
WBGene00015508	mvb-12	C06A6.3	mvb-12 encodes a protein containing a domain of unknown function (DUF2464) that is the metazoan homolog of Saccharomyces cerevisiae Mvb12p, a member of the endosomal sorting ESCRT-I complex that functions in endosomal sorting of mono-ubiquitinated membrane proteins; in C. elegans, MVB-12 is a non-essential component of the ESCRT-I complex (essential members are VPS-28, VPS-37, and TSG-101) that a…	coding		IV
WBGene00015513	C06A8.2	C06A8.2		coding	CEOP2731	II
WBGene00015514	C06A8.3	C06A8.3		coding		II
WBGene00015516	C06A8.6	C06A8.6		coding		II
WBGene00007362	cyp-35C1	C06B3.3	cyp-35C1 encodes one of over 80 C. elegans cytochrome P450s, NADPH-dependent monooxygenases that metabolize endogenous and exogenous compounds; RT-PCR experiments indicate that cyp-35C1 mRNA is upregulated in response to treatment with xenobiotics, such as PCBs (polychlorinated biphenyls) or PAHs (polycyclic aromatic hydrocarbons); loss of cyp-35A/C gene family activity in the presence of xenobio…	coding		V
WBGene00007363	stdh-1	C06B3.4	stdh-1 encodes a putative steroid dehydrogenase required for normally short lifespan; STDH-1 is orthologous to human HSD17B3 (OMIM:605573, mutated in pseudohermaphroditism), HSD17B12 (OMIM:609574), and HSDL1, and paralogous to LET-767 and STDH-2/-4; STDH-1 is expressed in larval intestine, and in both larval and adult body wall muscle and neurons.	coding		V
WBGene00004452	rpl-38	C06B8.8	rpl-38 encodes a large ribosomal subunit L38 protein.	coding		V
WBGene00044169	C06C3.10	C06C3.10		coding		II
WBGene00007374	C06C3.3	C06C3.3		coding		II
WBGene00014668	C06C3.9	C06C3.9		coding		II
WBGene00015522	C06E1.7	C06E1.7		coding		III
WBGene00015523	ztf-30	C06E1.8		coding		III
WBGene00015524	C06E1.9	C06E1.9		coding	CEOP3532	III
WBGene00015538	sams-3	C06E7.1		coding		IV
WBGene00015540	sams-4	C06E7.3		coding		IV
WBGene00004182	prk-1	C06E8.3		coding		III
WBGene00015544	C06E8.5	C06E8.5		coding		III
WBGene00015547	ain-1	C06G1.4	ain-1 encodes an unfamiliar protein synergistically required, with LIN-31, for the normal timing of vulval differentiation, independently of LET-60/RAS, and parallel to or downstream of LIN-14/LIN-28/HBL-1; AIN-1 is expressed in cytoplasmic foci (that are probably P bodies) in several tissues, including vulval precursor cells and neurons; AIN-1 coimmunoprecipitates with DCR-1 and ALG-1, also bind…	coding		X
WBGene00003695	nhr-105	C06G3.1	nhr-105 encodes a nuclear receptor that is most highly conserved amongst nematode species; nhr-105 mRNA levels are upregulated in response to progesterone treatment.	coding		IV
WBGene00000585	cogc-2	C06G3.10	cogc-2 encodes an ortholog of mammalian COG-2, a subunit of lobe A of the conserved oligomeric Golgi complex (COGC); COGC-2 is required for normal gonadal distal tip cell migration, a process that also requires seven other orthologs of COGC subunits; like other lobe A subunits in both C. elegans and S. cerevisiae, COGC-2 is strongly required for normal function, while lobe B subunits are only par…	coding	CEOP4208	IV
WBGene00006572	tin-9.1	C06G3.11	tin-9 encodes a member of the Tim10/DDP family of zinc finger proteins, a family of proteins typically involved in mitochondrial protein import, and localized to the mitochondrial intermembrane space.	coding		IV
WBGene00015550	C06G3.4	C06G3.4		coding		IV
WBGene00015552	C06G3.6	C06G3.6		coding		IV
WBGene00015554	C06G3.8	C06G3.8		coding	CEOP4208	IV
WBGene00015555	C06G3.9	C06G3.9		coding	CEOP4208	IV
WBGene00015557	C06G4.1	C06G4.1		coding	CEOP3873	III
WBGene00000542	clp-1	C06G4.2	clp-1 encodes a calpain homolog that has significant identity to mammalian calpains over its whole length and that contains motifs typical of calpains, including a thiol (cysteine) protease active site and a Ca[2+]-binding domain; CLP-1 is required, in parallel with TRA-3 but in series with ASP-3 and ASP-3, for degenerative (necrotic-like) cell death in neurons induced by mutations such as mec-4(…	coding	CEOP3873	III
WBGene00015558	C06G4.4	C06G4.4		coding		III
WBGene00007384	C06G8.1	C06G8.1		coding		IV
WBGene00007386	C06H2.2	C06H2.2		coding	CEOP5276	V
WBGene00007387	C06H2.3	C06H2.3		coding	CEOP5276	V
WBGene00007395	C06H5.7	C06H5.7		coding		V
WBGene00044795	C06H5.8	C06H5.8		coding	CEOP5582	V
WBGene00003628	nhr-35	C07A12.3		coding		X
WBGene00003963	pdi-2	C07A12.4		coding		X
WBGene00005008	spr-3	C07A12.5		coding		X
WBGene00015561	C07A12.7	C07A12.7		coding		X
WBGene00003572	ncx-7	C07A9.11	ncx-7 encodes a putative Na[+]/Ca[2+] exchanger of uncertain stoichiometry and affinity, orthologous to human SLC24A6 and paralogous to NCX-6 and NCX-8/-10; NCX-7 may function intracellularly; NCX-7 has tandem Calx-alpha domains predicted to carry out ion transport; NCX-7 has no obvious function in mass RNAi assays.	coding		III
WBGene00006579	tlk-1	C07A9.3	tlk-1 encodes, through alternative splicing, two isoforms of a Tousled-class serine/threonine protein kinase; TLK-1A/B are orthologous to Tousled from A. thaliana; tlk-1(RNAi) embryos have, compared to normal embryos, reduced phosphorylation of the RNA polymerase II C-terminal domain at Serine-2 and methylation of histone H3 at Lysine-36 (posttranslational modifications associated with transcript…	coding		III
WBGene00003571	ncx-6	C07A9.4	ncx-6 encodes a putative Na[+]/Ca[2+] exchanger of uncertain stoichiometry and affinity, orthologous to human SLC24A6 and paralogous to NCX-7/-10; NCX-6 may function intracellularly; NCX-6 has tandem Calx-alpha domains predicted to carry out ion transport; NCX-6 has no obvious function in mass RNAi assays.	coding		III
WBGene00007403	set-3	C07A9.7	set-3 encodes, by alternative splicing, two alternative isoforms of a SET domain-containing protein; SET-3 is orthologous to human SMYD4; neither set-3(n4948) nor set-3(RNAi) have any obvious phenotypes.	coding	CEOP3612	III
WBGene00007405	C07A9.9	C07A9.9		coding		III
WBGene00003828	nuc-1	C07B5.5	The nuc-1 gene encodes a DNase II homolog similar to mammalian and Drosophila DNaseII enzymes and is required for DNA degradation during apoptosis as well as for degradation of dietary DNA during normal feeding; during apoptosis, NUC-1 functions in apoptotic cells at an intermediate stage of DNA degradation, after the killing step, but prior to cell-corpse engulfment.	coding		X
WBGene00015566	C07D10.1	C07D10.1		coding		II
WBGene00015567	bath-44	C07D10.2	The C07D10.2 gene encodes a protein with a meprin-associated Traf homology (MATH) domain that may be involved in apoptosis.	coding		II
WBGene00015568	sre-3	C07D10.3		coding		II
WBGene00015565	C07D8.6	C07D8.6		coding		X
WBGene00007420	C07E3.10	C07E3.10		coding		II
WBGene00007416	ceh-52	C07E3.5		coding		II
WBGene00006957	wsp-1	C07G1.4	wsp-1 encodes a homolog of human WASP that interacts with Arp2/3 and is required for hypodermal cell migration during morphogenesis (ventral enclosure); when mutated, human WASP leads to Wiskott-Aldrich syndrome (OMIM:301000).	coding	CEOP4274	IV
WBGene00004101	hgrs-1	C07G1.5	hgrs-1 encodes a VHS and FYVE zinc finger-domain containing protein that is the C. elegans ortholog of S. cerevisiae Vps27p and mammalian hepatocyte growth factor-regulated tyrosine kinase substrate (HGS); hgrs-1 activity is essential for molting and thus for proper larval development; consistent with its proposed role in the endocytic pathway, HGRS-1 is also required for proper trafficking of th…	coding	CEOP4274	IV
WBGene00044608	glrx-22	C07G1.8		coding	CEOP4274	IV
WBGene00000465	cpg-1	C07G2.1	cpg-1 encodes, by alternative splicing, two isoforms of a protein with three chitin-binding peritrophin-A domains and two mucin-like regions; CPG-1 is individually dispensable for normal embryonic development; however, CPG-1 and CPG-2 are jointly required for osmotic integrity of early embryos, error-free chromosomal segregation during meiosis, polar body extrusion, association of the sperm pronu…	coding		III
WBGene00007421	C07H4.1	C07H4.1		coding		II
WBGene00015581	C07H6.4	C07H6.4		coding		III
WBGene00000479	cgh-1	C07H6.5	cgh-1 encodes a putative DEAD-box RNA helicase, orthologous to budding yeast Dhh1p, fission yeast Ste13p, Drosophila ME31B, and human DDX6 (OMIM:600326); CGH-1 inhibits physiological apoptosis in oocytes, keeping it down to a normal level of ~50% in hermaphrodite gonads; independently of apoptosis, CGH-1 is also required for sperm function, oocyte fertilization, and early embryonic cytokinesis; b…	coding		III
WBGene00006996	zyg-11	C08B11.1	zyg-11 encodes a protein containing four diverged leucine-rich repeats and an armadillo-like helical domain and is conserved in metazoa, but not found in Drosophila; during development, ZYG-11 functions as the substrate-recognition subunit for a CUL-2-based ubiquitin-ligase complex that is required for a number of biological processes including progression through meiotic anaphase II, mitotic chr…	coding		II
WBGene00001835	hda-2	C08B11.2	hda-2 encodes a Class I histone deacetylase; by homology, HDA-2 is predicted to function in deacetylation of histone residues and transcriptional regulation; loss of hda-2 activity via RNAi results in an increased spontaneous mutation rate, suggesting that hda-2 also plays a role in regulating genome stability.	coding	CEOP2324	II
WBGene00007433	C08B11.3	C08B11.3		coding	CEOP2324	II
WBGene00003813	nrf-6	C08B11.4	nrf-6 encodes a protein with 12 predicted transmembrane domains that is highly similar to NDG-4 and affects embryonic viability, yolk transport, locomotion, body morphology, and affects sensitivity to fluoxetine with respect to nose-contraction response in a common pathway with ndg-4 and nrf-5; expressed in the most anterior cells of the hypodermis and in the intestine and is required in the inte…	coding		II
WBGene00007436	C08B11.9	C08B11.9		coding	CEOP2328	II
WBGene00007430	C08B6.10	C08B6.10		coding		V
WBGene00000142	aos-1	C08B6.9	aos-1 encodes the C. elegans ortholog of Saccharomyces cerevisiae Aos1p and human SUMO-1 activating enzyme E1 N subunit; by homology, AOS-1 is predicted to form, with a catalytic subunit, UBA-2, a heterodimeric enzyme that activates the ubiquitin-like protein SMO-1/SUMO in preparation for its covalent attachment to target proteins to regulate their subcellular localization and/or stability; in C.…	coding	CEOP5244	V
WBGene00015590	bath-15	C08C3.2		coding		III
WBGene00007460	C08F11.13	C08F11.13		coding		IV
WBGene00007455	ugt-22	C08F11.8		coding		IV
WBGene00007443	pfd-1	C08F8.1	pfd-1 encodes a putative prefoldin subunit 1, orthologous to human PFDN1 (OMIM:604897), that is required for normal microtubule nucleation and growth, embryonic viability, distal tip cell (DTC) migration, and locomotion; PFD-1 is expressed cytoplasmically in most, if not all, tissues; pfd-1(RNAi) animals have sterile progeny and are uncoordinated, and pfd-1(RNAi) embryos show a reduced microtubul…	coding	CEOP4420	IV
WBGene00007449	C08F8.9	C08F8.9		coding		IV
WBGene00015614	C08G5.1	C08G5.1		coding	CEOP2712	II
WBGene00015619	C08G9.1	C08G9.1		coding		IV
WBGene00007474	C08H9.15	C08H9.15		coding		II
WBGene00003862	old-1	C08H9.5	old-1 encodes a receptor protein tyrosine kinase; old-1 activity is required for stress resistance and regulation of adult lifespan: old-1 mRNA expression is upregulated in response to stress and in daf-2 and age-1 mutant backgrounds; likewise, overexpression of old-1 in wild-type animals extends lifespan and increases resistance to heat and UV irradiation; an OLD-1::GFP fusion protein is express…	coding		II
WBGene00002146	ipp-5	C09B8.1	ipp-5 encodes a type I inositol 5-phosphatase homolog; ipp-5 acts downstream of let-23 to negatively regulate IP3 signaling and is involved in spermathecal contractions during ovulation; an ipp-5::gfp transcriptional reporter is expressed in the adult distal spermatheca and weakly in the proximal sheath.	coding		X
WBGene00015623	C09B8.4	C09B8.4		coding		X
WBGene00002023	hsp-25	C09B8.6	hsp-25 encodes a member of the small heat shock family of proteins; HSP-25 is expressed throughout development and in vitro, exhibits chaperone activity; HSP-25 localizes to: 1) dense bodies and M lines in body wall muscle, 2) the lining of the pharynx, and 3) to cell-cell junctions in the spermathecal wall; consistent with a role in myofibril organization, HSP-25 binds vinculin and alpha-actinin…	coding		X
WBGene00003911	pak-1	C09B8.7	pak-1 encodes, by alternative splicing, at least five isoforms of a putative p21-activated kinase orthologous to human PAK1, PAK2 (OMIM:?), and PAK3 (OMIM:300142, mutated in nonsyndromic mental retardation); PAK-1 is required (redundantly with its paralog, MAX-2) for normal axonal guidance of motoneurons, P cell migration, and locomotion, with max-2(cy2);pak-1(ok448) double mutants phenotypically…	coding		X
WBGene00015635	C09D4.4	C09D4.4		coding	CEOP1252	I
WBGene00015640	C09E7.6	C09E7.6		coding	CEOP3871	III
WBGene00015645	lips-7	C09E8.2		coding		II
WBGene00015646	mlt-10	C09E8.3	mlt-10 encodes a nematode-specific protein that contains a domain of unknown function, DUF644, and tandem proline- and hydroxy amino acid-rich repeats; mlt-10 is required for proper execution of the molting cycle, as well as a number of other processes including normal body shape, locomotion, and reproduction; MLT-10 is expressed transiently with each molting cycle in the hypodermis, except for t…	coding		II
WBGene00007483	C09F12.3	C09F12.3		coding		X
WBGene00015647	C09F5.1	C09F5.1		coding		III
WBGene00007479	C09F9.2	C09F9.2		coding		II
WBGene00023462	srz-83	C09G12.10		coding		IV
WBGene00000424	ced-10	C09G12.8	ced-10 encodes a GTPase orthologous to human RAC1 (OMIM:602048) that is required for phagocytosis during programmed cell death and for migration of the distal tip cells of the somatic gonad; CED-10 functions in the engulfing cell during apoptosis, and is activated by a complex of CED-2(CrkII) and CED-5(DOCK180) to promote formation of the polarized cell extensions associated with cell corpse engu…	coding	CEOP4088	IV
WBGene00002043	hyl-1	C09G4.1	hyl-1 encodes a predicted transmembrane protein orthologous to Saccharomyces cerevisiae Lag1p (longevity assurance gene), a protein preferentially expressed in young yeasts; by homology, HYL-1 is predicted to have several possible functions, including regulation of lipid, particularly ceramide, biosynthesis, regulation of lipid transport, and regulation of protein translocation in the endoplasmic…	coding		IV
WBGene00007488	dph-2	C09G5.2	dph-2 encodes an ortholog of S. cerevisiae DPH2/YKL191W and human DPH2L2 (OMIM:603456); DPH-2 is a putative protein component of diphtamide synthesis.	coding		II
WBGene00000616	col-39	C09G5.4	col-39 encodes a collagen that is individually dispensable for viability and gross morphology in mass RNAi screens; the amino- and carboxyl-terminal cysteine-rich regions of COL-39 are most closely related to those of COL-8, COL-19, and COL-35.	coding		II
WBGene00007492	C09G9.1	C09G9.1		coding	CEOP4310	IV
WBGene00007493	C09G9.2	C09G9.2		coding	CEOP4310	IV
WBGene00007504	C09H10.10	C09H10.10		coding	CEOP2717	II
WBGene00004454	rpl-41	C09H10.2	rpl-41 encodes a large ribosomal subunit L41 protein; by homology, RPL-41 is predicted to function in protein biosynthesis.	coding	CEOP2717	II
WBGene00007499	C09H10.5	C09H10.5		coding		II
WBGene00005009	spr-4	C09H6.1		coding		I
WBGene00007513	wht-2	C10C6.5	wht-2 encodes a putative member of subfamily G of the ATP-binding cassette transporters; WHT-2 is required, redundantly with its paralog MRP-4, for sperm to normally migrate towards a PUFA-based signal exuded by oocytes; hermaphrodites subjected to double wht-2(RNAi) mrp-4(RNAi) are infertile, both through aberrant loss of their own sperm and through failure of males to effectively inseminate the…	coding		IV
WBGene00007514	C10C6.6	C10C6.6		coding	CEOP4444	IV
WBGene00015672	C10E2.1	C10E2.1		coding		X
WBGene00001837	hda-4	C10E2.3	hda-4 encodes a class II histone deacetylase that contains a putative MEF-2 DNA binding domain, a nuclear localization signal domain, and a single catalytic domain and may affect locomotion, body morphology, and growth; interacts with MEF-2 in in vitro assays and is expressed in body-wall muscle, neurons, and hypodermal seam cells	coding	CEOPX150	X
WBGene00015678	C10F3.4	C10F3.4	C10F3.4 encodes a novel protein that is highly conserved amongst nematodes and has some similarity to the human UPF0580 protein family member; a deletion mutation in C10F3.4, tm2679, is viable.	coding		V
WBGene00015686	C10G11.6	C10G11.6		coding	CEOP1320	I
WBGene00015687	C10G11.7	C10G11.7		coding	CEOP1320	I
WBGene00015697	C10H11.8	C10H11.8		coding	CEOP1780	I
WBGene00015703	C11D2.7	C11D2.7		coding	CEOP4174	IV
WBGene00007525	C11G10.1	C11G10.1		coding		X
WBGene00003624	nhr-28	C11G6.4		coding		X
WBGene00007531	C11H1.7	C11H1.7		coding		X
WBGene00007532	C11H1.8	C11H1.8		coding		X
WBGene00002026	hsp-70	C12C8.1	hsp-70 encodes a heat-shock protein that is a member of the hsp70 family of molecular chaperones.	coding		I
WBGene00007533	C12C8.2	C12C8.2	C12C8.2 encodes a putative cystathionine gamma-lyase orthologous to human CTH (OMIM:607657, mutated in cystathioninuria), and paralogous to F22B8.6 and ZK1127.10; C12C8.2 has no obvious function in mass RNAi assays, and (unlike its paralog ZK1127.10) does not inhibit DHC-1 in vivo.	coding		I
WBGene00015709	cyp-33A1	C12D5.7		coding		V
WBGene00000102	akt-1	C12D8.10	akt-1 encodes an ortholog of the serine/threonine kinase Akt/PKB; akt-1 genetically interacts with the insulin signaling pathway and functions to regulate such processes as dauer larval development and salt chemotaxis learning; AKT-1 binds calmodulin in vitro in a calcium-dependent manner; an AKT-1::GFP fusion protein is widely expressed beginning in late stage embryos and continuing through adul…	coding		V
WBGene00004405	rop-1	C12D8.11	rop-1 encodes an RNAi-binding protein that is orthologous to the vertebrate 60-kDa Ro autoantigen that is the protein component of the Ro ribonucleoprotein (RNP) complex; ROP-1 binds the single C. elegans Ro RNP RNA component, YRN-1 (Y RNA) in vivo and although loss of rop-1 activity via mutation results in no obvious visible phenotypes, it does result in a dramatic decrease in YRN-1 levels, indi…	coding		V
WBGene00006226	str-182	C12D8.12		coding		V
WBGene00006856	usp-14	C13B4.2	usp-14 encodes a homolog of ubiquitin-specific protease 14 (Usp14), a highly conserved thiol protease that hydrolyzes the peptide bond at the C-terminal glycine of ubiquitin (OMIM:607274, mutations are associated with synaptic defects in ataxia mice); by homology, USP-14 is predicted to function in ubiquitin-mediated protein degradation, or regulation of protein localization or activity; as loss …	coding		II
WBGene00015733	C13B9.2	C13B9.2		coding	CEOP3396	III
WBGene00015734	C13B9.3	C13B9.3	C13B9.3 encodes a delta subunit of the coatomer (COPI) complex; in mass RNAi assays, C13B9.3 is required for fertility and general health.	coding		III
WBGene00000285	cal-1	C13C12.1	cal-1 encodes one of five predicted C. elegans calcium-binding calmodulin homologs (the others being CAL-2, CAL-3, CAL-4, and CMD-1); as loss of cal-1 function via RNA-mediated interference (RNAi) does not result in any abnormalities, the precise role of CAL-1 in C. elegans development and/or behavior is not yet known.	coding		V
WBGene00007546	nhr-153	C13C4.1		coding		V
WBGene00007548	C13C4.4	C13C4.4		coding		V
WBGene00015742	C13F10.2	C13F10.2		coding		V
WBGene00015743	C13F10.4	C13F10.4		coding	CEOP5144	V
WBGene00015746	C13F10.7	C13F10.7		coding	CEOP5144	V
WBGene00007553	C13G3.1	C13G3.1		coding		V
WBGene00007554	pptr-2	C13G3.3		coding		V
WBGene00006397	taf-13	C14A4.10	taf-13 encodes a predicted member of the transcription initiation factor IID, 18kDa subunit family with similarity to Drosophila Taf13.	coding	CEOP2693	II
WBGene00005713	srv-2	C14A4.15		coding		II
WBGene00000933	dap-3	C14A4.2	dap-3 is an ortholog of mammalian death-associated protein 3 (DAP3), a mitochondrial ribosomal protein that promotes apoptosis.	coding	CEOP2496	II
WBGene00000796	crn-3	C14A4.4	crn-3 encodes a cell death-related nuclease, homologous to the 100 kDa polymyositis/scleroderma autoantigen (PM/Scl-100), that is required for normal levels of DNA degradation during apoptosis; PM/Scl-100 is a ribonuclease component of the multiexonuclease exosome complex, which processes or degrades several types of RNAs in yeast; crn-3(RNAi) animals show retarded growth and a low penetrance of …	coding	CEOP2496	II
WBGene00007557	C14A4.6	C14A4.6		coding		II
WBGene00007581	C14B1.10	C14B1.10		coding	CEOP3136	III
WBGene00007573	C14B1.2	C14B1.2		coding		III
WBGene00006474	wdr-5	C14B1.4	wdr-5 encodes a WD40 repeat-containing protein that is the C. elegans ortholog of mammalian WDR5, a member of a conserved H3K4 trimethylation (H3K4me3) complex; WDR-5 functions to regulate H3K4 methylation levels and to negatively regulate adult worm lifespan; WDR-5 activity also antagonizes SynMuv transcriptional repressors; WDR-5 is broadly expressed beginning at the 20-cell stage of embryogene…	coding	CEOP3136	III
WBGene00007576	dph-1	C14B1.5	dph-1 encodes an ortholog of S. cerevisiae YIL103 and human DPH2L1/OVCA1 (OMIM:603527, deleted or downregulated in ovarian tumors); DPH-1 is paralogous to S. cerevisiae DPH2/YKL191W, a protein component of diphtamide synthesis.	coding	CEOP3136	III
WBGene00007577	C14B1.6	C14B1.6		coding	CEOP3136	III
WBGene00007579	C14B1.8	C14B1.8	C14B1.8 encodes a coiled-coil protein.	coding	CEOP3140	III
WBGene00002011	hsp-12.2	C14B9.1	hsp-12.2 encodes a small heat-shock protein that forms heterotetramers with HSP-12.3 and has no chaperone-like activity; structurally, HSP-12.2 is mostly a beta-sheet; at least one HSP-12 (which may or may not be HSP-12.2) is ubiquitously expressed in L1 larvae, and later expressed in adult spermatids (and perhaps spermatocytes), and some adult vulval cells.	coding		III
WBGene00015753	C14B9.3	C14B9.3		coding		III
WBGene00004042	plk-1	C14B9.4	plk-1 encodes a serine/threonine polo-like kinase homologous to Drosophila polo and Saccharomyces cerevisiae CDC5; during development, plk-1 functions to regulate meiotic cell cycle progression as well as embryonic cytoplasmic polarity in newly fertilized embryos and possibly germline development; specifically, plk-1 is required for meiotic nuclear envelope breakdown, polar body formation and ext…	coding		III
WBGene00004433	rpl-21	C14B9.7	rpl-21 encodes a large ribosomal subunit L21 protein; by homology, RPL-21 is predicted to function in protein biosynthesis; in C. elegans, RPL-21 activity is required for embryonic and germline development.	coding		III
WBGene00007585	C14C10.2	C14C10.2		coding	CEOP5360	V
WBGene00007587	C14C10.4	C14C10.4		coding	CEOP5360	V
WBGene00007588	C14C10.5	C14C10.5		coding	CEOP5574	V
WBGene00007589	C14C10.6	C14C10.6		coding	CEOP5574	V
WBGene00004104	pqn-13	C14C11.8	The protein product of this gene is predicted to contain a glutamine/asparagine (Q/N)-rich ('prion') domain, by the algorithm of Michelitsch and Weissman (as of the WS77 release of WormBase, i.e., in wormpep77).	coding		V
WBGene00015778	C14F11.1	C14F11.1		coding		X
WBGene00015781	C14F11.6	C14F11.6		coding		X
WBGene00015776	dct-1	C14F5.1	dct-1 encodes a protein with similarity to the mammalian BNIP3 proteins that interact with Bcl-2 and the Adenovirus E1B 19kDa protein and that have been shown to have pro-apoptotic activity; loss of dct-1 activity via RNAi in daf-2 mutants and in gld-1; daf-2 doubly mutant animals indicates that dct-1 can function to regulate both lifespan and tumor cell proliferation; when expressed in mammalian…	coding		X
WBGene00015777	sfxn-2	C14F5.4		coding	CEOPX092	X
WBGene00004774	sem-5	C14F5.5	sem-5 encodes a Src homology (SH) domain 2 and 3-containing protein, orthologous to human GRB2 (OMIM:108355) and Drosophila Drk; sem-5 functions in multiple signaling pathways during development including those regulating sex myoblast migration, muscle membrane extension, vulval induction, fluid balance, viability, and formation of the male tail; SEM-5 acts downstream of the LET-23 epidermal grow…	coding	CEOPX092	X
WBGene00007591	C14H10.1	C14H10.1		coding		X
WBGene00007593	C14H10.3	C14H10.3		coding		X
WBGene00007599	C15A11.7	C15A11.7		coding		I
WBGene00015787	C15B12.6	C15B12.6		coding	CEOPX076	X
WBGene00007600	C15C6.1	C15C6.1		coding		I
WBGene00007601	C15C6.2	C15C6.2		coding		I
WBGene00007602	C15C6.3	C15C6.3		coding	CEOP1664	I
WBGene00007603	C15C6.4	C15C6.4	C15C6.4 encodes an ortholog of Pop4 (Rpp29), a protein subunit of the endoribonuclease RNAse P, which cleaves tRNA precursors to produce their mature 5' end; C15C6.4 is evolutionarily ubiquitous among eukaryotes.	coding	CEOP1664	I
WBGene00015791	C15C7.5	C15C7.5		coding		X
WBGene00007605	C15C8.3	C15C8.3		coding		V
WBGene00007609	C15C8.7	C15C8.7		coding	CEOP5372	V
WBGene00015794	C15F1.1	C15F1.1		coding		II
WBGene00015795	C15F1.2	C15F1.2		coding		II
WBGene00004090	ppp-1	C15F1.4	ppp-1 encodes the C. elegans ortholog of the gamma subunit of translation initiation factor eIF2B, the guanine-nucleotide-exchange factor for translation initiation factor 2 (eIF2); loss of ppp-1 activity via RNAi in a wild-type background results in embryonic and larval lethality, as well as reduced brood sizes and adult sterility, while loss of ppp-1 activity in mutant backgrounds results in a …	coding	CEOP2268	II
WBGene00015796	C15F1.5	C15F1.5		coding	CEOP2272	II
WBGene00000198	art-1	C15F1.6	a protein similar to synaptic glycoprotein SC2 from mammals.	coding	CEOP2272	II
WBGene00007614	gnrr-2	C15H11.2		coding		V
WBGene00003834	nxf-1	C15H11.3	nxf-1 encodes a homolog of human TAP protein, a member of the NXF family of shuttling transport receptors for nuclear export of mRNA; binds RNA directly and its function has been shown to be conserved with the NXF family.	coding		V
WBGene00000985	dhs-22	C15H11.4	dhs-22 encodes a short-chain dehydrogenase predicted to be mitochondrial.	coding	CEOP5416	V
WBGene00007616	C15H11.8	C15H11.8		coding	CEOP5416	V
WBGene00015805	C15H9.11	C15H9.11		coding		X
WBGene00015800	C15H9.4	C15H9.4		coding		X
WBGene00015803	C15H9.9	C15H9.9		coding		X
WBGene00015816	C16A11.3	C16A11.3		coding	CEOP2116	II
WBGene00015814	C16A3.10	C16A3.10	The C16A3.10 gene encodes a homolog of the human gene OAT (OMIM:258870), which when mutated leads to ornithinemia and gyrate atrophy.	coding		III
WBGene00015807	C16A3.2	C16A3.2		coding	CEOP3368	III
WBGene00002850	let-716	C16A3.3		coding	CEOP3368	III
WBGene00015809	C16A3.4	C16A3.4		coding	CEOP3364	III
WBGene00015811	C16A3.6	C16A3.6		coding	CEOP3364	III
WBGene00015813	thoc-2	C16A3.8		coding	CEOP3856	III
WBGene00004482	rps-13	C16A3.9	rps-13 encodes a small ribosomal subunit S13 protein; by homology, RPS-13 is predicted to function in protein biosynthesis; in C. elegans, RPS-13 activity is required for embryonic and germline development.	coding		III
WBGene00015823	C16B8.3	C16B8.3		coding		X
WBGene00007622	C16C10.1	C16C10.1		coding	CEOP3160	III
WBGene00006448	glod-4	C16C10.10	glod-4 encodes a glyoxalase required for normal lifespan, orthologous to human GLOD4; GLOD-4 is expressed in the larval and adult pharynx, pharyngeal-intestinal valve, intestine, anal sphincter, seam cells, amphids, and neurons, and in the adult reproductive system; overexpression of GLOD-4 increases glyoxalase activity 200-fold, reduces oxidative stress markers, and extends lifespan, probably by…	coding	CEOP3152	III
WBGene00007632	C16C10.13	C16C10.13		coding		III
WBGene00007625	C16C10.4	C16C10.4		coding		III
WBGene00007627	ccdc-55	C16C10.6		coding	CEOP3156	III
WBGene00000430	ceh-5	C16C2.1	ceh-5 encodes a homeodomain protein, similar to the human VENTRAL ANTERIOR HOMEO BOX 2 gene (VAX2; OMIM:604295); CEH-5 is dispensable for viability and gross morphology.	coding		I
WBGene00001145	eat-16	C16C2.2	The eat-16 gene encodes an RGS protein that affects movement, pharyngeal pumping, egg laying, and synaptic transmission; it genetically interacts with the egl-30 and goa-1 signaling pathways, and is expressed in excitable cells and in the spermatheca.	coding		I
WBGene00007621	C16C2.4	C16C2.4		coding	CEOP1560	I
WBGene00015854	C16C8.17	C16C8.17		coding		II
WBGene00015855	C16C8.18	C16C8.18		coding		II
WBGene00007633	C16D2.1	C16D2.1		coding	CEOP2709	II
WBGene00004395	rol-3	C16D9.2	rol-3 was identified in screens for recessive mutations that affect body morphology; strong loss-of-function mutations in rol-3 result in early-to-mid larval lethality, while weaker mutations result in animals that are left-handed rollers at the adult stage only; lethal rol-3 mutations are suppressed by mutations in srl-1 and srl-2.	coding		V
WBGene00015859	C16D9.4	C16D9.4		coding		V
WBGene00015861	C16D9.6	C16D9.6		coding		V
WBGene00015867	C16H3.1	C16H3.1		coding		X
WBGene00002272	lec-9	C16H3.2	lec-9 encodes a predicted lectin that affects embryonic viability.	coding		X
WBGene00002096	ins-13	C17C3.18	ins-13 encodes an insulin-like peptide of the insulin superfamily of proteins (OMIM:176730, 147440); INS-13 is one of 38 insulin-like peptides in C. elegans, and the precise role of INS-13 in C. elegans development is not yet clear.	coding		II
WBGene00007638	C17D12.3	C17D12.3		coding		I
WBGene00007640	C17D12.7	C17D12.7		coding		I
WBGene00007647	C17E4.10	C17E4.10		coding	CEOP1544	I
WBGene00044236	C17E4.11	C17E4.11		coding	CEOP1543	I
WBGene00007645	C17E4.6	C17E4.6		coding	CEOP1544	I
WBGene00007646	nkb-1	C17E4.9		coding	CEOP1544	I
WBGene00015913	C17F4.7	C17F4.7		coding		II
WBGene00007650	ugt-23	C17G1.3		coding		X
WBGene00007651	nra-3	C17G1.4		coding		X
WBGene00007652	C17G1.5	C17G1.5		coding		X
WBGene00023491	tsp-21	C17G1.8		coding		X
WBGene00015915	C17G10.1	C17G10.1		coding	CEOP2192	II
WBGene00000383	cdc-14	C17G10.4	cdc-14 encodes a dual-specificity phosphatase, homologous to Cdc14p in S. cerevisiae; CDC-14 localizes to the central spindle in anaphase and to the midbody in telophase, and is required for cytokinesis and embryonic viability.	coding		II
WBGene00003097	lys-8	C17G10.5	lys-8 encodes a putative lysozyme required for normal longevity, probably because it prevents killing of C. elegans by bacteria infecting its gut; LYS-8 is expressed in intestine up to the terminal bulb of the pharynx, as well as in g1 and g2 pharyngeal gland cells; LYS-8 expression is induced by infection with Serratia marcescens, Pseudomonas aeruginosa, or (weakly) by Microbacterium nematophilu…	coding		II
WBGene00000970	dhs-6	C17G10.8	The dhs-6 locus is predicted to encode four transcripts derived from alternative splicing and alternative transcriptional initiation sites; the longest transcript is predicted to encode a member of the eukaryotic translation initiation factor family within its amino-terminal end, and is a member of both the SCP-2 sterol transfer family and short-chain dehydrogenase-reductase families within its c…	coding	CEOP2196	II
WBGene00015925	C17H11.5	C17H11.5		coding		X
WBGene00015927	dyci-1	C17H12.1	dyci-1 encodes a dynein intermediate chain; loss of dyci-1 activity via RNAi indicates that dyci-1 is essential during early embryogenesis for pronuclear migration and thus is required for embryonic development; RNAi experiments also indicate that dyci-1 is required for larval development, as well.	coding	CEOP4675	IV
WBGene00006917	vha-8	C17H12.14	vha-8 encodes an ortholog of subunit E of the cytoplasmic (V1) domain of vacuolar proton-translocating ATPase (V-ATPase); VHA-8 is a predicted cytosolic stator (stalk) component; VHA-8 is required for embryonic and larval viability, for ovulation, and for receptor-mediated endocytosis of yolk protein; VHA-8 is highly expressed in the cytoplasm of excretory canals throughout development, and in th…	coding		IV
WBGene00015928	C17H12.2	C17H12.2		coding	CEOP4675	IV
WBGene00015951	C18A11.6	C18A11.6		coding		X
WBGene00015940	C18A3.2	C18A3.2		coding	CEOP2216	II
WBGene00015942	C18A3.4	C18A3.4		coding		II
WBGene00015943	tiar-1	C18A3.5		coding		II
WBGene00001096	dsc-1	C18B12.3		coding		X
WBGene00007666	C18B12.4	C18B12.4		coding		X
WBGene00002215	klc-2	C18C4.10	klc-2 encodes a kinesin light chain; klc-2 is required for transport and localization of synaptic vesicles to presynaptic terminals; in addition, klc-2 is required for normal translocation of the meiotic spindle to the oocyte cortex; KLC-2 physically interacts with UNC-116/kinesin heavy chain (KHC) and with UNC-16 and UNC-14, suggesting that it regulates vesicular transport by mediating the assoc…	coding		V
WBGene00004705	rsp-8	C18D11.4		coding	CEOP3887	III
WBGene00015970	C18E3.1	C18E3.1		coding	CEOP1946	I
WBGene00015975	cas-2	C18E3.6		coding	CEOP1152	I
WBGene00004093	ppw-1	C18E3.7		coding	CEOP1152	I
WBGene00000286	cal-2	C18E9.1	cal-2 encodes a calmodulin homolog required for embryonic development or viability; CAL-2 is closely similar to its paralogs CAL-1, CAL-3, CAL-4 and CMD-1.	coding		II
WBGene00007683	C18E9.2	C18E9.2		coding		II
WBGene00007688	C18E9.8	C18E9.8	C18E9.8 is orthologous to the human gene JOINED TO JAZF1 (JJAZ1; OMIM:606245), which when mutated leads to disease.	coding		II
WBGene00007689	C18E9.9	C18E9.9		coding		II
WBGene00044508	nsy-7	C18F3.4	nsy-7 encodes a protein with distant similarity to homeodomain transcription factors; during neuronal development, nsy-7 functions downstream of an initial embryonic signaling pathway involving unc-2, unc-36, and nsy-1, to coordinate the transition from initial establishment to subsequent stable specification (maintenance) of the AWC-ON cell fate; in regulating the AWC-ON fate, NSY-7 likely acts …	coding		IV
WBGene00003994	pgl-3	C18G1.4	pgl-3 encodes a novel protein that is a member of the PGL (P Granule Abnormality) family of C. elegans proteins that are associated with germline P granules; pgl-3 functions redundantly with pgl-1 in hermaphrodite germline development by controlling the extent of germline proliferation as well as gametogenesis and embryonic development; PGL-3 and PGL-1 interact in vitro and in vivo, suggesting th…	coding		V
WBGene00015989	C18H2.2	C18H2.2		coding		III
WBGene00015991	C18H2.4	C18H2.4	C18H2.4 is orthologous to the human gene GLOMULIN (FAP48; OMIM:601749), which when mutated leads to disease.	coding		III
WBGene00016001	C18H9.2	C18H9.2		coding		II
WBGene00016003	C18H9.5	C18H9.5		coding		II
WBGene00004507	rpy-1	C18H9.7	rpy-1 is orthologous to the human gene 43KDA ACETYLCHOLINE RECEPTOR-ASSOCIATED PROTEIN (RAPSN; OMIM:601592), which when mutated leads to congenital myasthenic syndrome.	coding		II
WBGene00016010	C23G10.1	C23G10.1		coding		III
WBGene00016011	C23G10.2	C23G10.2		coding	CEOP3356	III
WBGene00004459	rpn-2	C23G10.4	rpn-2 encodes a non-ATPase subunit of the 26S proteasome's 19S regulatory paritcle (RP) base subcomplex; RPN-2 is required for embryonic, larval, and germline development and by homology, is predicted to function in unfolding and recognition of protein substrates and/or recycling of ubiquitin moieties during protein degradation; RPN-2 is expressed sporadically at all stages of development in the …	coding		III
WBGene00016012	C23G10.5	C23G10.5		coding		III
WBGene00016015	C23G10.8	C23G10.8		coding		III
WBGene00001193	egl-26	C23H3.1	egl-26 encodes a protein that contains an H-box and an NC domain that is a member of the LRAT (lecithin retinol acyltransferase) subfamily of the NlpC/P60 superfamily of enzymes; egl-26 activity is required for fertility, egg laying, and vulval development, specifically the connection of the uterus to the vulva mediated by proper morphogenesis of vulF, the most dorsal vulval cell; EGL-26 is an ap…	coding		II
WBGene00016018	C23H3.2	C23H3.2		coding		II
WBGene00016019	C23H3.3	C23H3.3		coding	CEOP2004	II
WBGene00016020	sptl-1	C23H3.4	C23H3.4 encodes a putative serine palmitoyltransferase required for normal embryonic and larval developement, locomotion, and speed of growth.	coding	CEOP2004	II
WBGene00000277	cab-1	C23H4.1	Novel protein which has a C-terminal motif weakly homologous to mouse NPDC-1 and is involved in synaptic regulation; it is expressed in various neurons including ventral cord and tail ganglion neurons; it physically interacts with AEX-3, which is a guanine nucleotide exchange factor for the Rab3 GTPase.	coding		X
WBGene00016026	C23H5.7	C23H5.7		coding		IV
WBGene00016040	C24A11.1	C24A11.1		coding		I
WBGene00016041	C24A11.2	C24A11.2		coding		I
WBGene00001491	frm-4	C24A11.8	frm-4 encodes a predicted transmembrane protein that contains an N-terminal FERM (Band 4.1-ezrin-radixin-moesin) domain; by homology, FRM-4 is predicted to function as a membrane-cytoskeleton linker protein that plays a role in cell adhesion, migration, or organization of cell surface structures; however, as loss of frm-4 activity via large-scale RNAi screens does not result in any obvious abnorm…	coding		I
WBGene00000761	coq-1	C24A11.9	coq-1 encodes a putative hexaprenyl pyrophosphate synthetase, orthologous to S. cerevisiae COQ1; COQ-1 is required for ubiquinone (coenzyme Q9) biosynthesis and for normally short lifespan; coq-1 mutants have slowed pharyngeal pumping, and eventually arrest as paralysed larvae before dying; coq-1(RNAi) animals have reduced levels of coenzyme Q9 and superoxide, and have abnormally long lifespans; …	coding	CEOP1248	I
WBGene00016033	C24A3.2	C24A3.2		coding		X
WBGene00016045	spas-1	C24B5.2	spas-1 encodes, by alternative splicing, two isoforms of an ortholog of human SPAST (OMIM:604277, mutated in spastic paraplegia) that, like its ortholog, has a AAA domain and severs microtubles; SPAS-1 is required for normally rapid growth, fully normal fertility and oogenesis, and inhibition of vulval development; SPAS-1 is expressed throughout the body (e.g., in intestine, gonad, and vulva), wi…	coding		V
WBGene00016046	C24B5.4	C24B5.4		coding		V
WBGene00016048	C24B9.3	C24B9.3		coding		V
WBGene00016057	C24D10.6	C24D10.6		coding		IV
WBGene00007698	qns-1	C24F3.4		coding	CEOP4364	IV
WBGene00016059	C24G6.2	C24G6.2		coding		V
WBGene00003637	nhr-47	C24G6.4	nhr-47 is predicted to encode a nuclear hormone receptor (NHR); gene expression of nhr-47 appears to be induced upon exposure of worm cultures to estradiol.	coding		V
WBGene00016061	C24G6.6	C24G6.6		coding		V
WBGene00001710	grl-1	C24G6.7	grl-1 encodes a hedgehog-like protein, with an N-terminal signal sequence, a central proline-rich region, and a C-terminal Ground-like (Grl) domain; GRL-1 is expressed in intestine, neurons, and larval arcade cells; the Grl domain is predicted to form a cysteine-crosslinked protein involved in intercellular signalling, and it has subtle similarity to the N-terminal Hedge domain of HEDGEHOG protei…	coding		V
WBGene00016067	C24H10.1	C24H10.1	C24H10.1 encodes a claudin homolog that may be required for normal cohesion of apical junctions in epithelia; C24H10.1 is worm-specific, with obvious homologs only in C. elegans; C24H10.1 has no obvious function in mass RNAi assays; claudins are integral membrane proteins with four transmembrane sequences that are found in mammalian tight junctions (TJs), induce TJs when transgenically expressed …	coding		X
WBGene00016068	C24H10.2	C24H10.2		coding		X
WBGene00016069	C24H10.3	C24H10.3		coding		X
WBGene00007702	C24H11.5	C24H11.5		coding	CEOP3831	III
WBGene00007703	gbf-1	C24H11.7		coding		III
WBGene00007704	mdt-21	C24H11.9		coding	CEOP3831	III
WBGene00016074	C24H12.5	C24H12.5		coding		II
WBGene00007705	C25A1.1	C25A1.1		coding		I
WBGene00000931	dao-5	C25A1.10	dao-5 encodes a predicted nucleolar phosphoprotein related to Saccharomyces cerevisiae SRP40 and the vertebrate Nopp140 proteins that may play a role in rRNA gene transcription and nucleolar structural organization; dao-5 expression is negatively regulated by the DAF-2/insulin-like receptor and positively regulated by the DAF-16/fork-head transcription factor, suggesting that dao-5 may be involve…	coding		I
WBGene00007712	C25A1.13	C25A1.13		coding		I
WBGene00007706	C25A1.4	C25A1.4		coding		I
WBGene00007707	C25A1.5	C25A1.5		coding	CEOP1588	I
WBGene00002153	iars-2	C25A1.7	irs-2 encodes a predicted mitochondrial isoleucyl-tRNA synthetase (IleRS), a class I aminoacyl-tRNA synthetase that catalyzes the attachment of isoleucine to its cognate tRNA and is thus required for protein biosynthesis; loss of irs-2 activity via RNA-mediated interference (RNAi) in the hypersensitive rrf-3 strain results in thin animals who grow at slower rates than wild type, indicating that I…	coding	CEOP1588	I
WBGene00007710	rsa-1	C25A1.9		coding		I
WBGene00016087	C25A11.2	C25A11.2		coding		X
WBGene00000100	ajm-1	C25A11.4	ajm-1 encodes a member of the apical junction molecule class that is required for correct elongation of the C. elegans embryo; AJM-1 contains a coiled-coil motif; AJM-1 binds DLG-1 in vitro, in yeast two-hybrid assays, and in vivo; AJM-1 is mislocalized in a dlg-1(RNAi) background; LET-413 is required for rapid confinement of DLG-1 and AJM-1 to a narrow apical region in C. elegans epithelia; CLC-…	coding		X
WBGene00016081	C25A6.1	C25A6.1		coding		V
WBGene00000786	cpr-6	C25B8.3		coding		X
WBGene00044297	C25B8.8	C25B8.8		coding		X
WBGene00007720	C25D7.10	C25D7.10		coding	CEOP5440	V
WBGene00007722	C25D7.15	C25D7.15		coding		V
WBGene00050940	C25D7.16	C25D7.16		coding		V
WBGene00016102	C25F6.1	C25F6.1		coding		X
WBGene00001006	dlg-1	C25F6.2	dlg-1 encodes a MAGUK protein, orthologous to Drosophila disks large, that is physically located to adherens junctions in all epithelia and that is genetically required for organization of the embryonic gut epithelium into an coherent tube.	coding		X
WBGene00007731	C25G4.3	C25G4.3		coding	CEOP4516	IV
WBGene00007734	C25G4.7	C25G4.7		coding		IV
WBGene00016111	C25H3.1	C25H3.1		coding		II
WBGene00016120	C25H3.11	C25H3.11		coding	CEOP2728	II
WBGene00044391	C25H3.15	C25H3.15		coding		II
WBGene00016112	C25H3.3	C25H3.3		coding	CEOP2212	II
WBGene00016115	mdt-26	C25H3.6		coding		II
WBGene00016125	C26B2.2	C26B2.2		coding		IV
WBGene00016128	elpc-4	C26B2.6		coding	CEOP4268	IV
WBGene00016131	C26B9.1	C26B9.1		coding	CEOPX060	X
WBGene00016132	C26B9.2	C26B9.2		coding		X
WBGene00016134	C26B9.5	C26B9.5		coding		X
WBGene00016136	C26B9.7	C26B9.7		coding		X
WBGene00001648	goa-1	C26C6.2	goa-1 encodes an ortholog of the heterotrimeric G protein alpha subunit Go (Go/Gi class) that affects normal locomotion, egg-laying, and male mating; it genetically interacts with the egl-30 pathway, and is expressed in all neurons and sex-specific muscles.	coding		I
WBGene00003552	nas-36	C26C6.3	nas-36 encodes an astacin-like protease; nas-36 activity is required for molting; a nas-36::gfp reporter is expressed in hypodermal cells.	coding		I
WBGene00007739	C26C6.4	C26C6.4		coding		I
WBGene00000938	dcp-66	C26C6.5	dcp-66 encodes an ortholog of the NuRD component p66, and is required for excretory cell differentiation and vulval development; DCP-66 is predicted, by orthology, to be a member of the transcriptionally inhibitory nucleosomal remodelling and deacetylase (NuRD) complex; DCP-66 binds the Ex-1 pgp-12 promoter element both in vivo and in vitro, is expressed in excretory cells from embryos through ad…	coding		I
WBGene00007742	C26C6.8	C26C6.8		coding		I
WBGene00001159	eff-1	C26D10.5	eff-1 encodes novel, nematode-specific type I transmembrane and secreted glycoproteins; during development, EFF-1 functions as a fusogen required, in both fusion partners, for the initiation and expansion of membrane mergers that characterize cell fusions; eff-1(hy21) mutants are viable, but have severe body morphology defects associated with cell fusion failure; eff-1::GFP reporter fusions are e…	coding		II
WBGene00007746	C26D10.6	C26D10.6		coding		II
WBGene00016137	C26E6.1	C26E6.1		coding		III
WBGene00016138	flh-2	C26E6.2		coding		III
WBGene00016139	C26E6.3	C26E6.3		coding	CEOP3244	III
WBGene00016140	rpb-2	C26E6.4		coding	CEOP3244	III
WBGene00001499	fsn-1	C26E6.5	This gene encodes a protein containing an F-box, a motif predicted to mediate protein-protein interactions either with homologs of yeast Skp-1p or with other proteins	coding	CEOP3244	III
WBGene00016142	C26E6.6	C26E6.6		coding	CEOP3244	III
WBGene00006735	ula-1	C26E6.8	The ula-1 gene encodes a component of the enzyme that activates NED-8, which in turn is a ubiquitin-like protein whose conjugating enzyme is UBC-12.	coding	CEOP3240	III
WBGene00016148	C26F1.3	C26F1.3		coding	CEOP5164	V
WBGene00023409	mbd-2	C27A12.10	mbd-2 encodes an truncated ortholog of methyl-CpG-binding-domain (MBD) proteins; this is a surprising orthology, because C. elegans genomic DNA is unmethylated, and may reflect a more general role of MBD proteins in epigenetic regulation independent of methyl-DNA binding; while mbd-2(RNAi) animals have no obvious phenotype, RNAi of the C. briggsae mbd-2 ortholog causes paralysis; MBD-2 may be fun…	coding		I
WBGene00016156	C27A12.6	C27A12.6		coding	CEOP1296	I
WBGene00016157	C27A12.7	C27A12.7		coding	CEOP1296	I
WBGene00016158	ari-1	C27A12.8		coding	CEOP1296	I
WBGene00004434	rpl-22	C27A2.2	rpl-22 encodes a large ribosomal subunit L22 protein; by homology, RPL-22 is predicted to function in protein biosynthesis; in C. elegans, RPL-22 activity is broadly required for embryonic and germline development, as well as normal body coloration, morphology, and postembryonic growth rates.	coding		II
WBGene00002068	ify-1	C27A2.3	ify-1 encodes a rapidly evolving protein ligand of FZY-1, with only 53% identity between C. elegans and C. briggsae and with no visible homologs in more distant species; IFY-1 binds FZY-1 and SEP-1 in yeast two-hybrid assays; ify-1(RNAi) and sep-1(RNAi) animals arrest as one-cell embryos with disorganized chromosomes, supporting the hypothesis that IFY-1 is a securin; the fzy-1(h1983) mutation bl…	coding		II
WBGene00005007	spr-2	C27B7.1	spr-2 encodes the C. elegans ortholog of the Drosophila and mammalian SET proteins (OMIM:600960, translocation breakpoint in human SET is associated with acute myeloid leukemia); SPR-2 is predicted to be a member of the SET protein complex that functions in chromatin remodeling, DNA repair, and transcriptional regulation; in C. elegans, SPR-2 may function to regulate the activity and/or levels of…	coding	CEOP4312	IV
WBGene00007760	C27B7.2	C27B7.2		coding	CEOP4312	IV
WBGene00007761	rad-26	C27B7.4		coding		IV
WBGene00007762	C27B7.5	C27B7.5		coding		IV
WBGene00004307	rap-1	C27B7.8	rap-1 encodes a member of the Ras superfamily of small GTPases; the activated protein interacts with W05B10.4 and T14G10.2 in yeast two-hybrid assays and rap-1 is expressed in some neurons in the head and tail, the rectal epithelial cells, body muscle, hypodermis, and in the somatic cells of the gonad.	coding		IV
WBGene00007765	C27B7.9	C27B7.9		coding		IV
WBGene00007775	tag-324	C27C12.5		coding		X
WBGene00003663	nhr-73	C27C7.4	nhr-73 encodes a member of the superfamily of nuclear receptors, which is one of the most abundant class of transcriptional regulators; nuclear receptors have a well conserved DNA binding domain and a less conserved C-terminal ligand binding domain; expression studies using GFP fusions indicate that nhr-73 is expressed exclusively in lateral seam cells; expression of nhr-73 is seen in early embry…	coding		I
WBGene00007770	nhr-259	C27C7.8		coding		I
WBGene00001209	egl-45	C27D11.1	egl-45 encodes a homolog of eukaryotic translation initiation factor 3, subunit 10, that affects development of the HSNs that affect egg laying.	coding		III
WBGene00044389	C27D6.12	C27D6.12		coding		II
WBGene00016162	C27D6.4	C27D6.4		coding		II
WBGene00007779	C27D8.3	C27D8.3	The C27D8.3 gene encodes a protein that may be involved in apoptosis.	coding		IV
WBGene00007780	C27D8.4	C27D8.4		coding	CEOP4626	IV
WBGene00016165	C27F2.1	C27F2.1		coding		III
WBGene00016170	C27F2.8	C27F2.8		coding		III
WBGene00043156	C27F2.9	C27F2.9		coding	CEOP3248	III
WBGene00007782	C27H2.2	C27H2.2		coding		IV
WBGene00003966	pdl-1	C27H5.1	pdl-1 encodes the C. elegans ortholog of the mammalian cGMP phosphodiesterase delta subunit (PDE6D); genetic analyses indicate that pdl-1 plays a role in regulating gustatory plasticity.	coding		II
WBGene00016172	C27H5.2	C27H5.2		coding		II
WBGene00016173	fust-1	C27H5.3		coding		II
WBGene00001129	dyf-13	C27H5.7	dyf-13 encodes a ciliary protein, belonging to a conserved but unfamiliar protein family, that is required for cilial function and formation, undergoes IFT, and might represent a core component of the OSM-3 kinesin IFT pathway; dyf-13 is expressed in AWB neurons; dyf-13 mutations affect morphology of the amphid and phasmid neurons, chemotaxis, dauer formation, growth, male mating, and hermaphrodi…	coding		II
WBGene00006777	unc-41	C27H6.1	unc-41 encodes an ortholog of Drosophila STONED A (STNA) required for normal locomotion; a beta-strand in the mu-adaptin-like domain of UNC-41 binds the C2A domain of SNT-1, and this binding is required for SNT-1 endocytosis, punctate localization of UNC-41 in neurons, and transgenic rescue of unc-41(e268) animals; UNC-41 is also required for normal secretion of EGL-17 from P6.p cells, and for em…	coding		V
WBGene00007784	ruvb-1	C27H6.2	ruvb-1 encodes a AAA+ ATPase orthologous to the RUVBL1 family of ATPases; ruvb-1 functions as a component of the TOR signaling pathway that promotes localization of the box C/D snoRNP complex to nucleoli, thus enabling robust protein synthesis; ruvb-1 mutations strongly suppress pha-4 mutations, suggesting that pha-4 and the CeTOR pathway antagonize one another to regulate larval development and …	coding		V
WBGene00007786	rmd-2	C27H6.4		coding		V
WBGene00007787	C27H6.8	C27H6.8		coding	CEOP5240	V
WBGene00077500	C27H6.9	C27H6.9		coding	CEOP5571	V
WBGene00007791	C28A5.6	C28A5.6		coding		III
WBGene00016177	C28C12.1	C28C12.1		coding		IV
WBGene00016182	C28C12.12	C28C12.12		coding	CEOP4292	IV
WBGene00001956	hlh-12	C28C12.8		coding		IV
WBGene00003690	nhr-100	C28D4.1	nhr-100 encodes a member of the superfamily of nuclear receptors, which is one of the most abundant class of transcriptional regulators; nuclear receptors have a well conserved DNA binding domain and a less conserved C-terminal ligand binding domain.	coding	CEOP4336	IV
WBGene00007796	C28D4.10	C28D4.10		coding		IV
WBGene00003728	nhr-138	C28D4.9		coding	CEOP4336	IV
WBGene00016201	C28H8.11	C28H8.11		coding		III
WBGene00001018	dnc-2	C28H8.12	dnc-2 encodes a member of the dynamitin family that affects spindle alignment in polarized cells in early embryos, nuclear movement, spindle morphology, chromosome segregation, and pronuclear migration.	coding		III
WBGene00016193	C28H8.2	C28H8.2		coding		III
WBGene00016194	C28H8.3	C28H8.3		coding	CEOP3350	III
WBGene00016200	C28H8.9	C28H8.9		coding		III
WBGene00007800	C29A12.6	C29A12.6		coding		V
WBGene00000665	col-90	C29E4.1		coding		III
WBGene00045246	C29E4.15	C29E4.15		coding		III
WBGene00004303	ran-2	C29E4.3	ran-2 encodes the C. elegans RanGAP (GTPase activating protein) homolog, conserved amongst yeast, Drosophila (segregation distorter), Xenopus, and humans; by homology, RAN-2 is predicted to function as a key regulator of the Ran GTP/GDP cycle by stimulating the otherwise weak Ran GTPase activity; in C. elegans, RAN-2 activity is essential during early embryogenesis for comigration of centrosomes …	coding	CEOP3465	III
WBGene00016203	tag-250	C29E4.5		coding	CEOP3464	III
WBGene00016204	gsto-1	C29E4.7	gsto-1 encodes an experimentally verified thiol oxidoreductase and dehydroascorbate reductase, required for normal stress resistance; formally, GSTO-1 is an omega-class glutathione transferase (GST; EC 2.5.1.18), but it has little activity in vitro on classic GST substrates; GSTO-1 is expressed in postembryonic intestine; gsto-1(RNAi) induces hypersensitivity to heat-, arsenite-, juglone-, paraqu…	coding		III
WBGene00002879	let-754	C29E4.8	let-754 was identified in screens for ethyl methane sulfonate-induced lethal mutations on chromosome III; the let-754 mutation results in mid larval lethality; the molecular identity of let-754 is not yet known.	coding		III
WBGene00002827	let-653	C29E6.1	let-653 encodes a mucin-like protein similar to the highly glycosylated mucins secreted by the apical surface of epithelia and believed to provide a protective barrier to exposed cellular surfaces; LET-653 is required for viability, locomotion, and for maintaining the tubular epithelial structure of the excretory cell canals.	coding		IV
WBGene00003633	nhr-43	C29E6.5	nhr-43 is predicted to encode a nuclear hormone receptor (NHR); the primary sequence of nhr-43 reveals that it has a leucine instead of a methionine that is conserved within the NHR superfamily at the carboxyl boundary of the DNA-binding domain.	coding		IV
WBGene00000699	col-125	C29F4.1		coding		IV
WBGene00007812	C29F7.3	C29F7.3		coding		X
WBGene00004680	rars-2	C29H12.1		coding	CEOP2236	II
WBGene00004342	rfs-1	C30A5.2	rfs-1 encodes a RAD51-like protein, orthologous to mammalian RAD-51C, that is related to bacterial recA, a multifunctional enzyme involved in DNA repair, homologous recombination, and induction of the SOS response; RFS-1 has no obvious function in mass RNAi assays; however, RFS-1 can interact with RAD-51, a C. elegans RAD51 homolog involved in meiosis and DNA repair, suggesting that RFS-1 may als…	coding	CEOP3488	III
WBGene00016243	tag-319	C30B5.1		coding		II
WBGene00016248	C30B5.7	C30B5.7		coding		II
WBGene00016249	C30C11.1	C30C11.1		coding	CEOP3528	III
WBGene00016251	C30E1.2	C30E1.2		coding		X
WBGene00016258	vha-16	C30F8.2	vha-16 encodes an an ortholog of subunit d of the membrane-bound (V0) domain of vacuolar proton-translocating ATPase (V-ATPase); VHA-16 is predicted to mechanically anchor the V-ATPase cytosolic rotor (stalk) to the membrane, while also providing a hub for the V-ATPase transmembrane rotor; vha-16 is expressed in diverse tissues (e.g., excretory cell, pharynx, intestine, hypodermis, and neurons).	coding		I
WBGene00016275	C30G12.3	C30G12.3		coding		II
WBGene00016277	C30G12.6	C30G12.6		coding	CEOP2292	II
WBGene00016272	C30G4.7	C30G4.7		coding		X
WBGene00007826	C30H6.9	C30H6.9		coding		IV
WBGene00016278	C30H7.2	C30H7.2		coding	CEOP1248	I
WBGene00007836	C31C9.2	C31C9.2	C31C9.2 is orthologous to the human gene PHOSPHOGLYCERATE DEHYDROGENASE (PHGDH; OMIM:606879), which when mutated leads to phosphoglycerate dehydrogenase deficiency.	coding		II
WBGene00007838	fbxa-168	C31C9.4	This gene encodes a protein containing an F-box, a motif predicted to mediate protein-protein interactions either with homologs of yeast Skp-1p or with other proteins; this gene's encoded protein also contains an FTH/DUF38 motif, which may also mediate protein-protein interaction.	coding		II
WBGene00007841	C31C9.7	C31C9.7		coding		II
WBGene00007848	C31E10.7	C31E10.7	C31E10.7 is orthologous to the human gene UNKNOWN (PROTEIN FOR MGC:10230) (CYB5; OMIM:250790), which when mutated leads to disease.	coding		X
WBGene00016286	C31H1.1	C31H1.1		coding		IV
WBGene00016287	C31H1.2	C31H1.2		coding		IV
WBGene00001070	dpy-8	C31H2.2	dpy-8 encodes a collagen with a nematode-specific N-terminal domain that is required for normal body morphology and (perhaps) for a normal embryonic cell division rate; dpy-8 interacts genetically with emb-5 and glp-1.	coding		X
WBGene00007856	C31H5.5	C31H5.5		coding	CEOP1524	I
WBGene00004765	sel-8	C32A3.1	sel-8 encodes a nuclear protein required for GLP-1 and LIN-12 signalling, that is analogous to (and may be homologous to) Drosophila MASTERMIND and its mammalian orthologs; SEL-8 (also known as LAG-3) forms a ternary complex with LAG-1/Su(H) and the intracellular domain of either GLP-1 or LIN-12; like MAM, SEL-8 is glutamine- and proline-rich; SEL-8 contains a novel motif shared with W09C5.1 and …	coding	CEOP3862	III
WBGene00016310	C32D5.1	C32D5.1		coding		II
WBGene00016317	C32D5.10	C32D5.10		coding	CEOP2240	II
WBGene00016318	C32D5.11	C32D5.11		coding	CEOP2240	II
WBGene00044755	C32D5.14	C32D5.14		coding		II
WBGene00004860	sma-6	C32D5.2	sma-6 encodes a serine/threonine protein kinase that is orthologous to type I TGF-beta receptors; sma-6 activity is required for regulating body length and for proper development of the male tail; sma-6 expression first begins at the 1.5-fold stage of embryogenesis and continues through adulthood; sma-6 is expressed in dorsal and ventral hypodermis, pharyngeal muscle, and the intestine; expressio…	coding		II
WBGene00016313	set-4	C32D5.5	set-4 encodes a putative histone H4 lysine-20 methyltransferase; SET-4 is orthologous to Drosophila SUV4-20, and to human SUV420H1 (OMIM:610881) and SUV420H2; set-4(RNAi) animals exhibit an extended adult fertile worm lifespan.	coding		II
WBGene00016328	pde-5	C32E12.2		coding		I
WBGene00006751	unc-11	C32E8.10	unc-11 encodes multiple isoforms of a clathrin-adaptor protein AP180 (OMIM:603025) that functions in clathrin-mediated endocytosis; UNC-11 is essential for embryogenesis, locomotion, and pharyngeal pumping, and regulates neurotransmitter release by controlling vesicle trafficking and fusion; UNC-11 is also required for localization of SNB-1/synaptobrevin to synaptic vesicles, thus acting as a sor…	coding	CEOP1112	I
WBGene00016326	C32E8.11	C32E8.11		coding		I
WBGene00004425	rpl-13	C32E8.2	rpl-13 encodes a large ribosomal subunit L13 protein.	coding	CEOP1782	I
WBGene00016321	C32E8.3	C32E8.3		coding	CEOP1782	I
WBGene00016325	C32E8.9	C32E8.9		coding	CEOP1112	I
WBGene00016331	obr-4	C32F10.1		coding		I
WBGene00003020	lin-35	C32F10.2	lin-35 encodes the C. elegans retinoblastoma protein (Rb) ortholog; lin-35 was first identified in screens for synthetic multivulva (synMuv) genes and as a class B synMuv gene, functions redundantly with class A genes to antagonize Ras signaling and negatively regulate vulval development; in addition, loss of lin-35 activity results in enhanced RNA interference; lin-35 activity is also required r…	coding		I
WBGene00001973	hmg-3	C32F10.5		coding		I
WBGene00003601	nhr-2	C32F10.6	nhr-2 encodes a member of the nuclear hormone receptor family that is required for embryonic viability and morphogenesis; expressed during embryogenesis.	coding		I
WBGene00016333	C32F10.8	C32F10.8		coding		I
WBGene00007877	C33A11.1	C33A11.1		coding		X
WBGene00007878	C33A11.2	C33A11.2		coding		X
WBGene00006462	tag-97	C33A11.4		coding		X
WBGene00007882	C33A12.3	C33A12.3		coding		IV
WBGene00007883	C33A12.4	C33A12.4		coding		IV
WBGene00006444	shn-1	C33B4.3		coding		II
WBGene00007892	C33B4.4	C33B4.4		coding		II
WBGene00007893	C33B4.5	C33B4.5		coding		II
WBGene00007894	C33D3.3	C33D3.3		coding		X
WBGene00007898	C33D9.3	C33D9.3		coding		IV
WBGene00005698	sru-35	C33D9.4		coding		IV
WBGene00050941	C33F10.14	C33F10.14		coding	CEOP2136	II
WBGene00007903	lgc-21	C33G3.3		coding		X
WBGene00003632	nhr-42	C33G8.6		coding		V
WBGene00044326	tag-322	C33H5.10		coding	CEOP4252	IV
WBGene00016378	imp-3	C33H5.11		coding	CEOP4252	IV
WBGene00004703	rsp-6	C33H5.12	rsp-6 encodes an RNA binding protein that is the C. elegans ortholog of the SFRS3/SRp20 pre-mRNA splicing factors; although loss of rsp-6 activity alone results in no obvious abnormalities, RNAi experiments targeting multiple RSP proteins indicate that, in combination with other RSP proteins, RSP-6 plays a role in embryonic and larval development, germline sex determination (sperm-oocyte switch),…	coding	CEOP4252	IV
WBGene00016379	C33H5.13	C33H5.13		coding		IV
WBGene00016382	C33H5.16	C33H5.16		coding		IV
WBGene00016383	C33H5.17	C33H5.17		coding	CEOP4260	IV
WBGene00044325	tag-321	C33H5.19		coding	CEOP4252	IV
WBGene00016373	swd-2.1	C33H5.6		coding	CEOP4248	IV
WBGene00016375	C33H5.8	C33H5.8		coding	CEOP4252	IV
WBGene00016376	sec-10	C33H5.9		coding	CEOP4252	IV
WBGene00016396	C34B2.11	C34B2.11		coding		I
WBGene00016392	sdha-2	C34B2.7		coding	CEOP1636	I
WBGene00007907	C34B4.2	C34B4.2		coding		V
WBGene00007909	C34B4.4	C34B4.4		coding		V
WBGene00007921	C34C12.2	C34C12.2		coding		III
WBGene00007923	C34C12.4	C34C12.4		coding		III
WBGene00007926	C34C12.7	C34C12.7		coding		III
WBGene00007927	C34C12.8	C34C12.8		coding	CEOP3120	III
WBGene00007928	C34C12.9	C34C12.9		coding		III
WBGene00007917	C34C6.4	C34C6.4		coding	CEOP2384	II
WBGene00007919	C34C6.7	C34C6.7		coding		II
WBGene00007931	C34D1.4	C34D1.4		coding		V
WBGene00007932	zip-5	C34D1.5	zip-5 encodes a bZip transcription factor; a zip-5::gfp promoter reporter gene fusion is expressed primarily in the nervous system, with mid- and late-stage embryos showing strong expression in head neurons, while larvae show expression in the ventral nerve cord and head and tail neurons; adults also show GFP expression in head muscles and intermittently in the intestine.	coding		V
WBGene00016406	C34D10.1	C34D10.1		coding		X
WBGene00016407	C34D10.2	C34D10.2		coding		X
WBGene00016397	C34D4.1	C34D4.1		coding		IV
WBGene00016403	grsp-3	C34D4.11		coding		IV
WBGene00016404	C34D4.13	C34D4.13		coding	CEOP4212	IV
WBGene00016405	hecd-1	C34D4.14		coding	CEOP4212	IV
WBGene00000687	col-113	C34D4.15		coding		IV
WBGene00001662	gop-3	C34E10.1	gop-3 encodes an ortholog of the mammalian CGI-51 (comparative gene identification-51) proteins that display a high degree of similarity to the Haemophilus influenza D15 protective surface antigen; loss of gop-3 activity via large-scale RNAi screens indicates that GOP-3 is required for embryonic and larval development, as well as for normal postembryonic growth rates.	coding	CEOP3272	III
WBGene00016411	C34E10.10	C34E10.10		coding		III
WBGene00016412	C34E10.11	C34E10.11		coding	CEOP3268	III
WBGene00001661	gop-2	C34E10.2	gop-2 encodes a member of the conserved hypothetical ATP binding protein family that affects embryonic viability, growth, and fertility.	coding	CEOP3272	III
WBGene00006946	wars-2	C34E10.4	wrs-2 encodes a tryptophanyl (W) tRNA synthetase predicted to be mitochondrial.	coding	CEOP3268	III
WBGene00016408	prmt-5	C34E10.5		coding	CEOP3268	III
WBGene00004108	pqn-18	C34E7.1	The protein product of this gene is predicted to contain a glutamine/asparagine (Q/N)-rich ('prion') domain, by the algorithm of Michelitsch and Weissman (as of the WS77 release of WormBase, i.e., in wormpep77).	coding		X
WBGene00007933	C34E7.3	C34E7.3		coding		X
WBGene00016415	C34F11.3	C34F11.3		coding		II
WBGene00016417	C34F11.8	C34F11.8		coding		II
WBGene00007944	C34F6.10	C34F6.10		coding		X
WBGene00007943	C34F6.9	C34F6.9		coding		X
WBGene00016418	C34G6.1	C34G6.1		coding		I
WBGene00016421	C34G6.5	C34G6.5		coding		I
WBGene00004109	stam-1	C34G6.7	pqn-19 encodes, by alternative splicing, two isoforms of a putative Janus kinase substrate ('signal-transducing adaptor molecule') that is required for maintaining meiotic arrest and for acetylcholine neurotransmission; PQN-19 is located in puncta of the DA motor neurons; PQN-19 is required in the germline for arrested oocytes to continue responding to an inhibitory signal from somatic gonadal sh…	coding		I
WBGene00016427	C34H4.5	C34H4.5		coding		IV
WBGene00016428	C35A11.1	C35A11.1		coding		V
WBGene00016429	C35A11.2	C35A11.2		coding		V
WBGene00016431	C35A11.4	C35A11.4		coding		V
WBGene00007947	C35A5.3	C35A5.3		coding		V
WBGene00007952	C35A5.8	C35A5.8		coding		V
WBGene00006701	ubc-1	C35B1.1	ubc-1 encodes an E2 ubiquitin-conjugating enzyme that contains a novel 40 amino acid C-terminal tail, and is homologous to Saccharomyces cerevisiae RAD6/UBC2 which is involved in DNA repair; although loss of UBC-1 activity via RNA-mediated interference (RNAi) does not result in any abnormalities, UBC-1 is able to complement the DNA repair defects of a Saccharomyces cerevisiae rad6 null mutant, su…	coding	CEOP4112	IV
WBGene00016432	C35B1.2	C35B1.2		coding	CEOP4112	IV
WBGene00016433	C35B1.3	C35B1.3		coding		IV
WBGene00016435	C35B1.5	C35B1.5		coding		IV
WBGene00016436	C35B1.7	C35B1.7		coding		IV
WBGene00000748	col-175	C35B8.1		coding		X
WBGene00044121	C35C5.11	C35C5.11		coding		X
WBGene00002975	lev-8	C35C5.5	lev-8 encodes a novel nicotinic acetylcholine receptor (nAChR) alpha subunit that is a member of the ACR-8 group of nAChR subunits; LEV-8 activity is required for normal rates of pharyngeal pumping and for fully wild-type responses (increased egg laying and body wall muscle contraction) to the nAChR agonist and antihelmintic levamisole; expression of a LEV-8::GFP reporter construct begins at the …	coding		X
WBGene00016439	C35D10.1	C35D10.1		coding	CEOP3228	III
WBGene00016447	msd-4	C35D10.11		coding		III
WBGene00016450	clec-5	C35D10.14		coding		III
WBGene00016443	C35D10.6	C35D10.6		coding	CEOP3224	III
WBGene00016444	C35D10.7	C35D10.7		coding	CEOP3224	III
WBGene00016445	C35D10.8	C35D10.8		coding	CEOP3224	III
WBGene00016455	C35E7.3	C35E7.3		coding		I
WBGene00016461	C35E7.9	C35E7.9		coding	CEOP1648	I
WBGene00007967	cyp-25A4	C36A4.6		coding	CEOP3863	III
WBGene00003925	pas-4	C36B1.4	pas-4 encodes a proteasome alpha-type seven subunit of the core 20S proteasome subcomplex; loss of pas-4 activity via RNAi results in a wide variety of defects including embryonic and larval lethality, sterility, abnormal locomotion, slow growth, and abnormal transgene expression and subcellular localization; loss of pas-4 activity also results in activation of SKN-1, a transcription factor requi…	coding		I
WBGene00007973	C36B1.6	C36B1.6		coding		I
WBGene00007975	gls-1	C36B1.8		coding	CEOP1982	I
WBGene00007976	C36B1.9	C36B1.9		coding		I
WBGene00016468	C36B7.5	C36B7.5		coding		X
WBGene00003369	mlc-1	C36E6.3	mlc-1 encodes a muscle regulatory myosin light chain that is nearly identical to MLC-2 and functions redundantly with MLC-2 in the body-wall and in pharyngeal muscle to affect L1 larval viability, elongation, and pharyngeal and body-wall muscle development, and also affects locomotion and growth; expressed in the body-wall muscles, pharyngeal muscles, and vulval muscles.	coding		X
WBGene00044683	C36E6.8	C36E6.8		coding		X
WBGene00006537	tbb-2	C36E8.5	tbb-2 encodes a homolog of mammalian beta-tubulin (TUBB) that is expressed at high levels in the germline; TBB-2 is redundant for embryonic viability, due to its paralog TBB-1; however, unlike its paralog TBB-1 it is preferred for normal microtubule severing by the katanin complex MEI-1/MEI-2; TBB-2 is required together with TBB-1, TBA-1, and tba-2 to make spindle structures in embryos and TBB-2 …	coding		III
WBGene00001452	flp-9	C36H8.3	flp-9 encodes a predicted FMRFamide-like peptide neurotransmitter that inhibits action potentials in the pharyngeal muscle when applied to the pharynx of dissected worms and inhibits movement when injected into A. suum; expressed at highest levels prior to adulthood.	coding		IV
WBGene00004110	pqn-20	C37A2.2	The protein product of this gene is predicted to contain a glutamine/asparagine (Q/N)-rich ('prion') domain, by the algorithm of Michelitsch and Weissman (as of the WS77 release of WormBase, i.e., in wormpep77).	coding		I
WBGene00000871	cye-1	C37A2.4	cye-1 encodes a homolog of the G1 cell cycle regulator cyclin E; CYE-1 is required for progression through the G1 phase of the cell cycle and for endoreduplication in intestinal cells, and is required maternally both for embryonic development and for the proper execution of several post-embryonic lineages (e.g. vulval development); CYE-1 is provided maternally and expressed ubiquitously in nuclei…	coding		I
WBGene00004111	pqn-21	C37A2.5	The protein product of this gene is predicted to contain a glutamine/asparagine (Q/N)-rich ('prion') domain, by the algorithm of Michelitsch and Weissman (as of the WS77 release of WormBase, i.e., in wormpep77).	coding		I
WBGene00016492	C37A2.6	C37A2.6		coding	CEOP1352	I
WBGene00016493	C37A2.7	C37A2.7		coding	CEOP1352	I
WBGene00016494	C37A2.8	C37A2.8		coding		I
WBGene00016495	C37C3.1	C37C3.1		coding	CEOP5168	V
WBGene00001697	grd-8	C37C3.4	grd-8 encodes a hedgehog-like protein, with an N-terminal signal sequence, a central low-complexity proline-rich domain, and a C-terminal Ground domain; GRD-8 is expressed in larval intestine and neurons; the grd-8 gene is directly bound by DAF-12 and requires DAF-12 for full transcription; GRD-8's Ground domain is predicted to form a cysteine-crosslinked protein involved in intercellular signall…	coding		V
WBGene00016501	C37C3.9	C37C3.9		coding		V
WBGene00007995	C37E2.3	C37E2.3		coding		X
WBGene00045308	C37H5.14	C37H5.14		coding		V
WBGene00016506	C37H5.2	C37H5.2		coding		V
WBGene00016509	C37H5.6	C37H5.6		coding	CEOP5064	V
WBGene00006576	tkr-1	C38C10.1	tkr-1 encodes a G protein-coupled receptor that is the C. elegans tachykinin-like neuropeptide receptor homolog; by homology, TKR-1 is predicted to function in modulation of excitatory neurotransmission; as loss of tkr-1 activity via RNAi results in moderate reduction of fat content, TKR-1 may play a specific role in regulating lipid metabolism; a tkr-1 reporter gene fusion is reportedly expresse…	coding		III
WBGene00008000	C38C10.2	C38C10.2	C38C10.2 is orthologous to the human gene SOLUTE CARRIER FAMILY 17 (ANION/SUGAR TRANSPORTER), MEMBER 5 (SLC17A5; OMIM:604322), which when mutated leads to disease.	coding	CEOP3576	III
WBGene00016513	C38C3.4	C38C3.4		coding		V
WBGene00006794	unc-60	C38C3.5	unc-60 encodes orthologs of actin depolymerizing factor/cofilin, actin-binding proteins that regulate actin filament dynamics; one UNC-60 isoform, UNC-60A, primarily binds G-actin, depolymerizes actin filaments, and inhibits actin polymerization; UNC-60A is essential during early embryonic development for polar body extrusion, cytokinesis, and embryonic patterning; UNC-60B, which does not inhibit…	coding		V
WBGene00000225	atgp-2	C38C6.2	atgp-2 encodes an amino acid transporter glycoprotein subunit; when co-expressed in Xenopus oocytes with either the AAT-1 or AAT-3 catalytic subunit, ATGP-2 facilitates amino acid uptake and exchange, showing a relatively high affinity for small and some large neutral amino acids; when co-expressed with AAT-9, ATGP-2 is able to enhance the activity of this catalytic subunit; ATGP-2 can covalently…	coding		II
WBGene00007997	sre-13	C38C6.4		coding		II
WBGene00007998	C38C6.5	C38C6.5		coding		II
WBGene00007999	tag-297	C38C6.6		coding		II
WBGene00008006	tag-325	C38D4.5		coding	CEOP3220	III
WBGene00008019	C38H2.2	C38H2.2	C38H2.2 encodes a core 1 UDP-Gal:GalNAcalpha1-Ser/Thr beta1,3-galactosyltransferase (core 1 beta3-Gal-T or T-synthase, EC2.4.1.122); C38H2.2 protein is predicted to be primarily extracellular, with an N-terminal transmembrane domain; C38H2.2 shares 6 conserved cysteine residues with all known T-synthases, and is ubiquitously expressed; enzymatically active C38H2.2 can be generated from insect but…	coding		III
WBGene00008020	C38H2.3	C38H2.3		coding		III
WBGene00008033	C39E9.10	C39E9.10		coding		IV
WBGene00004339	rfc-3	C39E9.13		coding	CEOP4528	IV
WBGene00000706	col-132	C39E9.9		coding		IV
WBGene00004266	rab-1	C39F7.4	rab-1 encodes an ortholog of the small Ras-like GTPase Rab1; by homology, RAB-1 is predicted to play a role in intracellular vesicle trafficking, and consistent with this broad role, large-scale RNAi screens indicate that rab-1 activity is required for fertility, movement, and survival; in yeast two-hybrid assays, RAB-1 interacts with TIR-1, a C. elegans SARM ortholog that is required for innate …	coding		V
WBGene00016542	C39H7.4	C39H7.4		coding		IV
WBGene00008041	C40H1.6	C40H1.6		coding		III
WBGene00016559	C41A3.2	C41A3.2		coding	CEOPX064	X
WBGene00005150	sre-2	C41C4.2		coding		II
WBGene00006739	ulp-4	C41C4.6		coding		II
WBGene00008053	cdc-48.2	C41C4.8		coding		II
WBGene00016562	C41D11.3	C41D11.3		coding		I
WBGene00000787	cps-6	C41D11.8	cps-6 encodes an ortholog of human mitochondrial endonuclease G (EndoG) that promotes apoptosis, and is required to degrade nicked (TUNEL-positive) DNA in apoptotic cells; transgenic CPS-6 is localized to mitochondria, but transgenic CPS-6 lacking a mitochondrial localization sequence is found in nuclei, and nuclei may be the in vivo target of CPS-6 after its activation by CED-3; CPS-6 has magnes…	coding	CEOP1180	I
WBGene00016568	C41G11.1	C41G11.1		coding		X
WBGene00004887	smn-1	C41G7.1	smn-1 encodes a homolog of human SMN, which when mutated leads to spinal muscular atrophy (OMIM:253300).	coding		I
WBGene00077771	C41G7.9	C41G7.9		coding	CEOP1985	I
WBGene00016574	C41H7.4	C41H7.4		coding	CEOP2080	II
WBGene00016575	C41H7.5	C41H7.5		coding	CEOP2080	II
WBGene00016576	C41H7.6	C41H7.6		coding	CEOP2080	II
WBGene00016590	C42C1.12	C42C1.12		coding		IV
WBGene00016581	C42C1.3	C42C1.3		coding		IV
WBGene00016582	C42C1.4	C42C1.4		coding	CEOP4612	IV
WBGene00016583	tag-335	C42C1.5		coding	CEOP4612	IV
WBGene00016594	C42D4.1	C42D4.1		coding		IV
WBGene00006862	pnk-4	C42D8.3		coding		X
WBGene00000039	acn-1	C42D8.5	acn-1 encodes an ACE-like protein required for larval development and adult morphogenesis, and probably for cell fusion in larval seam cells; ACN-1 lacks not only the HExxH consensus metallopeptidase motif, but also other active site residues found in the sequence HEAI/VxD of mammalian and insect ACEs; acn-1 is expressed in hypodermal cells, vulval precursor cells, and ray papillae in the male ta…	coding		X
WBGene00000149	apl-1	C42D8.8	apl-1 encodes two almost identical isoforms orthologous to human APP (OMIM:104760, mutated in familial Alzheimer disease or cerebroarterial amyloidosis), APLP1 (OMIM:104775), and APLP2 (OMIM:104776); although native APL-1 is predicted to be membrane-bound until proteolytically cleaved, neuronal expression of a partial N-terminal extracellular region of APL-1 alone, containing either the E1 or the…	coding		X
WBGene00016608	cogc-5	C43E11.11	cogc-5 encodes an ortholog of mammalian COG-5, a subunit of lobe B of the conserved oligomeric Golgi complex (COGC); COGC-5 is also orthologous to Drosophila FOUR WAY STOP (required for fly spermatogenesis); COGC-5 is weakly required for normal gonadal distal tip cell migration, a process that also requires seven other orthologs of COGC subunits; like other lobe B subunits in both C. elegans and …	coding	CEOP1164	I
WBGene00016609	C43E11.12	C43E11.12		coding	CEOP1164	I
WBGene00016602	mus-81	C43E11.2		coding	CEOP1168	I
WBGene00016603	met-1	C43E11.3	met-1 encodes a histone methyltransferase whose SET domain is similar to that of Saccharomyces cerevisiae Set2p; loss of met-1 activity in the background of a mutant class A synMuv gene, such as lin-15A, results in a multivulval phenotype, indicating that met-1 acts to negatively regulate vulval cell fate specification; as met-1 is required for normal levels of histone H3K36 and H3K9 trimethylati…	coding	CEOP1168	I
WBGene00003584	ndx-7	C43E11.7	ndx-7 encodes a NUDIX hydrolase; by sequence comparison, NDX-7 is predicted to function as a pyrophosphatase, and is most closely related to the mouse RP2 protein that has unknown substrate specificity but is regulated transcriptionally by the presence of androgens; in C. elegans, loss of ndx-7 activity via RNA-mediated interference (RNAi) does not result in any obvious abnormalities, consistent …	coding	CEOP1160	I
WBGene00016607	C43E11.9	C43E11.9		coding	CEOP1172	I
WBGene00016610	paqr-1	C43G2.1		coding		IV
WBGene00016613	C43G2.4	C43G2.4		coding		IV
WBGene00006621	try-3	C43G2.5		coding		IV
WBGene00016621	C43H8.1	C43H8.1		coding	CEOP1628	I
WBGene00003893	ost-1	C44B12.2	ost-1 encodes the C. elegans ortholog of the conserved basement membrane glycoprotein component osteonectin/SPARC/BM-40; loss of ost-1 function via RNAi indicates that ost-1 activity is required for embryonic and larval development, as well as for normal gut development, body size, and fecundity; an OST-1::GFP reporter fusion protein localizes to the basement membranes along body wall and sex mus…	coding		IV
WBGene00005905	srx-14	C44B12.8		coding		IV
WBGene00016623	C44B7.1	C44B7.1		coding	CEOP2264	II
WBGene00016630	C44B7.10	C44B7.10		coding	CEOP2730	II
WBGene00004058	pmp-1	C44B7.8	pmp-1 encodes an ATP-binding cassette (ABC) transporter most closely related to the peroxisomal membrane proteins; pmp-1 activity is required for efficient RNA interference (RNAi) of a germline-expressed target, pop-1.	coding		II
WBGene00016641	C44C1.1	C44C1.1		coding		X
WBGene00016642	C44C1.2	C44C1.2		coding	CEOPX012	X
WBGene00016645	C44C1.6	C44C1.6		coding		X
WBGene00016649	fbxc-1	C44C8.4	This gene encodes a protein containing an F-box, a motif predicted to mediate protein-protein interactions either with homologs of yeast Skp-1p or with other proteins.	coding		IV
WBGene00045298	fbxc-12	C44C8.7		coding		IV
WBGene00016655	acbp-1	C44E4.6	acbp-1 encodes an Acyl-CoA-binding protein; loss of acbp-1 activity via RNAi results in reduced fat content indicating that ACBP-1 plays a role in lipid metabolism.	coding	CEOP1196	I
WBGene00000070	acy-3	C44F1.5	acy-3 encodes a predicted member of the adenylyl cyclase family with highest similarity to human adenylate cyclase type 5; expressed in the support cells of ciliated neurons, in the head and tail ganglia, in two pairs of neurons in the retrovesicular ganglia, and in the spermatheca.	coding		III
WBGene00006370	sym-5	C44H4.2	sym-5 encodes a predicted transmembrane protein that contains 13 contiguous leucine-rich repeats (LRRs) and that is similar to SYM-1, a secreted protein involved in muscle attachment; sym-5 activity appears to be required for embryogenesis and functionally overlaps with that of sym-1 and mec-8 in affecting muscle attachment; in addition, loss of sym-5 activity via RNA-mediated interference (RNAi)…	coding		X
WBGene00006366	sym-1	C44H4.3	sym-1 encodes a protein containing 15 contiguous leucine-rich repeats (LRRs) that functionally overlaps with sym-5 and interacts with mec-8 with respect to embryonic viability and attachment of body muscle to the extracellular cuticle; expression begins at the time of embryonic elongation and SYM-1 is secreted from the apical hypodermal surface of the embryo; microarray analyses indicate that sym…	coding		X
WBGene00006443	pak-2	C45B11.1	pak-2 encodes, by alternative splicing, at least two isoforms of a putative p21-activated kinase, orthologous to Drosophila melanogaster MUSHROOM BODIES TINY; pak-2 is expressed in pharynx, the pharyngeal-intestinal valve, vulva, and spermatheca; pak-2(ok332), a probable null allele, has no obvious mutant phenotype in isolation and has no effect on the axonal guidance phenotype of max-2(cy2), but…	coding		V
WBGene00001602	gln-1	C45B2.5		coding		X
WBGene00004219	ptr-4	C45B2.7	ptr-4 encodes a nematode-specific member of the sterol sensing domain (SSD) proteins, distantly paralogous to Drosophila PATCHED (PTC) and human PTCH (OMIM:601309, mutated in basal cell nevus syndrome); PTR-4 is strongly required for normal molting from L4 to adult stages male tail development (a role conserved in C. briggsae); PTR-4 is also required for normal endocytosis of yolk by oocytes, adu…	coding		X
WBGene00016662	C45B2.8	C45B2.8		coding		X
WBGene00003654	nhr-64	C45E1.1	nhr-64 encodes a conserved nuclear receptor that is a member of the NR2 subfamily of nuclear receptors that contains Drosophila and human HNF4 (OMIM:600281, mutations in human HNF4A are associated with Type I MODY (maturity-onset diabetes of the young)); by homology, NHR-64 is predicted to function as a transcription factor that may activate or repress transcription in response to a hormonal sign…	coding		I
WBGene00016664	C45E5.1	C45E5.1		coding		IV
WBGene00003636	nhr-46	C45E5.6		coding		IV
WBGene00016671	C45G7.4	C45G7.4		coding		IV
WBGene00000402	cdh-10	C45G7.5	cdh-10 encodes a member of the cadherin superfamily.	coding		IV
WBGene00050919	C45G9.15	C45G9.15		coding		III
WBGene00016703	C46A5.8	C46A5.8		coding		IV
WBGene00006941	wnk-1	C46C2.1	wnk-1 is orthologous to the human gene PROTEIN KINASE, LYSINE-DEFICIENT 1 (PRKWNK1; OMIM:605232), which when mutated leads to pseudohypoaldosteronism type II.	coding		IV
WBGene00008114	C46C2.6	C46C2.6		coding		IV
WBGene00045078	C46C2.7	C46C2.7		coding		IV
WBGene00008117	gsr-1	C46F11.2	gsr-1 encodes a protein orthologous to human MITOCHONDRIAL GLUTATHIONE REDUCTASE (GSR; OMIM:138300); GSR deficiency has been associated with hemolytic anemia.	coding		III
WBGene00008118	C46F11.3	C46F11.3		coding		III
WBGene00008120	C46F11.5	C46F11.5		coding	CEOP3128	III
WBGene00008121	C46F11.6	C46F11.6		coding		III
WBGene00044571	C46F4.3	C46F4.3		coding		X
WBGene00016723	C46G7.3	C46G7.3		coding		IV
WBGene00044502	C46G7.5	C46G7.5		coding		IV
WBGene00016729	C46H11.3	C46H11.3		coding		I
WBGene00008130	fbxa-140	C47B2.1	This gene encodes a protein containing an F-box, a motif predicted to mediate protein-protein interactions either with homologs of yeast Skp-1p or with other proteins; this gene's encoded protein also contains an FTH/DUF38 motif, which may also mediate protein-protein interaction.	coding	CEOP1680	I
WBGene00008131	C47B2.2	C47B2.2	C47B2.2 encodes, by alternative splicing, two isoforms of a uracil phosphoribosyltransferase (UPRTase) homolog, orthologous to human UPRT (OMIM:300656) and budding yeast Fur1p; however, C47B2.2 lacks two normally conserved residues in its putative uracil-binding domain, and is thus predicted (like human UPRT) to lack UPRTase activity; C47B2.2's actual substrates are unknown.	coding	CEOP1680	I
WBGene00008132	gale-1	C47B2.6	gale-1 encodes a putative UDP-galactose-4-epimerase, orthologous to human GALE (OMIM:606953, mutated in galactose epimerase deficiency); GALE-1 is thought to interconvert UDP-N-acetylglucosamine and UDP-N-acetylgalactosamine at the end of the hexosamine pathway; gale-1 is expressed in neurons, intestine and the developing reproductive system, but has no observed function in mass RNAi assays.	coding	CEOP1786	I
WBGene00008133	selb-1	C47B2.7	C47B2.7 encodes an ortholog of the mammalian selenocysteine-specific elongation factor SelB (e.g., murine mSelB); mSelB binds GTP, recognizes the Sec-tRNA(Sec) in vitro and in vivo, and is required for efficient selenoprotein translation in vivo, but is unable to bind specifically the eukaryotic SECIS RNA hairpin (apparently requiring at least one other specialized protein).	coding	CEOP1786	I
WBGene00004196	prx-11	C47B2.8		coding	CEOP1988	I
WBGene00008136	C47D12.2	C47D12.2	C47D12.2 encodes an ortholog of human FLJ20071/FLJ90130 (dymeclin, OMIM:607461, mutated in Dyggve-Melchior-Clausen dysplasia and Smith-McCort dysplasia), which has no obvious function in mass RNAi assays	coding		II
WBGene00008137	sfxn-1.4	C47D12.3		coding		II
WBGene00002184	kel-1	C47D12.7	kel-1 encodes a BTB/POZ- and Kelch motif-containing protein orthologous to Drosophila Kelch, which is essential for actin organization in ovarian ring canals; in C. elegans, kel-1 is required for regulating feeding during larval development and more specifically, for pharyngeal isthmus peristalsis and efficient trapping of food in the pharynx; KEL-1 is first expressed at the 1.5-fold stage of emb…	coding	CEOP2572	II
WBGene00008140	C47D12.8	C47D12.8	xfp-1 encodes an ortholog of the DNA repair protein XPF/ERCC4, which when mutated in humans leads to Xeroderma Pigmentosum (Complementation group F; OMIM:133520); xpf-1 is a core NER (Nuclear Excision Repair) factor (other members being xpa-1, xpg-1, and ercc-1); NER factors remove UV-induced DNA damage and have been demonstrated to be required for both the global genome repair (GGR) and transcri…	coding	CEOP2572	II
WBGene00000391	cdd-1	C47D2.2	cdd-1 encodes a cytidine deaminase that contains a zinc-binding region; CDD-1 exhibits deoxycytidine deaminase activity when expressed in vitro, and is able to bind AU-rich RNA sequences in vitro; a cdd-1::lacZ reporter fusion is expressed at highest levels in early larvae and is seen predominantly in the intestine and pharynx.	coding		X
WBGene00008156	C47E12.13	C47E12.13		coding		IV
WBGene00008149	pyp-1	C47E12.4	pyp-1 encodes, by alternative splicing, three isoforms of an inorganic pyrophosphatase required for embryonic and larval viability, intestinal function, and distal tip cell migration; PYP-1 is catalytically active in vitro, and is expressed in neurons, intestine, and coelomocytes; PYP-1 is orthologous to Drosophila NURF-38, and to human PPA1 (OMIM:179030) and PPA2; by orthology with NURF-38, PYP-…	coding	CEOP4344	IV
WBGene00006699	uba-1	C47E12.5	uba-1 encodes the only known ubiquitin-activating enzyme in C. elegans and is orthologous to Saccharomyces cerevisiae UBA1 and human UBE1; UBA-1 is essential for embryogenesis and larval development and is required for proper formation of the male tail, sperm fertility, proper body size, meiotic progression in the embryo and germline development; by homology, UBA-1 is predicted to function in an …	coding	CEOP4344	IV
WBGene00008151	C47E12.7	C47E12.7		coding		IV
WBGene00044180	C47E8.11	C47E8.11		coding		V
WBGene00008144	C47E8.6	C47E8.6		coding		V
WBGene00008163	C47F8.7	C47F8.7		coding		I
WBGene00008164	C47G2.3	C47G2.3		coding	CEOP2694	II
WBGene00016739	C48A7.2	C48A7.2		coding		IV
WBGene00008176	C48B4.13	C48B4.13		coding		III
WBGene00000421	ced-7	C48B4.4	ced-7 encodes a predicted ATP-binding cassette (ABC) transporter that is a member of the ABCA subfamily of transport proteins; CED-7 activity is required in both dying and engulfing cells for engulfment of cell corpses during programmed cell death; specifically, CED-7 functions upstream of CED-10/Rac and together with CED-1 and CED-6 to mediate actin reorganization around the apoptotic cell corps…	coding		III
WBGene00016740	C48B6.2	C48B6.2		coding	CEOP1356	I
WBGene00016742	C48B6.4	C48B6.4		coding		I
WBGene00016744	bbs-9	C48B6.8		coding		I
WBGene00016748	C48C5.3	C48C5.3		coding		X
WBGene00016749	C48E7.1	C48E7.1		coding		I
WBGene00016750	C48E7.2	C48E7.2		coding	CEOP1316	I
WBGene00008200	C49C3.10	C49C3.10		coding		IV
WBGene00008204	C49C3.15	C49C3.15		coding		IV
WBGene00008196	C49C3.6	C49C3.6		coding	CEOP4604	IV
WBGene00008197	C49C3.7	C49C3.7		coding	CEOP4604	IV
WBGene00016767	C49C8.3	C49C8.3		coding	CEOP4616	IV
WBGene00008205	sams-1	C49F5.1	sams-1 encodes an S-adenosyl methionine synthetase; by homology, SAMS-1 is predicted to function as a methyl-group donor in many biochemical reactions; sams-1 expression levels are negatively regulated by dietary restriction (as seen in eat-2 mutant animals), suggesting that increased lifespan due to dietary restriction is due, in part, to reducing the activity of key metabolic enzymes; loss of s…	coding		X
WBGene00008206	set-6	C49F5.2	set-6 encodes a putative histone H3 lysine-9 methyltransferase; SET-6 has no non-nematode orthologs, but several paralogs (SET-13, SET-15, SET-19, SET-20, SET-21, and SET-32); neither set-6(tm1611) nor set-6(RNAi) have any obvious phenotypes.	coding		X
WBGene00008215	C49F8.3	C49F8.3		coding		X
WBGene00016784	C49G7.6	C49G7.6		coding		V
WBGene00008216	C49G9.1	C49G9.1		coding		I
WBGene00002080	xpo-3	C49H3.10	imb-6 encodes an importin-beta-like protein orthologous to vertebrate Exportin-t, a specific mediator of tRNA export from the nucleus; IMB-6 is predicted to function by binding tRNAs directly in the presence of the RAN-1 GTPase and facilitating their nucleocytoplasmic transport; in C. elegans, loss of imb-6 function via RNA-mediated interference (RNAi) does not result in any obvious abnormalities.	coding		IV
WBGene00004471	rps-2	C49H3.11	rps-2 encodes a small ribosomal subunit S2 protein.	coding		IV
WBGene00016790	C49H3.3	C49H3.3		coding		IV
WBGene00016791	C49H3.4	C49H3.4		coding	CEOP4264	IV
WBGene00016794	C49H3.9	C49H3.9		coding		IV
WBGene00008224	C50B8.1	C50B8.1		coding		V
WBGene00008225	C50B8.3	C50B8.3		coding		V
WBGene00016804	C50C3.12	C50C3.12		coding		III
WBGene00004187	prp-8	C50C3.6	prp-8 is orthologous to the human gene SIMILAR TO U5 SNRNP-SPECIFIC PROTEIN (220 KD), ORTHOLOG OF S.	coding		III
WBGene00016802	C50C3.7	C50C3.7		coding	CEOP3484	III
WBGene00044420	C50D2.10	C50D2.10		coding		II
WBGene00016808	C50D2.5	C50D2.5		coding		II
WBGene00016825	C50E10.1	C50E10.1		coding		II
WBGene00004945	sop-2	C50E10.4	sop-2 encodes a SAM domain-containing protein that is related to, but not orthologous with, Polycomb group proteins and ETS transcription factors; during development, SOP-2 activity is required for the proper integration of sexual, spatial, and temporal information during cell fate specification; specifically, SOP-2 is required for maintaining a restricted pattern of Hox gene expression, such as …	coding		II
WBGene00016839	C50F2.5	C50F2.5		coding		I
WBGene00016840	C50F2.7	C50F2.7		coding		I
WBGene00008237	C50F4.14	C50F4.14	The C50F4.14 gene encodes a putative GDP-fucose transporter orthologous to the human GDP-FUCOSE TRANSPORTER 1 gene (LAD II; OMIM:605881), which when mutated leads to congenital disorder of glycosylation, type IIc.	coding		V
WBGene00008238	C50F4.16	C50F4.16	The C50F4.16 gene encodes a NUDIX hydrolase.	coding	CEOP5232	V
WBGene00001911	his-37	C50F4.7	his-37 encodes an H4 histone.	coding		V
WBGene00008233	C50F4.8	C50F4.8		coding		V
WBGene00016847	C50F7.9	C50F7.9		coding		IV
WBGene00008252	C51E3.6	C51E3.6		coding		V
WBGene00001493	frm-7	C51F7.1		coding		V
WBGene00005202	srg-45	C51F7.2		coding		V
WBGene00000711	col-138	C52D10.13		coding		IV
WBGene00016888	C52E12.1	C52E12.1		coding		II
WBGene00006831	unc-104	C52E12.2	The unc-104 gene encodes a kinesin-like motor protein homologous to human axonal transporter of synaptic vesicles (ATSV, OMIM: 601255), and is required for anterograde axonal transport of synaptic vesicles as well as differentiation of pre- and postsynaptic domains at inhibitory neuromuscular junctions; UNC-104 is expressed solely in neurons.	coding		II
WBGene00005025	sqv-7	C52E12.3	The sqv-7 gene encodes a nucleotide-sugar transporter of the Golgi membrane, that is required for cytokinesis of one-cell embryos and for vulval morphogenesis; SQV-7 promotes glycosaminoglycan biosynthesis by translocating UDP-glucuronic acid, UDP-N-acetylgalactosamine, and UDP-galactose into the lumen of the Golgi apparatus; SQV-7 is biochemically active when transgenically expressed in yeast or…	coding	CEOP2276	II
WBGene00000781	cpr-1	C52E4.1	cpr-1 encodes a cysteine protease of the cathepsin B-like cysteine protease family; cpr-1 appears to be required for embryogenesis; cpr-1 is specifically expressed in the gut of all stages except the embryo and around developing embryos in the gonad; expression of cpr-1 is regulated by three promoter GATA motifs.	coding		V
WBGene00003235	mif-2	C52E4.2		coding	CEOP5308	V
WBGene00004917	snr-4	C52E4.3		coding	CEOP5308	V
WBGene00004501	rpt-1	C52E4.4	rpt-1 encodes a predicted ATPase subunit of the 19S regulatory complex of the proteasome that affects fertility and embryonic viability.	coding		V
WBGene00000876	cyl-1	C52E4.6		coding		V
WBGene00008261	C52G5.3	C52G5.3		coding		X
WBGene00016892	C53A3.2	C53A3.2		coding		V
WBGene00008263	C53A5.2	C53A5.2		coding	CEOP5424	V
WBGene00001834	hda-1	C53A5.3	The hda-1 gene encodes a histone deacetylase 1, similar to histone deacetylases RPD3 from yeast and fly; maternal and zygotic expression of hda-1 is required for embryonic viability, and zygotic expression of hda-1 is also required for gonadogenesis and vulval development.	coding		V
WBGene00008265	C53A5.5	C53A5.5		coding		V
WBGene00008275	C53B4.6	C53B4.6		coding	CEOP4320	IV
WBGene00008277	mltn-12	C53B4.8		coding		IV
WBGene00000210	asg-2	C53B7.4	asg-2 encodes a homolog of subunit G of the membrane-bound F0 proton channel portion of ATP synthase (mitochondrial respiratory chain [MRC] complex V); asg-2 activity is required for growth at a normally high rate and for normal osmoregulation; in addition, asg-2 activity is required for response to hermaphrodite contact, the first step in a series of stereotypical male mating behaviors; an ASG-2…	coding		X
WBGene00016901	C53C11.4	C53C11.4		coding		X
WBGene00008279	C53C7.3	C53C7.3		coding		X
WBGene00002077	imb-3	C53D5.6	imb-3 encodes an importin-beta-like protein orthologous to Drosophila, vertebrate, and yeast importin/karyopherin-beta3; IMB-3 is predicted to function as a nuclear transport factor that, with the RAN-1 GTPase, regulates nuclear import of ribosomal proteins; in C. elegans, IMB-3 is essential for embryogenesis and germline development, and may also be required for normal postembryonic growth rates.	coding		I
WBGene00008285	C53D6.8	C53D6.8		coding		IV
WBGene00016907	C53H9.2	C53H9.2	C53H9.2 encodes at least three protein isoforms orthologous to the GTP-binding proteins human GNL1 (HSR1; OMIM:143024) and murine MMR1, as well as LSG1 in S. cerevisiae and many other eukaryotic and bacterial proteins; one alternative transcription unit of the C53H9.2 locus, C53H9.2a, has a natural nonsense transcript that is up-regulated in vivo by smg[-] mutations, indicating that C53H9.2 is a …	coding	CEOP1024	I
WBGene00008288	C54C6.6	C54C6.6		coding	CEOP3820	III
WBGene00008320	C54G10.4	C54G10.4		coding		V
WBGene00008316	dod-18	C54G4.6	dod-18 encodes a Maf-like protein required for normally short lifespan; dod-18 is repressed in daf-2 mutants and induced in daf-16 mutants, and dod-18(RNAi) lengthens lifespan by 30%; MAF-like proteins are ubiquitous among eukarya, bacteria, and archaea; DOD-18 is orthologous to the N-terminal ~200 residues of human ASMTL (OMIM:300162), and to Bacillus subtilis Maf (Multicopy Associated Filamenta…	coding		I
WBGene00008317	C54G4.7	C54G4.7		coding	CEOP1444	I
WBGene00000869	cyc-1	C54G4.8	cyc-1 encodes a component of complex III ( cytochrome c reductase) required for normal ATP production; reduction of ATP production by cyc-1(RNAi) decreases growth rate and body size, slows behavior, and increases lifespan; cyc-1 encodes a protein predicted by Eisenberg and coworkers, with 52% accuracy, to be mitochondrial	coding		I
WBGene00008318	C54G4.9	C54G4.9		coding	CEOP1448	I
WBGene00016937	tag-294	C54H2.3		coding		X
WBGene00004788	sft-4	C54H2.5	sft-4 encodes a member of the SURF family highly conserved with the mouse Surf-4 gene, and conservation includes an encoded dilysine motif that is implicated in endoplasmic reticulum localization of the mouse protein.	coding		X
WBGene00005705	sru-42	C55A1.8		coding		V
WBGene00008331	ttll-5	C55A6.2	ttll-5 encodes a putative tubulin polyglutamylase orthologous to human TTLL5; TTLL-5 is required for embryonic development and fertility; by orthology, TTLL-5 is expected to initiate glutamyl chains rather than elongating them, to prefer alpha-tubulin over beta-tubulin as a substrate, and to have non-tubulin substrates.	coding	CEOP5288	V
WBGene00008338	C55A6.9	C55A6.9		coding		V
WBGene00016939	C55B6.1	C55B6.1		coding	CEOPX167	X
WBGene00016942	C55B7.3	C55B7.3		coding		I
WBGene00016943	acdh-1	C55B7.4	acdh-1 encodes a short-chain acyl-CoA dehydrogenase; ACDH-1 is predicted to be a mitochondrial enzyme that catalyzes the first step of fatty acid beta-oxidation and thus plays a key role in energy production; steady-state acdh-1 mRNA levels are under the control of the MDT-15 mediator complex subunit; in addition, gene expression studies indicate that acdh-1 expression is upregulated in daf-2 mut…	coding		I
WBGene00016948	scrt-1	C55C2.1		coding		I
WBGene00000006	aat-5	C55C2.5	aat-5 encodes a predicted amino acid transporter catalytic subunit; unlike catalytic subunits in other organisms, however, AAT-5 does not contain the highly conserved cysteine residue known to facilitate covalent interaction with a glycoprotein subunit, suggesting that AAT-5 does not require this residue for heterodimer formation or alternatively, does not require the glycoprotein subunit for fun…	coding		I
WBGene00016955	C55C3.5	C55C3.5		coding		IV
WBGene00016958	ilys-4	C55F2.2		coding		IV
WBGene00008341	ttr-44	C56A3.2		coding		V
WBGene00008344	C56A3.5	C56A3.5		coding		V
WBGene00016960	vps-33.2	C56C10.1		coding		II
WBGene00016961	vps-32.1	C56C10.3		coding		II
WBGene00016962	C56C10.4	C56C10.4		coding		II
WBGene00016964	C56C10.7	C56C10.7		coding	CEOP2252	II
WBGene00016965	C56C10.9	C56C10.9		coding	CEOP2256	II
WBGene00016975	nhr-173	C56E10.1		coding		X
WBGene00016977	C56G2.1	C56G2.1		coding	CEOP3856	III
WBGene00016983	C56G2.15	C56G2.15		coding		III
WBGene00016978	C56G2.3	C56G2.3		coding		III
WBGene00002891	let-767	C56G2.6	let-767 encodes a steroid dehydrogenase required for embryogenesis, molting, and female reproduction; LET-767 is orthologous to human HSD17B3 (OMIM:605573, mutated in pseudohermaphroditism), HSD17B12 (OMIM:609574), and HSDL1; in vitro, LET-767 catalytically converts androstenedione and estrone into testosterone and estradiol, and in vivo probably catalyzes the synthesis of endogeneous steroid hor…	coding	CEOP3870	III
WBGene00016982	C56G2.9	C56G2.9		coding	CEOP3870	III
WBGene00003372	mlc-4	C56G7.1	mlc-4 encodes, along with mlc-1 and mlc-2, one of three C. elegans regulatory myosin light chains; mlc-4 appears to encode the sole C. elegans regulatory light chain for nonmuscle myosin and during development, mlc-4 activity is required maternally for cytokinesis in meiosis and mitosis and for establishment of some aspects of anterior-posterior polarity in the early embryo; further, RNA interfer…	coding		III
WBGene00004895	smu-1	CC4.3		coding	CEOP1682	I
WBGene00016987	CC8.2	CC8.2		coding		IV
WBGene00044542	CD4.11	CD4.11		coding		V
WBGene00016989	CD4.3	CD4.3		coding	CEOP5076	V
WBGene00016993	CD4.8	CD4.8		coding		V
WBGene00008350	CE7X_3.2	CE7X_3.2		coding		X
WBGene00016997	D1005.3	D1005.3	cebp-1 encodes a putative C/EBP protein, divergently orthologous to human CEBPA (OMIM:116897, mutated in acute myeloid leukemia), CEBPB (OMIM:189965), CEBPD (OMIM:116898), CEBPE (OMIM:600749, mutated in specific granule deficiency), and CEBPG (OMIM:138972); CEBP-1 is paralogous to ZIP-4.	coding		X
WBGene00016998	D1005.4	D1005.4		coding		X
WBGene00017007	D1007.10	D1007.10		coding	CEOP1188	I
WBGene00017002	D1007.4	D1007.4		coding	CEOP1184	I
WBGene00017003	D1007.5	D1007.5		coding	CEOP1184	I
WBGene00017004	nrd-1	D1007.7		coding		I
WBGene00017005	D1007.8	D1007.8		coding	CEOP1192	I
WBGene00017014	dylt-2	D1009.5	dylt-2 encodes a small putative dynein light chain subunit orthologous to human CTEX1D1, LOC343521, and TCTE3; unlike its distant paralog DYLT-1, DYLT-2 does not obviously inhibit DHC-1 in vivo; DYTL-2 has no obvious function in mass RNAi assays.	coding		X
WBGene00017016	snap-1	D1014.3		coding	CEOP5180	V
WBGene00017017	D1014.4	D1014.4		coding	CEOP5180	V
WBGene00005006	spr-1	D1014.8	spr-1 encodes the C. elegans ortholog of the human corepressor CoREST that functions in HDAC-containing complexes to mediate transcriptional repression; in C. elegans, spr-1 was first identified in screens for genetic suppressors of the egg-laying defective phenotype of sel-12/presenilin mutants; subsequent genetic analyses showed that spr-1 likely functions as a negative regulator of LIN-12/Notc…	coding		V
WBGene00017022	D1022.3	D1022.3		coding		II
WBGene00000101	aka-1	D1022.7	aka-1 encodes an A kinase anchor protein that has mutiple isoforms, all of which have a zinc-finger domain of the FYVE type; interacts with KIN-2 in vitro.	coding		II
WBGene00000280	cah-2	D1022.8	cah-2 encodes a predicted carbonic anhydrase.	coding		II
WBGene00008359	nspc-17	D1025.8		coding		X
WBGene00001501	ftn-2	D1037.3	ftn-2 encodes one of two C. elegans ferritin heavy chain homologs; loss of ftn-2 activity via deletion mutation results in slightly lower brood sizes and, under iron stress conditions, slightly faster growth from the L4 to adult stage of development, and slightly reduced lifespan; an ftn-2::gfp reporter fusion is expressed in diverse tissues, including the pharynx, intestine, and hypodermis, and …	coding		I
WBGene00004272	rab-8	D1037.4	rab-8 encodes a rab related protein of the Ras GTPase superfamily that affects ovarian morphology and function, thereby affecting fertility; acts downstream of let-60 with respect to vulval development based on genetic analysis.	coding		I
WBGene00008361	D1043.1	D1043.1		coding	CEOP2564	II
WBGene00017032	D1044.7	D1044.7		coding		III
WBGene00008362	cfim-2	D1046.1	D1046.1 encodes a putative cleavage and polyadenylation specificity factor, orthologous to human CPSF6 (OMIM:604979) and CPSF7, that is required for normal locomotion and fertility; D1046.1 is expressed in many, if not all, somatic tissues of larvae and adults; D1046.1(RNAi) has no obvious synthetic phenotype in dual RNAi assays with W04D2.6 (an ortholog of the splicing protein RED120).	coding	CEOP4316	IV
WBGene00008363	D1046.2	D1046.2		coding		IV
WBGene00008364	D1046.3	D1046.3		coding	CEOP4316	IV
WBGene00006481	tag-135	D1054.15		coding	CEOP5264	V
WBGene00008371	D1054.3	D1054.3		coding	CEOP5260	V
WBGene00017035	D1065.3	D1065.3		coding		V
WBGene00017036	D1069.1	D1069.1		coding		II
WBGene00000778	cpn-2	D1069.2	cpn-2 encodes a calponin homolog, more similar to the calponin paralogs transgelin (SM22 alpha) or neuronal protein NP25 than to calponin per se.	coding		II
WBGene00008386	D1081.8	D1081.8		coding	CEOP1929	I
WBGene00045406	D1086.19	D1086.19		coding		V
WBGene00008390	D1086.3	D1086.3		coding		V
WBGene00008395	D1086.8	D1086.8		coding		V
WBGene00008397	D2005.1	D2005.1		coding		I
WBGene00008400	drh-3	D2005.5	drh-3 encodes a DEAH/D-box helicase; drh-3 is required for germline RNAi and for production of several types of endogenous small RNA molecules; in addition, drh-3 plays an essential role in germ cell proliferation, gamete formation, and chromosome segregation; drh-3 is also involved in resistance to X-ray irradiation and genetic studies suggest that drh-3 may also control expression of small RNAs…	coding	CEOP1979	I
WBGene00086551	D2005.7	D2005.7		coding	CEOP1979	I
WBGene00017041	D2007.1	D2007.1		coding		III
WBGene00017045	atg-13	D2007.5	atg-13 encodes a divergent ortholog of the autophagic budding yeast protein Atg13p, and a more obvious ortholog of uncharacterized but well-conserved metazoan proteins such as human KIAA0652; ATG-13 is expressed broadly in early (pre-100-cell stage) embryos, in larval and adult ventral nerve cord and other neurons, and in adult pharyngeal muscle; ATG-13 has no obvious function in mass RNAi assays.	coding	CEOP3484	III
WBGene00004286	rab-39	D2013.1	rab-39 encodes a small, monomeric Rab GTPase that is most closely related to the human and Drosophila Rab39 GTPases; by homology, RAB-39 is predicted to function as a membrane-associated GTPase required for intracellular vesicular trafficking and for regulation of endo- and exocytosis; however, as loss of rab-39 function via RNA-mediated interference (RNAi) does not result in any obvious abnormal…	coding		II
WBGene00008404	D2013.6	D2013.6		coding	CEOP2424	II
WBGene00001229	eif-3.F	D2013.7		coding	CEOP2424	II
WBGene00004744	scp-1	D2013.8	scp-1 encodes PTC-related protein that contains a sterol-sensing domain related to human Sterol regulatory element binding protein (SREBP) cleavage activating protein.	coding	CEOP2424	II
WBGene00017046	utx-1	D2021.1	utx-1 encodes a putative histone H3 di/trimethyllysine-27 (H3K27me2/me3) demethylase, required for embryonic viability and vulval development, and for high brood sizes, locomotion, and growth sizes; UTX-1 contains a JmjC domain, is orthologous to human UTX and UTY, and is paralogous to human JMJD3; by orthology, UTX-1 is expected to antagonize transcriptional repression by polycomb repressor comp…	coding		X
WBGene00017048	D2021.4	D2021.4		coding		X
WBGene00014300	D2023.1	D2023.1		coding		V
WBGene00004258	pyc-1	D2023.2	pyc-1 encodes the C. elegans pyruvate carboxylase ortholog (OMIM:266150, deficiencies in humans are associated with lactic acidemia, neurological abnormalities, and early death); by homology, PYC-1 is predicted to function as a key regulatory enzyme of gluconeogenesis, lipogenesis, and anaplerosis, localizing to the mitochondrial matrix and catalyzing the formation of oxaloacetate from pyruvate a…	coding		V
WBGene00008407	D2023.3	D2023.3		coding		V
WBGene00044505	D2024.10	D2024.10		coding		IV
WBGene00001241	elo-3	D2024.3	The elo-3 gene encodes a paralog of elo-1 and elo-2, each of which encodes a polyunsaturated fatty acid (PUFA) elongase; ELO-3 may be required for normally rapid growth.	coding		IV
WBGene00017053	D2024.5	D2024.5		coding	CEOP4216	IV
WBGene00017054	gstk-2	D2024.7	gstk-2 encodes one of two C. elegans kappa class glutathione transferases; while gstk-2(RNAi) animals exhibit no obvious developmental or morphological abnormalities, animals doubly mutant for gstk-2 and gstk-1 exhibit decreased respiration and a lower concentration of the monounsaturated fatty acid cis-vaccenic acid; GSTK-2 is expressed primarily in the pharynx, muscles, and epidermis and locali…	coding		IV
WBGene00000084	aex-1	D2030.10	AEX-1 is a novel C2 domain protein; C2 is a proposed calcium binding domain; AEX-1 is weakly similar to the rat protein Munc13, which regulates vesicle exocytosis; AEX-1 regulates UNC-13 localization; mutation of dgk-1, or a gain-of-function mutation of egl-30, suppresses the aex-1 mutant phenotype.	coding		I
WBGene00008421	D2030.12	D2030.12		coding		I
WBGene00008412	D2030.2	D2030.2		coding		I
WBGene00008413	D2030.3	D2030.3		coding	CEOP1404	I
WBGene00004178	prg-1	D2030.6	prg-1 encodes a novel, basic protein that is one of two C. elegans members of the Piwi subfamily of highly conserved Argonaut/Piwi proteins; during development, PRG-1 activity is essential for successful gametogenesis, normal levels of fertility, and accumulation of 21 U-RNAs (piRNAs), small RNAs expressed in the germ line; in addition, PRG-1 appears to act upstream of an siRNA pathway to regulat…	coding		I
WBGene00008419	wdr-23	D2030.9	wdr-23 encodes a WD40 repeat-containing protein; WDR-23 functions as part of a CUL-4/DDB-1 ubiquitin ligase complex that negatively regulates accumulation and hence, transcriptional activation activity of the SKN-1 transcription factor in intestinal nuclei; wdr-23 activity is thus required for regulation of stress resistance, longevity, and normal growth and development; WDR-23 physically interac…	coding	CEOP1408	I
WBGene00000231	atx-2	D2045.1	atx-2 is required for early embryonic patterning; it encodes an ortholog of human ataxin-2, which when mutated leads to spinocerebellar ataxia 2 (SCA2; OMIM:183090).	coding		III
WBGene00008423	D2045.5	D2045.5		coding		III
WBGene00000836	cul-1	D2045.6	cul-1 encodes a cullin, orthologous to Cdc53/Cul1 in S. cerevisiae and CUL-1 in humans (OMIM:603134), that is required both maternally and zygotically for developmentally programmed transitions from the G1 phase of the cell cycle to the GO phase or the apoptotic pathway, and that is probably also required for normally slow G1-to-S phase progression; CUL-1 physically interacts with eight Skp1-rela…	coding	CEOP3676	III
WBGene00008426	D2045.9	D2045.9		coding	CEOP3676	III
WBGene00017062	D2063.3	D2063.3		coding	CEOP5052	V
WBGene00008427	atg-10	D2085.2		coding	CEOP2740	II
WBGene00008429	D2085.4	D2085.4		coding	CEOP2380	II
WBGene00008430	D2085.5	D2085.5		coding		II
WBGene00008433	D2089.2	D2089.2		coding		II
WBGene00001522	gbh-1	D2089.5	gbh-1 encodes a predicted ortholog of human hBBOX1; expressed in the intestine and in head and body muscles.	coding		II
WBGene00000050	acr-11	D2092.3	A homolog of an alpha type nicotinic acetylcholine receptor subunit involved in the mediation of fast synaptic transmission at neuromuscular junctions.	coding		I
WBGene00017066	D2092.5	D2092.5		coding		I
WBGene00017079	D2096.12	D2096.12		coding	CEOP4284	IV
WBGene00017074	D2096.7	D2096.7		coding	CEOP4288	IV
WBGene00017075	D2096.8	D2096.8	D2096.8 encodes a protein related in sequence to the conserved NAP (Nucleosome Assembly Protein) family of proteins involved in chromatin remodeling; loss of D2096.8 activity in wild-type and various mutant backgrounds suggests that, in C. elegans, the product of D2096.8 is required for proper transcriptional regulation that affects a number of biological processes including embryonic and larval …	coding	CEOP4288	IV
WBGene00017080	DC2.3	DC2.3		coding	CEOP5008	V
WBGene00077643	DC2.8	DC2.8		coding	CEOP5008	V
WBGene00008436	DH11.2	DH11.2		coding		II
WBGene00008437	DH11.4	DH11.4		coding		II
WBGene00001960	hlh-16	DY3.3		coding		I
WBGene00006324	sup-17	DY3.7	sup-17 encodes an ADAM protein, an integral membrane disintegrin and zinc-activated metalloproteinase, orthologous to Drosophila and mouse KUZBANIAN and the vertebrate ADAM10 proteins; SUP-17 is required maternally for embryonic development and plays a role in LIN-12/Notch-mediated cell signaling required for several cell fate decisions during vulval development; SUP-17 is also required for norma…	coding		I
WBGene00008440	DY3.8	DY3.8		coding	CEOP1890	I
WBGene00017153	E_BE45912.2	E_BE45912.2		coding		III
WBGene00017084	E01A2.1	E01A2.1		coding		I
WBGene00017086	E01A2.4	E01A2.4		coding		I
WBGene00017087	E01A2.5	E01A2.5		coding	CEOP1892	I
WBGene00017089	E01A2.7	E01A2.7	The E01A2.7 gene encodes one of five paraoxonase-like proteins; it is homologous to the human genes PARAOXONASE 1 gene (PON1, OMIM:168820) and PARAOXONASE 2 (OMIM:602447), which in some allelic forms are associated with susceptibility to coronary artery disease or to variations in fasting plasma glucose.	coding		I
WBGene00008441	E01B7.1	E01B7.1		coding		V
WBGene00008442	E01B7.2	E01B7.2		coding	CEOP5582	V
WBGene00008444	tbc-14	E01G4.1		coding	CEOP2722	II
WBGene00004116	pqn-27	E01G4.4	The protein product of this gene is predicted to contain a glutamine/asparagine (Q/N)-rich ('prion') domain, by the algorithm of Michelitsch and Weissman (as of the WS77 release of WormBase, i.e., in wormpep77).	coding	CEOP2722	II
WBGene00008448	E01G4.6	E01G4.6		coding		II
WBGene00045410	E01G4.7	E01G4.7		Coding_pseudogene		II
WBGene00008452	mrps-5	E02A10.1		coding	CEOP5356	V
WBGene00008454	E02A10.4	E02A10.4		coding		V
WBGene00004050	pme-2	E02H1.4	pme-2 encodes a poly(ADP-ribose) polymerase (PARP) orthologous to human PARP2 (OMIM:607725); PME-2 has a predicted C-terminal catalytic domain; PME-2 has PARP activity in vitro, which is blocked by mammalian PARP inhibitors; since these inhibitors also cause embryonic lethality in worms exposed to ionizing radiation, PME-1 is likely to be required in vivo for repairing broken DNA.	coding	CEOP2436	II
WBGene00008457	E02H1.5	E02H1.5	E02H1.5 encodes an ortholog of human CLE/CGI-99/C14orf166, a putative transcription factor that binds ninein and is overexpressed in brain tumors; E02H1.5 is coexpressed with pme-2 in an operon, and thus, like PME-2, may function in DNA repair.	coding	CEOP2436	II
WBGene00008459	E02H1.8	E02H1.8	E02H1.8 encodes an ortholog of human mitochondrial ribosomal protein L53 (MRPL53); E02H1.8 is coexpressed with pme-2 in an operon, and thus, like PME-2, may function in DNA repair.	coding	CEOP2436	II
WBGene00006517	tag-172	E02H4.3		coding		X
WBGene00004322	rcq-5	E03A3.2	rcq-5 encodes an ATP-dependent DNA helicase that is a member of the RecQ family of DNA helicases; loss of rcq-5 activity via RNAi results in decreased lifespan and increased sensitivity to ionizing radiation; RCQ-5, a nuclear protein, is expressed in germ cells and oocytes, as well as in somatic cells from embryogenesis through adulthood, with highest levels of postembryonic expression seen in in…	coding		III
WBGene00017118	E04A4.3	E04A4.3		coding		IV
WBGene00001983	hoe-1	E04A4.4	hoe-1 encodes, by alternative splicing, two isoforms of a putative metal-dependent hydrolase orthologous to human ELAC2 (OMIM:605367, associated with susceptibility to prostate cancer); HOE-1 is required for fertility, normal growth progression during the late larval stages and germ line proliferation; since hoe-1(RNAi) animals do not produce gametes, hoe-1 may be required for mitosis and meiosis…	coding	CEOP4144	IV
WBGene00017121	cyc-2.1	E04A4.7	cyc-2.1 encodes, along with cyc-2.2, one of two C. elegans cytochrome c proteins; the product of cyc-2.1 is predicted to function in the electron transport chain by transferring electrons from respiratory chain Complex III to Complex IV; large-scale RNAi screens indicate the cyc-2.1 activity is required for embryonic and larval development as well as for normal brood sizes and growth rates.	coding	CEOP4148	IV
WBGene00008481	E04D5.2	E04D5.2		coding		II
WBGene00017123	maoc-1	E04F6.3	maoc-1 encodes an ortholog of human HSD17B4 (OMIM:601860, mutated in D-bifunctional protein deficiency); MAOC-1 contains a MaoC-like domain found in diverse enzymes (HSD17B4, peroxisomal hydratase-dehydrogenase-epimerase, and the fatty acid synthase beta subunit) and by homology, is predicted to function in peroxisomal fatty acid beta-oxidation; loss of maoc-1 activity via RNAi results in lifespa…	coding		II
WBGene00017125	acdh-12	E04F6.5	E04F6.5 is orthologous to the human gene ACYL-CoA DEHYDROGENASE, VERY LONG-CHAIN (OMIM:201475), which when mutated leads to VLCAD deficiency, an inborn error of mitochondrial beta-oxidation.	coding		II
WBGene00017126	E04F6.6	E04F6.6		coding		II
WBGene00017144	EEED8.16	EEED8.16		coding	CEOP2176	II
WBGene00017136	ccpp-6	EEED8.6	ccpp-6 encodes an ATP/ADP-activated metallocarboxypeptidase, orthologous to mammalian AGBL4 proteins, that may function in vivo as an alpha-tubulin C-terminal tyrosine carboxypeptidase; recombinant CCPP-6 is active in vitro on several different C-terminal amino acids of synthetic peptide substrates (with carboxypeptidase A- and B-like, but not O-like specificity); unlike most carboxypeptidases, b…	coding		II
WBGene00003583	ndx-6	EEED8.8	The ndx-6 gene encodes a NUDIX hydrolase.	coding	CEOP2176	II
WBGene00017137	pink-1	EEED8.9	pink-1 encodes a predicted serine/threonine kinase that is most similar to the Drosophila and human PINK1 (PTEN-induced kinase-1) protein kinases, the latter of which has been implicated in familial forms of Parkinson's disease; in C. elegans, pink-1 activity is required for normal response to oxidative stress, mitochondrial homeostasis, proper CAN neurite outgrowth, and wild type brood sizes; pi…	coding	CEOP2176	II
WBGene00017146	EGAP1.1	EGAP1.1		coding		III
WBGene00001065	dpy-3	EGAP7.1	dpy-3 encodes a cuticular collagen; along with dpy-2, dpy-7, dpy-8, and dpy-10, dpy-3 is required postembryonically for annular furrow formation and/or maintenance; specifically, DPY-3 activity is required for proper assembly of the DPY-7 collagen into the mature extracellular matrix; during each cuticle synthetic period, dpy-3 mRNA is expressed approximately four hours prior to the secretion of …	coding		X
WBGene00008487	F01D4.3	F01D4.3		coding		IV
WBGene00001189	egl-21	F01D4.4	egl-21 encodes a putative carboxypeptidase (whose homologs include human enkephalin convertase/carboxypeptidase E); EGL-21 is expressed throughout the nervous system; EGL-21 is required for normal synthesis of FMRFamide-like (FLP) and neuropeptide-like (NLP) peptides, and for normal egg-laying, locomotion, and defecation; EGL-21 promotes acetylcholine release at neuromuscular junctions; egl-21 mu…	coding		IV
WBGene00008497	F01D5.7	F01D5.7		coding		II
WBGene00008499	cyp-37A1	F01D5.9		coding		II
WBGene00017158	F01F1.1	F01F1.1		coding	CEOP3348	III
WBGene00017164	eng-1	F01F1.10	F01F1.10 encodes two isoforms of an endo-beta-N-acetylglucosaminidase (ENGase, or Endo-M); recombinant F01F1.10 has ENGase activity when expressed in E. coli, with specificity mainly for high-mannose type oligosaccharides, and optimal activity on Man8GlcNAc2; F01F1.10 has no obvious phenotype in mass RNAi screens; F01F1.10 is predicted to catabolize free oligosaccharides in the cytosol.	coding	CEOP3344	III
WBGene00017166	aldo-2	F01F1.12	aldo-2 encodes a fructose-bisphosphate aldolase homologous to human ALDOB, which when mutated leads to fructosemia, hereditary fructose intolerance (OMIM:229600).	coding		III
WBGene00017168	F01F1.14	F01F1.14		coding		III
WBGene00017160	F01F1.3	F01F1.3		coding		III
WBGene00001057	dpf-4	F01F1.5		coding	CEOP3340	III
WBGene00000115	alh-9	F01F1.6	alh-9 encodes a highly conserved aldehyde dehydrogenase that is a member of the ALDH7 (antiquitin/ATQ) family of aldehyde dehydrogenases, mutations in which are associated with pyridoxine-dependent epilepsy (OMIM:107323); by sequence similarity, ALH-9 is predicted to catalyze aldehyde oxidation; loss of alh-9 activity via RNAi results in embryonic and larval lethality, slow growth, sterility, and…	coding	CEOP3340	III
WBGene00017162	ddx-23	F01F1.7		coding	CEOP3336	III
WBGene00008512	F01G10.10	F01G10.10		coding		IV
WBGene00000910	daf-14	F01G10.8	daf-14 encodes a Smad-related protein that is unusual in that while its C-terminus is well-conserved with Smad proteins, it lacks the N-terminal DNA binding domain found in all other known Smads; DAF-14 is predicted to function as a transducer of the DAF-7/TGF-beta-mediated signal that promotes reproductive growth and negatively regulates dauer formation; as reduction of daf-14 function enhances …	coding		IV
WBGene00008511	F01G10.9	F01G10.9		coding		IV
WBGene00017170	F01G12.1	F01G12.1		coding		X
WBGene00006353	sur-7	F01G12.2		coding		X
WBGene00002280	let-2	F01G12.5	let-2 encodes an alpha-2 type IV collagen, probably most closely equivalent to the human gene COL4A2 (OMIM:120090) on the basis of biological function; LET-2 is required for embryonic development and is a component of the basement membrane between muscle and hypodermis; LET-2 interacts with UNC-105, a mechanosensory ion channel of the degenerin ion channel superfamily that is expressed in muscle …	coding		X
WBGene00017171	F01G12.6	F01G12.6		coding		X
WBGene00000181	ard-1	F01G4.2	ard-1 encodes a homolog of mammalian 3-hydroxyacyl-CoA dehydrogenase (HADH II)/amyloid-beta binding alcohol dehydrogenase (ABAD) that is predicted to be mitochondrial.	coding	CEOP4412	IV
WBGene00008503	F01G4.4	F01G4.4		coding		IV
WBGene00008504	F01G4.5	F01G4.5		coding	CEOP4416	IV
WBGene00008514	F02A9.4	F02A9.4	F02A9.4 is orthologous to the human gene SIMILAR TO METHYLCROTONOYL-COENZYME A CARBOXYLASE 2 (BETA) (MCCC2; OMIM:210210), which when mutated leads to disease.	coding		III
WBGene00000207	asb-2	F02E8.1	asb-2 encodes the B subunit of the membrane-bound F0 proton channel portion of ATP synthase (mitochondrial respiratory chain [MRC] complex V) that is closely similar to its paralog ASB-1; RNAi experiments indicate that asb-2 activity is required for larval development as well as for normal body morphology, lifespan, and growth rate.	coding		X
WBGene00000157	aps-2	F02E8.3	aps-2 encodes an adaptin: specifically, it encodes an ortholog of the sigma2 subunit of adaptor protein complex 2 (AP2), which mediates endocytosis from the plasma membrane; APS-2 is required for embryonic and larval development and for normal body morphogenesis, but is not required for endocytosis of yolk protein in developing oocytes; APS-2 is expressed in nearly all cells during embryogenesis,…	coding		X
WBGene00008528	F02E9.1	F02E9.1	F02E9.1 encodes a divergent ortholog of S. cerevisiae VMA22; like VMA22, F02E9.1 may be required for vacuolar proton-translocating ATPase (V-ATPase) assembly in the endoplasmic reticulum.	coding		I
WBGene00008533	F02E9.10	F02E9.10		coding	CEOP1476	I
WBGene00003014	lin-28	F02E9.2	lin-28 encodes a cytoplasmic protein with a cold shock domain and retroviral-type (CCHC) zinc finger motifs; LIN-28 is required for events specific to the second larval stage, which in lin-28 mutants are skipped, and is itself subject both to negative regulation (by binding of the lin-4 stRNA to an element in the lin-28 3' UTR) and to positive regulation (by LIN-14, which negatively regulates lin…	coding		I
WBGene00004117	sin-3	F02E9.4	sin-3 encodes an ortholog of the SIN3 family of histone deacetylase subunits, which also has a glutamine/asparagine-rich domain, possibly involved in epigenetic regulation; sin-3 has no obvious phenotype in mass RNAi screens; on the basis of its homology, SIN-3, when activated by promoter-specific transcription factors, is expected to work in conjunction with other histone deacetylase components …	coding	CEOP1980	I
WBGene00008530	F02E9.5	F02E9.5		coding	CEOP1476	I
WBGene00008532	F02E9.9	F02E9.9		coding	CEOP1476	I
WBGene00008545	F07A11.1	F07A11.1		coding		II
WBGene00008546	F07A11.2	F07A11.2	F07A11.2 encodes two isoforms of a putative glucosamine-fructose 6-phosphate aminotransferase, paralogous to F22B3.4, thought to catalyse the first step of the hexosamine pathway to UDP-N-acetylglucosamine or UDP-N-acetylgalactosamine; F07A11.2 is expressed in many larval and adult tissues, but F07A11.2 transcripts are at least somewhat enriched during oogenesis; F07A11.2(RNAi) animals have an os…	coding	CEOP2718	II
WBGene00008549	din-1	F07A11.6		coding		II
WBGene00004030	pin-2	F07C6.1	pin-2 encodes a LIM domain-containing protein that, along with UNC-97, comprises the two C. elegans members of the PINCH family of predicted adapter proteins; based upon its similarity to Drosophila and vertebrate members of the PINCH family, PIN-2 is predicted to play a role in regulation of cell morphology, motility, and survival, but as loss of pin-2 via large-scale RNAi results in no obvious …	coding		IV
WBGene00008554	F07C6.3	F07C6.3		coding		IV
WBGene00004423	rpl-11.2	F07D10.1	rpl-11.2 encodes a large ribosomal subunit L11 protein; by homology, RPL-11.2 is predicted to function in protein biosynthesis.	coding		X
WBGene00008556	F07D3.3	F07D3.3		coding		V
WBGene00017217	F07F6.4	F07F6.4		coding	CEOP2182	II
WBGene00017219	F07F6.7	F07F6.7		coding		II
WBGene00008561	F07H5.10	F07H5.10		coding	CEOP2392	II
WBGene00008563	F07H5.13	F07H5.13		coding		II
WBGene00004790	sgn-1	F07H5.2		coding		II
WBGene00008565	F08A8.2	F08A8.2		coding		I
WBGene00006923	vhp-1	F08B1.1	vhp-1 encodes a MAP kinase phosphatase (MKP); VHP-1 activity is required for regulation of the KGB-1/JNK-like MAPK-mediated stress response pathway.	coding		II
WBGene00008571	F08B12.1	F08B12.1	F08B12.1 is orthologous to the human gene AC133-2 ANTIGEN (PROML1; OMIM:604365), which when mutated leads to disease.	coding		X
WBGene00008572	F08B12.4	F08B12.4		coding		X
WBGene00017237	pole-2	F08B4.5		coding	CEOP4296	IV
WBGene00017238	F08B4.7	F08B4.7		coding	CEOP4296	IV
WBGene00001682	gpc-2	F08B6.2	gpc-2 encodes one of two C. elegans heterotrimeric G protein gamma subunits; gpc-2 is required, along with its partner GPB-1, a G protein beta subunit, for proper mitotic spindle positioning and orientation during early embryonic cell divisions; to date, GPC-2 expression has been reported in electrically excitable cells (all neurons and muscles).	coding		I
WBGene00000083	adt-2	F08C6.1		coding		X
WBGene00017244	apy-1	F08C6.6	apy-1 encodes a membrane-bound UDP/GDPase (endo-apyrase) required for repression of the unfolded protein response of stressed endoplasmic reticulum (ER), for normally organized pharynx and thin muscle fibers in adults, and for normally high fertility, rapid growth, and long lifespan; APY-1 is orthologous to human CANT1 and paralogous to ZK563.7; apy-1 is transcriptionally activated by tunicamycin…	coding		X
WBGene00000422	ced-8	F08F1.5	The ced-8 gene encodes a homolog of the human putative membrane transporter XK; ced-8 is required for apoptosis to occur with normal speed during embryonic development.	coding		X
WBGene00004998	spp-13	F08F1.6		coding		X
WBGene00017265	F08F3.9	F08F3.9		coding		V
WBGene00017275	F08F8.10	F08F8.10		coding	CEOP3428	III
WBGene00002182	kap-1	F08F8.3	kap-1 encodes a kinesin-associated protein that, along with KLP-20 and KLP-11, is part of the C. elegans heterotrimeric kinesin-II motor protein; animals homozygous for a kap-1 loss-of-function mutation have normal cilia and thus display normal dye-filling and osmotic avoidance behavior; however, animals doubly mutant for kap-1 and osm-3, which encodes a homomeric kinesin-II motor protein, do sho…	coding		III
WBGene00017270	numr-1	F08F8.5		coding		III
WBGene00017272	F08F8.7	F08F8.7		coding	CEOP3428	III
WBGene00017273	gos-28	F08F8.8		coding	CEOP3428	III
WBGene00017274	F08F8.9	F08F8.9		coding	CEOP3428	III
WBGene00001916	his-42	F08G2.3	his-42 encodes an H3 histone.	coding		II
WBGene00008577	F08G2.5	F08G2.5		coding		II
WBGene00002120	ins-37	F08G2.6	ins-37 encodes an insulin-like peptide.	coding		II
WBGene00008579	F08G2.8	F08G2.8		coding		II
WBGene00000704	col-130	F08G5.4		coding		IV
WBGene00023515	srz-97	F08H9.12		coding		V
WBGene00008591	F08H9.3	F08H9.3	F08H9.3 encodes a heat shock protein (HSP) of the HSP16 class; unlike most HSP16s in C. elegans, it is specifically expressed in a particular tissue (the larval pharynx and the anterior adult pharynx), and its expression is not strongly induced by heat shock; however, F08H9.3 expression is increased by heat shock (with adult expression in the full pharynx) and probably aids heat shock resistance,…	coding		V
WBGene00008600	F09A5.3	F09A5.3		coding		X
WBGene00008601	F09A5.4	F09A5.4		coding		X
WBGene00045245	ttr-34	F09A5.9		coding		X
WBGene00008605	mlt-9	F09B12.1		coding		X
WBGene00008606	dhhc-1	F09B12.2		coding		X
WBGene00006839	unc-115	F09B9.2	unc-115 encodes a protein that binds actin filaments and that is required for RAS signalling and UNC-40/netrin activity during axon pathfinding.	coding		X
WBGene00008604	F09B9.5	F09B9.5		coding		X
WBGene00008610	F09C3.2	F09C3.2		coding		I
WBGene00008620	F09C6.10	F09C6.10		coding		V
WBGene00008622	F09C8.2	F09C8.2		coding		X
WBGene00017280	F09D1.1	F09D1.1		coding		II
WBGene00017294	F09E10.1	F09E10.1		coding		X
WBGene00000988	dhs-25	F09E10.3	dhs-25 encodes a short-chain dehydrogenase predicted to be mitochondrial.	coding		X
WBGene00017295	F09E10.5	F09E10.5		coding		X
WBGene00004034	pkc-3	F09E5.1	pkc-3 encodes an atypical protein kinase; during early embryonic development, pkc-3 plays an essential role in establishing anterior-posterior polarity; PKC-3 localizes to the anterior periphery of the one-cell embryo in a manner dependent upon the PAR-3 PDZ domain-containing protein with which PKC-3 physically interacts; PKC-3 also localizes to the outer, apical surfaces of cells.	coding	CEOP2168	II
WBGene00000094	agt-2	F09E5.13	agt-2 encodes a paralog of the DNA repair enzyme O6-Alkylguanine DNA-alkyltransferase (AGT); AGT-2 has AGT biochemical activity and is expressed at all developmental stages.	coding		II
WBGene00017291	F09E5.14	F09E5.14		coding		II
WBGene00006434	prdx-2	F09E5.15	prdx-2 encodes one of two C. elegans typical 2-Cys peroxiredoxins, peroxidase enzymes that reduce hydrogen peroxide and contribute to the oxidative-stress response of multicellular organisms; loss of prdx-2 activity results in increased sensitivity to sublethal doses of hydrogen peroxide and increased resistance to heavy metals, likely via increased expression of Phase II detoxification enzymes s…	coding	CEOP2168	II
WBGene00017282	F09E5.2	F09E5.2		coding	CEOP2168	II
WBGene00017285	F09E5.7	F09E5.7		coding	CEOP2164	II
WBGene00017286	F09E5.8	F09E5.8		coding	CEOP2164	II
WBGene00008626	F09E8.8	F09E8.8		coding		IV
WBGene00017300	F09F7.3	F09F7.3		coding	CEOP3308	III
WBGene00017301	F09F7.4	F09F7.4		coding	CEOP3308	III
WBGene00017303	F09F7.6	F09F7.6		coding		III
WBGene00017305	nspb-12	F09F7.8		coding		III
WBGene00017307	F09F9.2	F09F9.2		coding		X
WBGene00017310	F09G2.1	F09G2.1		coding		V
WBGene00017316	F09G2.8	F09G2.8		coding	CEOP5140	V
WBGene00008639	F10B5.2	F10B5.2		coding	CEOP2340	II
WBGene00008640	F10B5.3	F10B5.3		coding		II
WBGene00008642	F10B5.8	F10B5.8		coding		II
WBGene00002053	ifb-1	F10C1.2	ifb-1 (also known as vab-21) encodes two isoforms of an essential intermediate filament protein that is coexpressed with the essential IF proteins IFA-1, IFA-2, and IFA-3, along with IFA-4; IFB-1 is required for embryonic development and epidermal morphogenesis; IFB-1 forms heteropolymeric intermediate filaments in vitro with an equimolar mixture of IFA-1, IFA-2, or IFA-3, and binds IFA-4 in blot…	coding		II
WBGene00017326	dmd-5	F10C1.5		coding		II
WBGene00002241	kup-1	F10C2.2	kup-1 encodes a novel protein that is conserved in C. briggsae, but contains no other known homologs; kup-1 is the upstream gene in an operon with pkc-1, which encodes two protein kinase C isoforms of the nPKC isotype; the polycistronic kup-1/pkc-1 mRNA is detected at low levels in embryos and larvae, but its expression greatly increases in adults; as loss of kup-1 activity via large-scale RNAi s…	coding	CEOP5312	V
WBGene00008644	F10C2.3	F10C2.3		coding		V
WBGene00008646	F10C2.5	F10C2.5		coding	CEOP5316	V
WBGene00017331	ugt-40	F10D2.5		coding		V
WBGene00017345	F10E7.3	F10E7.3		coding		II
WBGene00017348	F10E7.6	F10E7.6		coding	CEOP2666	II
WBGene00004447	rpl-33	F10E7.7	rpl-33 encodes a large ribosomal subunit L35a protein.	coding		II
WBGene00017361	F10E9.12	F10E9.12		coding		III
WBGene00017354	F10E9.2	F10E9.2		coding	CEOP3500	III
WBGene00017355	F10E9.3	F10E9.3		coding	CEOP3500	III
WBGene00017358	F10E9.7	F10E9.7		coding		III
WBGene00004726	sas-4	F10E9.8	sas-4 encodes a predicted coiled-coil protein and centriole component recruited to the centrosome once per cell cycle at the time of organelle duplication and is required for centriole duplication and spindle assembly, levels dictate centrosome size, and also affects germ cell proliferation and locomotion; colocalizes with gamma-tubulin to centrosomes both in sperm and in the syncitial part of th…	coding	CEOP3504	III
WBGene00006497	tag-151	F10G7.1		coding	CEOP2132	II
WBGene00017373	F10G7.10	F10G7.10		coding		II
WBGene00017374	ttr-41	F10G7.11		coding		II
WBGene00006817	unc-85	F10G7.3	unc-85 was identified in screens for mutations that disrupt postembryonic cell lineages; unc-85 mutant animals exhibit abnormalities in egg laying and locomotion as a result of defects in multiple, but not all, postembryonic cell divisions.	coding		II
WBGene00004461	rpn-5	F10G7.8		coding		II
WBGene00003564	ncs-2	F10G8.5		coding		I
WBGene00008664	F10G8.6	F10G8.6	F10G8.6 encodes an homolog of S. cerevisiae CFD1 (also known as YIL003W/DRE3), a putative P-loop ATPase conserved in eukaryotes and required in yeast for 4Fe-4S cluster assembly; F10G8.6 is also homologous to yeast NBP35/YGL091C; in C. elegans, F10G8.6 is required for normally rapid growth and maintenance of the germline; F10G8.6 protein was predicted to be mitochondrial on the basis of its phylo…	coding	CEOP1584	I
WBGene00008665	ercc-1	F10G8.7	ercc-1 encodes an ortholog of human ERCC1 (mutations in which are associated with Cerebrooculofacioskeletal Syndrome 4; OMIM:126380); ercc-1 is a core NER (Nuclear Excision Repair) factor (other members being xpa-1, xpf-1, and xpg-1); NER factors remove UV-induced DNA damage and have been demonstrated to be required for both the global genome repair (GGR) and transcription coupled repair (TCR) pa…	coding	CEOP1584	I
WBGene00008667	F10G8.9	F10G8.9		coding	CEOP1584	I
WBGene00008682	lex-1	F11A10.1	lex-1 encodes a protein that contains an ATPase domain and a bromodomain and is similar to Saccharomyces cerevisiae Yta7p which is involved in maintaining euchromatin-heterochromatin boundaries; lex-1 functions, together with tam-1, to positively regulate expression of repetitive sequences, such as those found in multicopy transgenes; in addition, like tam-1, lex-1 functions as a class B syntheti…	coding	CEOP4488	IV
WBGene00008683	repo-1	F11A10.2		coding	CEOP4488	IV
WBGene00008684	mig-32	F11A10.3	mig-32 encodes a RING domain-containing protein that is homologous to core components of Drosophila and human PRC1 (Polycomb repressive complex 1) including BMI-1 and Lethal (3) 73Ah; consistent with its predicted role as a PRC1 component, mig-32 activity is required in vivo for histone H2A ubiquitination; mig-32 is also required for proper positioning of Ray 1 in the male tail, neuronal migratio…	coding	CEOP4490	IV
WBGene00008685	mon-2	F11A10.4	mon-2 encodes an Arf-GEF-like protein orthologous to Saccharomyces cerevisiae Mon2p and the vertebrate MON2 proteins; by homology, MON-2 is predicted to function in endosome to Golgi retrograde transport; in C. elegans, mon-2 has been identified as a suppressor of mutations in ipla-1, an intracellular phospholipase A1 that is essential for proper localization of WRM-1 to the anterior cortex of hy…	coding	CEOP4492	IV
WBGene00008686	F11A10.5	F11A10.5		coding	CEOP4492	IV
WBGene00008687	F11A10.6	F11A10.6		coding		IV
WBGene00008688	F11A10.7	F11A10.7		coding	CEOP4488	IV
WBGene00008669	acs-14	F11A3.1		coding		V
WBGene00008679	F11A5.13	F11A5.13		coding		V
WBGene00002232	kpc-1	F11A6.1	kpc-1 encodes two isoforms of a Kex2/subtilisin-like proprotein convertase that is a member of the subtilase family of calcium-dependent serine endoproteinases that includes mammalian furin (OMIM:136950) and Saccharomyces cerevisiae Kex2p; KPC-1 is required for normal growth and locomotion and is likely responsible for the processing of transforming growth factor (TGF) beta proproteins encoded by…	coding		I
WBGene00008681	scrm-4	F11A6.2	scrm-4 encodes a putative phospholipid scramblase homologous to human PLSCR1-5, and paralogous to other C. elegans SCRMs (e.g., SCRM-1); in apoptotic germline cells, SCRM-4 is fully dispensable for normally rapid engulfment and largely dispensable for phosphatidylserine exposure; SCRM-4 does not bind WAH-1 in vitro, and scrm-4(tm624) mutants have no obvious phenotype.	coding		I
WBGene00008694	F11C1.5	F11C1.5		coding	CEOPX176	X
WBGene00006845	unc-122	F11C3.2	unc-122 encodes a predicted type II transmembrane protein with extracellular collagen-like domains and a highly conserved olfactomedin (OLF) domain that is found in a family of secreted proteins involved in formation and function of nervous systems; UNC-122 is required for proper locomotion and for normal morphology of the DVB motorneuron, and may regulate neuromuscular function by acting in an a…	coding		I
WBGene00003891	osm-11	F11C7.5	osm-11 encodes a protein required for normal osmosensation, osmotic resistance, and defecation rhythm, and for fully normal growth rate; OSM-11 has no clear orthologs outside of nematodes, but is paralogous to DOS-1, OSM-7, and K02F3.7, has a predicted signal sequence with 12 conserved cysteine residues, and may be secreted; osm-11 mutants have abnormally high levels of internal glycerol, defecti…	coding		X
WBGene00023501	F11E6.11	F11E6.11		coding		IV
WBGene00008708	F11E6.4	F11E6.4		coding		IV
WBGene00008709	F11E6.6	F11E6.6		coding		IV
WBGene00008711	F11E6.8	F11E6.8		coding		IV
WBGene00008712	F11E6.9	F11E6.9		coding		IV
WBGene00000606	col-17	F11G11.10	col-17 encodes a collagen which is expressed in all developmental stages except eggs, like col-15, col-16, and col-20; collagen genes with this expression pattern may be used for synthesis of cuticles after the L1 stage (e.g., the L4 cuticle).	coding		II
WBGene00000609	col-20	F11G11.11	col-20 encodes a collagen; its expression pattern and mutant phenotypes are unknown.	coding		II
WBGene00017388	F11G11.13	F11G11.13		coding		II
WBGene00001755	gst-7	F11G11.2	gst-7 encodes a predicted glutathione S-transferase.	coding		II
WBGene00017385	F11G11.5	F11G11.5		coding	CEOP2691	II
WBGene00001027	dnj-9	F11G11.7	This gene encodes a protein containing a DnaJ ('J') domain.	coding	CEOP2691	II
WBGene00004341	rfl-1	F11H8.1	rfl-1 (also known as cyk-5) encodes an ortholog of UBA3, a Nedd8 activating enzyme for ubiquitin-like proteins, which is required for proper cytokinesis and spindle orientation; NED-8 is presumably activated by an ULA-1/RFL-1 heterodimer.	coding		III
WBGene00017401	F12D9.2	F12D9.2		coding		X
WBGene00008720	F12F6.1	F12F6.1		coding	CEOP4456	IV
WBGene00045196	F12F6.10	F12F6.10		coding		IV
WBGene00004360	rib-1	F12F6.3	The rib-1 gene encodes an ortholog of human EXT1, which when mutated leads to hereditary multiple exostoses, type I (OMIM:133700).	coding	CEOP4456	IV
WBGene00004755	sec-24.1	F12F6.6	sec-24.1 encodes one of two C. elegans Sec24 homologs; in Saccharomyces cerevisiae, Sec24 is a member of the Sec24-Sec23 subunit of the COPII coat complex, assembly of which is essential for the first step of secretory protein transport from the endoplasmic reticulum (ER) to the Golgi; by homology with Sec24, SEC-24.1 is predicted to facilitate vesicle cargo selection, and likely contains multipl…	coding	CEOP4452	IV
WBGene00008722	F12F6.7	F12F6.7		coding	CEOP4452	IV
WBGene00006575	tir-1	F13B10.1	tir-1 encodes the C. elegans ortholog of the human TIR domain-containing protein SARM; from N- to C-terminus, TIR-1 contains HEAT-Armadillo repeats, two sterile alpha motif (SAM) domains and a Toll-interleukin 1 (IL1) receptor (TIR) domain; tir-1 functions in innate immunity and in a lateral signaling pathway that specifies neuronal identity; TIR-1 is expressed in neurons and localizes to post-sy…	coding		III
WBGene00004414	rpl-3	F13B10.2	rpl-3 encodes a large ribosomal subunit L3 protein required in mass RNAi assays for embryonic and larval viability, fertility, and general health; the rpl-3 transcription unit has a nonsense transcript that is up-regulated in vivo by smg[-] mutations, indicating that rpl-3 is a natural substrate for SMG-mediated nonsense suppresssion; several other natural mRNA substrates of SMG suppression (e.g.…	coding		III
WBGene00008729	F13B12.1	F13B12.1		coding		IV
WBGene00001425	fis-2	F13B9.8		coding		X
WBGene00017427	acp-5	F13D11.1		coding		X
WBGene00017428	F13D11.3	F13D11.3		coding		X
WBGene00017429	F13D11.4	F13D11.4		coding		X
WBGene00002262	ldh-1	F13D12.2	ldh-1 is orthologous to the human gene LACTATE DEHYDROGENASE B (LDHB; OMIM:150100), which when mutated leads to lactate dehydrogenase-B deficiency.	coding		II
WBGene00008740	F13D12.5	F13D12.5		coding		II
WBGene00008741	F13D12.6	F13D12.6	F13D12.6 is orthologous to the human gene SIMILAR TO PROTECTIVE PROTEIN FOR BETA-GALACTOSIDASE (GALACTOSIALIDOSIS) (PPGB; OMIM:256540), which when mutated leads to disease.	coding		II
WBGene00001679	gpb-1	F13D12.7	gpb-1 encodes a heterotrimeric G protein beta subunit that is required during embryonic development for the proper orientation of the mitotic spindle during early cell divisions and thus affects the orientation of early cell division axes, and is also required for larval viability, negatively regulates locomotion and egg-laying, and may affect germline development and osmotic balance; expressed i…	coding		II
WBGene00008742	F13D12.8	F13D12.8		coding		II
WBGene00008743	F13D12.9	F13D12.9		coding		II
WBGene00008745	F13E6.1	F13E6.1		coding		X
WBGene00008746	F13E6.2	F13E6.2		coding		X
WBGene00008748	F13E6.4	F13E6.4		coding		X
WBGene00008749	F13E6.5	F13E6.5		coding		X
WBGene00008750	F13E9.1	F13E9.1		coding	CEOP4396	IV
WBGene00007058	dmd-6	F13G11.1		coding		IV
WBGene00008769	F13G3.11	F13G3.11		coding	CEOP1392	I
WBGene00008764	dylt-1	F13G3.4	dylt-1 encodes a putative dynein light chain subunit that inhibits DHC-1 in vivo, but is otherwise dispensable for viability; DYLT-1 is paralogous to DYLT-3, and orthologous to human DYNLT1 and DYNLT3 (OMIM: 300302); dylt-1(RNAi) and dylt-1(ok417) both suppress the lethality of conditional dhc-1 mutations, and dylt-1(RNAi) suppresses dhc-1(or195) spindle length and cytokinesis defects as well, in…	coding	CEOP1388	I
WBGene00008765	ttx-7	F13G3.5	ttx-7 encodes, by alternative splicing, two isoforms of a myo-inositol monophosphatase (IMPase) required for normal thermotaxis and chemotaxis to sodium, as well as for subcellular localization of SNB-1 and SNG-1 in RIA interneurons; one isoform ('ttx-7a') has much higher transgenic rescuing activity of ttx-7(nj40) than the other ('ttx-7b'), so ttx-7a is considered the major isoform in vivo; a re…	coding	CEOP1388	I
WBGene00003236	mif-3	F13G3.9		coding	CEOP1394	I
WBGene00003586	ndx-9	F13H10.2	The ndx-9 gene encodes a member of the NADH pyrophosphatase subfamily of the NUDIX hydrolases.	coding	CEOP4400	IV
WBGene00008774	F13H10.3	F13H10.3		coding	CEOP4400	IV
WBGene00008775	F13H10.4	F13H10.4	F13H10.4 is orthologous to the human gene A-GLUCOSIDASE I (GCS1; OMIM:601336), which when mutated leads to disease.	coding	CEOP4400	IV
WBGene00008777	F13H10.6	F13H10.6		coding		IV
WBGene00017430	F13H6.1	F13H6.1		coding		V
WBGene00000259	bpl-1	F13H8.10	bpl-1 encodes an ortholog of biotin ligase/holocarboxylase synthetase (called biotin ligase in bacteria, and holocarboxylase synthetase in mammalian or animal systems); it is orthologous to human HOLOCARBOXYLASE SYNTHETASE (HLCS; OMIM:253270), which when mutated leads to HLCS deficiency.	coding		II
WBGene00017435	F13H8.2	F13H8.2		coding		II
WBGene00017438	F13H8.5	F13H8.5	F13H8.5 encodes a protein with a domain of unknown function (DB; IPR002602) that is found in several worm proteins, and a glutamine/asparagine-rich domain.	coding		II
WBGene00008779	F14B4.1	F14B4.1		coding		I
WBGene00008781	F14B4.3	F14B4.3		coding		I
WBGene00006826	unc-97	F14D12.2	The unc-97 gene encodes a LIM domain-containing protein of the PINCH family that is highly similar to human LIMS1 (OMIM:602567) and LIMS2; UNC-97 functions as an adaptor protein important for assembly of muscle adherens junctions and the mechanosensory functions of the touch neurons; UNC-97 interacts with PAT-4/integrin-linked kinase and with UNC-98; UNC-97 colocalizes with PAT-3/beta integrin at…	coding		X
WBGene00006411	octr-1	F14D12.6	octr-1 encodes a predicted G-protein-coupled seven-transmembrane domain biogenic amine receptor; an OCTR-1::GFP fusion protein is expressed in a very restricted pattern nearly exclusively in a subset of head and tail neurons.	coding		X
WBGene00008800	F14E5.2	F14E5.2		coding		II
WBGene00008819	F14F11.1	F14F11.1		coding		II
WBGene00003411	mrp-5	F14F4.3	The mrp-5 gene encodes a homolog of the human gene CFTR, which when mutated leads to cystic fibrosis (OMIM:219700).	coding		X
WBGene00017471	F14H12.3	F14H12.3		coding		X
WBGene00077582	F14H8.8	F14H8.8		coding		V
WBGene00017477	F15A8.4	F15A8.4		coding		X
WBGene00017480	F15B10.1	F15B10.1	The F15B10.1 gene encodes an ortholog of the Kluyveromyces lactis UDP-N-acetylglucosamine (UPD-GlcNAc) transporter; when expressed in human cells deficient for GDP-fucose transport into the Golgi, F15B10.1 is able to weakly restore such transport (with ~10% efficiency).	coding	CEOP4647	IV
WBGene00001090	drh-1	F15B10.2	drh-1 encodes a Dicer-related helicase that contains a DExD/H-box helicase domain; loss of drh-1 activity via RNAi suggests that drh-1 is required, perhaps redundantly with drh-2, for both germline and somatic RNA interference (RNAi); in addition, drh-1 is required, downstream of virus sensing and viral siRNA formation, for antiviral RNAi; DRH-1 interacts in vivo with RDE-4, a double-stranded RNA…	coding	CEOP4647	IV
WBGene00017481	F15B10.3	F15B10.3		coding		IV
[truncated: 3,384 more rows]

## Sheet: 5445 RSR-2 peaks
Chromosome	Start	End	Interval length	Relative summit position	Tag count	p-value	Fold enrichment	FDR	Nearest gene	Position of nearest gene	Classification	Distance to TSS
[truncated: 5,445 more rows]

[truncated: 2 more sheets: 4338 RSR-2 genes, 551 intronless genes]
