# Supplementary material for: RSR-2, the Caenorhabditis elegans Ortholog of Human Spliceosomal Component SRm300/SRRM2, Regulates Development by Influencing the Transcriptional Machinery
Source: PLoS Genet. 2013 Jun 6;9(6):e1003543. doi: 10.1371/journal.pgen.1003543 (PMC3675011; doi:10.1371/journal.pgen.1003543)
Supplement: Table S3 — RNA-Seq data. Genes down and upregulated in rsr-2(RNAi) and prp-8(RNAi) . (XLSX) [file pgen.1003543.s013.xlsx]

## Sheet: 14556 - transcripts expressed
Transcript ID	Gene ID	Chromosome	Start	End	GFP RNAi L3 FPKM	prp-8 RNAi L3 FPKM	rsr-2 RNAi L3 FPKM	Gene Description
Y74C9A.6	Y74C9A.6	I	3747	3909	2986.54	4905.19	3476.96	Y74C9A.6
Y74C9A.3.1	Y74C9A.3	I	10095	9846	1.49685	2.42085	1.48284	Y74C9A.3
Y74C9A.3.2	Y74C9A.3	I	10095	9846	2.32547	1.77277	1.98931	Y74C9A.3
Y74C9A.2.1	Y74C9A.2	I	11499	16842	30.5368	32.36	28.0089	nlp-40
Y74C9A.2.6	Y74C9A.2	I	11618	16804	67.7862	48.1618	53.2827	nlp-40
Y74C9A.4a	Y74C9A.4	I	26733	26781	2.01864	1.59767	0.907688	Y74C9A.4
Y74C9A.4b	Y74C9A.4	I	26733	26778	0.2821	2.76512	0.882026	Y74C9A.4
Y74C9A.5.1	Y74C9A.5	I	32412	32482	0.577909	0.896096	1.144	sesn-1
Y74C9A.5.2	Y74C9A.5	I	32412	32482	1.89966	1.9563	1.9819	sesn-1
Y48G1C.12	Y48G1C.12	I	47472	49819	4.49371	2.56154	2.67786	Y48G1C.12
Y48G1C.4	Y48G1C.4	I	49919	54426	1.11065	2.46005	1.10309	pgs-1
Y48G1C.2.1	Y48G1C.2	I	71858	81071	1.30164	4.30278	2.03625	csk-1
Y48G1C.2.2	Y48G1C.2	I	71878	81063	0.767278	1.19502	0.602432	csk-1
Y48G1C.2.3	Y48G1C.2	I	72511	80344	2.07672	2.3279	1.07358	csk-1
Y48G1C.10	Y48G1C.10	I	81201	84959	1.25831	1.5484	1.02646	Y48G1C.10
Y48G1C.11	Y48G1C.11	I	82119	91020	2.48845	4.07881	2.07346	Y48G1C.11
Y48G1C.6	Y48G1C.6	I	86097	86284	3.95496	5.24668	2.14255	Y48G1C.6
Y48G1C.9.1	Y48G1C.9	I	91380	92718	21.3164	23.657	17.9555	Y48G1C.9
Y48G1C.1	Y48G1C.1	I	93031	94881	1.92772	25.2422	3.14539	Y48G1C.1
Y48G1C.13	Y48G1C.13	I	95237	95367	1.00017	0.912196	0	Y48G1C.13
Y48G1C.7	Y48G1C.7	I	101505	99789	2.50712	3.43613	2.7905	Y48G1C.7
Y48G1C.8	Y48G1C.8	I	107596	108161	1.62185	1.54851	1.37593	Y48G1C.8
F53G12.1.1	F53G12.1	I	110005	110077	53.9141	40.5981	40.1037	rab-11.1
F53G12.1.2	F53G12.1	I	110005	110057	35.9492	23.0501	27.602	rab-11.1
F53G12.12	F53G12.12	I	111292	111425	4937.42	5225.36	4539.89	F53G12.12
F53G12.8	F53G12.8	I	113807	114711	0.791774	0.481421	0	F53G12.8
F53G12.5b	F53G12.5	I	127297	134271	2.27688	4.11871	1.32034	mex-3
F53G12.5a.2	F53G12.5	I	128697	133582	0.33053	2.02586	0.293887	mex-3
F53G12.11	F53G12.11	I	145236	145627	1.00218	1.82806	0	F53G12.11
F56C11.1	F56C11.1	I	154759	154850	1.61695	1.68541	1.37652	bli-3
F56C11.2	F56C11.2	I	166747	166819	0.422202	1.1552	0.571808	ptr-11
F56C11.6b	F56C11.6	I	173412	175932	1.20762	0.078196	1.26124	F56C11.6
F56C11.5b	F56C11.5	I	178538	182159	2.78161	1.58132	2.08149	F56C11.5
F56C11.5a	F56C11.5	I	180260	181986	3.08477	1.27259	0.261916	F56C11.5
F56C11.3	F56C11.3	I	182672	182771	3.88764	5.5718	3.86115	F56C11.3
F56C11.4	F56C11.4	I	183364	184221	1.30999	2.04818	2.04453	F56C11.4
K10E9.1	K10E9.1	I	189058	202489	0.643685	1.55877	0.639299	K10E9.1
Y48G1BL.2	Y48G1BL.2	I	203037	208467	0.380987	1.3513	0.756782	atm-1
Y48G1BL.7	Y48G1BL.7	I	209320	211733	0.638852	0.423753	0.230727	Y48G1BL.7
Y48G1BL.3	Y48G1BL.3	I	215387	215491	0.302554	0.4829	0.375616	Y48G1BL.3
Y48G1BL.1	Y48G1BL.1	I	216005	219099	0.093585	0.796635	0.433755	Y48G1BL.1
Y48G1BL.5	Y48G1BL.5	I	220398	220560	0.332618	1.26401	0.275293	Y48G1BL.5
Y48G1BM.6	Y48G1BM.6	I	238060	238252	0.570333	0.874829	0.467748	Y48G1BM.6
Y48G1BM.1	Y48G1BM.1	I	252118	254129	1.05196	1.25672	0.735769	Y48G1BM.1
Y48G1BM.9	Y48G1BM.9	I	258568	258692	0.441382	0.641479	0.172626	Y48G1BM.9
Y48G1BR.1	Y48G1BR.1	I	259107	259157	0.554483	0.682871	0.343144	Y48G1BR.1
C53D5.3	C53D5.3	I	280120	280445	4.47734	2.04176	0	C53D5.3
C53D5.2	C53D5.2	I	283500	286153	0.74962	2.05106	0.496341	C53D5.2
C53D5.4	C53D5.4	I	288974	289139	2.23831	2.79753	1.81138	ztf-3
C53D5.1a	C53D5.1	I	291216	305473	0	0	2.72177	C53D5.1
C53D5.1d	C53D5.1	I	301197	305081	0	0	0.154738	C53D5.1
C53D5.5.1	C53D5.5	I	310763	310888	4.34977	3.59615	2.42073	C53D5.5
C53D5.6.1	C53D5.6	I	314824	314992	1.6042	0.897801	1.29443	imb-3
C53D5.6.2	C53D5.6	I	314824	314990	0.192865	1.80902	0.469684	imb-3
Y48G1A.5	Y48G1A.5	I	323144	323353	1.12404	3.16597	1.54323	xpo-2
Y48G1A.4	Y48G1A.4	I	323861	330991	1.03383	3.45729	1.78737	Y48G1A.4
Y48G1A.3	Y48G1A.3	I	332610	337845	3.76672	8.1491	4.00205	Y48G1A.3
Y48G1A.1	Y48G1A.1	I	348538	357235	1.47724	1.84022	1.14511	Y48G1A.1
R119.7	R119.7	I	364522	368511	0.548098	0.783754	0.364437	rnp-8
R119.2	R119.2	I	373334	373411	6.50494	5.2409	5.00247	R119.2
R119.3.2	R119.3	I	378932	379076	7.05563	2.61587	3.92481	R119.3
R119.4.1	R119.4	I	381794	381907	2.04512	2.72086	2.01479	pqn-59
R119.4.2	R119.4	I	381794	381905	0.860024	2.8857	1.63869	pqn-59
R119.5	R119.5	I	394093	394418	1.41907	3.54487	1.90631	R119.5
Y50C1A.1	Y50C1A.1	I	398894	412513	6.49291	7.63474	4.68994	Y50C1A.1
C07F11.2	C07F11.2	I	420925	423721	0.287576	0.524563	0.214212	C07F11.2
C07F11.1	C07F11.1	I	444002	461610	3.58081	7.20739	3.33566	tol-1
W04C9.4.1	W04C9.4	I	461996	462655	6.31788	13.1679	7.64619	W04C9.4
W04C9.4.2	W04C9.4	I	461998	462563	13.3629	18.7314	9.91847	W04C9.4
W04C9.2.1	W04C9.2	I	488608	490248	27.3005	21.5696	25.7216	W04C9.2
W04C9.2.2	W04C9.2	I	488619	489908	10.08	6.60627	9.53073	W04C9.2
W04C9.1	W04C9.1	I	489987	496157	23.66	12.9398	18.5279	haf-4
Y65B4BL.3	Y65B4BL.3	I	501932	502046	0.780127	1.77877	1.16222	Y65B4BL.3
Y65B4BL.2	Y65B4BL.2	I	506480	509059	2.79401	3.67139	2.03756	deps-1
Y65B4BL.7	Y65B4BL.7	I	510742	510840	3.11273	1.96969	2.79677	Y65B4BL.7
Y65B4BL.5	Y65B4BL.5	I	516354	516459	13.0024	14.498	15.0214	acs-13
Y65B4BL.6a	Y65B4BL.6 (1)	I	521323	521557	0.870914	0.26477	0.576653
Y65B4BL.1	Y65B4BL.1	I	530569	532855	1.52541	1.63676	1.24766	Y65B4BL.1
Y65B4BR.8	Y65B4BR.8	I	534456	535350	2.31101	1.94561	1.58903	Y65B4BR.8
Y65B4BR.5a.1	Y65B4BR.5	I	535792	536589	171.134	148.769	178.858	Y65B4BR.5
Y65B4BR.5a.2	Y65B4BR.5	I	535794	536529	94.3943	79.629	53.88	Y65B4BR.5
Y65B4BR.5b	Y65B4BR.5	I	535794	536673	6.89088	5.40318	2.38291	Y65B4BR.5
Y65B4BR.4a	Y65B4BR.4	I	537125	542200	3.29642	4.77916	2.70225	wwp-1
Y65B4BR.4b	Y65B4BR.4	I	537125	541634	1.1298	1.54458	1.45238	wwp-1
Y65B4BR.3	Y65B4BR.3	I	550711	556685	2.76875	2.96921	2.93119	ptr-21
Y65B4BR.2	Y65B4BR.2	I	557434	561674	13.1013	0.910394	0.867467	lpr-1
Y65B4BR.1	Y65B4BR.1	I	562739	565184	2.0449	0.423872	0.923166	Y65B4BR.1
Y65B4BR.9	Y65B4BR.9	I	566244	566394	1.16338	3.18317	1.92576	ceh-9
F56A6.2	F56A6.2	I	607364	607574	0.243832	0.85777	0.345957	hum-7
F56A6.1a	F56A6.1	I	618210	621466	1.75547	8.9602	3.24459	sago-2
F56A6.1b	F56A6.1	I	618210	621424	2.25428	1.63352	0.06775	sago-2
Y65B4A.4	Y65B4A.4	I	621711	622190	2.74732	2.00454	1.63716	Y65B4A.4
F56A6.4	F56A6.4	I	629347	629447	1.53745	2.60413	1.59969	F56A6.4
Y65B4A.6	Y65B4A.6	I	636237	636353	18.2753	50.0036	17.8799	Y65B4A.6
Y65B4A.3	Y65B4A.3	I	636850	637855	23.2704	16.0737	17.1639	vps-20
Y65B4A.2.1	Y65B4A.2	I	638132	653988	1.67728	1.40801	1.00352	Y65B4A.2
Y65B4A.2.2	Y65B4A.2	I	645454	653748	2.24761	2.94996	2.04763	Y65B4A.2
Y65B4A.1	Y65B4A.1	I	654099	658709	3.37222	12.7316	4.05024	Y65B4A.1
Y65B4A.8.1	Y65B4A.8	I	663446	663597	1.48268	1.06953	0.639835	Y65B4A.8
Y65B4A.8.2	Y65B4A.8	I	663446	663552	2.85956	1.39502	2.7296	Y65B4A.8
Y65B4A.9	Y65B4A.9	I	666633	666897	0.664929	0.151611	0.24765	Y65B4A.9
Y18H1A.4.2	Y18H1A.4	I	694584	694653	8.98318	4.5771	6.83198	Y18H1A.4
Y18H1A.4.1	Y18H1A.4	I	694835	694951	8.36378	5.99892	4.9727	Y18H1A.4
Y18H1A.2	Y18H1A.2	I	698056	698330	5.33779	6.72288	4.1654	Y18H1A.2
Y18H1A.3	Y18H1A.3	I	715728	715853	1.55841	1.99875	2.1524	Y18H1A.3
Y18H1A.7	Y18H1A.7	I	719654	719730	0.926327	1.22887	1.17093	Y18H1A.7
Y18H1A.13	Y18H1A.13	I	745296	745457	3.81002	0.315901	0.688012	col-46
Y18H1A.12	Y18H1A.12	I	745756	748510	1.16218	0.117808	0.025028	col-47
Y18H1A.9	Y18H1A.9	I	756873	757013	0.975903	0.479617	1.58557	Y18H1A.9
T06A4.3a	T06A4.3	I	763628	770723	3.03049	0.434773	0.657947	T06A4.3
T06A4.3b	T06A4.3	I	763678	768920	1.2634	0.324867	0.590691	T06A4.3
ZC123.3	ZC123.3	I	803371	835296	0.629364	0.951211	0.732232	ZC123.3
ZC123.1	ZC123.1	I	837999	841750	0.481604	0.079862	0.217419	ZC123.1
Y95B8A.7.1	Y95B8A.7	I	853563	871950	2.1575	2.49877	1.1351	Y95B8A.7
Y95B8A.7.4	Y95B8A.7	I	853578	871821	1.1978	1.66886	0.615928	Y95B8A.7
Y95B8A.7.2	Y95B8A.7	I	858490	871821	0.931505	4.0682	1.9901	Y95B8A.7
Y95B8A.10a	Y95B8A.10	I	882393	882716	4.84547	5.96843	4.1695	pde-6
Y95B8A.10b	Y95B8A.10	I	882393	882716	0.699861	0.260769	0.199365	pde-6
Y95B8A.6a.1	Y95B8A.6	I	882921	890210	2.11804	2.49395	1.79203	Y95B8A.6
Y95B8A.11	Y95B8A.11	I	894927	895102	1.56497	1.34336	0.73144	him-19
Y95B8A.5.1	Y95B8A.5	I	897287	906007	0.746857	2.14575	1.16565	gpa-16
Y95B8A.5.2	Y95B8A.5	I	897289	905856	0.980443	0.569365	0.584467	gpa-16
Y95B8A.4	Y95B8A.4	I	907468	911198	1.17818	0.119395	0.650086	Y95B8A.4
Y95B8A.2.1	Y95B8A.2	I	938486	941779	2.91827	3.56072	7.48653	Y95B8A.2
Y95B8A.2.2	Y95B8A.2	I	938549	941710	1.01296	0.898304	0.736737	Y95B8A.2
Y95B8A.1	Y95B8A.1	I	942415	947679	0.248028	0.678638	0.64048	nas-30
Y34D9B.1a	Y34D9B.1	I	957195	957376	0.517375	1.45401	1.10168	mig-1
F54A5.2	F54A5.2	I	969240	969429	2.69536	2.50816	2.5513	cutl-20
F54A5.3a	F54A5.3	I	972990	973136	2.49725	2.99857	1.89652	shc-1
C54G6.1a	C54G6.1	I	1014266	1014384	0.897756	1.53002	0.428823	C54G6.1
Y34D9A.11	Y34D9A.11	I	1018838	1019222	9.87949	20.8665	5.68073	spp-23
Y34D9A.4.1	Y34D9A.4	I	1033268	1033441	1.18741	3.67637	1.44764	spd-1
Y34D9A.4.2	Y34D9A.4	I	1033268	1033439	2.25241	1.82089	1.30756	spd-1
Y34D9A.2	Y34D9A.2	I	1062296	1065272	0.298317	0.884253	1.03699	Y34D9A.2
Y34D9A.10.1	Y34D9A.10	I	1066852	1066904	9.89722	14.9304	7.79413	vps-4
Y34D9A.10.2	Y34D9A.10	I	1066852	1066902	7.8049	8.69946	5.58602	vps-4
R06A10.2.1	R06A10.2	I	1068594	1075013	0.20695	0.994203	0.621636	gsa-1
R06A10.2.2	R06A10.2	I	1068614	1074346	0.832386	1.36884	0.150505	gsa-1
R06A10.1	R06A10.1	I	1084582	1089745	0.279002	0.566312	0.102783	R06A10.1
R06A10.4	R06A10.4	I	1095671	1095799	0.97224	1.45676	1.24151	R06A10.4
Y48G8AL.9	Y48G8AL.9	I	1140806	1141024	0.57245	0.626518	0.341129	Y48G8AL.9
Y48G8AL.10	Y48G8AL.10	I	1153751	1154389	0.455882	1.37529	0.592092	Y48G8AL.10
Y48G8AL.14	Y48G8AL.14	I	1155751	1156023	16.2244	18.7966	11.1055	aps-3
Y48G8AL.8a.1	Y48G8AL.8	I	1156580	1157460	105.788	101.591	91.1184	rpl-17
Y48G8AL.8b	Y48G8AL.8	I	1156580	1157465	2.17031	2.54324	3.89667	rpl-17
Y48G8AL.8a.2	Y48G8AL.8	I	1156582	1157444	383.571	291.546	376.105	rpl-17
Y48G8AL.7	Y48G8AL.7	I	1157572	1162903	2.62757	4.15385	2.60966	Y48G8AL.7
Y48G8AL.11	Y48G8AL.11	I	1175692	1175871	4.44188	2.1577	3.78823	haf-6
Y48G8AL.6.1	Y48G8AL.6	I	1176476	1190070	2.37262	4.18904	3.11225	smg-2
Y48G8AL.5	Y48G8AL.5	I	1193161	1207868	11.6051	17.8393	10.4438	Y48G8AL.5
Y48G8AL.1.1	Y48G8AL.1	I	1211493	1254700	2.19653	4.43224	2.21165	Y48G8AL.1
Y48G8AL.1.2	Y48G8AL.1	I	1211495	1254501	2.98751	5.27156	1.70456	Y48G8AL.1
Y48G8AL.15	Y48G8AL.15	I	1254772	1258598	1.89217	2.34207	1.20811	Y48G8AL.15
Y48G8AR.1	Y48G8AR.1	I	1267582	1268157	2.63356	1.93325	1.08452	grh-1
K12C11.4	K12C11.4	I	1305577	1328447	5.81063	5.35954	4.13773	dapk-1
K12C11.3b	K12C11.3	I	1335377	1336781	4.66609	2.93301	0	K12C11.3
K12C11.3a	K12C11.3	I	1335397	1336872	4.43257	1.7554	1.2082	K12C11.3
K12C11.6	K12C11.6	I	1337022	1338122	31.4274	14.5521	25.4508	K12C11.6
K12C11.7	K12C11.7	I	1338787	1339771	13.3274	2.52277	9.24066	K12C11.7
K12C11.2	K12C11.2	I	1340680	1341260	55.3046	112.257	39.8924	smo-1
K12C11.1.1	K12C11.1	I	1344035	1344696	19.014	21.9215	15.5536	K12C11.1
Y92H12BL.1	Y92H12BL.1	I	1348505	1359597	6.49294	10.0079	6.64216	Y92H12BL.1
Y92H12BL.5	Y92H12BL.5	I	1365311	1375885	16.0928	14.846	20.0249	Y92H12BL.5
Y92H12BL.4	Y92H12BL.4	I	1384992	1385059	2.70218	4.4009	3.7381	Y92H12BL.4
Y92H12BM.1	Y92H12BM.1	I	1392583	1392761	4.73161	5.03467	3.32872	Y92H12BM.1
Y92H12BR.7	Y92H12BR.7	I	1394571	1402944	0.503077	0.745595	0.312281	Y92H12BR.7
Y92H12BR.6	Y92H12BR.6	I	1405946	1413073	3.94709	3.76735	2.46152	set-29
Y92H12BR.2	Y92H12BR.2	I	1415728	1415811	8.77996	9.92258	6.25575	Y92H12BR.2
Y92H12BR.3a	Y92H12BR.3	I	1416593	1424610	19.4191	20.7244	14.8799	Y92H12BR.3
Y92H12BR.3b	Y92H12BR.3	I	1416593	1424610	0.608073	2.39398	1.11579	Y92H12BR.3
Y92H12BR.8	Y92H12BR.8	I	1436281	1441316	19.4261	14.8005	19.1761	Y92H12BR.8
F37F2.2.1	F37F2.2	I	1443828	1444135	12.3566	7.20525	10.2605	F37F2.2
F47G6.4	F47G6.4	I	1446668	1465342	1.14957	0.82901	0.637247	spe-15
F47G6.2	F47G6.2	I	1471299	1479926	3.72064	5.4732	2.44366	acs-16
F47G6.1	F47G6.1	I	1483085	1491282	1.08824	2.25884	1.34171	dyb-1
Y92H12A.5	Y92H12A.5	I	1514206	1514411	2.39178	4.38508	3.15115	Y92H12A.5
Y92H12A.4	Y92H12A.4	I	1514764	1527351	4.7741	6.104	4.12118	Y92H12A.4
Y92H12A.3	Y92H12A.3	I	1529891	1534238	4.38501	6.66552	4.19383	Y92H12A.3
Y92H12A.2	Y92H12A.2	I	1543527	1556197	5.25754	5.7834	5.26157	Y92H12A.2
Y92H12A.1	Y92H12A.1	I	1566933	1580205	10.1738	12.7992	6.29074	src-1
Y73E7A.4	Y73E7A.4	I	1595904	1596177	7.25116	10.235	5.14411	cpx-1
Y73E7A.5	Y73E7A.5	I	1601271	1601498	0.19715	0.539429	0.195807	Y73E7A.5
Y73E7A.2	Y73E7A.2	I	1601842	1606883	5.01288	5.84942	3.22153	Y73E7A.2
Y73E7A.6.1	Y73E7A.6	I	1609914	1610136	2.50795	2.23433	2.88906	Y73E7A.6
Y73E7A.6.2	Y73E7A.6	I	1609914	1610038	2.50431	6.07812	2.5888	Y73E7A.6
Y73E7A.9	Y73E7A.9	I	1610392	1619945	7.59674	5.98106	5.48139	adpr-1
Y73E7A.7	Y73E7A.7	I	1626346	1626607	1.19152	1.55246	0.929819	bre-4
Y73E7A.1a.1	Y73E7A.1	I	1629005	1633498	5.02007	6.06215	3.69165	Y73E7A.1
Y73E7A.1a.2	Y73E7A.1	I	1629007	1633366	4.76327	4.19009	1.87023	Y73E7A.1
Y73E7A.8	Y73E7A.8	I	1634742	1644657	0.708379	0.038004	0.041385	Y73E7A.8
Y71G12B.20a	Y71G12B.20	I	1651185	1651380	3.02175	3.06363	1.64924	mab-20
Y71G12B.18	Y71G12B.18	I	1652916	1655443	8.56628	0.208342	0.113439	Y71G12B.18
Y71G12B.21	Y71G12B.21	I	1656378	1656728	0.435509	2.18461	0.216271	pqn-88
Y71G12B.17	Y71G12B.17	I	1667503	1669776	3.96989	5.43106	2.73808	Y71G12B.17
Y71G12B.35	Y71G12B.35	I	1676326	1676432	0.56436	1.33827	1.12103	Y71G12B.35
Y71G12B.16	Y71G12B.16	I	1680452	1685065	1.32365	1.52915	1.48991	drag-1
Y71G12B.37	Y71G12B.37	I	1691499	1691647	8.38901	15.3023	8.33185	Y71G12B.37
Y71G12B.31	Y71G12B.31	I	1691563	1691613	0.980655	1.14994	1.11311	Y71G12B.31
Y71G12B.15.1	Y71G12B.15	I	1698096	1701132	4.24637	2.53084	2.66578	ubc-3
Y71G12B.15.2	Y71G12B.15	I	1698351	1700789	6.81063	3.81219	6.48534	ubc-3
Y71G12B.14	Y71G12B.14	I	1701360	1701810	21.2683	21.0603	16.8987	lsm-6
Y71G12B.13	Y71G12B.13	I	1702125	1707892	4.55323	14.8971	3.94796	Y71G12B.13
Y71G12B.12a.2	Y71G12B.12	I	1709099	1715570	5.78325	8.10498	6.16833	atg-5
Y71G12B.11a	Y71G12B.11	I	1721594	1740920	3.30634	4.6783	4.37056	Y71G12B.11
Y71G12B.11b	Y71G12B.11	I	1721594	1733034	1.12315	1.56599	1.15221	Y71G12B.11
Y71G12B.24	Y71G12B.24	I	1750737	1751057	9.75197	6.22434	8.39798	mppa-1
Y71G12B.10	Y71G12B.10	I	1751483	1754412	12.9918	17.3179	15.4398	Y71G12B.10
Y71G12B.9a	Y71G12B.9	I	1755331	1766469	1.76598	3.06356	1.10115	lin-65
Y71G12B.8	Y71G12B.8	I	1767889	1790205	3.22699	9.56684	3.62395	Y71G12B.8
Y71G12B.25	Y71G12B.25	I	1775496	1775935	6.55745	1.80141	2.43248	Y71G12B.25
Y71G12B.6.1	Y71G12B.6	I	1793254	1796427	5.97207	3.01808	1.04689	Y71G12B.6
Y71G12B.6.2	Y71G12B.6	I	1793256	1796343	26.5363	14.4285	13.1804	Y71G12B.6
Y71G12B.4	Y71G12B.4	I	1808093	1811784	16.024	28.3694	15.3947	pghm-1
Y71G12B.3	Y71G12B.3	I	1812957	1813586	4.27317	0.324776	2.82937	Y71G12B.3
Y71G12B.32	Y71G12B.32	I	1815969	1816063	0.71506	0.163041	0.710187	Y71G12B.32
Y71G12B.2	Y71G12B.2	I	1816152	1818511	3.57195	5.84151	3.05828	Y71G12B.2
Y71G12B.30	Y71G12B.30	I	1822754	1822933	1.20059	0.597267	1.30081	Y71G12B.30
Y71G12B.1b.1	Y71G12B.1	I	1823447	1825969	1.12116	3.54359	0.737202	Y71G12B.1
Y71G12B.1b.2	Y71G12B.1	I	1823449	1825907	2.06804	1.36096	0.566204	Y71G12B.1
C53H9.3	C53H9.3	I	1832482	1832643	17.739	17.1494	16.9134	C53H9.3
C53H9.1.1	C53H9.1	I	1834883	1835441	495.504	386.939	397.695	rpl-27
M01D7.7a	M01D7.7	I	1835681	1841274	7.43985	12.8384	7.29015	egl-30
M01D7.7b	M01D7.7	I	1837773	1840890	0.752872	1.26861	0.544209	egl-30
M01D7.4	M01D7.4	I	1845223	1850518	2.99986	1.47892	2.09364	tag-96
M01D7.2	M01D7.2	I	1872249	1872308	0.722968	2.12466	1.27652	scm-1
Y71G12A.3	Y71G12A.3	I	1874149	1883474	1.53249	2.90292	1.24886	tub-2
Y71G12A.4	Y71G12A.4	I	1894840	1894865	1.04604	0.073387	0.159833	Y71G12A.4
Y71G12A.2b	Y71G12A.2	I	1895163	1910515	0.878026	1.3095	0	Y71G12A.2
Y51F10.7	Y51F10.7	I	1913438	1913968	77.2024	40.549	58.3442	Y51F10.7
Y51F10.6	Y51F10.6	I	1917047	1923098	1.50908	1.60573	1.49879	Y51F10.6
Y51F10.5	Y51F10.5	I	1924302	1932262	1.48792	1.97388	1.47778	hex-4
Y51F10.4a	Y51F10.4	I	1932354	1945224	4.54532	2.85268	2.40578	Y51F10.4
Y51F10.4b	Y51F10.4	I	1932354	1945034	0.466483	2.08201	0.603371	Y51F10.4
Y51F10.10	Y51F10.10	I	1958432	1958514	4.94733	7.77097	5.09561	Y51F10.10
Y51F10.11	Y51F10.11	I	1961618	1964975	4.67954	6.2896	4.40304	Y51F10.11
Y51F10.3	Y51F10.3	I	1967821	1973885	10.5099	10.0212	6.83232	Y51F10.3
Y51F10.2	Y51F10.2	I	1978007	1983439	0.318018	0.580092	0.526418	Y51F10.2
Y20F4.3	Y20F4.3	I	2010423	2010482	0.592979	0.811233	1.32511	gap-3
Y20F4.2	Y20F4.2	I	2026319	2033951	1.07856	2.06107	1.22424	Y20F4.2
Y20F4.4	Y20F4.4	I	2043758	2043814	0.875217	1.41422	0.714455	Y20F4.4
Y20F4.8	Y20F4.8	I	2049143	2050180	0.34347	0.730938	0	Y20F4.8
Y20F4.5	Y20F4.5	I	2053414	2053704	0.210066	1.06848	0.192585	Y20F4.5
Y37E3.1	Y37E3.1	I	2063826	2064019	2.49782	4.02467	3.30773	Y37E3.1
Y37E3.3	Y37E3.3	I	2064296	2065121	30.7644	29.742	29.9437	rpb-10
Y37E3.4.1	Y37E3.4	I	2064955	2065710	4.18173	4.26154	5.21814	moag-4
Y37E3.4.2	Y37E3.4	I	2064979	2065484	96.7843	69.3123	44.0363	moag-4
Y37E3.28	Y37E3.28	I	2070219	2070361	26.2322	12.6823	2.72713	Y37E3.28
Y37E3.21	Y37E3.21	I	2070259	2070397	5156.02	6358.85	5904.77	Y37E3.21
Y37E3.8b.2	Y37E3.8	I	2070429	2070577	2.64007	2.6034	6.77083	Y37E3.8
Y37E3.8a.1	Y37E3.8	I	2070443	2070612	1021.9	690.673	825.103	Y37E3.8
Y37E3.9.1	Y37E3.9	I	2071353	2072552	10.1656	11.2585	11.765	phb-1
Y37E3.9.2	Y37E3.9	I	2071355	2072301	3.59221	2.57632	1.37862	phb-1
Y37E3.10.1	Y37E3.10	I	2072680	2076909	18.1439	21.4933	15.5153	Y37E3.10
Y37E3.10.2	Y37E3.10	I	2072683	2076103	18.7524	21.1473	17.2004	Y37E3.10
Y37E3.11a	Y37E3.11	I	2078962	2085681	13.8116	8.58139	12.3459	Y37E3.11
Y37E3.11b	Y37E3.11	I	2078971	2085493	5.7691	2.35286	4.91187	Y37E3.11
Y37E3.20	Y37E3.20	I	2085040	2085158	8276.68	19164.6	11391.5	Y37E3.20
Y37E3.15a	Y37E3.15	I	2097349	2123445	7.64615	16.8377	6.44687	npp-13
Y37E3.15b	Y37E3.15	I	2097349	2103279	1.42448	4.53753	1.43085	npp-13
Y37E3.19	Y37E3.19	I	2108531	2108632	2.44851	0.558287	2.12785	Y37E3.19
Y37E3.16.1	Y37E3.16	I	2118462	2118553	4.29625	3.05064	2.13508	fpn-1.1
Y37E3.16.2	Y37E3.16	I	2118462	2118533	1.13562	0.765996	1.0945	fpn-1.1
Y37E3.17a	Y37E3.17	I	2128593	2145764	17.4354	16.951	15.3131	Y37E3.17
Y37E3.17b	Y37E3.17	I	2128593	2145971	14.6054	16.2341	11.7955	Y37E3.17
W03F11.6a	W03F11.6	I	2160045	2209637	1.11016	2.66045	1.13409	afd-1
W03F11.6c	W03F11.6	I	2160045	2205352	0.584546	0.481021	0.286227	afd-1
W03F11.5	W03F11.5	I	2216102	2219486	10.8865	1.38543	7.16628	W03F11.5
F12B6.2a	F12B6.2	I	2250133	2254894	1.55491	1.02089	1.87289	F12B6.2
F12B6.2b.1	F12B6.2	I	2250133	2254641	0.958245	1.69566	0.065658	F12B6.2
F12B6.2c	F12B6.2	I	2250133	2254801	0.719134	0.892953	0.124564	F12B6.2
F12B6.1	F12B6.1	I	2272689	2272868	0.548186	1.04048	0.676885	abt-2
Y39G10AL.1	Y39G10AL.1	I	2279836	2280869	0.529307	0.241375	0.26285	Y39G10AL.1
Y39G10AL.3.2	Y39G10AL.3	I	2291046	2291185	6.51481	17.9765	6.93805	cdk-7
Y39G10AR.13.1	Y39G10AR.13	I	2306705	2306818	0.79651	5.79233	1.59194	icp-1
Y39G10AR.13.2	Y39G10AR.13	I	2306705	2306792	2.85697	4.45279	0.88166	icp-1
Y39G10AR.9a	Y39G10AR.9	I	2306987	2308784	4.9512	6.53455	3.47874	Y39G10AR.9
Y39G10AR.21.1	Y39G10AR.21	I	2308974	2312132	1.42461	0.985176	1.19664	Y39G10AR.21
Y39G10AR.21.2	Y39G10AR.21	I	2308978	2312047	2.06933	6.09157	1.73355	Y39G10AR.21
Y39G10AR.20	Y39G10AR.20	I	2312498	2313081	4.03979	8.42163	2.00613	Y39G10AR.20
Y39G10AR.8.1	Y39G10AR.8	I	2313271	2316015	11.4578	12.6182	9.83018	Y39G10AR.8
Y39G10AR.8.2	Y39G10AR.8	I	2313273	2315762	10.7324	10.2368	7.93202	Y39G10AR.8
Y39G10AR.7	Y39G10AR.7	I	2316309	2318307	1.26577	1.70416	1.317	Y39G10AR.7
Y39G10AR.14.1	Y39G10AR.14	I	2321740	2321849	1.75942	2.25568	0.923304	mcm-4
Y39G10AR.15	Y39G10AR.15	I	2327199	2327331	0.752413	0.514675	0.560465	Y39G10AR.15
Y39G10AR.6	Y39G10AR.6	I	2333328	2338690	5.14465	2.1656	4.78206	ugt-31
Y39G10AR.2	Y39G10AR.2	I	2402234	2409989	2.72326	3.53454	2.13255	zwl-1
Y39G10AR.24	Y39G10AR.24	I	2410192	2410256	0	0	791.803	Y39G10AR.24
F23C8.13	F23C8.13	I	2415135	2418523	1.12165	2.92283	2.06887	F23C8.13
F23C8.5.1	F23C8.5	I	2420301	2420822	15.0847	10.723	13.4379	F23C8.5
F23C8.5.2	F23C8.5	I	2420301	2420355	78.2922	45.4091	65.8664	F23C8.5
F23C8.6	F23C8.6	I	2421666	2421744	31.0246	32.1274	25.3567	F23C8.6
F23C8.7	F23C8.7	I	2425010	2425075	1.27891	1.01089	1.27019	F23C8.7
F23C8.9	F23C8.9	I	2433533	2433615	1.20098	1.63708	0.59216	F23C8.9
F23C8.4	F23C8.4	I	2434006	2435711	5.81814	4.99425	5.21197	ubxn-1
F23C8.3	F23C8.3	I	2438803	2442950	0.434521	1.58521	0	F23C8.3
Y74C10AL.2.2	Y74C10AL.2	I	2471871	2471937	21.7397	23.5946	14.7992	Y74C10AL.2
Y74C10AL.2.1	Y74C10AL.2	I	2472353	2472369	2.54338	4.01227	1.05932	Y74C10AL.2
Y74C10AR.2	Y74C10AR.2	I	2482686	2483730	0.254803	0.697175	1.01227	Y74C10AR.2
Y74C10AR.3	Y74C10AR.3	I	2485325	2485384	2.754	6.5306	2.90356	abtm-1
Y74C10AR.1	Y74C10AR.1	I	2485870	2489775	29.8002	40.2317	29.6872	eif-3.I
Y23H5B.6	Y23H5B.6	I	2489978	2497385	1.53126	2.01271	1.87867	Y23H5B.6
Y23H5B.5	Y23H5B.5	I	2498136	2506257	4.55932	7.0012	4.71308	Y23H5B.5
Y23H5B.10	Y23H5B.10	I	2514170	2514313	5242.77	10936.9	6561.88	Y23H5B.10
Y23H5B.4	Y23H5B.4	I	2533270	2542094	0.520031	0.609802	0.147568	Y23H5B.4
Y23H5B.3	Y23H5B.3	I	2544751	2546190	0.853564	0.778487	1.6955	Y23H5B.3
Y23H5B.1	Y23H5B.1	I	2553036	2555426	2.40037	4.0136	1.39067	Y23H5B.1
C55C2.5a	C55C2.5	I	2575843	2576022	0.905962	3.37218	1.23996	aat-5
C55C2.5c.1	C55C2.5	I	2575843	2576024	1.28946	1.41606	1.12226	aat-5
C55C2.5c.2	C55C2.5	I	2575843	2576022	0.214344	2.16201	1.27506	aat-5
K07A3.1.1	K07A3.1	I	2585943	2586128	11.455	7.11329	6.09822	fbp-1
K07A3.1.2	K07A3.1	I	2585943	2586126	25.9184	15.1942	24.0878	fbp-1
K07A3.1.3	K07A3.1	I	2585943	2586128	20.6547	20.0628	25.4472	fbp-1
K07A3.2b	K07A3.2	I	2590537	2590883	0.613655	0.505039	0.153871	ptr-12
K07A3.2a	K07A3.2	I	2595202	2595282	1.61785	0.650451	1.39791	ptr-12
Y23H5A.5c	Y23H5A.5	I	2606756	2613298	0	3.78136	0	ctn-1
Y23H5A.5d.1	Y23H5A.5	I	2606756	2617363	0	2.66718	0	ctn-1
Y23H5A.3	Y23H5A.3	I	2620656	2621860	6.29858	9.84784	7.48445	Y23H5A.3
Y23H5A.2	Y23H5A.2	I	2621957	2623272	0.410338	2.05835	0.407542	Y23H5A.2
Y23H5A.7a	Y23H5A.7	I	2628093	2628579	6.48051	10.8258	7.44537	cars-1
Y23H5A.7b	Y23H5A.7	I	2628093	2628579	3.61318	4.7796	4.12488	cars-1
Y23H5A.1	Y23H5A.1	I	2629687	2632322	1.1801	1.01965	0.555184	Y23H5A.1
Y23H5A.8	Y23H5A.8	I	2633009	2634643	0.549621	1.0861	1.36469	Y23H5A.8
F40E3.2	F40E3.2	I	2642724	2643773	7.25706	10.2658	5.58958	F40E3.2
F32B5.7.1	F32B5.7	I	2682536	2682799	2.20219	2.38035	1.43427	F32B5.7
F32B5.9	F32B5.9	I	2688949	2689071	7477.43	11992.8	13694.6	F32B5.9
F32B5.8	F32B5.8	I	2689272	2689475	125.058	33.0361	53.166	cpz-1
F32B5.1	F32B5.1	I	2700422	2702084	34.5987	24.4535	35.9009	F32B5.1
Y71F9B.16	Y71F9B.16	I	2721442	2721479	9.33729	17.3112	9.57772	dnj-30
Y71F9B.6	Y71F9B.6	I	2726531	2726660	1.22256	4.39817	1.07932	Y71F9B.6
Y71F9B.4.1	Y71F9B.4	I	2726658	2727547	16.8479	47.0546	20.6276	snr-7
Y71F9B.4.2	Y71F9B.4	I	2727014	2727306	143.782	455	124.826	snr-7
Y71F9B.3.1	Y71F9B.3	I	2730004	2731456	7.48564	11.3955	9.46046	yop-1
Y71F9B.3.2	Y71F9B.3	I	2730006	2731284	4.04303	12.4052	1.33688	yop-1
Y71F9B.2	Y71F9B.2	I	2731566	2735543	5.59737	8.71134	6.90112	Y71F9B.2
Y71F9B.7.1	Y71F9B.7	I	2757895	2758213	0.739493	0.899265	0.440672	plk-2
Y71F9B.9a	Y71F9B.9	I	2760950	2760984	6.93999	0.180355	0.005913	Y71F9B.9
Y71F9B.1	Y71F9B.1	I	2774912	2775424	9.94725	8.7363	12.0749	Y71F9B.1
Y71F9B.10b	Y71F9B.10	I	2775947	2776099	0.432937	0.403916	0.522373	sop-3
Y71F9B.13c	Y71F9B.13	I	2778519	2778721	6.31184	6.21944	8.16762	Y71F9B.13
W03D8.6	W03D8.6	I	2802824	2815788	7.89907	7.74431	6.76604	itx-1
W03D8.3	W03D8.3	I	2822168	2822759	1.00402	1.83143	0.55399	W03D8.3
W10C8.2	W10C8.2	I	2830121	2830295	4.89467	8.14512	4.17903	pop-1
W10C8.5.1	W10C8.5	I	2855574	2855736	18.2771	14.4722	24.516	W10C8.5
W10C8.5.2	W10C8.5	I	2855574	2855734	45.555	26.1633	36.8818	W10C8.5
W10C8.6	W10C8.6	I	2859751	2859849	5.26342	12.0012	0	W10C8.6
Y71F9AL.10.1	Y71F9AL.10	I	2866431	2869378	6.22425	5.30051	3.2566	Y71F9AL.10
Y71F9AL.10.2	Y71F9AL.10	I	2866510	2869256	6.18715	4.60975	7.68837	Y71F9AL.10
Y71F9AL.12	Y71F9AL.12	I	2875205	2875291	3.58776	4.85551	3.67826	Y71F9AL.12
Y71F9AL.9.1	Y71F9AL.9	I	2876932	2878519	31.7611	20.3698	25.1948	Y71F9AL.9
Y71F9AL.9.2	Y71F9AL.9	I	2876934	2878039	15.6748	12.3088	9.72253	Y71F9AL.9
Y71F9AL.8	Y71F9AL.8	I	2878580	2880938	0.654122	0.994312	2.05727	Y71F9AL.8
Y71F9AL.14.1	Y71F9AL.14	I	2883326	2883456	7.95433	8.58217	6.26378	dnc-5
Y71F9AL.14.2	Y71F9AL.14	I	2883326	2883442	2.72634	7.05655	4.90544	dnc-5
Y71F9AL.7	Y71F9AL.7	I	2887802	2889436	0.261461	0.834623	0.649199	Y71F9AL.7
Y71F9AL.6	Y71F9AL.6	I	2890448	2891263	0.467422	0.710515	0.154746	Y71F9AL.6
Y71F9AL.16	Y71F9AL.16	I	2893613	2893720	5.22139	6.14857	4.59502	arx-1
Y71F9AL.17	Y71F9AL.17	I	2900758	2900862	6.75015	7.83964	6.77948	Y71F9AL.17
Y71F9AL.5	Y71F9AL.5	I	2901337	2903007	6.37437	3.81524	4.35252	gst-43
Y71F9AL.1	Y71F9AL.1	I	2924934	2928140	2.7364	2.94948	1.85302	Y71F9AL.1
Y71F9AM.6.1	Y71F9AM.6	I	2928395	2929681	4.9354	3.53095	2.40741	trap-1
Y71F9AM.6.2	Y71F9AM.6	I	2928397	2929353	4.56449	5.69009	3.32816	trap-1
Y71F9AM.5a	Y71F9AM.5	I	2929786	2931363	25.1433	63.446	22.0346	nxt-1
Y71F9AM.4a.1	Y71F9AM.4	I	2931462	2947154	7.09734	15.0359	5.18387	cogc-3
Y71F9AM.7	Y71F9AM.7	I	2935787	2935922	1985.47	1592.28	2051.27	Y71F9AM.7
Y71F9AR.1	Y71F9AR.1	I	2957794	2957878	1.91802	3.14331	1.93472	bam-2
Y71F9AR.4	Y71F9AR.4	I	2983002	2983074	7.04877	10.2104	2.88266	Y71F9AR.4
Y71F9AR.3	Y71F9AR.3	I	2995834	2995915	0.858933	1.48431	0.942879	Y71F9AR.3
Y54E10BL.4	Y54E10BL.4	I	2996408	3001380	1.40559	1.45678	1.45947	dnj-28
Y54E10BL.5	Y54E10BL.5	I	3002606	3002851	62.2341	50.8167	57.9267	nduf-5
Y54E10BL.3	Y54E10BL.3	I	3003529	3005943	1.69547	1.44292	0.720967	Y54E10BL.3
Y54E10BL.2	Y54E10BL.2	I	3010692	3011661	28.3825	3.20494	7.1144	col-48
Y54E10BL.1	Y54E10BL.1	I	3012113	3012442	0.733324	0.668823	0.728328	Y54E10BL.1
Y54E10BL.6	Y54E10BL.6	I	3013361	3013450	9.06064	10.6525	8.28837	mek-2
Y54E10BR.4	Y54E10BR.4	I	3015744	3021537	23.341	29.3359	20.2607	Y54E10BR.4
Y54E10BR.3	Y54E10BR.3	I	3021651	3028386	8.47341	12.2362	9.71809	Y54E10BR.3
Y54E10BR.5.1	Y54E10BR.5	I	3031035	3031096	12.3359	24.3247	7.95749	Y54E10BR.5
Y54E10BR.5.2	Y54E10BR.5	I	3031035	3031094	31.0902	47.0435	31.4927	Y54E10BR.5
Y54E10BR.6	Y54E10BR.6	I	3032872	3032940	11.631	30.6452	15.9524	rpb-7
Y54E10BR.2.1	Y54E10BR.2	I	3032969	3033893	3.75712	3.81915	0	Y54E10BR.2
Y54E10BR.2.2	Y54E10BR.2	I	3032973	3034763	1.2716	1.18736	0	Y54E10BR.2
Y54E10BR.2.3	Y54E10BR.2	I	3033008	3034763	0.894204	0.90763	0	Y54E10BR.2
Y54E10BR.7	Y54E10BR.7	I	3047748	3047796	0.475228	0.77054	0.524434	mod-5
Y54E10BR.8	Y54E10BR.8	I	3059022	3059167	2.56698	3.26348	1.93143	ztf-23
Y54E10BR.1b	Y54E10BR.1	I	3059253	3069395	1.36321	0.862515	0.735819	Y54E10BR.1
M01B12.3	M01B12.3	I	3070058	3070142	12.1148	15.4935	10.7561	arx-7
M01B12.4c	M01B12.4	I	3084825	3084876	0.760027	0	1.01318	M01B12.4
C45E1.1a	C45E1.1	I	3104365	3109526	7.27335	6.69468	4.16939	nhr-64
C45E1.5	C45E1.5	I	3110664	3110674	0.841917	0.767864	0.83618	C45E1.5
C45E1.4	C45E1.4	I	3125111	3125147	0.404894	0.492374	0.26809	C45E1.4
K09H9.8	K09H9.8	I	3140447	3140603	10.2798	10.0832	12.7141	K09H9.8
K09H9.5	K09H9.5	I	3142976	3143177	11.3027	8.8359	10.1566	K09H9.5
K09H9.6.1	K09H9.6	I	3147372	3147861	1.85282	5.84894	2.97785	lpd-6
K09H9.6.2	K09H9.6	I	3147372	3147795	3.07038	15.9298	4.45604	lpd-6
K09H9.2.1	K09H9.2	I	3147998	3150349	1.53891	2.74403	1.09111	K09H9.2
K09H9.2.2	K09H9.2	I	3148016	3150306	1.33612	1.80998	0.864591	K09H9.2
K09H9.7	K09H9.7	I	3151909	3152005	1.24988	1.51993	1.37929	K09H9.7
Y54E10A.9c	Y54E10A.9	I	3161920	3162137	5.90948	6.45546	4.45589	vbh-1
Y54E10A.9a.2	Y54E10A.9	I	3162218	3162373	5.98706	10.629	5.43952	vbh-1
Y54E10A.9b	Y54E10A.9	I	3162218	3162378	1.79883	2.35358	1.3637	vbh-1
Y54E10A.7.1	Y54E10A.7	I	3162809	3163651	1.91949	2.51489	0.657944	Y54E10A.7
Y54E10A.7.2	Y54E10A.7	I	3162815	3163545	23.5281	13.7835	19.9311	Y54E10A.7
Y54E10A.6	Y54E10A.6	I	3163690	3167557	3.0424	7.29893	4.40113	Y54E10A.6
Y54E10A.5.1	Y54E10A.5	I	3167688	3171232	2.25627	2.59564	2.2477	dnc-6
Y54E10A.5.2	Y54E10A.5	I	3168195	3171125	6.11563	7.03005	3.94695	dnc-6
Y54E10A.10.1	Y54E10A.10	I	3176244	3176323	2.26967	10.4176	2.29094	Y54E10A.10
Y54E10A.10.2	Y54E10A.10	I	3176244	3176321	12.2277	18.9556	13.4572	Y54E10A.10
Y54E10A.11	Y54E10A.11	I	3192663	3192845	4.68379	6.8369	3.80048	Y54E10A.11
Y54E10A.12	Y54E10A.12	I	3198775	3198842	0.572503	1.46201	0.625462	Y54E10A.12
Y54E10A.17.1	Y54E10A.17	I	3206712	3209305	22.5926	25.2662	30.2887	Y54E10A.17
Y54E10A.17.2	Y54E10A.17	I	3206803	3209214	46.5719	30.7657	34.7547	Y54E10A.17
Y54E10A.15	Y54E10A.15	I	3227904	3228024	0.403705	0.846852	0.240573	cdt-1
Y54E10A.3	Y54E10A.3	I	3229431	3233619	18.9292	17.1662	16.3434	Y54E10A.3
Y54E10A.2	Y54E10A.2	I	3233393	3255567	6.39501	6.49797	4.94474	cogc-1
Y54E10A.16a	Y54E10A.16	I	3245780	3246075	14.1878	11.4612	8.94146	mab-31
Y54E10A.16b.1	Y54E10A.16	I	3245780	3246166	2.15695	2.78158	0.738862	mab-31
Y44E3B.1c	Y44E3B.1	I	3264532	3265289	1.16077	2.29909	1.22038	zip-4
Y44E3B.1a	Y44E3B.1	I	3265731	3265856	3.15194	6.94685	2.42395	zip-4
Y44E3B.1b.1	Y44E3B.1	I	3266594	3266764	0.864957	1.16335	0.776057	zip-4
W01B11.2	W01B11.2	I	3287384	3293173	0.516549	0.144958	0.473566	sulp-6
W01B11.6a.1	W01B11.6	I	3294255	3294360	58.1499	25.0505	56.7851	W01B11.6
W01B11.1	W01B11.1	I	3299608	3300492	1.54332	0.46919	0	W01B11.1
Y44E3A.2	Y44E3A.2	I	3307309	3307467	9.8266	7.74518	9.96046	ace-2
Y44E3A.3	Y44E3A.3	I	3318486	3318588	19.0615	13.6596	13.5226	Y44E3A.3
Y44E3A.4	Y44E3A.4	I	3330596	3330675	3.70444	5.19304	3.066	Y44E3A.4
Y44E3A.1a	Y44E3A.1	I	3338369	3340046	4.40038	3.70462	2.01711	Y44E3A.1
Y44E3A.6a	Y44E3A.6	I	3349844	3349902	6.62311	6.27816	5.76718	Y44E3A.6
W05F2.7	W05F2.7	I	3352465	3359435	0.3259	0.693547	0.215786	W05F2.7
W05F2.8	W05F2.8	I	3362371	3363364	0.966997	0.881942	0.480204	W05F2.8
W05F2.3	W05F2.3	I	3368374	3368554	0.639873	0.729489	0.794391	W05F2.3
W05F2.6	W05F2.6	I	3368816	3371449	2.02784	3.01396	2.38699	W05F2.6
W05F2.5.1	W05F2.5	I	3371757	3373908	0.708086	0.582508	0.891503	fbxa-203
W05F2.4a.1	W05F2.4	I	3402794	3402868	0.231471	0.550758	0.285633	W05F2.4
K03E5.3	K03E5.3	I	3408035	3415072	2.96162	2.79759	2.20608	cdk-2
K03E5.2a	K03E5.2	I	3419475	3424213	1.3039	1.44437	1.08717	K03E5.2
K03E5.2b	K03E5.2	I	3419475	3424212	0.805175	1.06416	0.516665	K03E5.2
K03E5.2c.1	K03E5.2	I	3421160	3424179	1.15815	3.43166	1.16654	K03E5.2
K03E5.1	K03E5.1	I	3427179	3433095	0.197182	0.539516	0.097919	K03E5.1
Y47G6A.12	Y47G6A.12	I	3437792	3438545	2.28012	3.45816	2.36636	2001-09-01
Y47G6A.28	Y47G6A.28	I	3439110	3449179	1.59813	2.4141	1.43844	tag-63
Y47G6A.13	Y47G6A.13	I	3442131	3442190	0.547621	0.499454	0.621588	Y47G6A.13
Y47G6A.11	Y47G6A.11	I	3449329	3462173	2.99245	5.43322	2.55928	msh-6
Y47G6A.10	Y47G6A.10	I	3467134	3477973	8.03071	10.6646	9.86043	spg-7
Y47G6A.14	Y47G6A.14	I	3468124	3468189	1.92634	1.81965	1.09326	Y47G6A.14
Y47G6A.15	Y47G6A.15	I	3476154	3476313	39.3773	0.340954	1.11386	Y47G6A.15
Y47G6A.9	Y47G6A.9	I	3479331	3481441	8.89053	8.85934	7.52181	Y47G6A.9
Y47G6A.8	Y47G6A.8	I	3481989	3484502	9.36198	11.1777	7.26949	crn-1
Y47G6A.7a.2	Y47G6A.7	I	3502741	3508312	1.53301	1.25641	1.75561	Y47G6A.7
Y47G6A.18.1	Y47G6A.18	I	3512618	3512738	17.9555	13.0595	12.7715	Y47G6A.18
Y47G6A.18.2	Y47G6A.18	I	3512618	3512736	8.6812	5.62641	8.43465	Y47G6A.18
Y47G6A.6	Y47G6A.6	I	3516481	3523390	1.36677	2.22868	1.11065	pcaf-1
Y47G6A.19a	Y47G6A.19	I	3529571	3529959	11.2097	9.6421	13.6999	Y47G6A.19
Y47G6A.19b	Y47G6A.19	I	3529571	3529959	1.11203	4.95197	2.34501	Y47G6A.19
Y47G6A.19c	Y47G6A.19	I	3529571	3529959	1.64243	1.50085	2.11784	Y47G6A.19
Y47G6A.5a	Y47G6A.5	I	3533997	3539159	4.17176	3.36641	3.09989	Y47G6A.5
Y47G6A.20a	Y47G6A.20	I	3546802	3546907	3.41913	13.1996	1.51489	rnp-6
Y47G6A.20b	Y47G6A.20	I	3546802	3546907	4.79428	18.761	5.28327	rnp-6
Y47G6A.4	Y47G6A.4	I	3547094	3552015	0.916136	0.371358	0.960443	Y47G6A.4
Y47G6A.27	Y47G6A.27	I	3555584	3557403	0.809847	1.39516	0.804329	Y47G6A.27
Y47G6A.21.1	Y47G6A.21	I	3559635	3559812	8.57249	6.51666	3.54227	Y47G6A.21
Y47G6A.21.2	Y47G6A.21	I	3559635	3559810	7.68721	7.30273	10.0336	Y47G6A.21
Y47G6A.22.1	Y47G6A.22	I	3562826	3562862	20.4452	13.9936	14.554	Y47G6A.22
Y47G6A.22.2	Y47G6A.22	I	3562826	3562854	21.8209	11.5494	13.6967	Y47G6A.22
Y47G6A.33	Y47G6A.33	I	3564067	3565069	5.26324	2.56016	11.5002	Y47G6A.33
Y47G6A.23	Y47G6A.23	I	3578429	3578691	0.910024	1.90719	0.846132	lpd-3
Y47G6A.29	Y47G6A.29	I	3600511	3600680	1.22774	2.67767	1.45795	Y47G6A.29
Y47G6A.24a	Y47G6A.24	I	3605616	3605760	4.09014	2.43366	2.12389	mis-12
Y47G6A.25	Y47G6A.25	I	3608165	3608348	1.15555	1.89705	1.14768	Y47G6A.25
Y47G6A.1.1	Y47G6A.1	I	3611912	3618321	2.18833	1.58494	1.40633	inx-21
T28F2.3	T28F2.3	I	3629474	3630747	1.73554	2.26127	0.984979	cah-6
T28F2.4a	T28F2.4	I	3636376	3636486	0.625378	1.89042	0.669946	jmjc-1
T28F2.2	T28F2.2	I	3637356	3638822	2.09059	2.22449	1.90332	T28F2.2
T28F2.5	T28F2.5	I	3646867	3647012	6.23764	6.74966	4.62011	ccb-1
T28F2.7	T28F2.7	I	3660948	3661048	1.88404	2.21574	1.37878	T28F2.7
D1037.3	D1037.3	I	3680846	3680947	46.9877	69.1266	41.595	ftn-2
D1037.4	D1037.4	I	3684033	3684121	10.8506	11.268	8.21588	rab-8
D1037.1	D1037.1	I	3684805	3690157	2.74793	3.50872	2.30933	D1037.1
D1037.5	D1037.5	I	3693877	3694017	0.762116	0.115847	0.315384	D1037.5
H26D21.2.1	H26D21.2	I	3697355	3697554	2.70691	2.17313	1.18815	msh-2
H26D21.2.2	H26D21.2	I	3697355	3697552	0.696349	5.48995	1.19157	msh-2
H26D21.1	H26D21.1	I	3698098	3699303	1.71117	2.64111	1.83024	hus-1
F21A9.2	F21A9.2	I	3709182	3709223	1.29128	1.59831	1.28248	F21A9.2
T12F5.4	T12F5.4	I	3721007	3721160	3.65156	6.50403	3.28534	lin-59
T12F5.3.1	T12F5.3	I	3726014	3731227	1.93493	0.559666	2.05493	glh-4
T12F5.3.2	T12F5.3	I	3727030	3730940	1.42701	2.66552	1.51582	glh-4
T12F5.1	T12F5.1	I	3741460	3742726	1.96418	2.30325	1.39343	T12F5.1
Y8G1A.2.1	Y8G1A.2	I	3753734	3753964	21.1697	26.9987	15.9123	inx-13
Y8G1A.2.2	Y8G1A.2	I	3753734	3753961	9.91768	10.9546	11.1228	inx-13
ZK770.3.1	ZK770.3	I	3758867	3759076	14.1958	19.481	18.9054	inx-12
ZK770.3.2	ZK770.3	I	3758867	3759042	9.83046	13.6233	6.24821	inx-12
C32E8.7	C32E8.7	I	3781516	3781661	4.91456	3.64186	2.59307	ric-19
C32E8.5.1	C32E8.5	I	3782121	3783299	1.43911	1.45004	7.30107	C32E8.5
C32E8.5.2	C32E8.5	I	3782121	3783235	5.03715	19.3141	0.126346	C32E8.5
C32E8.4.1	C32E8.4	I	3783838	3784438	2.18846	0.250362	1.99883	C32E8.4
C32E8.3	C32E8.3	I	3786597	3787498	27.9455	25.6791	21.0772	C32E8.3
C32E8.2a.1	C32E8.2	I	3788037	3788914	16.3156	27.4055	24.4756	rpl-13
C32E8.2b.1	C32E8.2	I	3788037	3788865	84.0872	81.6149	75.8864	rpl-13
C32E8.2a.2	C32E8.2	I	3788039	3788865	489.239	384.264	477.206	rpl-13
C32E8.8	C32E8.8	I	3792366	3792800	4.17159	2.57943	2.38759	ptr-2
C32E8.9	C32E8.9	I	3798038	3798056	7.27424	9.82404	6.39106	C32E8.9
C32E8.11	C32E8.11	I	3816646	3816799	8.01933	11.9584	6.70398	C32E8.11
F53F10.4.1	F53F10.4	I	3824948	3826517	40.6208	37.4669	34.0281	unc-108
F53F10.4.2	F53F10.4	I	3824950	3826046	21.7292	20.9074	15.0214	unc-108
F53F10.3.2	F53F10.3	I	3827222	3828134	10.4071	0.156036	0.302163	F53F10.3
F53F10.8.2	F53F10.8	I	3828253	3828702	0.618226	0.420813	2.63944	F53F10.8
F53F10.6	F53F10.6	I	3828846	3829316	1.53363	0.284096	3.24392	F53F10.6
F53F10.2a.1	F53F10.2	I	3831120	3834127	18.9941	18.9051	17.2589	F53F10.2
F53F10.2a.2	F53F10.2	I	3831120	3833793	4.68868	4.57948	5.25753	F53F10.2
T03F1.11	T03F1.11	I	3853838	3854242	12.9531	35.4413	12.8648	T03F1.11
T03F1.7	T03F1.7	I	3859173	3859297	3.29116	3.35482	3.55715	T03F1.7
T03F1.8b	T03F1.8	I	3861963	3862071	12.9024	11.4993	9.18864	T03F1.8
T03F1.8a	T03F1.8	I	3862501	3862732	8.84682	8.40094	5.44085	T03F1.8
T03F1.9	T03F1.9	I	3865896	3865941	2.02084	3.61792	2.30441	hcp-4
T03F1.3.1	T03F1.3	I	3867542	3869136	24.563	21.0386	22.8986	pgk-1
T03F1.3.2	T03F1.3	I	3867544	3868960	14.1105	9.36835	15.9407	pgk-1
T03F1.2	T03F1.2	I	3869222	3870127	8.42932	11.1396	5.80906	coq-4
T03F1.10	T03F1.10	I	3873305	3873419	2.34024	0.112337	1.83497	clec-53
T03F1.1.1	T03F1.1	I	3874040	3875999	6.31008	5.99728	4.05116	T03F1.1
T03F1.1.2	T03F1.1	I	3874368	3875730	2.99582	6.18724	1.4364	T03F1.1
T03F1.12	T03F1.12	I	3876551	3876707	3.89453	3.31518	2.32079	T03F1.12
C50F2.3.1	C50F2.3	I	3877064	3880758	3.32996	9.62961	0.967	C50F2.3
C50F2.3.2	C50F2.3	I	3877066	3880687	5.22135	16.4074	5.10801	C50F2.3
C50F2.2	C50F2.2	I	3881831	3888456	0.253801	1.24775	0.364706	C50F2.2
C50F2.10	C50F2.10	I	3885551	3885964	1.34879	0.410052	0.893069	abf-2
C50F2.4.1	C50F2.4	I	3891441	3891521	6.80063	9.75835	6.70579	C50F2.4
C50F2.4.2	C50F2.4	I	3891441	3891521	3.92134	5.61568	3.12532	C50F2.4
C50F2.5	C50F2.5	I	3897273	3897403	2.32787	0.26539	1.73401	C50F2.5
C50F2.7	C50F2.7	I	3901278	3901383	1.48055	2.70065	0	C50F2.7
C50F2.8	C50F2.8	I	3905069	3905203	0.704151	1.09177	0.419612	C50F2.8
T20F5.2.1	T20F5.2	I	3908748	3909926	22.1512	20.6097	13.0622	pbs-4
T20F5.2.2	T20F5.2	I	3908750	3909517	24.7651	20.1831	20.1138	pbs-4
T20F5.8	T20F5.8	I	3912232	3912474	0.845311	0.256986	0.27985	T20F5.8
T20F5.4	T20F5.4	I	3915097	3915461	2.1484	0.839757	0.457234	T20F5.4
T20F5.6.2	T20F5.6	I	3925057	3925174	2.87684	6.75118	0.15589	T20F5.6
T20F5.7	T20F5.7	I	3927733	3927890	5.95667	10.6258	5.82908	T20F5.7
T21E3.1	T21E3.1	I	3932213	3934817	1.26337	3.8004	0.946577	egg-4
T21E3.3	T21E3.3	I	3953861	3953945	1.73297	3.81964	2.0341	lrp-2
F47B3.3	F47B3.3	I	3964373	3965317	1.06434	1.77966	0.704724	F47B3.3
F28H1.4a	F28H1.4	I	3977212	3977221	0	0	0	F28H1.4
F28H1.4b.3	F28H1.4	I	3977212	3977319	0	0	0	F28H1.4
F28H1.2	F28H1.2	I	3987894	3988705	25.4537	28.3108	31.0351	cpn-3
F28H1.1	F28H1.1	I	3995712	3996966	2.54581	1.74142	2.25756	F28H1.1
C09D1.1b	C09D1.1	I	4035746	4090963	0.624934	2.15709	0.935238	unc-89
C09D1.2	C09D1.2	I	4072388	4072850	0.655182	1.19511	0.488038	clec-89
C24G7.4	C24G7.4	I	4094612	4098331	1.33506	3.17455	1.1839	C24G7.4
C24G7.2	C24G7.2	I	4103715	4108047	8.26834	5.48442	4.05268	acd-1
C24G7.1	C24G7.1	I	4109409	4112387	3.77217	4.35423	2.04885	C24G7.1
H31G24.4.1	H31G24.4	I	4114736	4116371	0.682019	2.08398	0.809482	cyb-2.2
H31G24.4.2	H31G24.4	I	4114863	4116075	0.578331	0.645503	0.443589	cyb-2.2
H31G24.3	H31G24.3	I	4116853	4118164	0.627705	0.85874	0.519523	H31G24.3
E01A2.3a	E01A2.3	I	4126058	4129103	5.23405	4.4499	2.88769	lin-44
E01A2.3b	E01A2.3	I	4126058	4129312	2.11557	2.41917	4.40619	lin-44
E01A2.4.1	E01A2.4	I	4132123	4132294	3.68815	14.5362	2.32313	E01A2.4
E01A2.4.2	E01A2.4	I	4132123	4132226	0.999902	6.87471	0.839919	E01A2.4
E01A2.9	E01A2.9	I	4138606	4138732	1952.57	2121.28	2923.15	E01A2.9
E01A2.6.1	E01A2.6	I	4138762	4138956	9.96205	12.6687	8.70259	E01A2.6
E01A2.6.3	E01A2.6	I	4138762	4138954	1.57012	3.37183	1.44129	E01A2.6
E01A2.6.2	E01A2.6	I	4138998	4139025	1.17268	2.13098	3.26547	E01A2.6
E01A2.1b	E01A2.1	I	4139516	4142821	4.13343	3.25136	3.11265	E01A2.1
E01A2.1a	E01A2.1	I	4140651	4142272	6.07264	6.55596	5.61016	E01A2.1
E01A2.10.1	E01A2.10	I	4147036	4147138	12.9621	3.99862	14.7949	E01A2.10
R12E2.15.2	R12E2.15	I	4149286	4149413	9.71751	0.070088	21.8665	R12E2.15
R12E2.14.2	R12E2.14	I	4150002	4150636	17.4469	0.12996	44.5582	R12E2.14
R12E2.7.1	R12E2.7	I	4154541	4154552	22.3466	8.4884	36.8411	R12E2.7
R12E2.9	R12E2.9	I	4160984	4161115	35.4966	24.8514	29.1795	inx-15
R12E2.5	R12E2.5	I	4162037	4165017	31.8172	19.8108	26.283	inx-16
R12E2.4a.1	R12E2.4	I	4165135	4167061	15.7744	11.0096	13.7372	inx-17
R12E2.4b	R12E2.4	I	4165137	4166157	1.36279	0.680531	1.67241	inx-17
R12E2.10	R12E2.10	I	4171327	4171591	0.909583	3.15645	1.16779	egg-5
R12E2.18	R12E2.18	I	4172206	4172308	144.453	202.033	258.796	R12E2.18
R12E2.11.1	R12E2.11	I	4173311	4173628	1.18627	1.34727	1.26249	R12E2.11
R12E2.11.2	R12E2.11	I	4173311	4173626	1.76355	2.38117	0.61241	R12E2.11
R12E2.12.1	R12E2.12	I	4174697	4174778	15.4614	9.11032	11.2329	R12E2.12
R12E2.12.2	R12E2.12	I	4174697	4174776	10.8535	2.4399	9.37096	R12E2.12
R12E2.3.1	R12E2.3	I	4175319	4177274	26.0082	23.6931	13.9726	rpn-8
R12E2.3.2	R12E2.3	I	4175321	4177132	3.63486	7.26644	4.4719	rpn-8
R12E2.13.1	R12E2.13	I	4178313	4178451	22.2882	17.944	14.4431	R12E2.13
R12E2.13.2	R12E2.13	I	4178313	4178449	22.3478	13.691	18.0587	R12E2.13
R12E2.2.1	R12E2.2	I	4178812	4182160	8.26124	4.21262	5.30937	R12E2.2
R12E2.2.2	R12E2.2	I	4178814	4181740	2.42362	2.00959	1.8797	R12E2.2
R12E2.1.1	R12E2.1	I	4182221	4184994	7.15119	7.18981	5.87211	R12E2.1
C18E3.7b	C18E3.7	I	4186551	4187345	0	0	0.954227	ppw-1
C18E3.6.1	C18E3.6	I	4190144	4193130	2.96242	6.48445	3.6778	cas-2
C18E3.5.1	C18E3.5	I	4193241	4203307	2.10151	2.87242	1.81694	C18E3.5
C18E3.5.2	C18E3.5	I	4193243	4203173	0.887781	1.65347	1.31648	C18E3.5
C18E3.3	C18E3.3	I	4203460	4208521	2.51549	4.49015	2.10576	C18E3.3
C18E3.8	C18E3.8	I	4210212	4210342	1.40191	1.18727	1.19345	hop-1
C18E3.2.1	C18E3.2	I	4210979	4212669	2.41501	1.18441	1.9508	C18E3.2
C18E3.2.3	C18E3.2	I	4210981	4212514	0.863317	0.848086	1.21415	C18E3.2
C18E3.9a	C18E3.9	I	4215636	4215754	0.659612	1.3616	0	C18E3.9
C43E11.5	C43E11.5	I	4237035	4238739	2.97302	0.542305	2.95277	C43E11.5
C43E11.7.2	C43E11.7	I	4242673	4242728	4.64103	0.18418	3.65421	ndx-7
C43E11.8	C43E11.8	I	4247468	4247581	1.37591	2.41325	1.31398	exoc-7
C43E11.4	C43E11.4	I	4247755	4249384	7.44267	5.80832	5.02958	tufm-2
C43E11.11.1	C43E11.11	I	4249483	4253170	7.06647	8.64601	6.5325	cogc-5
C43E11.11.2	C43E11.11	I	4249494	4253073	2.75674	1.55739	1.2703	cogc-5
C43E11.3a	C43E11.3	I	4254381	4264692	1.71401	3.49647	1.63596	met-1
C43E11.3b	C43E11.3	I	4255403	4264327	0.487208	1.72078	0.953136	met-1
C43E11.2a.1	C43E11.2	I	4265108	4267187	7.80921	7.95466	5.67362	mus-81
C43E11.9.1	C43E11.9	I	4267846	4267972	2.29033	4.28032	3.75605	C43E11.9
C43E11.9.2	C43E11.9	I	4267846	4267968	4.99199	9.09334	5.11212	C43E11.9
C43E11.10	C43E11.10	I	4270217	4270288	2.71351	9.61812	2.51127	cdc-6
C43E11.1	C43E11.1	I	4270647	4273336	4.12208	12.4869	4.97127	acin-1
Y47D9A.2b	Y47D9A.2	I	4298260	4302246	0.421298	2.19535	0.656793	scpl-3
Y47D9A.2a	Y47D9A.2	I	4298627	4302236	0.266191	1.06357	0.35562	scpl-3
Y47D9A.1a	Y47D9A.1	I	4303931	4308245	12.3217	10.7186	9.87567	Y47D9A.1
Y47D9A.1b	Y47D9A.1	I	4304068	4307967	4.03356	3.26298	1.84592	Y47D9A.1
ZK973.8	ZK973.8	I	4366938	4366996	1.07576	0.490568	0.623249	ZK973.8
ZK973.3.1	ZK973.3	I	4368088	4370505	2.22796	6.92355	5.47796	pdp-1
ZK973.9	ZK973.9	I	4372017	4372137	0.139482	0.763281	0	ZK973.9
ZK973.10.1	ZK973.10	I	4372870	4373121	10.6457	8.31253	11.3779	lpd-5
ZK973.10.2	ZK973.10	I	4372870	4373019	73.9711	51.2797	65.6753	lpd-5
ZK973.2.2	ZK973.2	I	4373657	4379141	2.23435	2.98171	1.23733	ZK973.2
ZK973.2.1	ZK973.2	I	4373664	4379352	2.93623	1.60686	2.94564	ZK973.2
ZK973.11	ZK973.11	I	4381625	4381899	1.92069	3.86593	1.97338	ZK973.11
ZK973.1	ZK973.1	I	4382566	4385226	5.22356	6.74243	4.66038	ZK973.1
C11D9.1	C11D9.1	I	4422033	4426177	2.79083	2.7999	1.77396	cgef-2
C41D11.3b	C41D11.3	I	4431732	4431917	7.01505	6.28984	5.24502	C41D11.3
C41D11.3a	C41D11.3	I	4444082	4444105	1.61189	3.03525	1.9722	C41D11.3
C41D11.2	C41D11.2	I	4444720	4446594	12.1621	16.147	9.86212	eif-3.H
C41D11.8.1	C41D11.8	I	4448336	4448464	22.7574	15.0408	15.0107	cps-6
C41D11.8.2	C41D11.8	I	4448336	4448462	22.8062	19.4043	19.4059	cps-6
C41D11.9	C41D11.9	I	4449705	4449777	3.19394	4.85502	2.46725	C41D11.9
C41D11.5	C41D11.5	I	4450767	4450926	3.93412	6.91988	3.07003	C41D11.5
C41D11.7	C41D11.7	I	4456766	4456806	1.15875	3.03839	1.67833	eri-7
T01A4.1d	T01A4.1	I	4481239	4508257	4.55764	4.57412	3.13571	gcy-28
T01A4.1c	T01A4.1	I	4491702	4508362	7.99285	7.85533	9.44799	gcy-28
T01A4.1a	T01A4.1	I	4495393	4508208	2.35466	4.05075	2.57209	gcy-28
Y119C1B.4	Y119C1B.4	I	4510989	4511127	7.88604	11.7268	8.08771	Y119C1B.4
Y119C1B.5	Y119C1B.5	I	4515932	4516084	6.74268	4.40916	5.01202	Y119C1B.5
Y119C1B.6	Y119C1B.6	I	4518381	4518466	1.69165	16.9714	6.7205	Y119C1B.6
Y119C1B.8a	Y119C1B.8	I	4534743	4534799	4.17005	3.90134	1.43885	bet-1
Y119C1B.8b.1	Y119C1B.8	I	4534743	4534801	4.77284	7.63584	4.76401	bet-1
Y119C1B.9	Y119C1B.9	I	4539622	4539726	13.4564	8.87294	11.0169	Y119C1B.9
Y119C1B.3	Y119C1B.3	I	4550479	4552784	0.388306	0.637472	0.154264	Y119C1B.3
Y119C1B.1	Y119C1B.1	I	4554151	4555204	0.921365	0.70027	0.457543	Y119C1B.1
Y119C1B.10a	Y119C1B.10	I	4556617	4556812	5.4091	3.7776	4.94999	Y119C1B.10
Y119C1B.10b	Y119C1B.10	I	4556617	4556812	0.054108	1.62966	0.137387	Y119C1B.10
D1007.15	D1007.15	I	4557665	4563758	1.56308	2.27596	1.38902	D1007.15
D1007.14	D1007.14	I	4564042	4565987	7.60341	17.5017	6.23307	pqn-24
D1007.3	D1007.3	I	4576894	4577201	0.10865	0.693652	0.431637	D1007.3
D1007.4	D1007.4	I	4580432	4580604	3.00178	4.79107	2.23599	D1007.4
D1007.5a	D1007.5	I	4583560	4583811	1.50991	4.53485	1.03194	D1007.5
D1007.5b.2	D1007.5	I	4583560	4583811	1.37615	1.30684	0.590055	D1007.5
D1007.6.1	D1007.6	I	4584349	4584746	26.8321	23.6927	38.6128	rps-10
D1007.6.2	D1007.6	I	4584349	4584506	374.946	302.716	355.833	rps-10
D1007.12.1	D1007.12	I	4584961	4586184	74.9111	80.7254	72.4514	rpl-24.1
D1007.12.2	D1007.12	I	4585116	4586177	438.004	387.333	376.86	rpl-24.1
D1007.20	D1007.20	I	4585250	4585410	1731.13	1802.74	2271.07	D1007.20
D1007.7	D1007.7	I	4602479	4602667	0.688644	1.58384	0.951585	nrd-1
D1007.16	D1007.16	I	4603224	4604611	8.47521	5.36096	5.43062	eaf-1
D1007.8	D1007.8	I	4604404	4605386	0.976374	0.763281	0.969721	D1007.8
C44E4.5	C44E4.5	I	4605656	4610203	4.29675	3.1237	3.27791	C44E4.5
C44E4.8	C44E4.8	I	4607283	4608210	0.395428	1.08194	0	C44E4.8
C44E4.1b.2	C44E4.1	I	4613897	4614113	0.444499	0.429118	0.412239	C44E4.1
C44E4.1c	C44E4.1	I	4622844	4622973	2.05165	6.08769	1.65493	C44E4.1
C44E4.7	C44E4.7	I	4628069	4629468	3.78983	10.1804	4.14629	C44E4.7
C44E4.2	C44E4.2	I	4633231	4633348	4.07328	10.9495	5.21659	C44E4.2
C44E4.4	C44E4.4	I	4634104	4635631	21.7484	62.2177	28.0492	C44E4.4
C44E4.6.1	C44E4.6	I	4636331	4636414	11.9917	4.99839	8.84397	acbp-1
C44E4.6.2	C44E4.6	I	4637286	4637329	373.197	185.593	294.42	acbp-1
C44E4.3	C44E4.3	I	4640691	4640883	6.65736	7.1962	5.63244	C44E4.3
Y119C1A.1	Y119C1A.1	I	4643970	4644278	8.04895	6.19396	5.24613	Y119C1A.1
B0041.3	B0041.3	I	4644438	4645627	2.57969	2.01668	1.83008	B0041.3
B0041.4.1	B0041.4	I	4646787	4646966	19.1855	15.5619	24.7946	rpl-4
B0041.4.2	B0041.4	I	4646787	4646964	133.524	97.8254	161.737	rpl-4
B0041.8.1	B0041.8	I	4647310	4648279	4.84102	11.038	3.95956	B0041.8
B0041.5	B0041.5	I	4650593	4650771	5.84534	8.55624	5.73384	B0041.5
B0041.6a	B0041.6	I	4652755	4652907	3.43701	0.036307	5.57944	ptps-1
B0041.7	B0041.7	I	4671681	4671739	5.00919	7.63463	3.4936	xnp-1
T04D1.3a	T04D1.3	I	4675136	4678972	2.72626	2.06973	0.790982	unc-57
T04D1.3c	T04D1.3	I	4675136	4679410	2.11999	3.52447	2.0559	unc-57
T04D1.3d	T04D1.3	I	4675136	4678880	0.632981	1.83656	0.541765	unc-57
T04D1.3b	T04D1.3	I	4677696	4678853	0.285	0.52533	0.230833	unc-57
T04D1.4	T04D1.4	I	4698426	4698576	1.30887	2.71391	1.67572	tag-192
W09C3.4	W09C3.4	I	4704623	4705875	4.72948	10.2702	4.8091	W09C3.4
W09C3.3	W09C3.3	I	4707265	4708763	0.100451	1.09939	0	W09C3.3
W09C3.6	W09C3.6	I	4710633	4710709	3.72917	0.103065	2.02023	gsp-3
W09C3.1	W09C3.1	I	4717624	4719576	1.75565	2.14798	2.42414	W09C3.1
C10H11.6a	C10H11.6	I	4721179	4723961	2.98862	2.33105	3.18603	ugt-26
C10H11.6b	C10H11.6	I	4721207	4723717	6.92852	3.44976	5.72758	ugt-26
C10H11.4	C10H11.4	I	4727302	4730367	1.33106	4.97154	1.63675	ugt-28
C10H11.3	C10H11.3	I	4731605	4735280	2.02931	10.5079	3.57585	ugt-25
C10H11.8	C10H11.8	I	4737537	4737848	5.68731	8.29931	2.54185	C10H11.8
C10H11.9	C10H11.9	I	4744194	4744322	7.22384	8.51882	4.82116	let-502
C10H11.1	C10H11.1	I	4747628	4759602	2.23911	4.67222	2.39233	viln-1
C10H11.10	C10H11.10	I	4760784	4761324	0.715176	8.33457	0.94707	kca-1
M04F3.6	M04F3.6	I	4761932	4762360	0.420082	11.494	0.41722	M04F3.6
M04F3.3	M04F3.3	I	4765079	4765206	4.00654	2.76829	3.41652	M04F3.3
M04F3.2	M04F3.2	I	4765755	4767885	0.746282	0.816769	0.741197	M04F3.2
M04F3.1.2	M04F3.1	I	4769695	4771362	8.56556	7.95655	5.91881	rpa-2
M04F3.1.3	M04F3.1	I	4770293	4771267	7.16626	4.33241	5.88825	rpa-2
M04F3.5	M04F3.5	I	4777516	4777718	0.815034	1.09316	0.571398	M04F3.5
F54D7.6	F54D7.6	I	4789234	4789593	213.3	119.279	167.003	F54D7.6
F54D7.7	F54D7.7	I	4790291	4790654	4419.67	3261.96	3437.99	F54D7.7
F54D7.2.1	F54D7.2	I	4805606	4809675	8.66783	8.08703	7.4479	F54D7.2
F54D7.2.2	F54D7.2	I	4805608	4809426	10.3736	5.29295	7.94096	F54D7.2
F57C9.6	F57C9.6	I	4821931	4824915	0.685743	0.93814	0.425669	F57C9.6
F57C9.7	F57C9.7	I	4826335	4826634	0.959821	1.07741	1.31993	F57C9.7
F57C9.5	F57C9.5	I	4827073	4829797	2.00967	1.83291	1.72985	htp-3
F57C9.4b.1	F57C9.4	I	4830134	4835872	0.211032	1.17664	0.493418	F57C9.4
F57C9.4a	F57C9.4	I	4830136	4833877	0.250919	0.517866	0.130975	F57C9.4
F57C9.4c	F57C9.4	I	4830136	4835530	1.38732	3.243	1.15879	F57C9.4
F57C9.3	F57C9.3	I	4836188	4840172	1.54332	0.46919	0.510933	F57C9.3
F57C9.2	F57C9.2	I	4844909	4847337	1.21294	1.93594	1.05409	clec-90
F57C9.1b	F57C9.1	I	4848421	4850718	3.02596	5.44933	3.34346	F57C9.1
F57C9.1a	F57C9.1	I	4848990	4850549	5.25613	6.05232	3.03305	F57C9.1
C01F4.7	C01F4.7	I	4856883	4857116	1.89883	1.73181	0	C01F4.7
C01F4.2a	C01F4.2	I	4867589	4867826	0.657606	1.37621	0.465416	rga-6
F25F8.1.1	F25F8.1	I	4884902	4895496	1.42884	1.59015	1.02117	F25F8.1
F25F8.2	F25F8.2	I	4887715	4887966	2.37883	2.01462	1.77196	glc-2
F21F3.4	F21F3.4	I	4895988	4897542	1.35201	0.750162	0.999064	F21F3.4
F21F3.5	F21F3.5	I	4900774	4900978	0.773911	2.54239	1.62283	unc-38
F21F3.3	F21F3.3	I	4901975	4903174	6.72255	0.334432	3.64186	F21F3.3
F21F3.1.1	F21F3.1	I	4906824	4911832	13.5821	18.0654	13.9661	pgal-1
F21F3.1.2	F21F3.1	I	4906848	4911789	7.03097	15.8782	7.5506	pgal-1
F21F3.6.1	F21F3.6	I	4913911	4914050	6.33561	14.9348	3.92989	F21F3.6
F21F3.7	F21F3.7	I	4918393	4920867	4.67765	5.11946	3.58389	F21F3.7
F28B3.8.1	F28B3.8	I	4926139	4926236	4.4304	11.0023	3.56961	imb-1
F28B3.8.2	F28B3.8	I	4926139	4926234	1.12314	4.92895	2.48552	imb-1
F28B3.5a	F28B3.5	I	4926649	4928743	2.88596	3.58631	2.22329	F28B3.5
F28B3.5b	F28B3.5	I	4926734	4927950	0.331663	2.08272	0.70195	F28B3.5
F28B3.9	F28B3.9	I	4929100	4932148	8.53581	6.08647	5.78021	acl-11
F28B3.4	F28B3.4	I	4934038	4940510	3.2831	7.50479	4.67642	F28B3.4
F28B3.1.1	F28B3.1	I	4942070	4949335	4.907	7.68651	4.43414	F28B3.1
F28B3.1.3	F28B3.1	I	4943631	4948942	2.67791	5.95937	2.50912	F28B3.1
F28B3.10.1	F28B3.10	I	4950210	4950413	15.054	12.9306	20.085	F28B3.10
F28B3.10.2	F28B3.10	I	4950210	4950411	17.6256	16.3177	6.40777	F28B3.10
F28B3.6.1	F28B3.6	I	4951436	4951484	14.6559	7.7251	10.8244	F28B3.6
F28B3.6.2	F28B3.6	I	4951436	4951482	12.3336	8.19534	7.48539	F28B3.6
F28B3.7a.1	F28B3.7	I	4957440	4957670	4.73493	8.15626	4.78875	him-1
F28B3.7a.2	F28B3.7	I	4957440	4957668	1.39375	4.36088	1.33224	him-1
W03G9.8	W03G9.8	I	4958128	4958567	4.24134	2.63747	1.5318	W03G9.8
W03G9.2	W03G9.2	I	4962453	4964384	2.50509	2.87059	1.65868	W03G9.2
W03G9.4.3	W03G9.4	I	4966952	4967090	2.06417	12.1744	2.21699	app-1
W03G9.1.1	W03G9.1	I	4980307	4983987	7.70465	13.5304	8.59665	snf-1
W03G9.1.2	W03G9.1	I	4980308	4983521	1.74344	4.15556	1.55857	snf-1
F54C1.1	F54C1.1	I	5008773	5013374	0.551136	0.55851	1.39886	F54C1.1
F54C1.7.1	F54C1.7	I	5020061	5020166	0	0	0	pat-10
F54C1.7.8	F54C1.7	I	5020061	5020100	0	0	0	pat-10
C46H11.6	C46H11.6	I	5020877	5023166	0.578671	0.211109	0.459782	C46H11.6
C46H11.4d	C46H11.4	I	5023889	5041157	9.53744	6.41957	5.91229	lfe-2
C46H11.4c	C46H11.4	I	5027155	5040765	5.91483	3.34968	2.88896	lfe-2
C46H11.4b	C46H11.4	I	5035792	5040765	3.13463	1.5294	1.81562	lfe-2
C46H11.9	C46H11.9	I	5047912	5048021	0.872442	0.928322	0.866497	phat-2
C46H11.2	C46H11.2	I	5050052	5052527	8.85504	3.01913	10.0276	C46H11.2
C46H11.11	C46H11.11	I	5068699	5068832	2.4359	3.50895	2.23842	fhod-1
C30F8.2.1	C30F8.2	I	5082140	5082284	60.4793	50.4325	53.8397	vha-16
C30F8.2.2	C30F8.2	I	5082140	5082276	8.17486	9.96582	10.0525	vha-16
C30F8.2.3	C30F8.2	I	5082140	5082282	27.6849	15.7693	17.8305	vha-16
C30F8.4a.1	C30F8.4	I	5086313	5093809	2.11986	2.60233	2.01089	kin-32
C30F8.4a.2	C30F8.4	I	5086320	5093639	1.44595	0.892259	1.7245	kin-32
Y110A7A.20	Y110A7A.20	I	5100769	5101677	1.0127	1.84724	0	Y110A7A.20
Y110A7A.12	Y110A7A.12	I	5103288	5103406	2.45033	1.30364	1.41962	tag-300
Y110A7A.13	Y110A7A.13	I	5104839	5104919	2.30686	3.2436	1.71836	chp-1
Y110A7A.14.1	Y110A7A.14	I	5105676	5106207	31.1362	25.0448	22.3133	pas-3
Y110A7A.14.2	Y110A7A.14	I	5105676	5106051	37.55	33.4041	29.5766	pas-3
Y110A7A.11	Y110A7A.11	I	5106224	5107628	2.31724	5.59435	4.46752	use-1
Y110A7A.10.1	Y110A7A.10	I	5107844	5110167	1.57552	3.83521	1.33056	aap-1
Y110A7A.21	Y110A7A.21	I	5111123	5111157	10.2914	3.57568	7.38824	Y110A7A.21
Y110A7A.15a	Y110A7A.15 (1)	I	5113723	5113755	3.17649	3.86617	3.13849
Y110A7A.16	Y110A7A.16	I	5118796	5118855	3.05682	6.53726	3.06216	elpc-1
Y110A7A.6b.1	Y110A7A.6	I	5131291	5134035	1.04206	0.825565	0.642475	Y110A7A.6
Y110A7A.6a.3	Y110A7A.6	I	5131523	5133923	5.55653	5.15866	7.35579	Y110A7A.6
Y110A7A.6b.3	Y110A7A.6	I	5131523	5133909	3.98976	5.52922	2.51445	Y110A7A.6
Y110A7A.6a.1	Y110A7A.6	I	5131526	5134108	15.1061	13.7302	9.36173	Y110A7A.6
Y110A7A.6a.2	Y110A7A.6	I	5131534	5133923	3.71343	2.29953	1.09481	Y110A7A.6
Y110A7A.5	Y110A7A.5	I	5134742	5137977	4.59797	6.41664	3.24617	mtm-1
Y110A7A.4	Y110A7A.4	I	5138262	5139450	3.22498	3.99179	1.48711	Y110A7A.4
Y110A7A.3	Y110A7A.3	I	5141678	5149229	3.57192	3.62655	2.94517	unc-63
Y110A7A.2	Y110A7A.2	I	5154532	5158470	0.118745	0.758105	0.235872	Y110A7A.2
Y110A7A.18	Y110A7A.18	I	5162019	5162207	5.30695	9.36342	5.52178	ppw-2
Y110A7A.19.1	Y110A7A.19	I	5164786	5164889	3.22801	2.59094	0.920049	Y110A7A.19
Y110A7A.19.2	Y110A7A.19	I	5164786	5164887	2.46069	2.9087	4.3791	Y110A7A.19
F56A3.4	F56A3.4	I	5175473	5175525	10.339	15.6352	8.60553	spd-5
F56A3.3a.1	F56A3.3	I	5176469	5182665	3.86289	6.15101	3.64505	npp-6
F56A3.2	F56A3.2	I	5182739	5186242	2.02575	4.69	2.01195	slx-1
F56A3.5	F56A3.5	I	5186946	5188619	1.27728	0.8737	0.317144	bro-1
F56A3.1	F56A3.1	I	5190151	5195249	0.842544	1.30634	0.460242	fncm-1
C32E12.3	C32E12.3	I	5203364	5203432	6.06766	1.37167	0.721097	osr-1
C32E12.5.1	C32E12.5	I	5215164	5215221	0.783728	1.13166	0.308186	sem-2
B0261.4a	B0261.4	I	5244286	5245526	5.43767	5.62475	7.20869	B0261.4
B0261.4b	B0261.4	I	5244450	5245295	5.65842	3.11056	3.95597	B0261.4
B0261.2b.1	B0261.2	I	5245743	5263429	0.773857	0.76436	0.895119	let-363
B0261.2a	B0261.2	I	5245746	5262993	0.299368	0.767537	0.307009	let-363
B0261.2b.2	B0261.2	I	5245746	5262993	0.26379	0.96466	0.311152	let-363
B0261.1	B0261.1	I	5263697	5268387	1.5043	3.24944	1.57268	B0261.1
B0261.7	B0261.7	I	5270575	5270937	2.80089	4.56166	2.88115	B0261.7
B0261.8	B0261.8	I	5271980	5272040	13.0751	18.7673	7.66386	B0261.8
C01G8.2	C01G8.2	I	5278646	5278711	3.94277	3.30242	3.11674	cln-3.2
C01G8.3	C01G8.3	I	5281409	5281519	6.67715	7.20489	6.16464	dhs-1
C01G8.4	C01G8.4	I	5283877	5283944	1.28706	1.28057	1.27829	dnj-4
C01G8.5b	C01G8.5	I	5290621	5290697	24.7994	15.3051	22.9933	erm-1
C01G8.5a.1	C01G8.5	I	5291497	5291608	7.37473	11.2699	5.61412	erm-1
C01G8.5a.2	C01G8.5	I	5291497	5291607	5.26466	3.73539	1.65022	erm-1
C01G8.6	C01G8.6	I	5300254	5300334	3.91878	8.36664	3.89208	C01G8.6
C01G8.9a	C01G8.9	I	5310909	5310917	0.549896	1.90702	0.936879	let-526
F48C1.4	F48C1.4	I	5313679	5313726	1.6438	3.74803	2.4489	F48C1.4
F48C1.5	F48C1.5	I	5318039	5318129	3.13635	6.76115	2.26544	F48C1.5
F48C1.6	F48C1.6	I	5319119	5319299	0.715101	1.69573	1.98864	F48C1.6
F48C1.2	F48C1.2	I	5319734	5321126	0.304545	1.9443	0.806586	fbxa-145
F48C1.1	F48C1.1	I	5324514	5330215	0.802276	0.956852	1.16457	aman-3
F55A12.7	F55A12.7	I	5344666	5344727	23.4977	11.2762	15.3323	apm-1
F55A12.5	F55A12.5	I	5345931	5349648	0.681058	1.6219	1.01463	F55A12.5
F55A12.8	F55A12.8	I	5353402	5353770	1.09301	4.92738	1.82994	F55A12.8
F55A12.4a	F55A12.4	I	5354163	5357031	6.89996	0.524648	4.90003	dhs-2
F55A12.3	F55A12.3	I	5358523	5365173	5.61711	6.94986	4.97338	ppk-1
F55A12.2c.1	F55A12.2	I	5365198	5366876	1.14162	1.00831	1.13495	F55A12.2
F55A12.2b	F55A12.2	I	5365268	5366790	2.7553	2.19269	1.91485	F55A12.2
F55A12.2d	F55A12.2	I	5365268	5365794	0.346866	0.830998	0.035521	F55A12.2
F55A12.1	F55A12.1	I	5368481	5372646	1.19348	1.78119	1.18535	F55A12.1
C24A11.5	C24A11.5	I	5385677	5385740	1.0127	0.461811	0	C24A11.5
C24A11.1	C24A11.1	I	5401811	5402896	3.2255	1.55742	2.07287	C24A11.1
C24A11.8a.2	C24A11.8	I	5408286	5408347	1.00476	0.906268	0.675515	frm-4
C24A11.8a.1	C24A11.8	I	5408413	5408462	2.18843	4.41169	3.37572	frm-4
C24A11.9	C24A11.9	I	5415495	5415632	8.94929	8.35494	9.51819	coq-1
C30H7.2a.1	C30H7.2	I	5420009	5420106	0	0	6.31969	C30H7.2
F27C1.4	F27C1.4	I	5422786	5423331	1.11075	2.7859	0.551593	F27C1.4
F27C1.3	F27C1.3	I	5426360	5427319	0.671043	0.61202	0.266588	F27C1.3
F27C1.6.1	F27C1.6	I	5428292	5428460	1.2845	3.49399	1.91959	F27C1.6
F27C1.6.2	F27C1.6	I	5428292	5428451	1.39437	3.03973	1.69004	F27C1.6
F27C1.2b.1	F27C1.2	I	5430165	5431489	6.22159	4.77492	2.55237	F27C1.2
F27C1.2a	F27C1.2	I	5430167	5431423	28.6453	24.4545	21.6381	F27C1.2
F27C1.2b.2	F27C1.2	I	5430167	5431158	5.39585	0.973867	4.96784	F27C1.2
F27C1.8.2	F27C1.8	I	5432200	5433057	65.1373	0.805192	42.6081	dpy-5
F27C1.1	F27C1.1	I	5434810	5435789	8.05479	0.253321	3.44824	F27C1.1
T05E8.3	T05E8.3	I	5479366	5479441	2.8902	7.54998	3.0477	T05E8.3
C09D4.5.1	C09D4.5	I	5485711	5485759	134.541	163.417	146.25	rpl-19
C09D4.5.3	C09D4.5	I	5485711	5485745	515.897	390.142	470.511	rpl-19
C09D4.3	C09D4.3	I	5488343	5490629	2.52001	0.135197	1.47226	C09D4.3
C09D4.2	C09D4.2	I	5491477	5493534	14.7421	15.514	9.99576	C09D4.2
F59A3.4	F59A3.4	I	5509052	5509175	2.98652	3.92553	2.18101	F59A3.4
F59A3.2	F59A3.2	I	5512051	5514560	1.26295	3.45559	2.02625	F59A3.2
F59A3.12	F59A3.12	I	5514661	5516028	2.03892	1.46809	1.17238	F59A3.12
F59A3.1.1	F59A3.1	I	5520390	5529762	3.91209	2.00482	1.92111	F59A3.1
F59A3.1.2	F59A3.1	I	5520392	5529522	0.873967	1.01893	0.758462	F59A3.1
F59A3.8	F59A3.8	I	5525126	5525343	0.994037	0.373307	0.522669	F59A3.8
F59A3.9	F59A3.9	I	5533519	5533713	0.21682	0.725082	0.215343	pup-3
M01A10.2a	M01A10.2	I	5546230	5561305	0	0.758426	0.418989	tom-1
M01A10.2c	M01A10.2	I	5546426	5561305	0	2.58556	0.840148	tom-1
M01A10.3.1	M01A10.3	I	5550163	5550508	16.9397	14.5035	14.0362	ostd-1
M01A10.3.2	M01A10.3	I	5550163	5550298	26.8316	25.2922	20.466	ostd-1
M01A10.1	M01A10.1	I	5563833	5566268	1.84841	3.42274	2.11397	M01A10.1
M01E11.3	M01E11.3	I	5573210	5576750	0.703158	1.18642	0.872959	M01E11.3
M01E11.6	M01E11.6	I	5579031	5579302	1.47524	1.7299	1.20354	klp-15
M01E11.2.1	M01E11.2	I	5579667	5581882	8.00209	10.6888	6.57083	M01E11.2
M01E11.7c	M01E11.7	I	5597138	5597253	2.1084	2.88065	1.62656	tag-163
F46F11.4	F46F11.4	I	5608727	5608843	27.8663	59.5253	27.6765	ubl-5
F46F11.5.1	F46F11.5	I	5610111	5610279	39.9727	39.1044	49.6957	vha-10
F46F11.5.2	F46F11.5	I	5610111	5610273	100.273	63.9316	64.4858	vha-10
F46F11.12	F46F11.12	I	5611666	5611820	3098.53	5263.58	3937.93	F46F11.12
F46F11.9a	F46F11.9	I	5616138	5616405	3.42073	5.8021	3.24463	F46F11.9
F46F11.9b	F46F11.9	I	5616138	5616405	2.43599	3.82419	1.95323	F46F11.9
F46F11.6	F46F11.6	I	5618386	5618554	8.09763	11.8573	8.48516	F46F11.6
F46F11.2.1	F46F11.2	I	5619570	5620671	15.1595	13.348	14.198	cey-2
F46F11.2.3	F46F11.2	I	5619572	5620498	8.18915	5.49103	3.54035	cey-2
F46F11.7	F46F11.7	I	5620780	5623053	4.35588	3.58516	1.2662	F46F11.7
F46F11.10	F46F11.10	I	5624037	5624478	0.877585	2.2411	1.13309	F46F11.10
F46F11.8	F46F11.8	I	5626009	5626291	1.22862	2.00099	1.48173	F46F11.8
F46F11.1b.1	F46F11.1	I	5627820	5637620	1.58409	1.66569	0.993656	F46F11.1
F46F11.1a	F46F11.1	I	5627822	5637499	5.12703	5.22273	4.02928	F46F11.1
F55F8.3	F55F8.3	I	5653562	5653642	2.97578	6.51993	3.36316	F55F8.3
F55F8.4.1	F55F8.4	I	5655657	5655862	2.14313	8.5059	3.0598	cir-1
F55F8.4.2	F55F8.4	I	5655657	5655850	2.38514	3.24941	1.35058	cir-1
F55F8.4.3	F55F8.4	I	5655657	5655860	1.44367	12.072	1.63104	cir-1
F55F8.5.1	F55F8.5	I	5657821	5657926	2.69006	12.2697	0.752288	tag-345
F55F8.5.2	F55F8.5	I	5657821	5657920	3.2604	4.17777	5.14995	tag-345
F55F8.6	F55F8.6	I	5658437	5658715	4.84616	8.95252	4.21289	mff-2
F55F8.1.1	F55F8.1	I	5662146	5667147	4.62334	1.60605	0.557109	ptr-10
F55F8.1.2	F55F8.1	I	5662287	5666966	2.7693	0.693223	0.153114	ptr-10
F55F8.9a.1	F55F8.9	I	5673267	5673357	1.83237	2.49772	2.15838	F55F8.9
F55F8.9b	F55F8.9	I	5673267	5673355	1.40838	2.02267	0.877063	F55F8.9
T19B4.5	T19B4.5	I	5674339	5676241	5.08133	4.55308	4.42693	T19B4.5
T19B4.4	T19B4.4	I	5676830	5677710	13.3977	9.46994	11.6431	dnj-21
T19B4.3.1	T19B4.3	I	5678634	5679866	19.6186	9.73481	16.8335	T19B4.3
T19B4.3.2	T19B4.3	I	5678641	5679778	22.3266	15.7022	18.288	T19B4.3
T19B4.7.1	T19B4.7	I	5691425	5691508	1.64254	2.27146	1.39201	unc-40
T19B4.7.2	T19B4.7	I	5691425	5691506	0.503305	1.16088	0.700248	unc-40
T19B4.2.1	T19B4.2	I	5691841	5697505	1.17888	2.31098	0.655192	npp-7
T19B4.2.2	T19B4.2	I	5692267	5696691	0.700456	2.50155	1.01069	npp-7
T19B4.1	T19B4.1	I	5702159	5705556	7.9642	8.77492	4.93707	T19B4.1
T19B4.8	T19B4.8	I	5707049	5707122	532.994	1434.21	3349.5	T19B4.8
C04F1.3	C04F1.3	I	5716679	5725359	1.07585	1.28313	1.15071	lim-7
C04F1.1	C04F1.1	I	5729193	5729310	1.35662	0.112481	0.612444	C04F1.1
F56H1.4.1	F56H1.4	I	5742897	5743576	12.8127	14.7978	9.20803	rpt-5
F56H1.4.2	F56H1.4	I	5742897	5743574	2.29825	7.75643	2.96316	rpt-5
F56H1.6	F56H1.6	I	5744187	5745620	6.89105	7.20673	8.8517	F56H1.6
F56H1.1	F56H1.1	I	5746728	5754284	2.85933	0.998058	0.420718	che-14
F56H1.5	F56H1.5	I	5760738	5760796	3.65341	6.6086	2.93305	ccpp-1
F56H1.7	F56H1.7	I	5762339	5762438	36.7915	25.4806	32.2419	F56H1.7
T22E7.1a	T22E7.1	I	5768966	5773629	5.94613	5.29556	3.14489	T22E7.1
B0414.3	B0414.3	I	5774588	5775613	5.4674	6.0363	6.43044	hil-5
B0414.2	B0414.2	I	5776157	5788612	0.292401	1.06673	0.65342	rnt-1
B0414.5	B0414.5	I	5791604	5791755	1.03014	2.65083	1.31545	cpb-3
B0414.7a	B0414.7	I	5801201	5801302	5.03023	2.54306	2.66423	mtk-1
B0414.7b	B0414.7	I	5801201	5801289	0.047146	5.95445	1.50405	mtk-1
B0414.1	B0414.1	I	5801875	5803269	0.335065	0.814915	0.332782	srz-4
C32F10.2	C32F10.2	I	5807712	5815640	2.82929	3.82044	1.95955	lin-35
C32F10.4.1	C32F10.4	I	5809870	5810007	15.114	17.6434	10.0367	C32F10.4
C32F10.4.2	C32F10.4	I	5809870	5810005	9.38585	8.68611	5.88884	C32F10.4
C32F10.5	C32F10.5	I	5817892	5818128	1.97585	5.99054	2.1818	hmg-3
C32F10.1a.1	C32F10.1	I	5829075	5834645	6.13914	5.09324	5.29111	obr-4
C32F10.1a.2	C32F10.1	I	5829394	5834314	3.86766	5.86987	5.74164	obr-4
C32F10.1b	C32F10.1	I	5832104	5834314	3.80781	1.93337	1.20431	obr-4
F33D11.3	F33D11.3	I	5842717	5844060	6.111	1.5416	8.7812	col-54
F33D11.8	F33D11.8	I	5854947	5855050	4.46476	14.2522	7.39056	F33D11.8
F33D11.9a.1	F33D11.9	I	5860630	5860669	1.98747	2.21061	0.773506	F33D11.9
F33D11.9b	F33D11.9	I	5862358	5862560	5.90364	7.14569	5.21798	F33D11.9
F33D11.12.1	F33D11.12	I	5864978	5865014	1.63964	1.90834	0.848072	F33D11.12
F33D11.12.2	F33D11.12	I	5866389	5866436	2.25374	2.88467	2.91517	F33D11.12
F33D11.12.3	F33D11.12	I	5866389	5866434	6.23929	5.56628	3.80683	F33D11.12
F33D11.10.1	F33D11.10	I	5867797	5868146	8.11023	14.6863	11.3293	F33D11.10
F33D11.10.2	F33D11.10	I	5867797	5868142	11.525	14.8283	6.94424	F33D11.10
F33D11.11.1	F33D11.11	I	5869776	5870117	17.0256	19.504	16.7725	vpr-1
F33D11.11.2	F33D11.11	I	5869776	5869957	21.016	18.3497	14.733	vpr-1
C34G6.5	C34G6.5	I	5872177	5874345	0.915612	2.08769	1.28828	C34G6.5
C34G6.6a	C34G6.6	I	5878835	5878957	9.00338	1.355	0.322443	noah-1
C34G6.6b	C34G6.6	I	5878835	5878957	0.580406	0.595093	0.208658	noah-1
C34G6.4	C34G6.4	I	5886628	5895974	8.01311	5.35131	5.56253	pgp-2
C34G6.3	C34G6.3	I	5896643	5897411	4.1523	0.811516	2.94572	C34G6.3
C34G6.2	C34G6.2	I	5898306	5902116	15.4536	20.5119	18.4003	tyr-4
C34G6.7b.2	C34G6.7	I	5904223	5904330	1.45753	2.26529	0.568837	stam-1
C34G6.1	C34G6.1	I	5906665	5917784	2.23107	4.34097	2.36359	C34G6.1
B0207.6	B0207.6	I	5936788	5936946	3.96695	8.14056	3.32431	B0207.6
B0207.4	B0207.4	I	5937479	5938887	2.81239	2.18502	1.86215	air-2
B0207.2.2	B0207.2	I	5955033	5956829	0.317613	0.743519	0	B0207.2
B0207.10	B0207.10	I	5959459	5959528	4.96512	6.7926	12.3282	B0207.10
B0207.12a	B0207.12	I	5973166	5973322	0.250317	1.57234	0.258113	avr-14
B0207.12b	B0207.12	I	5973166	5973322	1.5132	2.88665	1.52853	avr-14
C06A5.4	C06A5.4	I	5981339	5981590	0.414777	0.567442	1.02988	C06A5.4
C06A5.5	C06A5.5	I	5982334	5982454	0.449598	0.820105	0	C06A5.5
C06A5.10	C06A5.10	I	5982866	5982971	1.75679	1.60226	0	C06A5.10
C06A5.6.1	C06A5.6	I	5985708	5985873	0.304824	0.712622	0.377496	C06A5.6
C06A5.11	C06A5.11	I	5991073	5993213	2.07016	2.66715	2.28005	sir-2.4
C06A5.7b	C06A5.7	I	5999097	5999242	2.60602	3.68792	3.06317	unc-94
C06A5.7a.1	C06A5.7	I	6000757	6001101	1.87561	3.12423	2.03496	unc-94
C06A5.7a.2	C06A5.7	I	6000757	6000776	2.06961	0.569038	0.564648	unc-94
C06A5.2	C06A5.2	I	6006335	6007326	1.32291	0.172364	0.938496	C06A5.2
C06A5.12	C06A5.12	I	6007500	6007597	0.785119	0.716062	0.389885	C06A5.12
C06A5.9	C06A5.9	I	6011466	6011525	1.49189	1.84091	1.48173	rnf-1
C06A5.1	C06A5.1	I	6012060	6021985	2.89345	8.68198	2.53365	C06A5.1
B0025.2.1	B0025.2	I	6022659	6026983	3.52786	6.77002	2.72314	csn-2
B0025.2.3	B0025.2	I	6022662	6026758	5.47372	14.2439	6.70808	csn-2
B0025.2.2	B0025.2	I	6022669	6026758	4.94291	4.49836	2.59365	csn-2
B0025.4.1	B0025.4	I	6027194	6028373	1.06306	1.54983	0.989887	B0025.4
B0025.4.2	B0025.4	I	6027196	6028240	3.30917	9.0606	1.12275	B0025.4
B0025.1a	B0025.1	I	6028488	6033460	4.80648	6.18354	3.58707	vps-34
B0025.1b	B0025.1	I	6028488	6033366	0.816179	3.71206	0.793916	vps-34
B0025.1c.1	B0025.1	I	6028488	6033366	2.40225	4.02521	1.92229	vps-34
B0025.1c.2	B0025.1	I	6028500	6033366	1.75449	2.82512	2.62421	vps-34
C27A12.3	C27A12.3	I	6038408	6041271	2.65491	3.36633	2.25095	tag-146
C27A12.2	C27A12.2	I	6041672	6046178	3.26504	6.74396	3.00435	C27A12.2
C27A12.6.1	C27A12.6	I	6055757	6055825	1.46006	6.86032	2.36784	C27A12.6
C27A12.6.2	C27A12.6	I	6055757	6055823	1.7823	1.57343	1.74337	C27A12.6
C27A12.8.1	C27A12.8	I	6060889	6061035	4.62729	6.68084	4.64353	ari-1
C27A12.8.2	C27A12.8	I	6060889	6060955	5.41355	3.04661	1.97771	ari-1
C27A12.10	C27A12.10	I	6064090	6065305	7.51201	11.2665	6.46605	mbd-2
C27A12.9	C27A12.9	I	6067864	6068034	1.36555	1.47487	0.749506	C27A12.9
ZK484.3.1	ZK484.3	I	6070000	6070126	3.03162	4.07064	3.26187	ZK484.3
ZK484.4b	ZK484.4	I	6078697	6078849	4.9836	4.94133	2.60489	ZK484.4
ZK484.2a.1	ZK484.2	I	6081800	6085964	24.9627	13.3028	15.2913	haf-9
ZK484.2a.2	ZK484.2	I	6081814	6085959	12.5899	8.45437	6.0213	haf-9
ZK484.2b	ZK484.2	I	6081814	6085025	5.71832	1.13314	5.25665	haf-9
ZK484.9	ZK484.9	I	6082740	6082807	218.392	199.183	433.808	ZK484.9
ZK484.5	ZK484.5	I	6087371	6087766	53.9977	1.34313	31.2028	ZK484.5
ZK484.6	ZK484.6	I	6090756	6090897	1.20775	0.917929	0	ZK484.6
T27A3.5	T27A3.5	I	6101623	6101683	5.35639	0.266469	2.12796	T27A3.5
T27A3.8	T27A3.8	I	6104807	6105561	0.660622	1.20503	1.96836	T27A3.8
T27A3.9	T27A3.9	I	6105681	6105756	536.483	978.591	3653.67	T27A3.9
T27A3.6	T27A3.6	I	6107631	6107717	6.49008	4.43942	4.53224	T27A3.6
T27A3.7	T27A3.7	I	6109412	6109657	1.83514	2.78955	1.95765	T27A3.7
T27A3.2	T27A3.2	I	6110136	6114539	4.13206	5.15898	3.10781	T27A3.2
F56F4.5	F56F4.5	I	6133287	6137982	2.13169	3.65032	3.11094	pept-3
T09B4.8	T09B4.8	I	6166361	6166541	23.1245	15.2129	20.6326	T09B4.8
T09B4.4	T09B4.4	I	6167950	6168645	5.95217	5.94565	6.75613	T09B4.4
T09B4.3	T09B4.3	I	6176188	6177792	0.516472	0.471044	0.512953	T09B4.3
T09B4.9	T09B4.9	I	6180761	6180842	6.24074	6.14978	5.41453	T09B4.9
T09B4.10.1	T09B4.10	I	6183790	6183882	7.98075	8.22571	4.96841	chn-1
T09B4.10.2	T09B4.10	I	6183790	6183858	2.73079	6.02107	5.63136	chn-1
T09B4.2.1	T09B4.2	I	6184074	6185373	1.42156	4.57718	1.67395	T09B4.2
T09B4.2.2	T09B4.2	I	6184081	6185237	4.80374	1.76858	3.94155	T09B4.2
T09B4.1.2	T09B4.1	I	6185464	6188060	0.042923	0.12597	1.68347	T09B4.1
T05E7.3	T05E7.3	I	6188161	6192618	1.86181	2.7254	1.83135	T05E7.3
T05E7.4	T05E7.4	I	6194841	6194901	1.10353	1.34104	0.572358	T05E7.4
T05E7.1	T05E7.1	I	6203899	6206931	13.3669	1.99743	10.8757	T05E7.1
T08B2.7b.1	T08B2.7	I	6209880	6209949	19.9729	9.7899	10.2047	T08B2.7
T08B2.7b.2	T08B2.7	I	6209880	6209941	5.1851	3.95424	3.27621	T08B2.7
T08B2.7a	T08B2.7	I	6211084	6211109	12.9673	9.22244	16.4222	T08B2.7
T08B2.8.1	T08B2.8	I	6211749	6211889	5.893	5.27272	15.8426	T08B2.8
T08B2.8.2	T08B2.8	I	6211749	6211887	20.1192	9.74243	0.060927	T08B2.8
T08B2.14	T08B2.14	I	6212697	6212917	41.1949	57.417	92.8468	T08B2.14
T08B2.5c	T08B2.5	I	6214804	6219839	0.34072	0.579437	0.307048	T08B2.5
T08B2.5e	T08B2.5	I	6215777	6216646	0.610435	0.237334	0.649048	T08B2.5
T08B2.11	T08B2.11	I	6222808	6223117	0.215844	0.590577	0.357289	T08B2.11
T08B2.4	T08B2.4	I	6225098	6225966	0.925815	3.09607	0.766255	T08B2.4
C48E7.6	C48E7.6	I	6237788	6249835	0.766669	1.15668	0.548218	C48E7.6
C48E7.10	C48E7.10	I	6249877	6250069	74.0809	101.914	66.5606	spp-15
C48E7.5	C48E7.5	I	6250573	6252823	0.598497	0.818782	0.668721	cof-2
C48E7.11	C48E7.11	I	6253021	6253585	3.87389	2.56957	3.14795	C48E7.11
C48E7.3	C48E7.3	I	6253703	6254940	1.34653	2.66088	1.22591	lpd-2
C48E7.2.1	C48E7.2	I	6255035	6257637	0.078341	0.121804	2.20602	C48E7.2
C48E7.1	C48E7.1	I	6260251	6264527	47.4264	31.4849	31.0817	C48E7.1
C10G11.7.1	C10G11.7	I	6284973	6289342	0	18.5074	0	C10G11.7
C10G11.7.4	C10G11.7	I	6284975	6287602	0	9.90304	0	C10G11.7
C10G11.5b.1	C10G11.5	I	6294898	6297625	4.43215	4.51774	5.44533	pnk-1
C10G11.5a	C10G11.5	I	6295071	6297638	5.84478	6.87887	3.67525	pnk-1
C10G11.5b.2	C10G11.5	I	6295071	6297183	3.29852	4.9316	4.28187	pnk-1
C10G11.5c.3	C10G11.5	I	6295071	6297420	1.80239	1.3393	1.4651	pnk-1
C10G11.5c.2	C10G11.5	I	6295260	6297420	1.43517	1.31611	1.28445	pnk-1
F26B1.4	F26B1.4	I	6311253	6312415	2.11291	0.34007	1.72818	col-58
F26B1.3.1	F26B1.3	I	6315233	6317269	6.86205	12.4957	4.95733	ima-2
F26B1.3.2	F26B1.3	I	6315235	6317071	1.75436	5.45757	1.56726	ima-2
K04F10.4a.1	K04F10.4	I	6342231	6348492	2.04413	0.583651	0.575308	bli-4
K04F10.8	K04F10.8	I	6348790	6348939	24.6053	22.4411	8.14588	K04F10.8
K04F10.3a	K04F10.3	I	6358604	6360462	2.88028	4.27003	1.9978	K04F10.3
K04F10.3b	K04F10.3	I	6358622	6360160	0.309293	1.22822	0.266884	K04F10.3
K04F10.2	K04F10.2	I	6360846	6364062	0.445453	0.52235	0.189608	K04F10.2
K04F10.1	K04F10.1	I	6364920	6366230	1.06359	1.55206	0.950707	K04F10.1
K04F10.7	K04F10.7	I	6366363	6368084	11.5061	11.0356	10.4692	K04F10.7
ZC308.1a	ZC308.1	I	6369967	6386145	0.612033	0.854912	0.621248	gld-2
ZC308.1c	ZC308.1	I	6376699	6385086	1.10319	1.00518	0.88879	gld-2
ZC308.1b	ZC308.1	I	6381436	6385086	1.91184	3.27588	1.66552	gld-2
ZC328.2	ZC328.2	I	6392334	6392526	1.62112	3.75024	1.6214	ZC328.2
ZC328.1	ZC328.1	I	6404589	6405708	41.9198	10.9236	5.94774	cuti-1
ZC328.4	ZC328.4	I	6407520	6409213	2.88084	2.06477	0.722579	san-1
ZC328.3a	ZC328.3	I	6416519	6416885	1.53307	1.83892	1.34839	ZC328.3
R10A10.2	R10A10.2	I	6421802	6421938	3.00127	3.36897	2.52223	rbx-2
F37E3.1	F37E3.1	I	6422011	6425800	4.11606	12.4675	3.78798	ncbp-1
T23H2.2	T23H2.2	I	6436045	6441193	10.3874	14.7298	6.00628	snt-4
T23H2.3	T23H2.3	I	6446398	6446466	3.1537	5.32118	3.10089	T23H2.3
T23H2.5.1	T23H2.5	I	6458348	6458483	21.3221	16.293	17.189	rab-10
T23H2.5.2	T23H2.5	I	6458348	6458481	10.8857	11.8541	11.4047	rab-10
K06A5.4	K06A5.4	I	6460435	6464265	2.40116	3.06595	1.39681	knl-2
K06A5.6.2	K06A5.6	I	6465458	6465711	26.4234	22.6565	19.5318	acdh-3
K06A5.6.1	K06A5.6	I	6466804	6466943	15.7729	14.2188	16.0173	acdh-3
K06A5.2	K06A5.2	I	6468131	6469427	1.6025	0.292309	1.16716	K06A5.2
K06A5.7.1	K06A5.7	I	6471766	6471953	2.69314	2.59933	2.02537	cdc-25.1
K06A5.7.2	K06A5.7	I	6471766	6471924	0.367721	0.526829	0.380314	cdc-25.1
C55B7.8.1	C55B7.8	I	6492555	6492731	2.79217	4.51675	2.39795	dbr-1
C55B7.8.2	C55B7.8	I	6492555	6492729	1.43576	2.05649	0.677036	dbr-1
C55B7.5.1	C55B7.5	I	6494282	6496109	2.01609	4.49587	1.98496	uri-1
C55B7.5.2	C55B7.5	I	6494292	6495896	0.610121	1.40008	0.949559	uri-1
C55B7.2	C55B7.2	I	6507895	6511617	0.942692	1.91636	0.306061	gly-2
C55B7.11	C55B7.11	I	6513703	6513843	1.25572	1.0497	1.00333	C55B7.11
C55B7.1	C55B7.1	I	6514022	6517508	0.557214	0.328837	0.455756	glh-2
T10E9.7b.1	T10E9.7	I	6531838	6531966	17.6599	12.6446	9.90964	nuo-2
T10E9.7b.2	T10E9.7	I	6531838	6531964	5.44724	4.61652	14.5743	nuo-2
T10E9.7a	T10E9.7	I	6532680	6533032	1.79571	1.71133	1.55837	nuo-2
T10E9.3	T10E9.3	I	6534073	6539192	2.25645	0.920139	2.25626	T10E9.3
T10E9.2	T10E9.2	I	6542101	6544966	0.859744	1.81587	0.764004	T10E9.2
T10E9.1	T10E9.1	I	6544986	6546597	2.75959	2.8982	2.1594	T10E9.1
T10E9.9	T10E9.9	I	6548479	6548591	0.198202	0.451921	0.787404	acdh-4
F57B10.8	F57B10.8	I	6550258	6550448	2.06307	5.45668	2.35637	F57B10.8
F57B10.9	F57B10.9	I	6552503	6552647	2.50241	5.79828	3.89596	F57B10.9
F57B10.14.1	F57B10.14	I	6553317	6553382	440.866	162.9	247.697	F57B10.14
F57B10.14.2	F57B10.14	I	6553317	6553380	31.5901	45.7935	61.7211	F57B10.14
F57B10.10	F57B10.10	I	6554080	6554293	57.6813	41.6479	43.3072	dad-1
F57B10.7	F57B10.7	I	6554730	6558594	9.45023	9.65691	10.0738	tre-1
F57B10.6	F57B10.6	I	6558701	6562393	2.61527	3.77969	2.27777	xpg-1
F57B10.5.1	F57B10.5	I	6562698	6563696	29.3387	22.7593	18.574	F57B10.5
F57B10.5.2	F57B10.5	I	6562700	6563536	21.0614	14.7428	14.218	F57B10.5
F57B10.11	F57B10.11	I	6564291	6564454	9.82732	21.5455	10.6989	bag-1
F57B10.12	F57B10.12	I	6565739	6565869	1.59303	1.45291	0.486823	mei-2
F57B10.4	F57B10.4	I	6566174	6568906	1.28483	1.34542	0.850715	F57B10.4
F57B10.1.2	F57B10.1	I	6574003	6585168	1.08862	0.398051	0.987401	let-607
F57B10.1.3	F57B10.1	I	6574005	6584461	0.734705	1.5935	0.813642	let-607
F48A9.2	F48A9.2	I	6592333	6593832	2.14222	2.30903	1.74078	F48A9.2
F48A9.1	F48A9.1	I	6594345	6596079	2.6702	3.60791	2.16089	F48A9.1
D2092.6	D2092.6	I	6596920	6598929	0.210846	0.865352	0.418819	D2092.6
D2092.5	D2092.5	I	6607415	6607518	2.73178	5.72699	2.93927	D2092.5
D2092.4	D2092.4	I	6615783	6615979	7.34116	8.88669	6.89344	D2092.4
D2092.8	D2092.8	I	6620666	6621283	3.0316	1.65897	6.02188	D2092.8
D2092.2.1	D2092.2	I	6626629	6626858	3.51558	6.22812	2.12837	ppfr-2
D2092.2.2	D2092.2	I	6626629	6626789	2.18768	1.93945	2.40536	ppfr-2
D2092.1a	D2092.1	I	6633391	6633492	0.295173	0.529711	0.196712	D2092.1
D2092.1b	D2092.1	I	6637211	6637430	1.17764	0.953969	0.415224	D2092.1
ZC581.3.1	ZC581.3	I	6651219	6655430	3.42116	3.5872	1.40566	ZC581.3
ZC581.3.2	ZC581.3	I	6651221	6655304	0.979195	2.2558	2.45462	ZC581.3
ZC581.7	ZC581.7	I	6662272	6662315	1.00109	0.083003	0.903882	ZC581.7
ZC581.1	ZC581.1	I	6663144	6665161	1.89953	3.29165	0.943292	nekl-2
C17F3.1	C17F3.1	I	6669185	6669594	11.6905	0.56117	7.33316	C17F3.1
ZC581.9	ZC581.9	I	6670300	6670410	0.800666	1.16839	0.874731	ZC581.9
T23B3.6	T23B3.6	I	6708546	6709207	1.0095	1.71866	0.802099	T23B3.6
T23B3.2	T23B3.2	I	6715875	6717091	6.76119	31.0087	7.2907	T23B3.2
T23B3.1	T23B3.1	I	6717820	6719904	7.27978	8.94985	7.09311	T23B3.1
T23B3.1b	T23B3.1	I	6717830	6719187	2.44125	1.46258	1.9004	T23B3.1
W02D3.4.1	W02D3.4	I	6722964	6723062	6.84666	8.95425	5.60869	W02D3.4
W02D3.4.2	W02D3.4	I	6722965	6723055	0.883197	3.66221	1.08608	W02D3.4
W02D3.3	W02D3.3	I	6724918	6728331	0.515239	1.67829	0.292416	mec-6
W02D3.5.1	W02D3.5	I	6729161	6729379	73.9093	39.1261	70.9659	lbp-6
W02D3.5.2	W02D3.5	I	6729161	6729377	303.17	150.224	341.306	lbp-6
W02D3.7	W02D3.7	I	6732061	6732281	85.2624	26.0242	88.2239	lbp-5
W02D3.8	W02D3.8	I	6736041	6736162	2.32007	3.58093	2.30426	smg-5
W02D3.2.1	W02D3.2	I	6736679	6741638	6.93823	5.57099	7.95206	dhod-1
W02D3.2.2	W02D3.2	I	6736687	6741012	4.8531	3.49871	4.13652	dhod-1
W02D3.1.1	W02D3.1	I	6741275	6741871	126.008	133.622	117.179	W02D3.1
W02D3.1.2	W02D3.1	I	6741277	6741878	23.6022	9.586	16.0736	W02D3.1
W02D3.12	W02D3.12	I	6741983	6742359	22.8994	20.2115	20.5424	W02D3.12
W02D3.9.1	W02D3.9	I	6745245	6745342	4.8041	8.62992	5.9192	unc-37
W02D3.9.2	W02D3.9	I	6745245	6745330	4.45994	6.26657	1.77951	unc-37
W02D3.10a	W02D3.10	I	6752841	6753032	1.77374	3.41105	1.84148	fnci-1
W02D3.10b	W02D3.10	I	6752841	6753032	0.317395	1.53627	0.46851	fnci-1
W02D3.11a	W02D3.11	I	6756269	6756349	3.15373	1.84621	2.51338	hrpf-1
W02D3.11b.1	W02D3.11	I	6756269	6756351	0.69321	2.30358	0.324821	hrpf-1
W02D3.11b.2	W02D3.11	I	6756269	6756349	0.320114	0.622989	0.243651	hrpf-1
F08B6.2	F08B6.2	I	6757461	6758180	34.3947	33.2367	31.1103	gpc-2
F08B6.3	F08B6.3	I	6760103	6760168	4.4513	6.08966	4.54378	F08B6.3
F08B6.1	F08B6.1	I	6760433	6761408	0.511714	1.05607	0	F08B6.1
F08B6.4c.1	F08B6.4	I	6765008	6765713	2.18155	1.75662	0	unc-87
C37A2.5a	C37A2.5	I	6779769	6779907	0.201746	0.656893	0.252099	pqn-21
C37A2.5b	C37A2.5	I	6779769	6780152	0.460562	0.457336	0.388461	pqn-21
C37A2.4a	C37A2.4	I	6780807	6783901	1.33545	1.65103	1.15388	cye-1
C37A2.4b	C37A2.4	I	6780822	6784535	1.13472	0.896994	0.80214	cye-1
C37A2.6	C37A2.6	I	6788660	6788987	0.179434	0.490955	0.891058	C37A2.6
C37A2.7.1	C37A2.7	I	6789656	6789741	48.8973	43.341	53.1754	C37A2.7
C37A2.7.2	C37A2.7	I	6789656	6789739	497.315	413.627	461.673	C37A2.7
C37A2.2	C37A2.2	I	6791026	6797471	0.181029	0.566078	0.359591	pqn-20
C37A2.8a	C37A2.8	I	6799453	6799629	0.448576	1.32338	0.58791	C37A2.8
C37A2.8b	C37A2.8	I	6799453	6799621	3.37836	6.59423	1.27198	C37A2.8
E02D9.1b.2	E02D9.1	I	6800385	6801907	1.48302	3.65153	0.611779	E02D9.1
E02D9.1b.3	E02D9.1	I	6800387	6801656	2.69567	9.68958	2.61744	E02D9.1
E02D9.1c	E02D9.1	I	6800387	6804852	0.731001	0.775947	0.286408	E02D9.1
E02D9.1a	E02D9.1	I	6802199	6804794	2.97716	1.5395	2.28617	E02D9.1
K02F2.5	K02F2.5	I	6810228	6810417	1.05347	3.53484	0.890765	K02F2.5
K02F2.4	K02F2.4	I	6812663	6814248	0.394364	0.989112	0.783354	ulp-5
K02F2.3	K02F2.3	I	6814529	6834698	4.69139	16.8824	4.07699	teg-4
K02F2.6	K02F2.6	I	6822886	6823092	0.581132	1.81089	1.20244	ser-3
K02F2.2.1	K02F2.2	I	6836389	6838141	55.1377	35.2987	43.4946	ahcy-1
K02F2.2.2	K02F2.2	I	6836468	6837933	49.1745	31.5977	53.6129	ahcy-1
K02F2.1a	K02F2.1	I	6838353	6843099	1.30591	2.47001	0.775868	dpf-3
K02F2.1b	K02F2.1	I	6838353	6843342	9.72111	8.86701	8.06192	dpf-3
H27M09.4	H27M09.4	I	6843594	6845135	0.114081	0.520234	0	dpy-14
H27M09.7	H27M09.7	I	6847133	6847307	680.958	4187.8	3237.74	H27M09.7
H27M09.6	H27M09.6	I	6847138	6847302	4111.85	5233.93	2119.92	H27M09.6
H27M09.3	H27M09.3	I	6847510	6849923	1.29932	1.09023	0.77428	syp-4
H27M09.2	H27M09.2	I	6850406	6851320	15.049	43.2767	15.5565	rpb-5
H27M09.1	H27M09.1	I	6851371	6854135	2.8108	8.6274	3.22113	H27M09.1
T21G5.3	T21G5.3	I	6854687	6857536	8.85673	14.8215	7.18237	glh-1
T21G5.6.2	T21G5.6	I	6868687	6870900	4.33967	0.053291	0	T21G5.6
T21G5.4	T21G5.4	I	6873555	6873754	2.65576	0.302771	1.97825	T21G5.4
T21G5.5c	T21G5.5	I	6881750	6882000	0.482976	1.63285	1.35453	asd-2
T21G5.5b	T21G5.5	I	6882931	6883111	1.09294	0.666522	0.875959	asd-2
T21G5.5d	T21G5.5	I	6888145	6888216	1.62772	2.18952	0.847334	asd-2
C48B6.4	C48B6.4	I	6889253	6891444	0.688237	0.156925	0.284811	C48B6.4
C48B6.6a	C48B6.6	I	6913506	6913578	2.89663	2.93708	1.98073	smg-1
C48B6.6b	C48B6.6	I	6913506	6913578	0.984119	2.04359	1.03583	smg-1
C48B6.3.1	C48B6.3	I	6915046	6916592	6.27355	14.1346	7.23442	C48B6.3
C48B6.3.2	C48B6.3	I	6915048	6915959	3.4048	1.98557	3.3307	C48B6.3
C48B6.2.1	C48B6.2	I	6916763	6917560	2.72044	7.19437	5.58932	C48B6.2
C48B6.2.2	C48B6.2	I	6916765	6917493	8.72586	12.581	1.96959	C48B6.2
C48B6.10	C48B6.10	I	6923579	6923689	104.65	46.1665	92.0746	C48B6.10
C48B6.9	C48B6.9	I	6925390	6925458	0.525791	0.719316	0.391656	C48B6.9
T10B11.3	T10B11.3	I	6926261	6929662	7.30401	8.90885	5.68104	ztf-4
T10B11.2	T10B11.2	I	6931137	6936935	7.94594	11.6727	6.6267	T10B11.2
T10B11.5	T10B11.5	I	6941828	6941989	0.943423	0.614602	1.33856	T10B11.5
T10B11.6.1	T10B11.6	I	6945207	6945359	4.07346	3.70428	2.86233	T10B11.6
T10B11.6.2	T10B11.6	I	6945207	6945359	3.1429	4.2138	4.21146	T10B11.6
T10B11.7b	T10B11.7	I	6950067	6950120	0.536032	1.99981	2.34519	T10B11.7
T10B11.7a.1	T10B11.7	I	6950374	6950457	1.97354	2.04542	1.5955	T10B11.7
T10B11.7a.2	T10B11.7	I	6950374	6950457	0.670753	1.07406	0.707196	T10B11.7
T10B11.1	T10B11.1	I	6951134	6951972	23.4304	21.3696	29.2613	pcbd-1
C30F12.1	C30F12.1	I	6960888	6961138	2.68113	3.20113	2.7597	C30F12.1
C30F12.2.1	C30F12.2	I	6970020	6970189	1.81268	2.75419	3.58398	C30F12.2
C30F12.2.2	C30F12.2	I	6970020	6970144	2.32821	2.34151	2.14538	C30F12.2
C30F12.4	C30F12.4	I	6973641	6973788	1.7523	2.29737	1.30527	C30F12.4
C30F12.7	C30F12.7	I	6974557	6977072	27.7455	24.4592	23.6417	C30F12.7
C30F12.6	C30F12.6	I	6989066	6992105	0.260864	0.798587	0.370933	nmur-4
C30F12.5b	C30F12.5	I	6993153	6993294	0.263209	1.07944	1.31778	C30F12.5
C30F12.5a.1	C30F12.5	I	6999460	6999570	5.59905	7.38569	7.70282	C30F12.5
H06O01.3	H06O01.3	I	7005442	7009240	14.0097	9.37664	9.76214	ctg-1
H06O01.2	H06O01.2	I	7015078	7015211	3.66366	5.31821	3.05	H06O01.2
H06O01.1.1	H06O01.1	I	7020556	7020799	78.5578	67.3193	76.649	pdi-3
H06O01.1.4	H06O01.1	I	7020556	7020796	44.4292	28.3923	39.9227	pdi-3
F15C11.1.1	F15C11.1	I	7038897	7048833	5.23777	8.5632	3.86133	sem-4
F15C11.1.2	F15C11.1	I	7038899	7048233	1.90094	3.89442	3.25107	sem-4
W01A8.7	W01A8.7	I	7051611	7051711	0.253508	0.462421	0	W01A8.7
W01A8.2.3	W01A8.2	I	7056299	7056319	0.229107	0.456012	0.319297	W01A8.2
W01A8.10	W01A8.10	I	7061207	7061253	0.635629	0.14493	0	W01A8.10
W01A8.4	W01A8.4	I	7069075	7069187	74.9658	48.3982	61.9064	nuo-6
W01A8.5	W01A8.5	I	7069441	7070665	5.40867	6.43427	3.97047	W01A8.5
W01A8.6	W01A8.6	I	7074659	7074732	2.85799	1.22185	4.8787	W01A8.6
F22D6.1	F22D6.1	I	7079263	7079481	2.05356	1.4047	0.679854	kin-14
F22D6.2.2	F22D6.2	I	7081349	7081521	8.84366	10.408	8.80678	F22D6.2
F22D6.2.3	F22D6.2	I	7081349	7081519	5.94908	3.66409	3.72401	F22D6.2
F22D6.2.1	F22D6.2	I	7081956	7082019	1.41657	2.80084	1.0831	F22D6.2
F22D6.3a.1	F22D6.3	I	7089973	7090070	13.7922	23.5412	11.1857	nars-1
F22D6.3a.2	F22D6.3	I	7089973	7090061	2.45926	8.90783	2.55711	nars-1
F22D6.4.1	F22D6.4	I	7090622	7091370	13.0534	3.33083	10.2157	nduf-6
F22D6.4.2	F22D6.4	I	7090739	7091364	39.5356	19.9111	31.5693	nduf-6
F22D6.16	F22D6.16	I	7091583	7091717	1696.12	2549.78	2033.1	F22D6.16
F22D6.5	F22D6.5	I	7094384	7094747	1.33748	6.93566	1.40427	prpf-4
F22D6.6	F22D6.6	I	7095483	7098405	4.07927	8.60639	4.10029	ekl-1
F22D6.9	F22D6.9	I	7099830	7101760	1.78096	1.70166	1.76883	F22D6.9
F22D6.15	F22D6.15	I	7103267	7103381	13.6835	23.8902	12.4254	F22D6.15
F22D6.12.2	F22D6.12	I	7112901	7114958	4.62658	2.83393	2.51335	gly-19
F22D6.12.1	F22D6.12	I	7112917	7115247	0.833296	1.60663	1.14261	gly-19
K10D3.6	K10D3.6	I	7116096	7116705	16.3977	16.6646	19.3105	K10D3.6
K10D3.2	K10D3.2	I	7127507	7128422	4.90907	7.71469	4.57558	unc-14
K10D3.3	K10D3.3	I	7132497	7134328	0.612985	1.30449	0.608808	taf-11.2
K10D3.4	K10D3.4	I	7139493	7139972	0.803389	0.705587	0.709258	K10D3.4
H37N21.1	H37N21.1	I	7147137	7147229	8.05494	9.59537	6.85719	H37N21.1
K07G5.6.1	K07G5.6	I	7151769	7151869	7.96528	6.50913	5.73822	K07G5.6
K07G5.6.2	K07G5.6	I	7151769	7151840	3.68495	3.76569	4.34412	K07G5.6
K07G5.1	K07G5.1	I	7156670	7156784	7.72402	14.4323	7.32661	crml-1
K07G5.2	K07G5.2	I	7159712	7160916	4.23157	8.34123	4.06717	xpa-1
K07G5.5	K07G5.5	I	7170024	7172187	7.0947	5.34534	4.39121	K07G5.5
M05B5.1	M05B5.1	I	7179170	7179428	0.674285	0.076872	0.418557	M05B5.1
M05B5.4	M05B5.4	I	7188493	7190560	0.65583	2.31781	0.977042	M05B5.4
M05B5.5a	M05B5.5	I	7193761	7194198	0.569104	1.09	0.508703	hlh-2
C01H6.2	C01H6.2	I	7207496	7207715	1.93418	1.27894	1.05655	C01H6.2
C01H6.3	C01H6.3	I	7209559	7209864	0.595201	1.62855	0.827603	C01H6.3
C01H6.4	C01H6.4	I	7210541	7212697	4.55323	2.37299	3.44549	C01H6.4
C01H6.7a.1	C01H6.7	I	7224732	7227763	2.87434	6.59091	1.91946	tag-298
C01H6.8a	C01H6.8	I	7227862	7229433	6.3614	3.61935	2.17173	C01H6.8
C01H6.9	C01H6.9	I	7232931	7233118	1.57004	2.42808	1.42375	C01H6.9
R06C7.2	R06C7.2	I	7234177	7234780	0.274066	0.749879	0.725862	R06C7.2
R06C7.1	R06C7.1	I	7235382	7238792	7.91961	5.26424	6.09921	R06C7.1
R06C7.5b.1	R06C7.5	I	7247602	7248687	5.75274	7.32211	4.54831	R06C7.5
R06C7.5a	R06C7.5	I	7247619	7248685	4.99528	7.00796	4.48377	R06C7.5
R06C7.7a.1	R06C7.7	I	7250632	7251407	3.89441	5.58227	2.18888	lin-61
R06C7.7b	R06C7.7	I	7250918	7251280	0.589738	3.74871	2.07104	lin-61
R06C7.8	R06C7.8	I	7251939	7255223	6.76208	8.42661	3.88996	bub-1
R06C7.10.1	R06C7.10	I	7266865	7267077	0.918546	1.08549	1.13772	let-75
R06C7.10.2	R06C7.10	I	7266865	7267055	0.744854	1.82398	0.923479	let-75
F21C3.1.2	F21C3.1	I	7272079	7272171	2.42318	1.30265	1.23893	twk-1
F21C3.1.1	F21C3.1	I	7272956	7273003	3.60364	3.61818	4.73951	twk-1
F21C3.7	F21C3.7	I	7279493	7279607	0.94848	0.288351	0.628011	F21C3.7
F21C3.3	F21C3.3	I	7280187	7280499	20.8061	18.3102	17.9453	hint-1
F21C3.4a.1	F21C3.4	I	7282634	7282871	0.811311	2.01513	1.00938	rde-2
F21C3.5	F21C3.5	I	7283681	7283816	17.9086	17.5584	18.0089	pfd-6
F13G3.1	F13G3.1	I	7291270	7293240	5.43052	1.80104	1.47096	ztf-2
F13G3.2	F13G3.2	I	7294036	7296771	1.37698	1.54453	0	srd-53
F13G3.12	F13G3.12	I	7295412	7297057	2.2582	1.7144	0	F13G3.12
F13G3.3b.1	F13G3.3	I	7299872	7299975	0.660689	0.038268	0	F13G3.3
F13G3.4.1	F13G3.4	I	7300851	7300913	9.07244	19.4095	10.3172	dylt-1
F13G3.4.2	F13G3.4	I	7300851	7300911	17.8669	13.0167	14.6885	dylt-1
F13G3.5a	F13G3.5	I	7302890	7302967	17.3348	15.2479	13.2372	ttx-7
F13G3.5b.1	F13G3.5	I	7302890	7303225	8.4292	10.3936	6.96017	ttx-7
F13G3.6	F13G3.6	I	7304566	7304685	1.97585	2.1024	1.63532	F13G3.6
F13G3.11.1	F13G3.11	I	7307113	7308857	8.8261	0	9.76779	F13G3.11
F13G3.9	F13G3.9	I	7313469	7313525	8.47048	7.11477	10.6333	mif-3
F13G3.10b	F13G3.10 (1)	I	7313955	7314050	22.485	10.9573	15.0216
F13G3.10	F13G3.10	I	7314207	7314272	63.8363	49.1319	54.1846	F13G3.10
F13G3.10c.1	F13G3.10 (1)	I	7314207	7314277	14.8371	13.2656	17.244
F52A8.1.1	F52A8.1	I	7317642	7318657	21.9126	20.9711	17.285	F52A8.1
F52A8.1.2	F52A8.1	I	7317644	7318248	45.3306	54.3518	32.9537	F52A8.1
F52A8.2.2	F52A8.2	I	7320870	7321083	3.20245	6.0577	5.58571	gpb-2
F07A5.2	F07A5.2	I	7352442	7353705	4.46753	0.101864	2.77318	F07A5.2
F07A5.3	F07A5.3	I	7354489	7357171	5.73483	2.69609	4.34522	scav-6
F07A5.5	F07A5.5	I	7370902	7371531	0.898015	1.68356	0.644147	sue-1
F07A5.7b.4	F07A5.7	I	7381461	7381480	0.905085	3.82698	0.634812	unc-15
F07A5.7a	F07A5.7	I	7382964	7383153	0.570426	1.42898	0.883064	unc-15
F07A5.7b.1	F07A5.7	I	7382964	7383194	2.01348	6.70476	3.32694	unc-15
F07A5.7b.2	F07A5.7	I	7382964	7383194	1.09163	3.96786	2.85005	unc-15
F07A5.7b.3	F07A5.7	I	7382964	7383194	0.805662	1.86848	1.08959	unc-15
C15A11.3	C15A11.3	I	7395701	7395915	0.456639	1.30148	0.6236	sol-1
C15A11.5	C15A11.5	I	7401672	7402753	0.584315	0.213168	0.812467	col-7
C15A11.6	C15A11.6	I	7404209	7404349	1.14991	0.23306	1.64967	col-62
C15A11.7a	C15A11.7	I	7405027	7408508	5.64347	13.7045	3.16357	C15A11.7
ZK524.2a	ZK524.2	I	7422781	7453725	1.11435	1.22798	0.36222	unc-13
ZK524.2e	ZK524.2	I	7422781	7454098	2.87294	4.75189	2.06236	unc-13
ZK524.3a	ZK524.3	I	7460600	7460752	0.954501	1.4027	0.992511	lars-2
ZK524.3b.1	ZK524.3	I	7460600	7460754	1.81958	1.11619	0.961521	lars-2
ZK524.4	ZK524.4	I	7466262	7466420	1.56697	2.75435	1.58459	ZK524.4
T28F4.1.1	T28F4.1	I	7474056	7474734	2.24607	3.11089	2.32087	T28F4.1
T28F4.1.3	T28F4.1	I	7474056	7474197	2.44387	2.40125	2.1978	T28F4.1
T28F4.1.2	T28F4.1	I	7476853	7476942	1.33103	1.87317	1.32775	T28F4.1
T28F4.4	T28F4.4	I	7490033	7490170	3.20341	2.28129	3.35592	T28F4.4
T28F4.5.1	T28F4.5	I	7492041	7492934	115.699	75.7724	95.2398	T28F4.5
T28F4.5.2	T28F4.5	I	7492332	7492727	457.772	218.88	392.327	T28F4.5
C26C6.7b	C26C6.7	I	7509579	7512488	0.179467	0.278234	0.430303	glb-8
C26C6.9	C26C6.9	I	7514979	7515104	3.12755	2.47564	4.64951	C26C6.9
C26C6.2.1	C26C6.2	I	7522110	7526744	1.95917	3.26771	1.9171	goa-1
C26C6.2.2	C26C6.2	I	7522112	7525851	1.41243	4.53671	1.45837	goa-1
C26C6.3	C26C6.3	I	7527303	7531696	1.31686	0.400345	1.55009	nas-36
C26C6.5a	C26C6.5	I	7541999	7542153	9.92543	18.1566	8.21598	dcp-66
T25G3.1.1	T25G3.1	I	7553844	7554549	0.132921	5.45568	0.03882	T25G3.1
T25G3.4.1	T25G3.4	I	7564578	7567714	15.5193	17.6106	18.5294	T25G3.4
T25G3.4.2	T25G3.4	I	7564580	7567380	3.48278	3.39008	1.26134	T25G3.4
D2030.1.2	D2030.1	I	7570492	7570549	4.76731	3.78666	3.86813	D2030.1
D2030.1.1	D2030.1	I	7571156	7571246	6.00442	7.2909	4.92114	D2030.1
D2030.4.1	D2030.4	I	7581506	7581626	46.0496	36.5743	58.79	D2030.4
D2030.4.2	D2030.4	I	7581506	7581624	66.7413	32.4929	40.9448	D2030.4
D2030.5.1	D2030.5	I	7582100	7583364	13.8253	10.6394	17.5085	mce-1
D2030.5.2	D2030.5	I	7582102	7583094	46.4087	34.3071	34.2477	mce-1
D2030.12	D2030.12	I	7583806	7585323	0.572606	3.13345	1.32698	D2030.12
D2030.6.1	D2030.6	I	7588004	7588357	6.29524	6.15549	7.30193	prg-1
D2030.6.2	D2030.6	I	7588004	7588363	2.27628	6.03752	2.58768	prg-1
D2030.7	D2030.7	I	7588649	7591204	1.74669	3.50012	1.48313	D2030.7
D2030.8.1	D2030.8	I	7591293	7595208	2.02365	3.64398	1.33991	D2030.8
D2030.9c.1	D2030.9	I	7596501	7602195	3.50523	4.75621	2.90449	wdr-23
D2030.9a	D2030.9	I	7596503	7602199	3.1786	3.47207	4.46493	wdr-23
D2030.9c.2	D2030.9	I	7596503	7601899	1.49862	1.66958	0.864996	wdr-23
D2030.9b	D2030.9	I	7597066	7601899	3.58938	4.24415	2.22197	wdr-23
F29D11.1	F29D11.1	I	7614172	7634139	13.2307	13.6032	7.32144	lrp-1
F29D11.2	F29D11.2	I	7639512	7639776	1.36457	4.18619	1.28134	capg-1
F26A3.1.1	F26A3.1	I	7641613	7641765	9.26819	19.6743	8.50624	F26A3.1
F26A3.1.3	F26A3.1	I	7641613	7641763	2.94832	2.69322	1.6563	F26A3.1
F26A3.2	F26A3.2	I	7643169	7643324	23.7461	29.3745	23.8554	ncbp-2
F26A3.8	F26A3.8	I	7649656	7649773	4.78718	6.61257	4.26135	rrf-1
F26A3.3	F26A3.3	I	7656161	7656332	2.14046	4.54931	2.1069	ego-1
F26A3.4.1	F26A3.4	I	7657926	7658289	14.4886	16.28	10.7292	F26A3.4
F26A3.4.2	F26A3.4	I	7657926	7658287	16.1975	10.2028	10.3814	F26A3.4
F26A3.7	F26A3.7	I	7676063	7676125	4.07229	3.94623	3.66537	F26A3.7
T24B1.1	T24B1.1	I	7676664	7679057	8.05541	8.70555	7.28815	T24B1.1
T23G11.7b.1	T23G11.7	I	7679448	7683033	2.64844	7.06046	3.45397	T23G11.7
T23G11.7a.2	T23G11.7	I	7679450	7680718	1.45977	1.67206	0.497052	T23G11.7
T23G11.7b.2	T23G11.7	I	7679450	7682780	3.01219	2.17087	1.2569	T23G11.7
T23G11.4	T23G11.4	I	7694321	7695229	8.40815	12.8774	8.19329	T23G11.4
T23G11.3.1	T23G11.3	I	7695657	7698219	1.14654	4.8284	1.49383	gld-1
T23G11.3.2	T23G11.3	I	7695677	7697406	0.922335	1.04126	0.31571	gld-1
T23G11.2	T23G11.2	I	7699539	7700958	1.42766	1.87176	1.41794	gna-2
T23G11.11	T23G11.11	I	7701148	7701385	61.279	60.8204	51.9112	T23G11.11
T23G11.1	T23G11.1	I	7701824	7702031	5.84761	1.84613	3.35063	T23G11.1
F27D4.3	F27D4.3	I	7722080	7723112	0.933659	4.63864	0.829687	F27D4.3
F27D4.7	F27D4.7	I	7724561	7724650	5.58337	8.70614	2.68322	F27D4.7
F27D4.4a.1	F27D4.4	I	7725013	7727109	10.6441	12.8614	11.2968	F27D4.4
F27D4.4a.2	F27D4.4	I	7725015	7726872	10.744	11.1726	10.9828	F27D4.4
F27D4.5.1	F27D4.5	I	7727261	7729092	19.9417	15.0951	19.4851	tag-173
F27D4.8	F27D4.8	I	7729178	7729872	3.23827	1.18138	1.92972	F27D4.8
H15N14.1g	H15N14.1	I	7773433	7774645	0.508567	1.65913	0.342527	adr-1
D2005.1	D2005.1	I	7785576	7785619	1.80218	4.59094	1.85163	D2005.1
D2005.2	D2005.2	I	7801753	7801817	10.2667	14.2491	9.45786	nlp-8
D2005.3	D2005.3	I	7814977	7815037	26.6975	23.7763	26.2036	D2005.3
D2005.4.1	D2005.4	I	7814984	7819588	1.40982	1.9674	0.743291	D2005.4
D2005.4.2	D2005.4	I	7815243	7819200	0.221963	1.74928	0.848865	D2005.4
D2005.7	D2005.7	I	7819574	7820484	0.184619	0.8419	0.733443	D2005.7
D2005.5	D2005.5	I	7820838	7826375	1.77215	4.26591	1.81778	drh-3
F30F8.2	F30F8.2	I	7831412	7831624	2.02473	2.61607	1.39648	glna-3
F30F8.1	F30F8.1	I	7835240	7835399	1.39368	1.90664	0.922789	F30F8.1
F30F8.3.1	F30F8.3	I	7835807	7836963	4.40469	5.10503	2.73736	F30F8.3
F30F8.3.2	F30F8.3	I	7835809	7836707	1.02098	2.35225	2.55403	F30F8.3
F30F8.9b.2	F30F8.9	I	7837058	7839722	0.705625	0.815317	3.10718	F30F8.9
F30F8.9a	F30F8.9	I	7837059	7840016	6.99645	5.71546	2.8973	F30F8.9
F30F8.10a	F30F8.10	I	7840460	7846836	6.50055	7.45714	10.0244	F30F8.10
F30F8.10b	F30F8.10	I	7842066	7846836	2.47454	2.6854	1.06933	F30F8.10
F30F8.5a	F30F8.5	I	7848660	7848887	4.46909	3.29688	2.6058	F30F8.5
F30F8.5b	F30F8.5	I	7848660	7848848	3.5944	3.14264	3.11921	F30F8.5
F30F8.8.1	F30F8.8	I	7848970	7853631	3.51107	5.78921	4.02411	taf-5
F30F8.8.3	F30F8.8	I	7849808	7853493	1.2595	3.14607	0.954678	taf-5
R11A5.1b.1	R11A5.1	I	7853743	7857829	4.00446	5.69347	3.5206	apb-3
R11A5.1a	R11A5.1	I	7853745	7857741	1.26349	1.28609	0.753918	apb-3
R11A5.2	R11A5.2	I	7859189	7859412	13.5801	17.4804	12.244	nud-2
R11A5.3	R11A5.3	I	7863377	7863548	0.26034	0.949766	0.517133	R11A5.3
R11A5.4b.1	R11A5.4	I	7866127	7872070	0	0	0	R11A5.4
R11A5.4a	R11A5.4	I	7866396	7872075	0	0	0	R11A5.4
R11A5.4d.2	R11A5.4	I	7866477	7871878	0	0	0	R11A5.4
R11A5.6	R11A5.6	I	7867572	7867913	18.8742	7.99226	12.0507	R11A5.6
R11A5.4c.1	R11A5.4	I	7869759	7871878	0	0	0	R11A5.4
R11A5.7.1	R11A5.7	I	7875329	7875555	0	0	0	R11A5.7
F55D12.1	F55D12.1	I	7884138	7885760	2.91765	1.96076	1.83017	F55D12.1
F55D12.2a	F55D12.2	I	7889351	7894850	3.85302	1.13363	1.79283	F55D12.2
F55D12.2b	F55D12.2	I	7891023	7894711	0.46549	0.561516	0.544597	F55D12.2
F20G4.1	F20G4.1	I	7926256	7926332	3.06176	5.27864	2.37386	smgl-1
F20G4.3	F20G4.3	I	7934494	7934572	11.1942	16.1547	8.89433	nmy-2
T22C1.1.1	T22C1.1	I	7936218	7938324	11.2964	9.87814	7.82871	T22C1.1
T22C1.1.2	T22C1.1	I	7936259	7937646	1.95348	2.78509	0.820755	T22C1.1
T22C1.3	T22C1.3	I	7938555	7940139	4.42049	5.93341	4.72172	T22C1.3
T22C1.4	T22C1.4	I	7940667	7940752	0.375636	1.37038	0.746153	T22C1.4
T22C1.5	T22C1.5	I	7940910	7942182	0.751181	1.76171	1.70528	T22C1.5
T22C1.6	T22C1.6	I	7942714	7945583	5.67155	9.01905	5.41625	T22C1.6
T22C1.7	T22C1.7	I	7951292	7951588	1.67788	3.39727	1.8331	jph-1
T22C1.10a	T22C1.10	I	7962047	7972436	5.5698	7.688	5.40656	rbg-2
T22C1.10b	T22C1.10	I	7962047	7972286	1.185	1.12886	1.00141	rbg-2
T22C1.11	T22C1.11	I	7968586	7968682	1.14179	2.49926	1.28521	T22C1.11
C54G4.5	C54G4.5	I	7995752	7996664	2.91373	1.66091	0.72347	C54G4.5
C54G4.3	C54G4.3	I	8006265	8006291	2.08634	0.135917	0.444027	C54G4.3
C54G4.9	C54G4.9	I	8026204	8026520	2.28704	3.43161	1.83182	C54G4.9
K04G2.1.1	K04G2.1	I	8027743	8027952	15.3726	16.4184	12.6735	iftb-1
K04G2.1.3	K04G2.1	I	8027743	8027787	15.051	11.2487	11.6431	iftb-1
K04G2.1.2	K04G2.1	I	8028618	8028772	3.17576	1.76422	3.22024	iftb-1
K04G2.13	K04G2.13	I	8028812	8028991	4.44069	4.0501	0	K04G2.13
K04G2.2	K04G2.2	I	8030954	8032879	6.05152	7.37777	6.2556	K04G2.2
K04G2.3	K04G2.3	I	8035476	8035691	3.37982	5.405	2.89696	cdc-48.3
K04G2.5.1	K04G2.5	I	8038671	8038907	18.4653	26.2577	12.7668	ath-1
K04G2.5.2	K04G2.5	I	8038671	8038905	2.82972	3.29541	2.49379	ath-1
K04G2.6.1	K04G2.6	I	8040792	8043275	4.19671	5.92031	4.37518	K04G2.6
K04G2.6.2	K04G2.6	I	8040794	8043115	1.23869	1.68577	1.00539	K04G2.6
K04G2.7b	K04G2.7	I	8048150	8048245	3.05105	0.367251	1.10839	K04G2.7
K04G2.7a	K04G2.7	I	8049167	8049346	2.20056	3.12583	1.64823	K04G2.7
K04G2.8a	K04G2.8	I	8050038	8055219	1.35331	2.15087	0.932854	apr-1
K04G2.8b	K04G2.8	I	8050038	8055469	4.02603	4.21299	2.16828	apr-1
K04G2.9	K04G2.9	I	8056958	8057026	12.902	16.4741	11.4473	K04G2.9
F18C12.2a.1	F18C12.2	I	8083576	8095603	1.95441	2.95304	1.13704	rme-8
F18C12.3	F18C12.3	I	8095735	8098437	2.72369	6.29697	2.70514	F18C12.3
C09H6.1b	C09H6.1	I	8103596	8109222	2.11412	4.14482	2.00504	spr-4
C09H6.1a	C09H6.1	I	8103601	8109117	0.645011	0.612476	0.859373	spr-4
C09H6.2a	C09H6.2	I	8119158	8119309	0.546524	1.92322	0.478244	lin-10
C09H6.2b	C09H6.2	I	8119158	8119309	1.35827	1.93054	1.00227	lin-10
C09H6.3.1	C09H6.3	I	8125794	8130081	3.47533	4.14483	1.75384	mau-2
C09H6.3.2	C09H6.3	I	8125796	8129852	1.03111	1.58576	2.18929	mau-2
T28B8.1.1	T28B8.1	I	8133886	8135055	9.00534	5.43149	6.64015	T28B8.1
T28B8.1.2	T28B8.1	I	8134110	8134730	13.8686	6.58288	10.0193	T28B8.1
T28B8.2	T28B8.2	I	8147422	8149707	12.7945	16.1572	10.1007	ins-18
H31B20.1	H31B20.1	I	8174882	8177137	0.360895	0.493728	0.537654	H31B20.1
T02E1.6	T02E1.6	I	8211105	8212405	2.82312	0.151459	0.989606	T02E1.6
T02E1.3c	T02E1.3	I	8214404	8217998	0.807433	1.86518	1.46381	gla-3
T02E1.5a	T02E1.5	I	8218204	8218318	25.6939	11.3298	20.0075	dhs-3
T02E1.5c.1	T02E1.5	I	8218347	8218355	16.5802	9.80554	21.6528	dhs-3
T02E1.2	T02E1.2	I	8222861	8223003	1.26171	3.644	1.5664	T02E1.2
T02E1.9	T02E1.9	I	8224468	8224538	380.758	260.45	1512.65	T02E1.9
T02E1.8	T02E1.8	I	8235741	8237494	2.12495	5.81412	3.26163	T02E1.8
ZK265.1a	ZK265.1	I	8240571	8240631	0.83443	0.219124	1.20663	kri-1
ZK265.11	ZK265.11	I	8245541	8245616	459.842	908.691	3349.2	ZK265.11
ZK265.9	ZK265.9	I	8254886	8254920	6.86727	10.0592	5.37371	ZK265.9
ZK265.6	ZK265.6	I	8255340	8256309	6.12426	21.982	6.47495	ZK265.6
ZK265.10	ZK265.10	I	8259431	8259492	292.943	534.353	1018.31	ZK265.10
ZK265.7	ZK265.7	I	8262033	8268985	2.30445	3.18888	1.65737	ZK265.7
T01G9.3	T01G9.3	I	8281981	8284459	0.928962	1.41209	0.820117	T01G9.3
T01G9.2a	T01G9.2	I	8288042	8288117	6.45874	3.74345	5.49599	T01G9.2
T01G9.2b.2	T01G9.2	I	8288042	8288117	4.51446	6.71691	4.05265	T01G9.2
T01G9.6a.1	T01G9.6	I	8290911	8291070	5.27375	6.30815	7.88231	kin-10
T01G9.6a.2	T01G9.6	I	8290911	8290998	7.50526	5.74309	3.88214	kin-10
T01G9.6b.1	T01G9.6	I	8290911	8290997	24.3104	28.4068	17.0986	kin-10
T01G9.6b.2	T01G9.6	I	8290911	8291000	3.97167	6.38876	2.93216	kin-10
T01G9.4.1	T01G9.4	I	8293540	8293635	7.0411	16.9719	5.8276	npp-2
T01G9.5a.1	T01G9.5	I	8294872	8296905	2.26311	5.71596	2.13567	mei-1
F52B5.1b	F52B5.1	I	8306217	8306497	0.850333	1.8107	1.49031	abts-1
F52B5.1c	F52B5.1	I	8306217	8306415	0.263843	1.15865	0.284404	abts-1
F52B5.1a	F52B5.1	I	8307496	8307559	6.09549	10.5765	5.16871	abts-1
F52B5.7	F52B5.7	I	8315243	8315337	1.32758	2.97199	1.0788	F52B5.7
F52B5.2.1	F52B5.2	I	8318112	8318245	3.08842	5.385	3.06737	F52B5.2
F52B5.3	F52B5.3	I	8323912	8323976	1.04636	2.43658	0.862343	F52B5.3
C34B7.4	C34B7.4	I	8333111	8336176	1.71952	3.45944	2.91332	mys-4
C34B7.2	C34B7.2	I	8336975	8341819	4.53639	5.48368	4.11215	C34B7.2
C34B7.3	C34B7.3	I	8345904	8346016	0.188902	0.861432	0.312691	cyp-36A1
F16D3.1	F16D3.1	I	8353404	8357822	0.50306	0.53528	0.166544	tba-5
F16D3.4	F16D3.4	I	8369707	8369911	2.82337	6.2868	2.80413	F16D3.4
F16D3.7	F16D3.7	I	8384974	8386972	0.510146	0.864082	0.796196	ser-5
T19A6.1a.2	T19A6.1	I	8389910	8390021	3.38189	2.66082	1.67346	T19A6.1
T19A6.1b	T19A6.1	I	8392589	8392732	4.51138	5.57727	3.71424	T19A6.1
T19A6.3a.1	T19A6.3	I	8398911	8400466	13.3508	10.5955	8.0944	T19A6.3
T19A6.3a.2	T19A6.3	I	8398912	8400213	3.56206	4.06223	1.03544	T19A6.3
T19A6.3b	T19A6.3	I	8398912	8400505	1.91611	1.42924	1.92671	T19A6.3
T19A6.4	T19A6.4	I	8399019	8403823	0.731565	4.64818	0.533292	T19A6.4
F02E9.3	F02E9.3	I	8405492	8405949	0.505013	0.115148	0.250786	F02E9.3
F02E9.1	F02E9.1	I	8406837	8407641	10.1723	9.70909	9.86804	F02E9.1
F02E9.2b	F02E9.2	I	8409678	8410200	0.707602	0.721205	1.15478	lin-28
F02E9.2a	F02E9.2	I	8410657	8410798	8.28012	7.05614	5.30377	lin-28
F02E9.7	F02E9.7	I	8413254	8416190	3.43117	6.47708	3.80405	F02E9.7
F02E9.4a	F02E9.4	I	8416826	8424859	0.523891	3.33435	0.691949	sin-3
F02E9.4b	F02E9.4	I	8416826	8425036	3.33112	4.66837	2.72071	sin-3
F02E9.5b.1	F02E9.5	I	8425683	8425787	20.2186	9.94605	17.5418	F02E9.5
F02E9.5a	F02E9.5	I	8425827	8426069	8.09112	3.57225	6.69295	F02E9.5
F02E9.5b.2	F02E9.5	I	8425827	8426078	11.608	8.98594	5.80861	F02E9.5
F02E9.9a.1	F02E9.9	I	8432691	8432974	4.6747	2.12375	2.3776	F02E9.9
F02E9.8	F02E9.8	I	8433176	8434066	0.277751	0.759963	0	F02E9.8
F10D11.1.1	F10D11.1	I	8434483	8435808	21.9662	23.4719	21.5449	sod-2
F10D11.1.2	F10D11.1	I	8434544	8435671	24.7451	17.5005	17.4867	sod-2
F02E9.9b.1	F02E9.9	I	8435781	8435859	6.80662	7.82869	4.99108	F02E9.9
F02E9.9b.2	F02E9.9	I	8435781	8435858	2.21069	2.66214	2.20281	F02E9.9
F10D11.2	F10D11.2	I	8438515	8438632	0.785531	1.23748	0.709253	F10D11.2
F10D11.6	F10D11.6	I	8450852	8450988	2.70083	1.81123	6.42994	F10D11.6
D1081.2	D1081.2	I	8460219	8463008	6.86551	8.87065	6.3452	unc-120
D1081.10	D1081.10	I	8471729	8471846	0.681723	0.088823	0.193451	D1081.10
D1081.4	D1081.4	I	8476181	8476276	0.572606	0.696322	0	D1081.4
D1081.6a	D1081.6	I	8485404	8485688	0.20829	0.569908	0	D1081.6
D1081.9	D1081.9	I	8486935	8487037	1.34397	0.490303	0.800886	D1081.9
D1081.7b	D1081.7	I	8487607	8490932	0.467812	0.791799	0.358565	D1081.7
D1081.8.1	D1081.8	I	8491283	8495832	8.89751	24.5012	8.99546	D1081.8
D1081.8.2	D1081.8	I	8491285	8495618	3.11449	6.71156	1.13522	D1081.8
K02B12.1	K02B12.1	I	8502081	8502406	0.821445	0.68676	1.01981	ceh-6
K02B12.3.1	K02B12.3	I	8511157	8511406	5.79937	6.54548	4.0319	sec-12
K02B12.9	K02B12.9	I	8520895	8521960	0.766288	0.698887	0.761067	K02B12.9
K02B12.7.1	K02B12.7	I	8529206	8529268	10.9608	8.48404	6.87543	K02B12.7
T01H8.5e	T01H8.5	I	8559364	8559518	1.94215	2.08038	0.917971	gon-2
T01H8.5c	T01H8.5	I	8566050	8566169	0.473508	0.955124	0.42036	gon-2
T01H8.2	T01H8.2	I	8573517	8573757	4.35062	3.75911	5.57178	T01H8.2
T01H8.1b	T01H8.1	I	8577809	8578024	1.33506	3.83355	1.78711	rskn-1
T01H8.1a	T01H8.1	I	8579997	8580113	0.807547	1.96663	0.153458	rskn-1
R05D11.1	R05D11.1	I	8587391	8587501	3.90635	4.57221	2.52183	daf-8
R05D11.3.1	R05D11.3	I	8591206	8591989	5.00965	10.5138	4.58982	ran-4
R05D11.3.2	R05D11.3	I	8591209	8591951	18.1556	14.4672	12.4654	ran-4
R05D11.5.1	R05D11.5	I	8592084	8592918	8.73617	6.84527	6.55098	R05D11.5
R05D11.5.2	R05D11.5	I	8592086	8592920	17.7555	15.1014	9.89347	R05D11.5
R05D11.9	R05D11.9	I	8593021	8596311	2.79485	5.19074	2.22065	R05D11.9
R05D11.6.1	R05D11.6	I	8596325	8598545	1.84084	7.17759	2.37197	R05D11.6
R05D11.4.1	R05D11.4	I	8598650	8601214	2.28917	5.41821	2.69945	R05D11.4
R05D11.7	R05D11.7	I	8601352	8602028	11.7413	20.9888	8.16293	R05D11.7
R05D11.8.1	R05D11.8	I	8602116	8605157	1.83388	7.54933	1.75476	edc-3
F43G9.16	F43G9.16	I	8608948	8609095	8.58182	15.654	0	F43G9.16
F43G9.2a	F43G9.2	I	8609915	8611052	3.53822	3.17523	3.65105	F43G9.2
F43G9.2b	F43G9.2	I	8609925	8611024	1.16182	1.49308	0.87329	F43G9.2
F43G9.4	F43G9.4	I	8612552	8612596	1.62606	2.27399	1.83031	F43G9.4
F43G9.3	F43G9.3	I	8615006	8615125	6.68427	5.10391	6.56153	F43G9.3
F43G9.5	F43G9.5	I	8615380	8616415	5.07472	4.90062	5.48486	cfim-1
F43G9.9.1	F43G9.9	I	8636998	8637152	21.9543	33.4781	22.1021	cpn-1
F43G9.10	F43G9.10	I	8640072	8640230	2.08174	5.76371	1.99371	mfap-1
F43G9.12	F43G9.12	I	8640503	8644393	4.06167	11.5763	2.63761	F43G9.12
VF39H2L.1	VF39H2L.1	I	8644469	8646300	6.64764	13.4986	4.73376	syx-17
F39H2.2a	F39H2.2	I	8646445	8651775	1.9416	3.03201	1.19898	sig-7
F39H2.2b.2	F39H2.2	I	8646445	8651583	0.641617	5.12015	0.889146	sig-7
F39H2.1.1	F39H2.1	I	8658868	8659959	9.45924	31.9448	13.9367	flp-22
F39H2.1.2	F39H2.1	I	8658893	8659961	19.5506	12.9607	9.9731	flp-22
F39H2.5.1	F39H2.5	I	8660814	8663370	1.54535	0.618315	1.34795	mrt-1
F39H2.5.2	F39H2.5	I	8660825	8663053	0.552669	2.60562	0.508221	mrt-1
F39H2.4	F39H2.4	I	8664006	8664151	0.818059	1.30722	0.615009	syp-3
F39H2.3.1	F39H2.3	I	8664947	8666491	9.29384	9.70074	9.23051	F39H2.3
K07A12.1.1	K07A12.1	I	8666588	8669782	7.59271	11.7659	5.71871	K07A12.1
K07A12.1.2	K07A12.1	I	8666589	8669688	3.87007	6.34818	2.16105	K07A12.1
K07A12.8	K07A12.8	I	8670883	8670952	7.02715	11.2159	6.97927	K07A12.8
K07A12.2	K07A12.2	I	8681133	8681328	3.78084	2.90094	0.923868	K07A12.2
K07A12.6	K07A12.6	I	8687020	8687103	2.65386	1.93635	1.31789	hot-5
K07A12.4a.1	K07A12.4	I	8690881	8690925	1.58964	3.58363	2.09038	K07A12.4
K07A12.4b	K07A12.4	I	8690881	8690923	1.1431	0.898387	0.603858	K07A12.4
K07A12.7	K07A12.7	I	8692405	8692485	9.69179	9.13728	8.43605	K07A12.7
K07A12.3.1	K07A12.3	I	8692938	8693463	78.0924	50.4298	53.4764	asg-1
K07A12.3.2	K07A12.3	I	8692940	8693456	20.0719	16.4117	36.6899	asg-1
F39H11.5.1	F39H11.5	I	8696255	8696370	37.7458	34.7735	27.8956	pbs-7
F39H11.1.1	F39H11.1	I	8696595	8698131	0.514167	1.0755	1.84776	F39H11.1
F39H11.1.2	F39H11.1	I	8696597	8697494	5.33126	5.29124	1.33869	F39H11.1
F39H11.2a	F39H11.2	I	8701914	8701965	0.967858	1.61992	0.546849	tlf-1
C36B1.4.1	C36B1.4	I	8728383	8728528	30.3295	31.358	22.2026	pas-4
C36B1.3	C36B1.3	I	8728763	8730064	7.11706	11.0116	4.54408	rpb-3
C36B1.14	C36B1.14	I	8730148	8730916	6.92011	6.64362	5.06429	C36B1.14
C36B1.13	C36B1.13	I	8731758	8732119	2.06082	1.0442	2.61533	C36B1.13
C36B1.6a	C36B1.6	I	8732240	8733430	12.9645	3.38538	7.07929	C36B1.6
C36B1.5.1	C36B1.5	I	8735615	8735712	2.83976	6.66183	1.64896	prp-4
C36B1.7	C36B1.7	I	8736061	8737029	3.91727	4.67201	4.48913	dhfr-1
C36B1.8b	C36B1.8	I	8737066	8742922	0	1.43201	0.65772	gls-1
C36B1.9	C36B1.9	I	8746529	8746919	1.41865	1.38971	1.14806	C36B1.9
C36B1.10	C36B1.10	I	8751229	8751363	1.3447	0.163523	0.979391	gska-3
C36B1.11	C36B1.11	I	8757542	8757599	0.512931	2.10517	0.254718	C36B1.11
DY3.1	DY3.1	I	8759657	8759784	50.4753	36.9735	44.2103	tin-13
DY3.2.1	DY3.2	I	8762982	8765627	15.9317	26.1732	12.7441	lmn-1
DY3.2.2	DY3.2	I	8763035	8765178	3.08092	12.7527	4.77178	lmn-1
DY3.3	DY3.3	I	8767893	8768022	0.709559	0.970722	0.704724	hlh-16
DY3.t2	DY3.t2	I	8781148	8781232	53.5656	97.7083	106.401	DY3.t2
DY3.6	DY3.6	I	8785282	8785409	6.64463	6.29327	3.36313	mfb-1
DY3.7.1	DY3.7	I	8792767	8797287	1.40995	2.25197	0.48742	sup-17
DY3.7.2	DY3.7	I	8792959	8796804	1.08523	2.08431	0.895496	sup-17
F36A2.3.1	F36A2.3	I	8798777	8801655	1.26456	1.92941	4.32248	F36A2.3
F36A2.3.2	F36A2.3	I	8798779	8801580	16.1024	9.70264	12.3765	F36A2.3
F36A2.2	F36A2.2	I	8804613	8804693	5.05448	8.49192	5.41636	F36A2.2
F36A2.8	F36A2.8	I	8808769	8813294	20.4772	16.1437	16.2012	phip-1
F36A2.4	F36A2.4	I	8811522	8811641	0.23163	1.00347	0.287565	twk-30
F36A2.7.1	F36A2.7	I	8813753	8815190	74.8288	64.8407	77.3368	F36A2.7
F36A2.7.2	F36A2.7	I	8813753	8814978	35.0868	23.7197	44.2961	F36A2.7
F36A2.7.3	F36A2.7	I	8813755	8814961	21.3998	11.0147	7.67639	F36A2.7
F36A2.6.1	F36A2.6	I	8816073	8816482	15.1656	13.1314	18.9436	rps-15
F36A2.6.2	F36A2.6	I	8816073	8816187	1044.24	889.53	884.603	rps-15
F36A2.14	F36A2.14	I	8825541	8825616	2.81848	0.514115	1.90351	F36A2.14
F36A2.12	F36A2.12	I	8826505	8826646	9.18647	0.440971	3.84163	F36A2.12
F29D10.4	F29D10.4	I	8850957	8851111	7.05898	10.7302	5.04442	hum-1
F55H12.6a	F55H12.6	I	8861109	8861267	1.03428	1.36537	1.0388	ztf-26
F55H12.2	F55H12.2	I	8867791	8868293	28.2314	9.8364	16.0673	F55H12.2
F55H12.5	F55H12.5	I	8869708	8871524	1.09586	0.111052	0.362798	F55H12.5
F55H12.3	F55H12.3	I	8876365	8893044	1.97831	1.2361	1.2918	F55H12.3
F55H12.4	F55H12.4	I	8893876	8894130	40.3443	58.6432	88.5463	F55H12.4
T08G11.1b.1	T08G11.1	I	8916698	8916800	2.72698	5.88566	4.87081	T08G11.1
T08G11.1b.2	T08G11.1	I	8916698	8916798	1.64926	1.45748	1.95959	T08G11.1
T08G11.2	T08G11.2	I	8920409	8920509	0.631266	0.115148	0.250786	T08G11.2
F53B6.1	F53B6.1	I	8928741	8931079	3.21855	4.54522	1.8561	tsp-15
F53B6.2a	F53B6.2	I	8942084	8942280	0.570416	1.30421	0.687051	F53B6.2
F53B6.9	F53B6.9	I	8946118	8946193	4.78917	13.4678	3.96379	fip-6
F53B6.8	F53B6.8	I	8947127	8947190	3.64684	7.76085	7.24399	fipr-26
F53B6.4	F53B6.4	I	8948495	8948704	3.39595	0.096789	2.74041	F53B6.4
F32H2.11	F32H2.11	I	8960754	8960882	1.14455	0.759181	1.13675	F32H2.11
F32H2.2	F32H2.2	I	8966288	8966997	8.43723	18.369	10.8126	mdt-31
F32H2.3.1	F32H2.3	I	8969974	8970121	2.2915	2.28231	1.6727	spd-2
F32H2.3.2	F32H2.3	I	8969974	8970074	0.520207	0.535917	0.830548	spd-2
F32H2.10	F32H2.10	I	8970308	8971024	3.75222	2.05331	2.98133	F32H2.10
F32H2.4	F32H2.4	I	8971130	8973044	3.35293	4.53771	3.22267	thoc-3
F32H2.5	F32H2.5	I	8986447	8986515	29.1097	17.487	11.9394	fasn-1
F32H2.6	F32H2.6	I	8999493	8999557	0.748374	0.479774	0.454212	F32H2.6
F36F2.7	F36F2.7	I	9001653	9001683	0.59333	0.541142	0.294643	F36F2.7
F36F2.4.1	F36F2.4	I	9003857	9004483	3.63112	8.70868	4.04829	syx-7
F36F2.4.2	F36F2.4	I	9003857	9003956	8.55571	8.24006	2.65098	syx-7
F36F2.6	F36F2.6	I	9008504	9008701	4.75307	14.1479	4.11987	fcp-1
F36F2.3a	F36F2.3	I	9013705	9013878	5.23361	8.76053	4.52517	tag-214
F36F2.2	F36F2.2	I	9016790	9017987	14.9246	15.0112	14.1302	F36F2.2
F36F2.1a	F36F2.1	I	9018718	9020295	3.2489	3.02106	4.69015	F36F2.1
F36F2.1b.1	F36F2.1	I	9019254	9020162	1.17799	2.70248	2.23032	F36F2.1
C31H5.3a	C31H5.3	I	9036602	9036688	0.537305	0.606838	0.172331	acr-19
C31H5.7	C31H5.7	I	9041367	9041996	1.2023	0.365516	0.796072	C31H5.7
C31H5.4	C31H5.4	I	9042267	9042778	32.3433	18.5419	26.3102	C31H5.4
C31H5.6a.1	C31H5.6	I	9046461	9046882	1.54269	1.06471	1.78459	C31H5.6
C31H5.6a.2	C31H5.6	I	9046461	9046568	1.8767	6.46572	3.07111	C31H5.6
C31H5.5	C31H5.5	I	9049174	9049325	4.22435	6.47969	2.4792	C31H5.5
W06D4.1	W06D4.1	I	9055311	9055439	27.8537	28.0179	26.715	hgo-1
W06D4.8	W06D4.8	I	9057883	9057992	69.4386	358.876	298.85	sls-2.7
W06D4.4.1	W06D4.4	I	9063052	9063154	4.16336	3.40606	3.40294	prmt-2
W06D4.4.2	W06D4.4	I	9063052	9063153	1.99543	7.66327	2.02205	prmt-2
W06D4.5	W06D4.5	I	9064296	9064391	9.67332	11.3839	9.60741	snx-3
W06D4.6	W06D4.6	I	9065080	9070279	0.424241	1.44218	0.574569	rad-54
T06D10.1.1	T06D10.1	I	9074576	9075070	7.31503	8.82692	6.38144	rsbp-1
T06D10.1.2	T06D10.1	I	9074576	9075070	6.42539	8.48589	4.07097	rsbp-1
T06D10.2.1	T06D10.2	I	9079945	9080016	0.895911	0.400242	0.288722	T06D10.2
T06D10.2.2	T06D10.2	I	9079945	9080017	0.48257	0.963525	0.245678	T06D10.2
W10D5.2.2	W10D5.2	I	9110495	9110600	55.5056	41.969	49.5321	nduf-7
W10D5.2.1	W10D5.2	I	9110670	9110911	50.2194	33.5711	37.678	nduf-7
ZK858.1	ZK858.1	I	9118108	9121754	4.14197	6.05921	3.86937	gld-4
ZK858.2	ZK858.2	I	9124337	9124452	2.17783	0.248285	0.405561	ZK858.2
ZK858.3	ZK858.3	I	9126900	9127065	1.22652	3.07626	0.456811	clec-91
ZK858.4	ZK858.4	I	9132531	9135742	6.45726	12.0118	5.3338	mel-26
ZK858.5	ZK858.5	I	9138309	9138349	4.8261	4.48021	4.53643	ZK858.5
ZK858.6b.2	ZK858.6	I	9141391	9141516	1.06677	1.80601	0.49616	ZK858.6
ZK858.7	ZK858.7	I	9144294	9144362	4.55165	5.73635	4.43845	ZK858.7
H32K16.1	H32K16.1	I	9149710	9153068	1.46253	1.19348	1.91126	H32K16.1
H32K16.2	H32K16.2	I	9154584	9154723	23.3791	18.8624	22.7733	H32K16.2
F25H5.7	F25H5.7	I	9155532	9157404	0.296014	0.674943	0.440995	F25H5.7
F25H5.10	F25H5.10	I	9158794	9158979	11.9431	58.094	11.8617	F25H5.10
F25H5.6.2	F25H5.6	I	9159008	9159515	15.1412	12.2053	12.469	F25H5.6
F25H5.6.1	F25H5.6	I	9159018	9159750	2.78756	2.48266	1.5682	F25H5.6
F25H5.5	F25H5.5	I	9163159	9163254	1.86921	2.94465	1.18139	F25H5.5
F25H5.4.2	F25H5.4	I	9163524	9166945	209.856	203.149	212.101	eef-2
F25H5.3d	F25H5.3	I	9168425	9177109	0.909896	2.32775	2.16022	pyk-1
F25H5.3e	F25H5.3	I	9170247	9177109	0.639155	0.715792	0.794014	pyk-1
F25H5.3c.1	F25H5.3	I	9173852	9177109	3.88673	6.52967	2.46673	pyk-1
F25H5.3b	F25H5.3	I	9174474	9177109	1.06861	0.400401	0.671762	pyk-1
F25H5.9	F25H5.9	I	9176320	9176446	114.857	209.509	584.631	F25H5.9
F25H5.8	F25H5.8	I	9178634	9178772	1.47935	1.34923	0	F25H5.8
F25H5.2	F25H5.2	I	9180891	9180996	1.15441	0.350956	0.382181	F25H5.2
C45G3.4	C45G3.4	I	9220651	9220721	0.847803	1.54647	0.561351	C45G3.4
C45G3.1	C45G3.1	I	9226316	9226379	1.97417	3.08309	1.39667	aspm-1
C45G3.3	C45G3.3	I	9226936	9228154	2.3231	2.2247	2.538	gip-2
C45G3.5	C45G3.5	I	9228156	9232090	4.76804	5.94317	3.63059	C45G3.5
VF36H2L.1	VF36H2L.1	I	9233438	9233555	2.32698	7.52455	3.25659	aph-1
F36H2.1c	F36H2.1	I	9241838	9242112	1.18626	0.867663	0	tat-5
F36H2.1b.1	F36H2.1	I	9245807	9245919	3.40123	4.86591	0	tat-5
F36H2.2	F36H2.2	I	9249130	9249376	7.77562	8.99435	5.39957	F36H2.2
F36H2.5	F36H2.5	I	9254163	9254352	0.558398	0.572943	0.346621	F36H2.5
F36H2.3	F36H2.3	I	9261537	9261633	1.54132	2.59851	1.6236	F36H2.3
F14B4.t1	F14B4.t1	I	9267115	9267187	348.541	79.4711	432.708	F14B4.t1
F14B4.3	F14B4.3	I	9286381	9286569	3.16318	6.78088	3.4907	F14B4.3
F26H9.1	F26H9.1	I	9287439	9290144	1.28643	1.36194	1.00997	prom-1
F26H9.2	F26H9.2	I	9293953	9293999	2.09085	3.35743	2.17191	F26H9.2
F26H9.4	F26H9.4	I	9306740	9306838	1.27975	2.48026	2.06542	F26H9.4
F26H9.6.2	F26H9.6	I	9308434	9310240	9.04548	12.0215	5.71473	rab-5
F26H9.7	F26H9.7	I	9310321	9313273	1.97252	6.45893	3.03487	uev-3
F26H9.5	F26H9.5	I	9314324	9314480	6.82511	8.39201	4.12711	F26H9.5
C12C8.1	C12C8.1	I	9322399	9322503	1.37515	0.771815	2.10121	hsp-70
C12C8.2a	C12C8.2	I	9327849	9330922	2.45388	2.01983	1.77845	C12C8.2
C12C8.3b.1	C12C8.3	I	9342310	9342488	0.547468	2.86402	0.812678	lin-41
M04C9.2	M04C9.2	I	9349506	9349550	0.526475	0.160056	0.174296	M04C9.2
M04C9.1a	M04C9.1	I	9352582	9352590	1.16189	1.1206	1.42169	M04C9.1
M04C9.1b	M04C9.1	I	9352582	9352692	0.764337	1.31292	1.1431	M04C9.1
M04C9.3b.1	M04C9.3	I	9354232	9354267	1.29322	1.08343	1.10713	M04C9.3
M04C9.3a	M04C9.3	I	9354486	9354497	2.63117	3.80604	4.08329	M04C9.3
F16A11.6	F16A11.6	I	9379938	9380087	8.20176	7.48036	0	F16A11.6
F16A11.8	F16A11.8	I	9380346	9380491	0	8.19464	0	F16A11.8
F16A11.2	F16A11.2	I	9392842	9393087	0.800297	1.15568	0.861081	F16A11.2
F16A11.1b	F16A11.1	I	9398324	9398392	3.24355	4.35668	2.67952	F16A11.1
F16A11.1a	F16A11.1	I	9403858	9404017	10.5242	6.70518	7.34797	F16A11.1
C17E4.2	C17E4.2	I	9410607	9416695	0.507296	1.17448	0.542596	C17E4.2
C17E4.3	C17E4.3	I	9418643	9418869	0.296014	1.28239	0.293997	C17E4.3
C17E4.4	C17E4.4	I	9419416	9419991	1.69246	4.93949	0	C17E4.4
C17E4.11.1	C17E4.11	I	9420665	9420808	1.67	3.00242	1.15624	C17E4.11
C17E4.11.2	C17E4.11	I	9420665	9420806	4.03138	3.23569	3.1594	C17E4.11
C17E4.5.1	C17E4.5	I	9421893	9421987	9.78407	26.4917	9.11235	pabp-2
C17E4.5.2	C17E4.5	I	9421893	9421985	9.51928	31.6974	12.5428	pabp-2
C17E4.6	C17E4.6	I	9422549	9431109	1.07539	1.9616	0.691098	C17E4.6
C17E4.9.2	C17E4.9	I	9431264	9433823	0	0	0	nkb-1
F46A9.1	F46A9.1	I	9457449	9458840	3.26358	0.090198	1.96445	F46A9.1
F46A9.4	F46A9.4	I	9469696	9470629	12.4731	17.4088	12.7635	skr-2
F46A9.5.1	F46A9.5	I	9470761	9472634	7.77582	10.1504	8.35401	skr-1
F46A9.5.2	F46A9.5	I	9471542	9472347	11.809	4.49155	6.13299	skr-1
F46A9.5.3	F46A9.5	I	9471543	9472315	5.72369	10.1851	8.32986	skr-1
F30A10.1	F30A10.1	I	9474685	9474786	1.61372	4.04739	3.60612	F30A10.1
F30A10.2	F30A10.2	I	9480377	9480670	4.42845	0.448771	0.733046	F30A10.2
F30A10.5.1	F30A10.5	I	9487972	9488023	5.27502	7.86835	6.40527	stl-1
F30A10.5.2	F30A10.5	I	9487972	9488021	6.69767	5.91722	4.01094	stl-1
F30A10.6	F30A10.6	I	9488480	9492615	13.9601	11.0649	9.68349	sac-1
F30A10.3.1	F30A10.3	I	9494466	9494581	5.32937	8.64958	4.58015	F30A10.3
F30A10.3.2	F30A10.3	I	9494466	9494547	1.93984	1.9721	1.03267	F30A10.3
F30A10.8b	F30A10.8	I	9501260	9504923	3.82795	5.5854	4.80405	stn-1
F30A10.9.1	F30A10.9	I	9505684	9505762	22.6402	25.9952	24.4112	F30A10.9
F30A10.9.2	F30A10.9	I	9505684	9505760	23.1071	34.3343	23.2658	F30A10.9
F30A10.10	F30A10.10	I	9506545	9511177	3.13718	6.14391	3.01919	usp-48
C41G7.1a	C41G7.1	I	9511935	9512006	1.26821	1.5977	0.684486	smn-1
C41G7.1b	C41G7.1	I	9512067	9512131	3.57779	10.4829	3.61751	smn-1
C41G7.2	C41G7.2	I	9512444	9514747	1.99025	3.35112	1.72326	klp-16
C41G7.9a.1	C41G7.9	I	9515767	9515851	27.3744	24.9559	16.0806	C41G7.9
C41G7.9a.2	C41G7.9	I	9515767	9515831	3.8824	5.46598	7.05211	C41G7.9
C41G7.3	C41G7.3	I	9518617	9518726	0.697255	1.41317	0.692504	C41G7.3
C41G7.4	C41G7.4	I	9519234	9521265	0.924035	1.80591	0.983292	set-32
C36F7.1	C36F7.1	I	9540857	9540960	0.848777	1.43885	0.606403	irx-1
F42H11.2.1	F42H11.2	I	9581106	9581265	2.00665	4.29687	2.2096	lem-3
K07A1.17	K07A1.17	I	9582455	9582577	0.626231	3.04613	2.69518	K07A1.17
K07A1.1	K07A1.1	I	9583229	9583513	6.37484	7.22361	7.2907	K07A1.1
K07A1.2.2	K07A1.2	I	9585409	9587198	4.12186	4.84574	1.30142	dut-1
K07A1.3	K07A1.3	I	9587937	9588120	0.691833	4.41687	2.23314	K07A1.3
K07A1.5	K07A1.5	I	9590587	9591817	0.627957	0.114545	0.374207	K07A1.5
K07A1.16	K07A1.16	I	9605923	9608929	5.17957	3.61247	2.57214	aqp-9
K07A1.8.1	K07A1.8	I	9611445	9611590	8.2798	6.62213	4.19355	ile-1
K07A1.8.2	K07A1.8	I	9611445	9611526	6.9402	2.4433	6.71472	ile-1
K07A1.9a	K07A1.9	I	9614967	9615074	5.35578	4.20552	3.68023	K07A1.9
K07A1.9b	K07A1.9	I	9614967	9615074	2.46525	2.68221	1.71002	K07A1.9
K07A1.9c	K07A1.9	I	9614967	9615074	0.588154	0.783122	0.303749	K07A1.9
K07A1.10	K07A1.10	I	9616227	9616346	20.5694	18.6038	21.1102	K07A1.10
K07A1.11.1	K07A1.11	I	9617950	9618101	2.22584	0.949795	0.974934	rba-1
K07A1.11.2	K07A1.11	I	9617950	9618099	3.80289	4.90328	4.31056	rba-1
K07A1.12.1	K07A1.12	I	9619594	9619754	7.13883	9.75054	13.2648	lin-53
K07A1.12.2	K07A1.12	I	9619594	9619752	8.38763	7.03998	0.030636	lin-53
T05F1.1a.1	T05F1.1	I	9620223	9622364	17.2643	8.6483	11.3663	nra-2
T05F1.2	T05F1.2	I	9622540	9625070	1.10318	2.43152	0.730442	T05F1.2
T05F1.3.1	T05F1.3	I	9625573	9625998	29.2051	10.9939	14.6794	rps-19
T05F1.3.2	T05F1.3	I	9625573	9625788	428.092	327.736	412.053	rps-19
T05F1.6	T05F1.6	I	9626252	9631163	0.693642	1.26526	0.66516	hsr-9
T05F1.4.1	T05F1.4	I	9631378	9632394	2.47721	0.624061	1.03748	T05F1.4
T05F1.8	T05F1.8	I	9642335	9643785	1.46375	0.235588	1.11171	T05F1.8
T05F1.9	T05F1.9	I	9645690	9647667	0.907865	0.644009	2.00373	T05F1.9
T05F1.10	T05F1.10	I	9648908	9649209	4.48654	3.04271	3.65618	dhs-4
T05F1.13	T05F1.13	I	9650514	9652805	4.22476	3.10132	2.96788	T05F1.13
T05F1.11	T05F1.11	I	9653092	9656291	5.25452	2.49858	7.0029	T05F1.11
C03D6.6	C03D6.6	I	9657728	9657841	1.06696	0.389243	0.635811	lab-1
C03D6.5	C03D6.5	I	9658265	9660064	1.95815	2.67887	1.58015	asfl-1
C03D6.4	C03D6.4	I	9664719	9665135	1.40396	5.1219	1.15474	npp-14
C03D6.3a	C03D6.3	I	9665246	9668655	4.11714	8.16865	2.64543	cel-1
C03D6.3b	C03D6.3	I	9665338	9667763	0.526594	0.96667	1.91904	cel-1
C03D6.8.1	C03D6.8	I	9669404	9670132	8.99479	25.2195	59.6678	rpl-24.2
C03D6.8.2	C03D6.8	I	9669406	9670090	43.5283	125.317	0.730179	rpl-24.2
C03D6.1	C03D6.1	I	9670645	9670706	2.40819	1.75189	2.08412	C03D6.1
C04F12.1	C04F12.1	I	9678405	9678544	1.16473	5.58458	1.61951	C04F12.1
C04F12.3	C04F12.3	I	9685473	9688639	6.12557	5.23126	3.76091	ikb-1
C04F12.4.1	C04F12.4	I	9689176	9690118	100.153	206.27	226.969	rpl-14
C04F12.4.2	C04F12.4	I	9689188	9690075	1420.75	998.339	1137.57	rpl-14
C04F12.5	C04F12.5	I	9690429	9690548	6.77568	11.5355	5.38361	C04F12.5
C04F12.9	C04F12.9	I	9710647	9710758	1.21649	4.43795	2.4164	rnh-1.3
C04F12.10.1	C04F12.10	I	9712621	9712757	6.05139	6.86305	5.41119	fce-1
C04F12.10.2	C04F12.10	I	9712621	9712710	15.1008	14.7609	12.1553	fce-1
C16C2.4.1	C16C2.4	I	9715117	9715223	1.34825	1.17028	0	C16C2.4
C16C2.4.2	C16C2.4	I	9715117	9715218	1.21365	1.42548	0	C16C2.4
C16C2.4.3	C16C2.4	I	9715117	9715221	0.890255	1.85287	0	C16C2.4
C16C2.2a.1	C16C2.2	I	9722541	9726281	1.65187	1.97578	1.78247	eat-16
C16C2.2a.2	C16C2.2	I	9722712	9725408	0.435811	0.505918	0.339381	eat-16
C16C2.2b	C16C2.2	I	9722712	9725483	0.251304	0.979025	0.581051	eat-16
C16C2.3b.1	C16C2.3	I	9727925	9727992	5.11019	7.01048	2.15234	ocrl-1
K02A11.3	K02A11.3	I	9747844	9747945	11.633	14.1814	10.0666	K02A11.3
K02A11.4	K02A11.4	I	9749791	9749933	27.0866	13.6052	17.1549	K02A11.4
F26E4.1.1	F26E4.1	I	9754111	9757889	9.45467	13.3871	9.51699	sur-6
F26E4.1.2	F26E4.1	I	9754113	9756967	4.67489	4.58596	1.44779	sur-6
F26E4.2	F26E4.2	I	9760678	9760809	9.35424	17.0629	4.08782	F26E4.2
F26E4.3.1	F26E4.3	I	9767694	9767860	2.79171	3.05306	3.62285	F26E4.3
F26E4.3.2	F26E4.3	I	9767822	9767833	3.93312	1.65019	1.20859	F26E4.3
F26E4.6.1	F26E4.6	I	9773161	9774007	237.149	97.2978	204.616	F26E4.6
F26E4.6.2	F26E4.6	I	9773167	9774003	59.9832	79.0952	61.1709	F26E4.6
F26E4.7b	F26E4.7	I	9774198	9779532	1.01888	0.617193	0.74842	F26E4.7
F26E4.7a	F26E4.7	I	9774271	9779315	0.92181	1.73916	0.515904	F26E4.7
F26E4.8.1	F26E4.8	I	9787149	9787390	7.69544	8.98785	4.45853	tba-1
F26E4.8.2	F26E4.8	I	9787149	9787381	12.7439	15.9198	14.1613	tba-1
F26E4.9.2	F26E4.9	I	9788740	9789956	12.7292	9.40195	8.3878	cco-1
F26E4.9.1	F26E4.9	I	9788771	9789913	21.9978	27.4748	19.1193	cco-1
F26E4.9.3	F26E4.9	I	9789000	9789853	204.731	144.498	155.532	cco-1
F26E4.14	F26E4.14	I	9789237	9789345	626.983	1038	1754.02	F26E4.14
F26E4.11.2	F26E4.11	I	9793747	9796218	5.49041	2.39295	4.297	hrdl-1
F26E4.11.1	F26E4.11	I	9793748	9796668	8.91044	11.162	6.96762	hrdl-1
F35C12.2a	F35C12.2	I	9808895	9813066	0	0	0	ncx-4
F35C12.3b.2	F35C12.3	I	9814119	9814184	0	0	0	F35C12.3
F35C12.3a.1	F35C12.3	I	9815200	9815512	0	0	0	F35C12.3
F35C12.3b.1	F35C12.3	I	9815200	9815339	0	0	0	F35C12.3
K10C3.3	K10C3.3	I	9847398	9850404	14.3802	17.2875	11.3972	zig-1
K10C3.2.1	K10C3.2	I	9851545	9851784	11.9361	14.7853	7.37869	K10C3.2
K10C3.2.2	K10C3.2	I	9851545	9851782	6.84888	10.8758	6.21317	K10C3.2
K10C3.4	K10C3.4	I	9860494	9862394	2.92398	9.0327	3.1851	K10C3.4
K10C3.5a	K10C3.5	I	9863579	9869091	3.6903	8.07602	3.62826	K10C3.5
K10C3.5b	K10C3.5	I	9863590	9869034	0.86798	2.70302	0.676055	K10C3.5
T23H4.1	T23H4.1	I	9876519	9879110	0.766059	1.25762	0.304336	inx-20
T23H4.2.1	T23H4.2	I	9881328	9881495	5.60755	5.67541	5.44034	nhr-69
T23H4.2.2	T23H4.2	I	9881328	9881492	1.43343	1.5498	1.3787	nhr-69
T23H4.3	T23H4.3	I	9886191	9888207	1.62424	1.11103	2.82305	nas-5
F52F12.3.1	F52F12.3	I	9900522	9900810	0.975879	2.80802	0.925812	mom-4
F52F12.4	F52F12.4	I	9901270	9902926	2.99118	3.23329	3.30089	lsl-1
F52F12.7	F52F12.7	I	9926977	9930876	10.0518	7.9599	6.8028	F52F12.7
Y106G6A.4	Y106G6A.4	I	9930968	9931871	2.78879	0.181678	1.18705	Y106G6A.4
Y106G6A.2a	Y106G6A.2	I	9934144	9934281	9.46132	11.7607	8.63904	Y106G6A.2
Y106G6A.5a	Y106G6A.5	I	9935893	9936015	4.76782	6.8106	3.8746	Y106G6A.5
Y106G6A.1	Y106G6A.1	I	9937947	9938291	5.87173	4.08021	5.06804	Y106G6A.1
T24D1.1b	T24D1.1	I	9947796	9953374	3.65614	3.33673	2.29929	sqv-5
T24D1.2.1	T24D1.2	I	9955775	9955865	2.77646	6.46507	1.37542	T24D1.2
T24D1.2.2	T24D1.2	I	9955775	9955863	1.91987	5.04104	2.92563	T24D1.2
T24D1.3	T24D1.3	I	9959989	9960145	0.443667	2.02322	0.264386	T24D1.3
T24D1.4	T24D1.4	I	9961904	9961961	3.09137	2.1146	1.62044	tag-179
T23D8.1	T23D8.1	I	9965578	9969403	3.51051	6.83036	3.31226	mom-5
T23D8.3.1	T23D8.3	I	9976094	9976307	0.938837	2.91797	1.28946	T23D8.3
T23D8.3.2	T23D8.3	I	9976094	9976305	26.0221	36.421	26.1171	T23D8.3
T23D8.4.1	T23D8.4	I	9979550	9979659	14.5917	15.4419	13.513	eif-3.C
T23D8.4.2	T23D8.4	I	9979550	9979652	7.33238	16.0737	7.92952	eif-3.C
T23D8.9a	T23D8.9	I	9984702	9984815	0.283552	0.482383	0.241041	sys-1
T23D8.5	T23D8.5	I	9988336	9988786	35.2492	32.1488	35.3896	his-67
T23D8.6	T23D8.6	I	9989091	9989605	7.93234	6.95637	6.66624	his-68
T23D8.7.2	T23D8.7	I	9989792	9993581	0.172629	0.311011	0.078459	T23D8.7
T23D8.8	T23D8.8	I	9999781	9999918	0.876283	2.7609	1.10767	cfi-1
C03C11.2	C03C11.2	I	10016768	10018105	1.72439	2.35907	1.71264	fog-3
F10G8.1	F10G8.1	I	10019696	10021025	2.05346	0.416187	1.47295	F10G8.1
F10G8.3.1	F10G8.3	I	10026178	10030049	4.6594	11.4028	4.88687	npp-17
F10G8.3.2	F10G8.3	I	10026633	10029718	6.77494	11.2691	4.01355	npp-17
F10G8.5.1	F10G8.5	I	10034658	10034813	54.0107	27.5414	49.6547	ncs-2
F10G8.5.2	F10G8.5	I	10034658	10034805	42.0713	14.8115	35.7409	ncs-2
F10G8.11	F10G8.11	I	10039994	10040212	0	4.26357	0	F10G8.11
F10G8.9b	F10G8.9	I	10048076	10050706	3.25316	5.84455	3.42678	F10G8.9
B0379.1a	B0379.1	I	10074958	10077739	15.8907	20.0004	18.9389	B0379.1
B0379.3b.1	B0379.3	I	10080141	10086280	0	0	0	mut-16
B0379.4c	B0379.4	I	10088589	10088741	3.04407	2.42805	5.22186	scpl-1
B0379.4b	B0379.4	I	10093854	10094469	4.04413	6.30297	4.87851	scpl-1
B0379.4a	B0379.4	I	10101894	10102001	6.79057	11.5179	4.97715	scpl-1
Y106G6D.1	Y106G6D.1	I	10108953	10108989	0.096409	0.527577	0.191505	Y106G6D.1
Y106G6D.3	Y106G6D.3	I	10114146	10114188	0.796085	0.055851	0.790661	Y106G6D.3
Y106G6D.8.1	Y106G6D.8	I	10117051	10120178	1.90903	4.39041	1.44622	Y106G6D.8
Y106G6D.8.2	Y106G6D.8	I	10117149	10118068	10.1112	25.0004	9.07466	Y106G6D.8
Y106G6D.6	Y106G6D.6	I	10120655	10120684	1.96504	4.59245	2.99271	Y106G6D.6
Y106G6D.7	Y106G6D.7	I	10122461	10130206	3.87778	5.0894	3.53824	Y106G6D.7
F16C3.1	F16C3.1	I	10147340	10149878	0.840626	1.78894	1.29873	F16C3.1
F16C3.2	F16C3.2	I	10154903	10155088	4.6902	4.56932	5.18759	F16C3.2
F16C3.3	F16C3.3	I	10155274	10158187	0.437575	0.59863	1.08648	F16C3.3
C25A1.3.2	C25A1.3	I	10161743	10161873	0.67878	10.8192	0.883424	tag-72
C25A1.4.1	C25A1.4	I	10172479	10173205	4.29537	7.47877	2.40754	C25A1.4
C25A1.4.2	C25A1.4	I	10172479	10172593	4.56179	5.14232	5.24675	C25A1.4
C25A1.17	C25A1.17	I	10175309	10175451	19.273	8.78892	0	C25A1.17
C25A1.5.1	C25A1.5	I	10177169	10178911	13.027	12.5799	9.25238	C25A1.5
C25A1.5.2	C25A1.5	I	10177171	10178564	1.83554	1.92204	1.05326	C25A1.5
C25A1.6.1	C25A1.6	I	10178994	10179739	35.2232	41.9884	32.2851	C25A1.6
C25A1.7b.1	C25A1.7	I	10179827	10180542	0.167081	1.00983	0.429868	iars-2
C25A1.7a	C25A1.7	I	10179835	10183987	6.44463	9.62559	5.79964	iars-2
C25A1.8	C25A1.8	I	10185286	10185458	2.17559	2.36218	0.720257	clec-87
C25A1.12	C25A1.12	I	10192785	10192884	4.95108	6.58206	5.08404	C25A1.12
C25A1.13	C25A1.13	I	10193230	10194259	8.76938	6.40064	8.04296	C25A1.13
C25A1.11a	C25A1.11	I	10196937	10196980	4.67246	4.68784	3.72047	aha-1
C25A1.11b	C25A1.11	I	10196937	10196990	0.83789	1.06132	0.788979	aha-1
Y106G6E.4	Y106G6E.4	I	10222529	10222768	1.83308	3.95163	3.14465	Y106G6E.4
Y106G6E.5.1	Y106G6E.5	I	10226894	10228015	3.73696	8.38048	3.5212	ced-12
Y106G6E.6.1	Y106G6E.6	I	10231048	10231206	1.34729	2.29247	1.42929	csnk-1
Y106G6E.6.2	Y106G6E.6	I	10231048	10231204	3.47026	7.48342	5.57515	csnk-1
ZC247.2	ZC247.2	I	10262049	10262197	2.07171	2.95745	2.23651	ZC247.2
ZC247.1	ZC247.1	I	10279183	10279225	33.7473	56.0628	34.1774	ZC247.1
T20F10.1	T20F10.1	I	10297715	10297913	1.54773	2.3637	1.26968	wts-1
T20F10.2a	T20F10.2	I	10298206	10300578	5.25256	6.72102	4.73907	T20F10.2
T20F10.2b	T20F10.2	I	10299265	10300367	0.933213	1.06772	0.490916	T20F10.2
T20F10.2c	T20F10.2	I	10299857	10300367	3.56978	1.72084	1.5856	T20F10.2
T20F10.5	T20F10.5	I	10302876	10302936	0.32105	1.97648	0.71744	T20F10.5
T20F10.4	T20F10.4	I	10304529	10305779	0.091268	0.499443	0.271939	T20F10.4
Y106G6G.6	Y106G6G.6	I	10321351	10321484	1.0531	0.800395	0.871605	Y106G6G.6
Y106G6G.4	Y106G6G.4	I	10322795	10323245	0.944113	0.215268	0.82047	Y106G6G.4
Y106G6G.2	Y106G6G.2	I	10327673	10327748	0.599048	0.935228	0.69108	Y106G6G.2
Y106G6G.1	Y106G6G.1	I	10329018	10330361	0.905958	0.642656	0.299928	Y106G6G.1
ZC434.2.1	ZC434.2	I	10330863	10331738	27.8031	22.0124	25.4127	rps-7
ZC434.2.2	ZC434.2	I	10330870	10331726	749.465	551.805	727.669	rps-7
ZC434.4.1	ZC434.4	I	10332963	10333087	3.96894	6.98175	3.92038	ZC434.4
ZC434.4.2	ZC434.4	I	10332963	10333073	1.46723	2.69802	4.3296	ZC434.4
ZC434.3	ZC434.3	I	10335536	10335730	2.51593	0.62581	0.378604	ZC434.3
ZC434.5.1	ZC434.5	I	10336386	10340884	13.7429	14.5837	11.9195	ears-1
ZC434.5.2	ZC434.5	I	10336386	10341169	0.195126	0.374186	0.046834	ears-1
ZC434.6b	ZC434.6	I	10340988	10345642	0.833613	1.56379	1.16913	aph-2
ZC434.6a	ZC434.6	I	10341020	10345617	1.58622	3.17922	0.369772	aph-2
ZC434.7b.4	ZC434.7	I	10345728	10346497	3.67003	3.89001	3.30965	ZC434.7
ZC434.8.1	ZC434.8	I	10349272	10349636	3.75287	1.04513	0.260299	ZC434.8
ZC434.8.2	ZC434.8	I	10349272	10349360	11.7974	5.52892	11.0862	ZC434.8
ZC434.9a	ZC434.9	I	10356242	10360878	2.14608	1.8479	4.19811	ZC434.9
ZC434.9b	ZC434.9	I	10356302	10360881	2.48914	1.13161	1.81189	ZC434.9
F45H11.1a	F45H11.1	I	10366612	10371685	0.967168	0.49382	0.395417	sptf-1
F45H11.2	F45H11.2	I	10374255	10374291	41.4717	48.8698	29.8894	ned-8
F45H11.3	F45H11.3	I	10374805	10379624	0.935208	1.63766	0.965989	F45H11.3
F45H11.8	F45H11.8	I	10380088	10380739	35.9971	23.7741	19.7251	F45H11.8
F45H11.5	F45H11.5	I	10381073	10381966	25.4061	20.275	15.7706	F45H11.5
F45H11.4.1	F45H11.4	I	10391194	10391386	1.40978	1.22712	1.49115	mgl-2
F45H11.4.2	F45H11.4	I	10391194	10391386	3.64748	2.51414	2.19145	mgl-2
F25D7.1.1	F25D7.1	I	10400019	10400186	29.2215	22.3294	28.3687	cup-2
F25D7.2	F25D7.2	I	10401058	10402931	13.0112	12.1857	11.7414	tag-353
F25D7.3a	F25D7.3	I	10409350	10413837	1.58817	1.27786	1.23135	blmp-1
F25D7.3b	F25D7.3	I	10409350	10413837	3.24528	2.26206	1.95788	blmp-1
Y106G6H.1	Y106G6H.1	I	10429663	10432327	4.8552	3.4744	5.78655	Y106G6H.1
Y106G6H.3.1	Y106G6H.3	I	10436243	10436874	121.468	125.805	272.057	rpl-30
Y106G6H.3.2	Y106G6H.3	I	10436245	10436870	542.754	507.717	353.731	rpl-30
Y106G6H.4	Y106G6H.4	I	10437601	10437699	4.07732	2.02838	2.20884	Y106G6H.4
Y106G6H.5.1	Y106G6H.5	I	10443487	10443556	5.73221	10.1508	8.03942	Y106G6H.5
Y106G6H.5.2	Y106G6H.5	I	10443487	10443554	6.00731	4.4004	3.44853	Y106G6H.5
Y106G6H.6.2	Y106G6H.6	I	10445912	10446124	0.253871	1.53676	0.016655	Y106G6H.6
Y106G6H.7	Y106G6H.7	I	10446668	10452064	2.0811	3.13013	1.88561	sec-8
Y106G6H.8	Y106G6H.8	I	10452167	10452884	14.6368	13.8348	10.5724	Y106G6H.8
Y106G6H.12.1	Y106G6H.12	I	10470818	10471049	2.63508	4.33843	0.666221	duo-3
Y106G6H.12.2	Y106G6H.12	I	10470818	10471047	0.650712	0.79112	2.00133	duo-3
Y106G6H.13	Y106G6H.13	I	10471205	10471950	10.679	2.00523	3.43143	Y106G6H.13
Y106G6H.14	Y106G6H.14	I	10473284	10473380	2.0067	4.57548	3.48779	Y106G6H.14
Y106G6H.15	Y106G6H.15	I	10474341	10474440	4.14049	5.39472	3.23108	Y106G6H.15
Y106G6H.16	Y106G6H.16	I	10474844	10475516	0	0	0	Y106G6H.16
F37D6.2b	F37D6.2	I	10478007	10478120	0	0	0	F37D6.2
F37D6.2c.1	F37D6.2	I	10478007	10478120	0	0	0	F37D6.2
F37D6.1	F37D6.1	I	10484911	10484960	2.34568	4.02703	1.23337	mus-101
F37D6.6	F37D6.6	I	10501574	10505938	0.393236	1.84447	1.00429	tag-68
F59C6.8	F59C6.8	I	10508955	10513385	0.712099	0.378855	0.058937	F59C6.8
F59C6.16	F59C6.16	I	10514159	10514397	87.1875	61.6676	97.1967	F59C6.16
F59C6.7	F59C6.7	I	10515391	10515495	0.423664	1.1592	0.673243	che-13
F59C6.15	F59C6.15	I	10516967	10517139	3641.32	5763.25	7248.13	F59C6.15
F59C6.6.2	F59C6.6	I	10517697	10517842	4.02091	0.004835	0.938119	nlp-4
F59C6.6.1	F59C6.6	I	10517889	10517941	1.50532	0.900826	1.0239	nlp-4
F59C6.4.1	F59C6.4	I	10518366	10519251	0.683241	1.07013	0.770322	exos-3
F59C6.5.1	F59C6.5	I	10519347	10520755	58.3743	36.2383	46.5936	F59C6.5
F59C6.5.2	F59C6.5	I	10519349	10520602	87.3445	56.9617	72.7545	F59C6.5
F59C6.14a	F59C6.14	I	10526591	10530083	11.0823	9.06926	8.37982	F59C6.14
F59C6.14b	F59C6.14	I	10527321	10530024	4.6223	6.91752	3.21564	F59C6.14
F59C6.11	F59C6.11	I	10532644	10534474	8.25551	5.37813	5.12454	F59C6.11
F25H2.1	F25H2.1	I	10538001	10538075	14.8361	11.9784	11.3532	tli-1
F25H2.2	F25H2.2	I	10543013	10546414	5.01287	7.81657	4.76458	F25H2.2
F25H2.4	F25H2.4	I	10551968	10553025	13.9612	14.1287	14.6259	F25H2.4
F25H2.5.1	F25H2.5	I	10553731	10553902	9.80636	9.69686	7.38835	F25H2.5
F25H2.5.3	F25H2.5	I	10553869	10553878	159.771	32.9268	147.475	F25H2.5
F25H2.5.2	F25H2.5	I	10553871	10553878	110.114	155.685	124.192	F25H2.5
F25H2.6.2	F25H2.6	I	10554355	10558039	2.46293	5.23182	2.72254	F25H2.6
F25H2.6.1	F25H2.6	I	10554431	10558039	1.56904	1.76264	1.72692	F25H2.6
F25H2.7	F25H2.7	I	10558356	10559995	1.19471	2.41274	2.45789	F25H2.7
F25H2.8.1	F25H2.8	I	10562957	10564904	10.8433	13.3908	7.42957	ubc-25
F25H2.8.2	F25H2.8	I	10562959	10564342	1.16658	3.64524	2.05734	ubc-25
F25H2.15	F25H2.15	I	10565255	10565432	3429.61	6331.57	6551.52	F25H2.15
F25H2.9.1	F25H2.9	I	10566337	10567289	38.1187	45.318	26.7466	pas-5
F25H2.9.2	F25H2.9	I	10566339	10567383	13.1726	8.91767	16.6566	pas-5
F25H2.10.1	F25H2.10	I	10567881	10569008	108.777	58.3432	102.978	rla-0
F25H2.10.2	F25H2.10	I	10567883	10568952	346.482	197.143	424.668	rla-0
F25H2.11.1	F25H2.11	I	10569097	10570019	481.502	464.969	446.114	tct-1
F25H2.13.1	F25H2.13	I	10571943	10577245	0.534065	1.58083	0.600693	rtel-1
F25H2.13.2	F25H2.13	I	10572018	10577003	0.827785	1.60081	0.847954	rtel-1
F29C6.1a.1	F29C6.1	I	10579400	10580879	2.25863	3.5149	1.42587	F29C6.1
F29C6.1a.2	F29C6.1	I	10579402	10580690	3.69402	7.31589	7.91288	F29C6.1
F29C6.1b.1	F29C6.1	I	10579732	10580768	1.24143	1.86289	1.08623	F29C6.1
T22A3.2a	T22A3.2	I	10582406	10582600	13.3454	10.0934	14.1876	hsp-12.1
T22A3.2b	T22A3.2	I	10582406	10582597	1.64887	4.36966	6.90266	hsp-12.1
T22A3.4b	T22A3.4	I	10590709	10593946	1.9966	3.14388	2.52574	set-18
T22A3.4a	T22A3.4	I	10590802	10593951	4.97392	3.36029	4.62378	set-18
T22A3.5	T22A3.5	I	10598697	10606729	0.391503	1.03549	0.699903	pash-1
T22A3.8	T22A3.8	I	10608455	10621417	1.15013	2.8067	0.926186	lam-3
C43H8.2	C43H8.2	I	10622941	10624350	6.244	6.60266	5.12294	C43H8.2
B0511.6.1	B0511.6	I	10624453	10628376	8.75445	12.3552	10.5802	B0511.6
B0511.6.2	B0511.6	I	10625377	10628212	12.7309	28.0788	17.6278	B0511.6
B0511.5	B0511.5	I	10628732	10631662	0.955883	0.217952	0.830699	cutl-14
B0511.7	B0511.7	I	10633032	10633141	4.15094	6.49	3.76929	B0511.7
B0511.13	B0511.13	I	10635874	10636006	1.90322	2.46374	1.03659	B0511.13
B0511.8.1	B0511.8	I	10638385	10638966	8.65029	6.63406	6.49639	tag-264
B0511.8.2	B0511.8	I	10638385	10638955	4.07964	6.98128	5.08367	tag-264
B0511.9a	B0511.9	I	10640012	10640219	3.36596	3.69103	2.60135	cdc-26
B0511.9b	B0511.9	I	10640012	10640217	1.18008	1.36025	1.76663	cdc-26
B0511.9c	B0511.9	I	10640012	10640219	1.5201	4.88004	1.64871	cdc-26
B0511.10.1	B0511.10	I	10642175	10642272	17.2855	21.1804	15.0406	eif-3.E
B0511.10.2	B0511.10	I	10642175	10642270	7.0889	19.3515	8.41921	eif-3.E
B0511.4	B0511.4	I	10644273	10645606	0.808693	0.553172	1.00398	tag-344
B0511.11	B0511.11	I	10653788	10654168	0.811642	0.398597	0.43406	B0511.11
B0511.12	B0511.12	I	10661326	10661591	0.453577	1.24105	0.509246	B0511.12
B0511.14a	B0511.14	I	10666799	10666866	0.434358	1.07417	0.595485	B0511.14
B0511.1	B0511.1	I	10667944	10671005	5.58795	3.25305	1.18082	fkb-7
C34B2.5.1	C34B2.5	I	10676667	10676802	6.11521	9.28084	5.24365	C34B2.5
C34B2.5.2	C34B2.5	I	10676667	10676800	4.27208	4.485	4.18836	C34B2.5
C34B2.6.1	C34B2.6	I	10682140	10682365	2.09418	3.11721	1.29364	C34B2.6
C34B2.10	C34B2.10	I	10682934	10683139	23.0645	22.1916	14.3485	C34B2.10
C34B2.7.1	C34B2.7	I	10685514	10685613	5.14623	3.53322	3.04725	sdha-2
C34B2.7.2	C34B2.7	I	10685514	10685576	2.13358	2.39483	3.09033	sdha-2
C34B2.8	C34B2.8	I	10686946	10687047	78.2189	43.9383	67.0924	C34B2.8
C34B2.2	C34B2.2	I	10687354	10688059	4.25797	4.12617	3.70034	kbp-5
C34B2.1	C34B2.1	I	10688321	10690759	2.13577	7.79165	0	tag-272
C34B2.11	C34B2.11	I	10691334	10696772	4.02257	7.20649	3.28174	C34B2.11
C34B2.9	C34B2.9	I	10703685	10703790	2.39548	0.936334	1.52946	C34B2.9
B0205.1a	B0205.1	I	10717789	10717824	0.608904	3.13512	0.945802	B0205.1
B0205.1b.1	B0205.1	I	10718123	10718190	0.63321	1.33124	0.755951	B0205.1
B0205.9	B0205.9	I	10720815	10723580	2.3484	4.58967	2.05473	B0205.9
B0205.14	B0205.14	I	10726907	10727340	13.9785	12.7489	23.1387	B0205.14
B0205.13	B0205.13	I	10728637	10728784	12.2194	7.90908	10.9617	B0205.13
B0205.8	B0205.8	I	10730157	10730226	5.8526	17.1372	5.50678	B0205.8
B0205.12	B0205.12	I	10730456	10730701	80.3514	85.4979	69.8284	B0205.12
B0205.3.1	B0205.3	I	10732355	10732437	19.0252	18.955	14.1804	rpn-10
B0205.3.2	B0205.3	I	10732355	10732413	7.07089	7.94027	4.54743	rpn-10
B0205.11	B0205.11	I	10733588	10733674	10.5625	9.05312	7.58351	B0205.11
B0205.7	B0205.7	I	10734011	10736610	55.5539	53.1258	44.2444	kin-3
B0205.6	B0205.6	I	10736686	10739900	10.3878	12.8934	11.3255	B0205.6
B0205.5	B0205.5	I	10740207	10740579	2.30379	2.10116	2.28809	B0205.5
B0205.4	B0205.4	I	10744323	10744432	2.80648	0.978682	0.327924	B0205.4
R13H8.1h	R13H8.1	I	10750487	10776693	1.31345	1.88356	0.705708	daf-16
R13H8.1a	R13H8.1	I	10771446	10776223	0.804662	1.09175	0.530384	daf-16
F55A3.7	F55A3.7	I	10787835	10787852	0.977133	2.81067	1.71699	F55A3.7
F55A3.3.1	F55A3.3	I	10789117	10793136	8.35538	16.1737	9.21638	F55A3.3
F55A3.3.2	F55A3.3	I	10789119	10792890	7.55903	7.95144	6.60958	F55A3.3
F55A3.2	F55A3.2	I	10793390	10798047	1.41172	5.29324	1.79157	F55A3.2
F55A3.1	F55A3.1	I	10799612	10807716	5.01305	5.32373	4.58158	marc-6
C35E7.8	C35E7.8	I	10808596	10810488	1.43838	1.31186	0.803574	C35E7.8
C35E7.6	C35E7.6	I	10817349	10819098	8.70321	9.94394	7.1241	C35E7.6
C35E7.4	C35E7.4	I	10831890	10834801	2.07378	4.05295	2.01061	C35E7.4
C35E7.11.2	C35E7.11	I	10844761	10845764	0.026774	0.607842	0.367742	C35E7.11
Y37F4.1	Y37F4.1	I	10859540	10860791	0.311615	0.852618	0.464237	Y37F4.1
Y37F4.7	Y37F4.7	I	10864395	10864615	0.473131	0.863031	0.234953	Y37F4.7
Y37F4.6.2	Y37F4.6	I	10874980	10875039	0.621973	2.30869	0.359223	Y37F4.6
T27C10.7	T27C10.7	I	10878040	10878371	11.5648	0.659227	5.02514	nspd-10
T27C10.8	T27C10.8	I	10883520	10884183	3.33015	0.467268	1.2721	T27C10.8
T27C10.3	T27C10.3	I	10889990	10892032	1.05305	3.20143	0.581042	mop-25.3
T27C10.6	T27C10.6	I	10894132	10894230	1.11958	1.68968	0.992812	lrk-1
F49D11.8	F49D11.8	I	10925626	10925746	3.08222	5.8565	3.82653	cpn-4
F49D11.10.1	F49D11.10	I	10933620	10933696	1.17864	4.91657	1.98197	F49D11.10
F49D11.10.2	F49D11.10	I	10933620	10933696	0.553222	1.29272	0.792822	F49D11.10
F49D11.9	F49D11.9	I	10935176	10935705	3.94654	8.67551	2.6131	tag-296
F49D11.1	F49D11.1	I	10936814	10940539	4.8157	15.0104	4.20473	prp-17
Y95D11A.3	Y95D11A.3	I	10940678	10942897	3.31613	6.20808	1.21341	Y95D11A.3
Y95D11A.1	Y95D11A.1	I	10944203	10945683	12.6839	21.6597	9.64911	Y95D11A.1
Y52B11A.2a	Y52B11A.2	I	10970008	10970159	1.75987	1.10075	1.15074	Y52B11A.2
Y52B11A.2b	Y52B11A.2	I	10970008	10970159	1.47843	1.90271	1.5518	Y52B11A.2
Y52B11A.13	Y52B11A.13	I	11011941	11012872	0.524353	0.239116	0.26039	Y52B11A.13
Y52B11A.12	Y52B11A.12	I	11013004	11014685	4.00842	1.37094	2.73701	Y52B11A.12
Y52B11A.8	Y52B11A.8	I	11032334	11034046	1.35581	6.80106	2.91757	Y52B11A.8
Y52B11A.9	Y52B11A.9	I	11038736	11038820	3.69277	13.8004	4.02542	Y52B11A.9
Y52B11A.10	Y52B11A.10	I	11039049	11052487	1.33956	3.8133	1.29012	Y52B11A.10
Y52B11A.11	Y52B11A.11	I	11068428	11068920	1.03994	1.62594	1.03285	Y52B11A.11
W02B9.1a	W02B9.1	I	11093792	11094517	2.33962	3.94148	1.7811	hmr-1
Y52B11B.1	Y52B11B.1	I	11123754	11124115	3.50895	0.800078	0.87126	Y52B11B.1
Y52B11C.1	Y52B11C.1	I	11177594	11177718	3.84462	4.33362	2.89322	Y52B11C.1
F28D9.1	F28D9.1	I	11181944	11182055	0.422174	1.62528	0.91792	rsr-1
W06H12.1	W06H12.1	I	11206914	11211928	1.14986	1.68707	0.893757	ztf-6
[truncated: 12,557 more rows]

## Sheet: 395 transcripts down rsr-2
Transcript ID	Gene ID	Chromosome	Start	End	rsr-2 RNAi FPKM	GFP RNAi FPKM	Test status (Transcript differential expression)	Log2 fold change	Test statistic (Transcript differential expression)	P-value (Transcript differential expression)	Q-value (Transcript differential expression)	Significant (Transcript differential expression)	GFP RNAi L3 FPKM	prp-8 RNAi L3 FPKM	rsr-2 RNAi L3 FPKM	Gene Description
Y65B4BR.2	Y65B4BR.2	I	557434	561674	0.879232	13.291	OK	-3.91806	6.48	9.11984e-11	2.87841e-08	yes	13.1013	0.910394	0.867467	lpr-1
Y18H1A.13	Y18H1A.13	I	745296	745457	0.697343	3.86519	OK	-2.4706	3.68	0.000230931	0.00646208	yes	3.81002	0.315901	0.688012	col-46
T06A4.3a	T06A4.3	I	763628	770723	0.66687	3.07437	OK	-2.20481	3.45	0.000556407	0.0127189	yes	3.03049	0.434773	0.657947	T06A4.3
Y71G12B.18	Y71G12B.18	I	1652916	1655443	0.114977	8.69031	OK	-6.23999	4.25	2.14155e-05	0.00101124	yes	8.56628	0.208342	0.113439	Y71G12B.18
Y71G12B.25	Y71G12B.25	I	1775496	1775935	2.46547	6.6524	OK	-1.43201	3.39	0.0007037	0.0153722	yes	6.55745	1.80141	2.43248	Y71G12B.25
Y71G12B.6.1	Y71G12B.6	I	1793254	1796427	1.06109	6.05854	OK	-2.51343	3.74	0.000184738	0.00552888	yes	5.97207	3.01808	1.04689	Y71G12B.6
Y71G12B.1b.2	Y71G12B.1	I	1823449	1825907	0.647635	2.90664	OK	-2.1661	3.02	0.00253957	0.0395224	yes	2.06804	1.36096	0.566204	Y71G12B.1
Y37E3.4.2	Y37E3.4	I	2064979	2065484	44.6335	98.1857	OK	-1.13739	3.13	0.00177095	0.0303833	yes	96.7843	69.3123	44.0363	moag-4
F32B5.8	F32B5.8	I	2689272	2689475	54.3486	126.287	OK	-1.21639	3.79	0.000153517	0.0048453	yes	125.058	33.0361	53.166	cpz-1
Y54E10BL.2	Y54E10BL.2	I	3010692	3011661	7.21089	28.7935	OK	-1.99749	5.28	1.28332e-07	1.71478e-05	yes	28.3825	3.20494	7.1144	col-48
K09H9.3	K09H9.3	I	3137190	3138448	0.136439	20.7624	OK	-7.24957	4.95	7.39982e-07	7.44292e-05	yes	20.4661	0	0.134614	col-49
Y47G6A.15	Y47G6A.15	I	3476154	3476313	1.12897	40.2003	OK	-5.15413	9.62	0	0	yes	39.3773	0.340954	1.11386	Y47G6A.15
C50F2.3.1	C50F2.3	I	3877064	3880758	0.980115	3.37818	OK	-1.78522	3.38	0.000734423	0.0157613	yes	3.32996	9.62961	0.967	C50F2.3
T20F5.4	T20F5.4	I	3915097	3915461	0.463436	2.17951	OK	-2.23356	3.3	0.000970442	0.0191432	yes	2.1484	0.839757	0.457234	T20F5.4
Y119C1B.8a	Y119C1B.8	I	4534743	4534799	1.45836	4.23043	OK	-1.53645	3.25	0.00114731	0.0218323	yes	4.17005	3.90134	1.43885	bet-1
Y110A7A.19.1	Y110A7A.19	I	5164786	5164889	0.932527	3.27475	OK	-1.81217	3.16	0.00159146	0.0280128	yes	3.22801	2.59094	0.920049	Y110A7A.19
C32E12.3	C32E12.3	I	5203364	5203432	0.730877	6.15551	OK	-3.07418	6.32	2.59296e-10	7.15499e-08	yes	6.06766	1.37167	0.721097	osr-1
F46F11.2.3	F46F11.2	I	5619572	5620498	3.58836	11.1379	OK	-1.63408	3.03	0.00240854	0.0381407	yes	8.18915	5.49103	3.54035	cey-2
F46F11.7	F46F11.7	I	5620780	5623053	1.28338	4.41895	OK	-1.78376	3.37	0.000761583	0.0162009	yes	4.35588	3.58516	1.2662	F46F11.7
F55F8.1.1	F55F8.1	I	5662146	5667147	0.564664	4.69028	OK	-3.05421	6.1	1.06217e-09	2.55843e-07	yes	4.62334	1.60605	0.557109	ptr-10
F55F8.1.2	F55F8.1	I	5662287	5666966	0.155191	2.8094	OK	-4.17815	3.95	7.9381e-05	0.00285491	yes	2.7693	0.693223	0.153114	ptr-10
F56H1.1	F56H1.1	I	5746728	5754284	0.426424	2.90073	OK	-2.76606	5.57	2.51469e-08	4.38418e-06	yes	2.85933	0.998058	0.420718	che-14
C34G6.6a	C34G6.6	I	5878835	5878957	0.326816	9.13375	OK	-4.80466	8.88	0	0	yes	9.00338	1.355	0.322443	noah-1
T27A3.5	T27A3.5	I	6101623	6101683	2.15682	5.43395	OK	-1.3331	2.93	0.0034104	0.0494697	yes	5.35639	0.266469	2.12796	T27A3.5
ZC328.1	ZC328.1	I	6404589	6405708	6.02841	42.5268	OK	-2.81852	6.99	2.65366e-12	1.05604e-09	yes	41.9198	10.9236	5.94774	cuti-1
ZC328.4	ZC328.4	I	6407520	6409213	0.732379	2.92255	OK	-1.99656	3.38	0.000712898	0.0154956	yes	2.88084	2.06477	0.722579	san-1
F13G3.1	F13G3.1	I	7291270	7293240	1.49091	5.50915	OK	-1.88564	4.32	1.5776e-05	0.000799985	yes	5.43052	1.80104	1.47096	ztf-2
K07A12.2	K07A12.2	I	8681133	8681328	0.936398	3.83558	OK	-2.03425	4.91	9.03796e-07	8.6002e-05	yes	3.78084	2.90094	0.923868	K07A12.2
F32H2.5	F32H2.5	I	8986447	8986515	12.1013	29.5312	OK	-1.28708	4.07	4.79135e-05	0.00191508	yes	29.1097	17.487	11.9394	fasn-1
F30A10.2	F30A10.2	I	9480377	9480670	0.742988	4.49257	OK	-2.59613	3.89	9.92682e-05	0.00335897	yes	4.42845	0.448771	0.733046	F30A10.2
C16C2.3b.1	C16C2.3	I	9727925	9727992	2.66786	6.09204	OK	-1.19124	2.94	0.00324565	0.0474939	yes	5.11019	7.01048	2.15234	ocrl-1
F26E4.1.2	F26E4.1	I	9754113	9756967	1.46742	4.74258	OK	-1.69239	2.97	0.00294355	0.0440594	yes	4.67489	4.58596	1.44779	sur-6
F26E4.3.2	F26E4.3	I	9767822	9767833	1.22498	3.99007	OK	-1.70366	2.94	0.00331643	0.0482878	yes	3.93312	1.65019	1.20859	F26E4.3
ZC434.3	ZC434.3	I	10335536	10335730	0.383739	2.55236	OK	-2.73363	3.79	0.000148984	0.00471037	yes	2.51593	0.62581	0.378604	ZC434.3
Y106G6H.12.1	Y106G6H.12	I	10470818	10471049	0.675257	2.67324	OK	-1.98508	3.8	0.000142001	0.00454453	yes	2.63508	4.33843	0.666221	duo-3
Y106G6H.13	Y106G6H.13	I	10471205	10471950	3.47796	10.8336	OK	-1.6392	3.04	0.00233695	0.0373281	yes	10.679	2.00523	3.43143	Y106G6H.13
B0511.1	B0511.1	I	10667944	10671005	1.19684	5.66886	OK	-2.24383	4.13	3.69309e-05	0.00158327	yes	5.58795	3.25305	1.18082	fkb-7
B0205.4	B0205.4	I	10744323	10744432	0.332372	2.84712	OK	-3.09863	3.93	8.43974e-05	0.00297684	yes	2.80648	0.978682	0.327924	B0205.4
F11A6.1b.1	F11A6.1	I	11675934	11680958	0.403522	1.66668	OK	-2.04626	2.94	0.00328879	0.0480483	yes	1.60042	2.17599	0.700727	kpc-1
Y47H9C.5a	Y47H9C.5	I	11877794	11887272	2.38533	6.68115	OK	-1.48591	3.8	0.000144189	0.00459847	yes	6.58579	5.92658	2.35341	dnj-27
R06C1.1.1	R06C1.1	I	11917545	11917703	0.733658	2.7245	OK	-1.89281	2.92	0.00345518	0.0499608	yes	2.68562	5.80526	0.723841	hda-3
T27F6.6.2	T27F6.6	I	12490966	12494350	1.45052	6.37551	OK	-2.13598	3.51	0.0004402	0.010631	yes	6.2881	1.92399	1.45006	T27F6.6
K11D2.2.2	K11D2.2	I	12505115	12508054	7.00402	20.7666	OK	-1.56801	3.96	7.48266e-05	0.00270707	yes	20.4702	10.5682	6.91029	asah-1
T06G6.6b	T06G6.6	I	12718299	12719785	1.00652	13.8922	OK	-3.78684	5.77	8.12538e-09	1.70969e-06	yes	13.6939	0.751738	0.309319	T06G6.6
W02A11.2.2	W02A11.2	I	12736507	12736723	6.69408	18.6049	OK	-1.47472	3.33	0.000856811	0.0175053	yes	18.4062	8.23037	6.41534	vps-25
Y87G2A.9.1	Y87G2A.9	I	13581685	13585286	4.2593	14.3336	OK	-1.75071	3.04	0.00234668	0.037355	yes	14.129	18.537	4.2023	ubc-14
Y105E8A.13	Y105E8A.13	I	14465066	14465223	0.126428	4.45935	OK	-5.14045	3.48	0.00050092	0.0117562	yes	4.3957	0.114545	0.124736	Y105E8A.13
Y105E8A.26a	Y105E8A.26	I	14529519	14546622	0.377962	1.43544	OK	-1.92518	3.22	0.00128342	0.0239797	yes	1.19854	1.32233	0.372904	zoo-1
Y105E8B.9	Y105E8B.9	I	14682352	14682552	0.376858	2.87552	OK	-2.93173	4.75	2.04189e-06	0.000153822	yes	2.83448	1.02431	0.371815	Y105E8B.9
ZK909.6	ZK909.6	I	14967288	14968529	3.36368	16.9491	OK	-2.3331	4.12	3.78935e-05	0.00161696	yes	16.7072	10.1584	3.31867	ZK909.6
F33H2.8a	F33H2.8	I	15032921	15033028	0.637853	4.37078	OK	-2.7766	3.75	0.000179433	0.00539359	yes	4.3084	0.969319	0.629317	F33H2.8
C01B12.1	C01B12.1	II	23328	24457	14.04	79.8529	OK	-2.5078	7.25	4.17444e-13	2.06533e-10	yes	78.7132	3.75581	13.8522	sqt-2
K01A2.1	K01A2.1	II	326290	328225	1.47274	4.9473	OK	-1.74813	3.38	0.000718447	0.0155276	yes	4.87669	3.447	1.45304	sgcb-1
D1069.2.2	D1069.2	II	337782	339143	0.2243	13.8408	OK	-5.94735	4.04	5.25743e-05	0.00207003	yes	13.6432	1.23553	0	cpn-2
W08F4.6.1	W08F4.6	II	571933	572111	7.35401	22.7785	OK	-1.63107	4.08	4.53706e-05	0.00184979	yes	22.4534	2.89563	7.2556	mlt-8
W08F4.6.2	W08F4.6	II	571933	572109	9.55936	40.2732	OK	-2.07483	5.21	1.87141e-07	2.37903e-05	yes	39.6984	9.45754	9.43145	mlt-8
T04B8.5a	T04B8.5	II	624397	624550	0.5578	3.83357	OK	-2.78087	4.69	2.68708e-06	0.000195197	yes	3.45581	2.79918	0.514989	T04B8.5
F31D5.2.1	F31D5.2	II	4215608	4218242	0.225227	1.89148	OK	-3.07006	3.41	0.000648557	0.0144434	yes	1.86448	1.15633	0.222213	F31D5.2
C01F1.5	C01F1.5	II	4281735	4281830	0.398608	9.37313	OK	-4.55549	5.19	2.0959e-07	2.57501e-05	yes	9.23935	0.361144	0.393274	C01F1.5
C01F1.3a	C01F1.3	II	4295103	4298943	5.09223	16.0945	OK	-1.6602	4.63	3.63661e-06	0.000243852	yes	15.8612	10.2056	5.02064	C01F1.3
T05C1.3	T05C1.3	II	4489264	4489388	1.1051	11.7732	OK	-3.41327	5.59	2.21072e-08	4.00688e-06	yes	11.6052	0.286066	1.09031	T05C1.3
M03A1.7.1	M03A1.7	II	4562850	4563543	9.31444	89.5922	OK	-3.26583	7.69	1.44329e-14	8.00632e-12	yes	88.3135	11.8151	9.18981	dao-2
M03A1.7.2	M03A1.7	II	4562947	4563447	29.2318	707.018	OK	-4.59614	12.3	0	0	yes	696.927	56.035	28.8406	dao-2
F10G7.8.2	F10G7.8	II	4698369	4698424	2.46501	7.44835	OK	-1.59533	3.37	0.000746694	0.0159871	yes	7.34205	1.34967	2.43203	rpn-5
T23B7.1	T23B7.1	II	4842560	4842903	0.669479	14.1683	OK	-4.40348	2.96	0.0030789	0.0456375	yes	13.9661	0	0.660521	nspd-4
R05F9.8	R05F9.8	II	4892264	4892723	7.0737	21.0108	OK	-1.57059	3.34	0.000827547	0.0169642	yes	20.7109	0.674616	6.97904	msp-33
ZK546.6	ZK546.6	II	4932987	4933443	7.15654	28.0894	OK	-1.97269	4.27	1.93876e-05	0.000941404	yes	27.6885	0	7.06078	msp-152
C27A2.2a.2	C27A2.2	II	5055608	5056206	325.561	699.817	OK	-1.10405	3.42	0.000624852	0.0139494	yes	689.829	667.568	321.205	rpl-22
F58A6.8	F58A6.8	II	5156648	5157107	2.6061	10.5054	OK	-2.01117	3.15	0.00165878	0.0288922	yes	10.3555	0	2.57123	msp-45
EGAP2.3.1	EGAP2.3	II	5235724	5235913	2.9377	7.8948	OK	-1.42622	3.27	0.00107111	0.020727	yes	7.78212	3.5562	2.89839	pho-1
ZK622.3d.3	ZK622.3	II	5280074	5280438	1.22851	4.92867	OK	-2.00429	3.54	0.000397467	0.00977608	yes	0	0	0	pmt-1
ZK622.3b	ZK622.3	II	5282241	5282308	2.48753	11.1881	OK	-2.16918	4.38	1.18752e-05	0.0006375	yes	0	0	0	pmt-1
F09E5.5.1	F09E5.5	II	5359535	5372105	0.672448	2.90778	OK	-2.11242	3.48	0.000499284	0.0117328	yes	2.83623	3.67387	0.694396	sec-6
F56D1.5	F56D1.5	II	5453830	5455959	4.02317	9.83265	OK	-1.28925	3.28	0.00104172	0.0203086	yes	9.69232	2.8695	3.96934	dhs-5
F59E12.12	F59E12.12	II	5652333	5652408	0.125441	21.3643	OK	-7.41205	5.06	4.12466e-07	4.64046e-05	yes	21.0594	0.113651	0.123763	bli-2
H41C03.1	H41C03.1	II	5854402	5857046	3.96927	10.8699	OK	-1.45339	3.7	0.000213236	0.00609921	yes	10.7147	4.53434	3.91615	H41C03.1
C32D5.12	C32D5.12	II	6358849	6358973	1.27448	5.92794	OK	-2.21762	4.52	6.11783e-06	0.000368398	yes	5.84334	0.888229	1.25743	C32D5.12
F18C5.5	F18C5.5	II	6566596	6566673	0.499782	6.71554	OK	-3.74813	4.22	2.40219e-05	0.00109662	yes	6.61969	0	0.493094	F18C5.5
T14B4.6	T14B4.6	II	6714256	6715961	1.54079	28.9849	OK	-4.23356	9.55	0	0	yes	28.5712	0.775541	1.52017	dpy-2
C15F1.9	C15F1.9	II	6968352	6968516	6821.31	20928.1	OK	-1.61732	4.98	6.48962e-07	6.63682e-05	yes	20862.7	11613	6912.59	sup-39
C15F1.2	C15F1.2	II	6979909	6988587	0.868814	13.9692	OK	-4.00706	9.45	0	0	yes	13.7699	1.18073	0.857188	C15F1.2
C52E12.3.2	C52E12.3	II	7012536	7012650	1.47994	5.70742	OK	-1.9473	3.47	0.000520262	0.0121016	yes	5.62596	4.3573	1.46013	sqv-7
ZK1127.5.1	ZK1127.5	II	7050628	7051947	1.00113	5.48149	OK	-2.45294	3.68	0.000230598	0.00646208	yes	5.40325	1.7089	0.987734	ZK1127.5
F32A5.4a.1	F32A5.4	II	7228743	7230574	1.80823	7.0841	OK	-1.97001	3.55	0.000390904	0.00965618	yes	6.983	2.99036	1.78403	F32A5.4
F32A5.4a.2	F32A5.4	II	7229111	7230411	11.3595	36.4537	OK	-1.68216	4.28	1.86701e-05	0.000918752	yes	35.9334	18.1217	11.2075	F32A5.4
C30G12.4	C30G12.4	II	7261607	7263611	0.385855	2.59236	OK	-2.74813	3.02	0.00254328	0.0395224	yes	2.55536	0.11653	0.380692	C30G12.4
R10H1.4	R10H1.4	II	7496202	7497328	4.32599	40.5187	OK	-3.22749	7.1	1.23701e-12	5.26621e-10	yes	39.9404	4.3805	4.2681	isl-1
ZK1290.12	ZK1290.12	II	7531107	7533199	1.25019	14.7689	OK	-3.56234	7.95	1.77636e-15	1.12131e-12	yes	14.5581	0.629271	1.23346	wrt-1
ZK1290.8	ZK1290.8	II	7534210	7534466	4.47878	72.1016	OK	-4.00885	10.4	0	0	yes	71.0725	1.66475	4.41885	wrt-10
ZK1290.3a	ZK1290.3	II	7544058	7545284	8.12924	38.4497	OK	-2.24178	6.22	4.84114e-10	1.284e-07	yes	37.5083	2.07022	7.738	rol-8
F35D2.1	F35D2.1	II	7575874	7577567	0.198087	1.79664	OK	-3.18109	2.93	0.00343418	0.0497394	yes	1.771	0	0.195437	F35D2.1
R07G3.6	R07G3.6	II	7605103	7605316	0.208129	5.4534	OK	-4.71161	3.67	0.000239933	0.00656228	yes	5.37557	0.471418	0.205344	R07G3.6
T05C12.10	T05C12.10	II	8198752	8203954	0.158467	1.01142	OK	-2.67413	4.02	5.92917e-05	0.00228504	yes	0.996986	0.19143	0.156346	qua-1
F35C11.5	F35C11.5	II	8252085	8255272	0.642073	2.3456	OK	-1.86915	3.08	0.00209272	0.034795	yes	2.31212	1.67246	0.633481	F35C11.5
F14E5.2b	F14E5.2	II	8428739	8428804	1.0458	4.37142	OK	-2.06349	4.3	1.6876e-05	0.000848391	yes	4.30903	2.1574	1.03181	F14E5.2
T13H5.7	T13H5.7	II	8517099	8518361	1.48902	4.93052	OK	-1.72737	3.4	0.000679042	0.0150268	yes	4.86015	4.62539	1.4691	rnh-2
F54C9.4	F54C9.4	II	8568881	8569037	0.530747	56.2952	OK	-6.72884	8.88	0	0	yes	55.4917	0.84151	0.523645	col-38
T01B7.7	T01B7.7	II	8733000	8734264	13.4234	49.4671	OK	-1.88172	5.49	4.04645e-08	6.55524e-06	yes	48.7611	4.81025	13.2438	rol-6
K08F8.2	K08F8.2	II	8751933	8753886	0.319972	6.85223	OK	-4.42056	5.74	9.2689e-09	1.92814e-06	yes	6.75444	0.289898	0.31569	atf-2
F44G4.8a	F44G4.8	II	9019479	9019705	1.85204	4.81192	OK	-1.3775	3.6	0.000316537	0.00812695	yes	4.71549	3.83391	1.81201	dep-1
ZK1067.1c	ZK1067.1	II	9197458	9207147	0.600383	1.80885	OK	-1.59112	3.06	0.00218756	0.0361001	yes	1.78304	1.19454	0.558793	let-23
T26C5.2	T26C5.2	II	9233163	9236137	0.215107	2.70973	OK	-3.65502	4.69	2.66827e-06	0.000194603	yes	2.67106	0.097445	0.212229	T26C5.2
C01G6.6a.2	C01G6.6	II	9285915	9288954	1.35004	4.89403	OK	-1.85802	3.68	0.000232099	0.00646208	yes	4.82418	1.74702	1.32223	tag-165
C06C3.1b	C06C3.1	II	9358475	9368595	0.603583	2.11055	OK	-1.80599	3.1	0.00194166	0.0327293	yes	1.80695	0.592989	0.595506	mel-11
C06C3.4	C06C3.4	II	9373232	9374795	0.245457	5.2565	OK	-4.42056	4.15	3.27799e-05	0.00144595	yes	5.18148	2.39066	0.242173	C06C3.4
F35H8.6.1	F35H8.6	II	9586547	9586726	11.4706	24.3538	OK	-1.08621	3.16	0.00160365	0.0281929	yes	21.9803	12.5706	11.3171	ugt-58
T10B9.2	T10B9.2	II	9800094	9800304	0.723882	2.18852	OK	-1.59613	2.95	0.00316101	0.0465531	yes	2.15728	6.26034	0.714195	cyp-13A5
R53.2	R53.2	II	9966980	9967073	4.4898	13.0256	OK	-1.53663	3.69	0.000221198	0.00624885	yes	12.8397	5.79355	4.42972	R53.2
F59B10.6	F59B10.6	II	10524254	10524414	2.0446	7.12862	OK	-1.80181	3.36	0.000791506	0.0164651	yes	7.02688	2.49829	2.01724	F59B10.6
C09G5.3	C09G5.3	II	10703559	10704515	0.275214	20.2467	OK	-6.20099	5.9	3.60681e-09	8.05198e-07	yes	19.9578	0.37402	0.271531	col-79
C09G5.6	C09G5.6	II	10708901	10712066	0.069459	1.18998	OK	-4.09863	3.84	0.000124965	0.00406325	yes	1.17299	0	0.068529	bli-1
R06F6.1.2	R06F6.1	II	10785393	10786779	0.972274	4.12707	OK	-2.08568	2.98	0.00286948	0.0431624	yes	4.06817	2.20689	0.959264	cdl-1
C09H10.2.3	C09H10.2	II	11097030	11097146	65.1628	191.078	OK	-1.55204	4.06	4.96841e-05	0.00198152	yes	188.35	118.237	64.2909	rpl-41
B0491.5.3	B0491.5	II	11345603	11345679	11.0166	26.0489	OK	-1.24154	3.22	0.00130207	0.0242233	yes	25.1163	11.693	10.5475	B0491.5
C33B4.2	C33B4.2	II	11371814	11372009	0.129481	3.26219	OK	-4.65502	3.14	0.00169007	0.0292978	yes	3.21563	0	0.127749	C33B4.2
W02B12.12b	W02B12.12	II	11479028	11479097	0.99209	3.76234	OK	-1.92309	3.06	0.00222604	0.0364815	yes	3.70864	0	0.978814	W02B12.12
F54D5.4.1	F54D5.4	II	11569745	11570936	32.2005	86.2782	OK	-1.42191	3.94	8.1987e-05	0.00291546	yes	85.0468	27.1281	31.7696	F54D5.4
Y57A10A.23	Y57A10A.23	II	12240323	12242025	33.496	91.7114	OK	-1.45311	4.28	1.88358e-05	0.000921949	yes	90.4025	36.9292	33.0478	Y57A10A.23
Y38E10A.18	Y38E10A.18	II	12636633	12638382	0.442001	15.0334	OK	-5.08798	6.65	2.87197e-11	1.0953e-08	yes	14.8189	0.200229	0.436086	nhr-234
Y46G5A.1a.1	Y46G5A.1	II	12694340	12725413	1.09551	3.90926	OK	-1.8353	4.15	3.39487e-05	0.00146918	yes	3.23534	1.61174	1.10368	tbc-17
Y46G5A.12.1	Y46G5A.12	II	12768077	12768153	4.48586	13.246	OK	-1.5621	3.37	0.000753062	0.0160858	yes	13.0569	8.24809	4.42584	vps-2
Y46G5A.29	Y46G5A.29	II	12856126	12861966	0.380165	6.76843	OK	-4.15413	7.67	1.77636e-14	9.29085e-12	yes	6.67183	0.114811	0.375078	Y46G5A.29
F35C5.5b	F35C5.5	II	12894871	12895029	1.86036	8.00162	OK	-2.10471	3.73	0.000193334	0.00568999	yes	7.88742	5.87427	1.83546	clec-62
F35C5.8.2	F35C5.8	II	12901256	12903228	9.0243	26.446	OK	-1.55116	3.95	7.88271e-05	0.00284057	yes	26.0685	9.02444	8.90354	clec-65
F58G1.5	F58G1.5	II	12935023	12935288	0.929791	3.86519	OK	-2.05556	3.41	0.000649705	0.0144514	yes	3.81002	0.2106	0.917349	lips-9
F32A11.7	F32A11.7	II	13144846	13145087	0.900244	12.0461	OK	-3.74211	8.38	0	0	yes	11.8742	0.271877	0.888198	mltn-1
E01G4.6.1	E01G4.6	II	13482333	13486105	0.49976	6.06441	OK	-3.60106	7.14	9.50573e-13	4.26501e-10	yes	5.97786	0.332396	0.493072	E01G4.6
E01G4.6.2	E01G4.6	II	13482335	13485597	0.182397	16.4778	OK	-6.49729	7.14	9.55236e-13	4.26501e-10	yes	16.2426	0.025815	0.179957	E01G4.6
K09E4.6	K09E4.6	II	14109095	14109146	14.1387	63.2192	OK	-2.16071	4.98	6.39618e-07	6.57801e-05	yes	62.317	21.416	13.9496	cpg-7
F57C2.5.2	F57C2.5	II	14528105	14528165	4.32888	10.9848	OK	-1.34344	3.13	0.00175017	0.0300549	yes	10.828	0.101337	4.27095	F57C2.5
C01G12.1	C01G12.1	II	14573540	14576487	0.188059	1.76885	OK	-3.23356	3.6	0.000314163	0.0080892	yes	1.74361	0.795123	0.185542	C01G12.1
F19H8.2	F19H8.2	II	14605464	14605564	11.0697	27.4603	OK	-1.31073	3.64	0.000267598	0.00713049	yes	26.9476	18.2952	10.9216	F19H8.2
F19H8.4	F19H8.4	II	14616054	14622540	0.267676	7.97706	OK	-4.8973	8.2	2.22045e-16	1.69365e-13	yes	7.86321	0.485035	0.264094	mltn-9
C09F9.2	C09F9.2	II	14705441	14712525	2.18347	6.17973	OK	-1.50092	4.26	2.04488e-05	0.000979938	yes	6.09153	2.27406	2.15425	C09F9.2
R05H10.6	R05H10.6	II	14843142	14850758	1.90041	10.8838	OK	-2.5178	7.09	1.30496e-12	5.42921e-10	yes	10.7285	1.97376	1.87498	cdh-7
T19C3.2	T19C3.2	III	617347	617444	2.67534	12.4321	OK	-2.21628	4.79	1.64536e-06	0.000133619	yes	12.2547	0.13466	2.63954	T19C3.2
F42G9.2	F42G9.2	III	773399	774156	26.9921	87.1221	OK	-1.6905	4.94	7.76523e-07	7.64249e-05	yes	85.8787	23.6001	26.631	cyn-6
BE0003N10.3	BE0003N10.3	III	1059818	1060000	0.45636	6.00583	OK	-3.71812	8.26	2.22045e-16	1.69365e-13	yes	5.92011	0.437789	0.450253	BE0003N10.3
Y71D11A.1	Y71D11A.1	III	1152034	1181135	0.156991	0.519836	OK	-1.72737	3.4	0.000679042	0.0150268	yes	0.512417	0.213354	0.15489	cdh-12
Y22D7AL.9	Y22D7AL.9	III	1613522	1614024	0.758096	2.41259	OK	-1.67013	3.57	0.000355633	0.00893033	yes	2.37816	2.63893	0.747952	Y22D7AL.9
Y54F10AM.6	Y54F10AM.6	III	2509036	2511632	3.47886	37.9274	OK	-3.44655	8.06	6.66134e-16	4.51639e-13	yes	37.386	5.44417	3.43231	Y54F10AM.6
H19M22.3a	H19M22.3	III	2636396	2642847	1.44122	7.59989	OK	-2.39868	5.64	1.65751e-08	3.12808e-06	yes	7.49142	2.20699	1.42194	H19M22.3
R148.3b	R148.3	III	3175330	3183633	0.291945	1.15827	OK	-1.9882	3.05	0.00225214	0.0368648	yes	1.14173	1.7082	0.288038	R148.3
C34C12.6	C34C12.6	III	3482578	3484835	1.22004	8.78229	OK	-2.84767	5.82	5.71754e-09	1.24602e-06	yes	8.65695	4.10566	1.20371	C34C12.6
M01F1.2.2	M01F1.2	III	3503325	3503591	26.7056	83.2502	OK	-1.64031	4.33	1.51621e-05	0.000770995	yes	82.062	63.1794	26.3483	rpl-16
C54C6.1.2	C54C6.1	III	3528534	3528955	50.257	136.699	OK	-1.44361	3.51	0.000445073	0.0107204	yes	119.008	176.034	56.614	rpl-37
C14B1.10.2	C14B1.10	III	3709312	3713334	1.99232	5.8543	OK	-1.55505	3.47	0.000521813	0.0121222	yes	0.068363	6.7266	1.96566	C14B1.10
R10E9.2	R10E9.2	III	3964023	3964078	2.64853	8.42876	OK	-1.67013	3.57	0.000355633	0.00893033	yes	8.30846	0.378884	2.61309	R10E9.2
R10E4.4.2	R10E4.4	III	4291055	4291239	1.59136	4.28556	OK	-1.42923	3.14	0.00170171	0.0294159	yes	4.22439	5.66448	1.57006	mcm-5
H38K22.5b	H38K22.5	III	4327789	4327960	0.692256	5.44495	OK	-2.97554	5.02	5.25236e-07	5.62279e-05	yes	4.99153	3.71551	0.682992	gly-6
B0393.5	B0393.5	III	4765783	4776242	0.162973	1.99824	OK	-3.61603	5.56	2.62754e-08	4.4953e-06	yes	1.96972	0.123046	0.160792	B0393.5
F48E8.1a	F48E8.1	III	5474439	5477956	8.98446	24.6164	OK	-1.45411	3.94	8.29424e-05	0.00293862	yes	23.6725	13.8097	7.85377	lon-1
F42A10.1.2	F42A10.1	III	6173253	6176113	1.73554	7.34229	OK	-2.08085	4.53	5.99668e-06	0.000362295	yes	7.2375	4.83328	1.71231	abcf-3
F23F12.13	F23F12.13	III	6495624	6498124	1.17989	3.28739	OK	-1.47829	3.07	0.00213092	0.03527	yes	3.24047	0.503055	1.1641	F23F12.13
B0280.17	B0280.17	III	7135961	7136065	1.77121	5.49222	OK	-1.63266	3.17	0.00155034	0.0275039	yes	5.41383	0.617206	1.74751	B0280.17
K04G7.4a.2	K04G7.4	III	7158370	7158750	9.48432	20.6465	OK	-1.12228	2.94	0.00331561	0.0482878	yes	21.1851	13.0952	11.1771	nuo-4
R151.9.2	R151.9	III	7198702	7198822	4.65389	28.2343	OK	-2.60094	4.65	3.26472e-06	0.000225525	yes	21.339	14.4423	4.59162	pfd-5
T20H4.3a.1	T20H4.3	III	7238963	7241222	6.45442	15.1633	OK	-1.23222	3.25	0.00113656	0.0217181	yes	14.9469	6.2894	6.36805	pars-1
ZK783.1	ZK783.1	III	7625311	7641010	1.03472	2.29833	OK	-1.15134	3.16	0.00155421	0.0275158	yes	2.26553	1.38976	1.02088	fbn-1
C06E1.8	C06E1.8	III	8597619	8597790	0.449405	2.6419	OK	-2.55549	3.82	0.000132557	0.00430246	yes	2.60419	1.2215	0.443391	ztf-30
F44E2.4	F44E2.4	III	8837975	8838343	2.34967	11.7188	OK	-2.3183	6.63	3.42035e-11	1.22771e-08	yes	11.5516	4.06215	2.31823	F44E2.4
R08D7.3.2	R08D7.3	III	8971318	8971501	5.42981	12.7962	OK	-1.23674	3.13	0.00172659	0.0297336	yes	12.6135	4.43167	5.35715	eif-3.D
R107.6.2	R107.6	III	9054974	9058804	2.45773	5.58432	OK	-1.18405	3.03	0.00245375	0.0386894	yes	5.50462	12.2698	2.42484	cls-2
F58A4.11	F58A4.11	III	9636674	9637032	1.18807	3.69756	OK	-1.63795	3.98	6.75963e-05	0.00251508	yes	3.64479	0.759817	1.17217	gei-13
T05G5.9b	T05G5.9	III	9761989	9762058	0.631442	2.82222	OK	-2.16011	3.17	0.0015358	0.0273487	yes	2.78194	0.299545	0.622992	T05G5.9
ZK632.4	ZK632.4	III	9807236	9807367	12.1072	24.4025	OK	-1.01117	2.94	0.00329455	0.0480942	yes	24.0543	11.9474	11.9452	ZK632.4
K08E5.3b	K08E5.3	III	10167863	10183169	1.65235	5.06392	OK	-1.61574	4.61	4.12129e-06	0.000271383	yes	5.35931	5.93467	1.63024	mua-3
R01H10.4	R01H10.4	III	10254761	10257136	1.40003	7.47782	OK	-2.41716	4.47	7.67041e-06	0.000442948	yes	7.37109	3.04426	1.3813	R01H10.4
F43D9.1	F43D9.1	III	10488031	10500169	0.230201	0.799078	OK	-1.79544	3.09	0.00199455	0.0334579	yes	0.787673	0.632534	0.227121	F43D9.1
Y47D3B.10	Y47D3B.10	III	11377616	11377880	8.09825	19.575	OK	-1.27333	3.68	0.000232586	0.00646208	yes	19.2956	9.78281	7.98988	dpy-18
Y47D3B.1	Y47D3B.1	III	11382853	11388526	0.556041	3.57231	OK	-2.68359	4.56	5.02838e-06	0.000315238	yes	3.52132	0.50378	0.5486	Y47D3B.1
Y56A3A.2.1	Y56A3A.2	III	11862095	11862151	5.01447	11.7257	OK	-1.2255	3.2	0.00136196	0.024982	yes	11.5583	7.42244	4.94737	Y56A3A.2
Y56A3A.21.2	Y56A3A.21	III	11920635	11921520	4.17842	34.6683	OK	-3.05259	5.66	1.51166e-08	2.88255e-06	yes	34.1735	22.7198	4.1225	trap-4
Y56A3A.13.1	Y56A3A.13	III	11923784	11929329	1.56633	7.28042	OK	-2.21663	3.94	8.0201e-05	0.0028675	yes	7.17651	1.39904	1.54537	nft-1
Y75B8A.20	Y75B8A.20	III	12235311	12235610	2.88531	13.5002	OK	-2.22618	4.47	7.88984e-06	0.000447156	yes	13.3075	1.12034	2.8467	grl-15
Y49E10.20.1	Y49E10.20	III	12456620	12456751	4.61102	12.7045	OK	-1.46218	3.67	0.000240179	0.00656228	yes	12.5231	7.91612	4.54932	scav-3
Y37D8A.3	Y37D8A.3	III	12829267	12837164	13.7327	44.3541	OK	-1.69146	4.88	1.06155e-06	9.66804e-05	yes	43.721	14.8896	13.5489	Y37D8A.3
ZK1010.7.2	ZK1010.7	III	12993431	12993603	7.91626	17.3681	OK	-1.13355	2.99	0.002811	0.0425978	yes	16.498	0.073095	7.81033	col-97
Y43F4A.1a	Y43F4A.1	III	13222971	13229351	1.02106	9.10809	OK	-3.15708	7.24	4.48086e-13	2.1586e-10	yes	8.98052	1.28762	1.00739	Y43F4A.1
Y43F4B.5a.1	Y43F4B.5	III	13299274	13302663	6.25141	15.0634	OK	-1.26879	3.34	0.000825245	0.0169406	yes	14.6776	12.6717	6.09731	Y43F4B.5
T12D8.6.2	T12D8.6	III	13623213	13624071	17.3602	54.1696	OK	-1.6417	4.31	1.66296e-05	0.000838624	yes	1.70393	32.4222	17.1279	T12D8.6
ZK520.5	ZK520.5	III	13692593	13693710	3.84998	11.2313	OK	-1.5446	3.29	0.00101591	0.0198689	yes	11.071	0.734344	3.79847	cyn-2
W06F12.2d	W06F12.2	III	13731412	13731550	0.945142	3.77983	OK	-1.99972	3.33	0.00088417	0.0179442	yes	2.92647	1.17821	0.81815	W06F12.2
K08E3.10	K08E3.10	III	13752368	13755760	1.52749	5.71761	OK	-1.90425	2.96	0.00309309	0.0457671	yes	5.636	1.38392	1.50705	K08E3.10
Y38C1AA.11.2	Y38C1AA.11	IV	218551	220769	3.92542	12.1928	OK	-1.6351	3.06	0.00219094	0.0361001	yes	12.0187	8.53986	3.8729	prdx-6
T21D12.2.1	T21D12.2	IV	259051	259211	1.36972	17.1109	OK	-3.64296	6.51	7.75608e-11	2.49093e-08	yes	16.8667	0.722101	1.3514	dpy-9
T21D12.2.2	T21D12.2	IV	259051	259204	1.36207	30.3878	OK	-4.47962	7.45	9.14824e-14	4.65188e-11	yes	29.9541	3.36065	1.34384	dpy-9
F41A4.1	F41A4.1	IV	684497	688339	0.184292	4.41094	OK	-4.58102	5.96	2.47849e-09	5.81682e-07	yes	4.34799	0.125228	0.181826	cutl-28
Y55F3AM.12.2	Y55F3AM.12	IV	1054688	1054794	0.889174	4.91175	OK	-2.4657	3.09	0.00198726	0.0334057	yes	4.84165	0.974954	0.877276	dcap-1
Y55F3AM.14	Y55F3AM.14	IV	1062703	1063187	0.107374	1.40671	OK	-3.71161	3.45	0.000561448	0.0127834	yes	1.38663	0.097282	0.105937	Y55F3AM.14
Y38C1BA.3.1	Y38C1BA.3	IV	1820171	1820252	5.59677	12.8797	OK	-1.20244	3.1	0.00193091	0.0325782	yes	12.6959	0.01131	0.144382	col-109
C45G7.5	C45G7.5	IV	2463284	2463368	0.656047	3.7944	OK	-2.532	6.63	3.30433e-11	1.20978e-08	yes	3.74024	1.27922	0.647269	cdh-10
Y69A2AR.4	Y69A2AR.4	IV	2618931	2625503	0.94487	3.00699	OK	-1.67013	3.57	0.000355633	0.00893033	yes	2.96407	0.405504	0.932226	smf-3
Y54G2A.37	Y54G2A.37	IV	2809472	2823517	0.198233	2.3307	OK	-3.55549	3.99	6.60568e-05	0.00247287	yes	2.29743	0.059867	0.195581	Y54G2A.37
M01H9.3d.3	M01H9.3	IV	4476982	4477052	3.44824	16.5039	OK	-2.25888	3.9	9.4267e-05	0.00323762	yes	14.7326	4.16345	4.94581	M01H9.3
F19C7.7	F19C7.7	IV	4609495	4609671	1.41341	46.4116	OK	-5.03723	10.2	0	0	yes	45.7492	0.426857	1.3945	col-110
T22B11.2	T22B11.2	IV	4688544	4691926	0.380549	2.68454	OK	-2.81852	3.55	0.000391395	0.00965618	yes	2.64623	0	0.375456	T22B11.2
Y59E9AR.7	Y59E9AR.7	IV	5241394	5241786	8.02912	22.2516	OK	-1.4706	2.97	0.0029551	0.0441601	yes	21.9341	0.454655	7.92168	Y59E9AR.7
Y4C6B.4a	Y4C6B.4	IV	5326436	5329632	0.896604	3.20764	OK	-1.83897	3.75	0.00017935	0.00539359	yes	3.16186	0.270778	0.873803	Y4C6B.4
C06E7.88	C06E7.88	IV	5867191	5867361	1.29099	14.4971	OK	-3.48921	5.73	1.02404e-08	2.08313e-06	yes	14.2902	0	1.27371	C06E7.88
H04M03.4	H04M03.4	IV	5885823	5889793	3.03542	22.9758	OK	-2.92015	7.7	1.31006e-14	7.49438e-12	yes	22.6479	0.239142	2.9948	glf-1
H04M03.1	H04M03.1	IV	5896633	5899101	0.325747	1.58668	OK	-2.28419	3.38	0.000716022	0.0154956	yes	1.56403	0.049189	0.321388	H04M03.1
Y73B6BL.34	Y73B6BL.34	IV	6377083	6378184	0.608228	48.1169	OK	-6.30579	9.19	0	0	yes	47.4302	0	0.600089	col-112
C48A7.2.2	C48A7.2	IV	7394071	7396715	0.39858	3.02179	OK	-2.92246	3.15	0.00164676	0.028765	yes	2.97866	3.0054	0.393246	C48A7.2
F13B6.1	F13B6.1	IV	7456737	7458024	1.94883	6.00103	OK	-1.6226	3.43	0.000605402	0.0135981	yes	5.91538	5.68936	1.92275	F13B6.1
F32E10.3	F32E10.3	IV	7568891	7573767	0.96404	20.1406	OK	-4.38487	10.7	0	0	yes	19.8531	2.6203	0.95114	clec-180
F32E10.6.3	F32E10.6	IV	7580041	7580101	4.965	13.5914	OK	-1.45282	3.3	0.000969568	0.0191432	yes	11.0629	11.3729	4.89857	F32E10.6
C06A6.5	C06A6.5	IV	7834532	7834663	14.0704	37.2422	OK	-1.40427	4.15	3.38773e-05	0.00146918	yes	36.7107	16.3379	13.8821	C06A6.5
F57H12.6	F57H12.6	IV	7976222	7976357	32.8438	72.4693	OK	-1.14175	3.38	0.000731313	0.0157129	yes	71.435	33.5156	32.4043	F57H12.6
F57H12.1.2	F57H12.1	IV	7982514	7983462	20.53	49.4734	OK	-1.26892	3.12	0.00179988	0.0307643	yes	48.7673	30.6167	20.2553	arf-3
C01F6.2	C01F6.2	IV	9099248	9101570	0.414641	1.67145	OK	-2.01117	2.95	0.00322214	0.0472631	yes	1.6476	0	0.409093	C01F6.2
Y11D7A.5	Y11D7A.5	IV	9245275	9245507	2.2005	14.784	OK	-2.74813	5.53	3.13373e-08	5.26295e-06	yes	14.573	0.66456	2.17105	Y11D7A.5
Y11D7A.9	Y11D7A.9	IV	9255961	9256082	3.47988	11.5027	OK	-1.72486	3.96	7.35732e-05	0.00268293	yes	11.3385	1.51335	3.43331	Y11D7A.9
F49C12.15	F49C12.15	IV	9324425	9327515	1.14855	2.77793	OK	-1.2742	2.98	0.00283941	0.042851	yes	2.73829	0.312179	1.13318	F49C12.15
T20D3.6.2	T20D3.6	IV	9339228	9339288	6.73885	18.477	OK	-1.45516	2.97	0.00298544	0.044432	yes	0.117495	8.15994	6.64868	T20D3.6
T13F2.1a.2	T13F2.1	IV	9799408	9802206	14.2965	34.8553	OK	-1.28571	3.62	0.000290186	0.00757796	yes	34.087	24.1987	15.6968	fat-4
T04B2.5.2	T04B2.5	IV	10058961	10059157	1.6568	9.951	OK	-2.58644	4.8	1.60886e-06	0.000132666	yes	9.80898	2.60733	1.63463	T04B2.5
T14G10.5b	T14G10.5	IV	10151927	10155615	1.12895	3.57521	OK	-1.66305	3.52	0.000427043	0.0103769	yes	3.13622	3.49108	1.11384	T14G10.5
T14G10.1.1	T14G10.1	IV	10161985	10164360	3.99097	10.0422	OK	-1.33127	3.45	0.000558934	0.012742	yes	9.82939	8.20399	4.16107	pps-1
F01G10.9	F01G10.9	IV	10259490	10259635	0.267425	4.9858	OK	-4.22062	5.47	4.48429e-08	7.07667e-06	yes	4.91464	0.24229	0.263846	F01G10.9
R09E10.7.1	R09E10.7	IV	10286931	10292986	0.503315	1.63032	OK	-1.69562	3.55	0.000381548	0.00946424	yes	1.60705	1.02412	0.49658	pqn-55
T25B9.9.2	T25B9.9	IV	10769633	10777537	7.53488	16.9041	OK	-1.16572	3.01	0.00264899	0.0407158	yes	17.4609	12.8535	7.24894	T25B9.9
F13E9.13	F13E9.13	IV	10881528	10882431	1.35647	4.55672	OK	-1.74813	3.01	0.00262572	0.040494	yes	4.49168	0.682768	1.33832	F13E9.13
ZK596.3	ZK596.3	IV	10904151	10904336	1.00484	5.06322	OK	-2.3331	3.92	8.77316e-05	0.00307124	yes	4.99096	0.455197	0.991391	ZK596.3
F36H1.6.2	F36H1.6	IV	11022582	11025714	3.48885	9.7213	OK	-1.4784	3.76	0.000170235	0.00518524	yes	9.58255	8.33744	3.44217	alh-3
M7.8	M7.8	IV	11094860	11094982	0.980216	5.13673	OK	-2.38968	3.27	0.00106644	0.0206585	yes	5.06342	2.66426	0.9671	M7.8
F12F6.9	F12F6.9	IV	11551775	11551938	0.167484	9.05504	OK	-5.75662	5.47	4.55947e-08	7.13382e-06	yes	8.9258	0.379357	0.165243	col-128
T22B3.1	T22B3.1	IV	11699576	11699867	0.486819	3.43421	OK	-2.81852	4.25	2.09735e-05	0.000999844	yes	3.3852	0.073511	0.480305	dpy-20
M117.1.2	M117.1	IV	11814224	11819413	3.90798	9.76885	OK	-1.32177	3.32	0.000889928	0.0179982	yes	0.318801	6.86624	3.85568	M117.1
F35G2.4.1	F35G2.4	IV	12215887	12215967	6.36822	16.3545	OK	-1.36072	3.72	0.000199212	0.00582551	yes	16.1211	7.42702	6.283	phy-2
F28D1.7.2	F28D1.7	IV	12391360	12391372	84.4173	202.081	OK	-1.25933	3.65	0.000260238	0.00700576	yes	203.192	102.054	87.6251	rps-23
F28D1.9	F28D1.9	IV	12398530	12398682	2.36547	7.15155	OK	-1.59613	4.2	2.61365e-05	0.00118137	yes	7.04948	1.87525	2.33382	acs-20
C32H11.4	C32H11.4	IV	12921264	12923266	2.93863	8.57804	OK	-1.5455	3.63	0.000282255	0.0074061	yes	8.45561	1.00989	2.89931	C32H11.4
C39E9.3	C39E9.3	IV	13067133	13067264	1.26428	8.9187	OK	-2.81852	5.28	1.26858e-07	1.70754e-05	yes	8.7914	0.343634	1.24736	col-131
Y67H2A.5.2	Y67H2A.5	IV	13300156	13300696	0.593601	252.691	OK	-8.73367	5.61	2.06593e-08	3.79576e-06	yes	0.971121	0.252247	0.585658	Y67H2A.5
Y38H8A.1	Y38H8A.1	IV	13483522	13485486	1.20746	21.6328	OK	-4.16317	7.68	1.55431e-14	8.3686e-12	yes	21.4574	1.82329	1.19131	Y38H8A.1
F52G2.3.1	F52G2.3	IV	13548089	13548208	1.15039	4.61674	OK	-2.00476	3.78	0.000157919	0.00490808	yes	4.55085	1.32611	1.13499	F52G2.3
Y37A1B.7	Y37A1B.7	IV	14043632	14043755	1.30338	23.862	OK	-4.19439	6.51	7.28086e-11	2.38006e-08	yes	23.5215	0.393625	1.28594	Y37A1B.7
F52B11.1a.3	F52B11.1	IV	14077416	14082999	1.24641	4.63563	OK	-1.89499	3.3	0.000968185	0.0191432	yes	3.90467	4.04634	1.13338	F52B11.1
F52B11.3	F52B11.3	IV	14091229	14096599	1.18402	12.426	OK	-3.39159	8.35	0	0	yes	12.2487	1.81256	1.16818	noah-2
Y67A10A.8	Y67A10A.8	IV	14383581	14383654	0.799737	3.02232	OK	-1.91806	3.17	0.00153458	0.0273487	yes	2.97918	0.452857	0.789036	paqr-3
Y57G11C.31.1	Y57G11C.31	IV	14683010	14687372	5.24679	15.2799	OK	-1.54213	3.84	0.000122035	0.00397995	yes	12.5112	7.9521	5.17658	Y57G11C.31
Y73F8A.26	Y73F8A.26	IV	15473628	15477480	1.86479	4.42183	OK	-1.24563	2.99	0.00282495	0.0427076	yes	4.35872	3.08089	1.83984	Y73F8A.26
Y105C5B.21b.1	Y105C5B.21	IV	16026661	16026815	0.42434	1.97511	OK	-2.21864	3.97	7.16728e-05	0.00263478	yes	1.94692	1.26419	0.418661	jac-1
K03D3.2	K03D3.2	IV	16328328	16328583	1.64118	15.2989	OK	-3.22062	4.1	4.16767e-05	0.0017363	yes	15.0806	19.3301	1.61922	K03D3.2
Y43D4A.5	Y43D4A.5	IV	16773797	16785024	0.0203289	0.901421	OK	-5.4706	3.71	0.000205424	0.00595015	yes	0.888555	0.018418	0.020057	Y43D4A.5
C52D10.13	C52D10.13	IV	17182764	17183704	0.521425	33.105	OK	-5.98845	7.88	3.33067e-15	2.03237e-12	yes	32.6325	0.590521	0.514447	col-138
C52D10.1	C52D10.1	IV	17186874	17189770	4.393	14.521	OK	-1.72486	4.49	7.24499e-06	0.000425086	yes	14.3138	9.47266	4.33421	C52D10.1
C52D10.12.1	C52D10.12	IV	17206611	17206807	1.84522	4.5994	OK	-1.31765	3.1	0.00191778	0.0324463	yes	3.55117	1.95843	1.19706	C52D10.12
ZK550.2	ZK550.2	IV	17245561	17249712	0.974483	2.81523	OK	-1.53054	3.07	0.00213566	0.0353165	yes	2.77505	0.941753	0.961443	ZK550.2
ZK550.6.1	ZK550.6	IV	17262293	17262450	4.50118	13.0407	OK	-1.53464	3.27	0.00109097	0.0210003	yes	12.8545	3.87914	4.44095	ZK550.6
F11E6.8a	F11E6.8	IV	17450378	17450506	1.21778	4.424	OK	-1.8611	3.44	0.000589197	0.0132875	yes	4.36086	0.891712	1.20149	F11E6.8
F11E6.2	F11E6.2	IV	17475682	17475801	0.429257	3.06006	OK	-2.83365	3.33	0.000877871	0.0178654	yes	3.01639	0.27832	0.423513	grl-24
Y108G3AL.1.2	Y108G3AL.1	V	177580	184454	2.7328	7.60716	OK	-1.47698	3.56	0.000369774	0.00924738	yes	7.49859	7.76638	2.69623	cul-3
R09A1.1.2	R09A1.1	V	1008804	1018074	0.514515	1.83591	OK	-1.83521	3.09	0.00199585	0.0334579	yes	1.8097	1.23091	0.50763	ergo-1
R09A1.2	R09A1.2	V	1022828	1022912	0.61002	2.2834	OK	-1.90425	2.96	0.00309309	0.0457671	yes	2.25081	1.18433	0.601857	R09A1.2
C39F7.4.2	C39F7.4	V	1263935	1263992	3.95623	16.532	OK	-2.06307	3.68	0.000234453	0.00649304	yes	15.0572	10.4645	3.67136	rab-1
F36H9.5	F36H9.5	V	1781934	1782017	0.359962	2.35794	OK	-2.71161	3.4	0.000682364	0.0150317	yes	2.32428	0.32613	0.355146	F36H9.5
T10B5.10	T10B5.10	V	1856150	1856275	0.321839	2.02713	OK	-2.65502	3.33	0.000878338	0.0178654	yes	1.9982	0.437386	0.317533	T10B5.10
T08B1.6	T08B1.6	V	1969540	1974514	0.716152	3.71169	OK	-2.37374	4.79	1.68492e-06	0.000135281	yes	3.65872	0.648843	0.706569	acs-3
F15E11.15b.2	F15E11.15	V	2324568	2325151	33.3457	77.2338	OK	-1.21173	3.27	0.00108699	0.0209457	yes	76.1315	4.64999	32.8995	F15E11.15
F56A4.3	F56A4.3	V	2453413	2456146	3.99392	17.106	OK	-2.09863	3.49	0.000477849	0.011305	yes	16.8619	13.5695	3.94047	F56A4.3
R05D8.8	R05D8.8	V	2765156	2765223	4.52379	11.3974	OK	-1.3331	3.21	0.00134364	0.0248354	yes	11.2347	2.2904	4.46325	dhs-14
C07G3.2.1	C07G3.2	V	3523579	3524572	1.9812	9.23412	OK	-2.2206	3.19	0.00141803	0.0256627	yes	9.10233	1.60865	1.95468	irg-1
F32D1.11	F32D1.11	V	4366341	4366448	1.09602	24.0789	OK	-4.45742	6.41	1.47643e-10	4.35929e-08	yes	23.7352	0.595804	1.08135	F32D1.11
K11D12.4	K11D12.4	V	5027612	5027710	1.61409	5.71647	OK	-1.8244	4.48	7.54421e-06	0.000439823	yes	5.63488	1.37882	1.5925	cpt-4
Y58A7A.2	Y58A7A.2	V	5071956	5072216	1.36781	8.95984	OK	-2.71161	3.4	0.000682364	0.0150317	yes	8.83196	1.85887	1.3495	Y58A7A.2
C35A11.2	C35A11.2	V	5386094	5389432	0.593652	5.28468	OK	-3.15413	4.81	1.53587e-06	0.000129521	yes	5.20925	0.179285	0.585708	C35A11.2
T05C3.6a	T05C3.6	V	5490381	5493613	1.57818	6.23928	OK	-1.98312	4.14	3.44113e-05	0.00148569	yes	5.75644	2.84759	1.55706	T05C3.6
C24G6.6.2	C24G6.6	V	5513741	5513814	3.72876	10.256	OK	-1.4597	3.46	0.00054006	0.012467	yes	10.1096	4.19803	3.67886	C24G6.6
C24G6.8.4	C24G6.8	V	5536064	5536227	4.26015	11.4648	OK	-1.42824	3.32	0.000899067	0.018106	yes	10.8623	9.88451	4.20314	C24G6.8
CD4.1	CD4.1	V	5606583	5609302	1.03163	6.5844	OK	-2.67413	4.02	5.92917e-05	0.00228504	yes	6.49043	4.206	1.01782	CD4.1
K09H11.1.2	K09H11.1	V	5747803	5751937	1.54118	3.9167	OK	-1.3456	3.05	0.00225748	0.0368648	yes	3.8608	1.01202	1.52055	K09H11.1
ZC250.3	ZC250.3	V	5798041	5798111	0.693999	3.84666	OK	-2.4706	3.68	0.000230931	0.00646208	yes	3.79175	0.104795	0.684712	ZC250.3
C10F3.2	C10F3.2	V	5983728	5985494	0.253426	1.70263	OK	-2.74813	3.02	0.00254328	0.0395224	yes	1.67833	0.306142	0.250035	dhs-16
R01B10.1a.2	R01B10.1	V	6044045	6045654	17.9428	44.8655	OK	-1.3222	3.21	0.00130664	0.0242837	yes	23.0709	19.7184	24.6282	cpi-2
Y38A10A.2	Y38A10A.2	V	6063276	6063408	0.53272	2.84536	OK	-2.41716	4.47	7.67041e-06	0.000442948	yes	2.80475	0.965302	0.525592	Y38A10A.2
F17A9.3	F17A9.3	V	6105658	6107514	0.134163	13.6557	OK	-6.66938	4.55	5.41256e-06	0.000334738	yes	13.4608	0.243106	0.132367	F17A9.3
K08B12.1	K08B12.1	V	6259390	6260766	1.47001	26.2955	OK	-4.16091	9.06	0	0	yes	25.9202	1.08213	1.45034	K08B12.1
W01A11.5	W01A11.5	V	6493812	6493904	0.397935	1.91602	OK	-2.26751	3.99	6.51841e-05	0.00245023	yes	1.88867	0.520771	0.39261	cpt-6
F46E10.9.1	F46E10.9	V	6513192	6513331	3.26909	19.6079	OK	-2.58448	5.69	1.28358e-08	2.52658e-06	yes	19.3281	6.22437	3.22534	dpy-11
F46E10.9.3	F46E10.9	V	6513192	6513329	4.56722	14.6506	OK	-1.68157	3.23	0.00121877	0.0229536	yes	14.4415	7.64933	4.50611	dpy-11
K04A8.6	K04A8.6	V	6537688	6538045	7.19022	14.5859	OK	-1.02047	3.05	0.00225469	0.0368648	yes	14.3777	9.46276	7.09401	dre-1
F44C4.5	F44C4.5	V	6626189	6626324	0.477551	3.00789	OK	-2.65502	3.33	0.000878338	0.0178654	yes	2.96496	4.2185	0.471161	ppt-1
Y57E12B.3	Y57E12B.3	V	6935559	6935843	0.364256	1.99276	OK	-2.45174	3.91	9.36872e-05	0.00323562	yes	1.96431	0.942915	0.359382	lipl-6
C05C8.3	C05C8.3	V	7225351	7226296	20.4441	46.4291	OK	-1.18335	3.42	0.000617768	0.0138419	yes	45.7665	18.7834	20.1705	fkb-3
T05B11.1	T05B11.1	V	7748842	7751400	11.6396	24.774	OK	-1.08978	3.11	0.00186839	0.0317574	yes	24.4204	2.86842	11.4839	T05B11.1
C26F1.5	C26F1.5	V	7774497	7775740	1.68814	6.31896	OK	-1.90425	3.77	0.000160586	0.00498253	yes	6.22877	1.20173	1.66555	grl-10
D1014.7	D1014.7	V	8118256	8120331	0.0754868	4.5644	OK	-5.91806	4.03	5.69477e-05	0.00220398	yes	4.49926	0.205176	0.074477	D1014.7
D1014.6	D1014.6	V	8121221	8123330	0.0782415	6.46566	OK	-6.36872	4.34	1.42948e-05	0.000741305	yes	6.37338	0	0.077194	D1014.6
D1014.5	D1014.5	V	8123664	8126684	0.78927	4.91279	OK	-2.63795	5.73	1.02415e-08	2.08313e-06	yes	4.84267	0.336512	0.778709	D1014.5
C24B5.3	C24B5.3	V	9181595	9181696	1.92316	4.80936	OK	-1.32237	3.44	0.000589393	0.0132875	yes	4.74072	2.67814	1.89742	ptr-1
F44A2.3	F44A2.3	V	9305392	9310902	0.674294	2.50905	OK	-1.89569	3.81	0.000139703	0.00448668	yes	2.47324	1.22184	0.665271	F44A2.3
C50F4.9	C50F4.9	V	9524094	9524177	3.84567	11.0304	OK	-1.52018	3	0.00273284	0.0416548	yes	10.873	10.1847	3.79421	C50F4.9
F58E6.13	F58E6.13	V	9745216	9746251	0.216256	24.1909	OK	-6.80558	4.64	3.43892e-06	0.000235779	yes	23.8457	0.979652	0.213362	F58E6.13
B0024.1	B0024.1	V	10292671	10292843	8.20019	60.8316	OK	-2.89109	8.07	6.66134e-16	4.51639e-13	yes	59.9634	13.0016	8.09046	col-149
F15H10.8	F15H10.8	V	10402723	10402804	0.413138	2.28992	OK	-2.4706	3.08	0.00209706	0.0348355	yes	2.25724	0.280731	0.40761	F15H10.8
F29F11.1.2	F29F11.1	V	10661268	10661446	2.19769	11.4426	OK	-2.38036	4.78	1.76364e-06	0.000139763	yes	11.2793	4.48338	2.16828	sqv-4
F17C11.3	F17C11.3	V	10949879	10951733	7.05868	20.8466	OK	-1.56234	4.25	2.14155e-05	0.00101124	yes	20.5491	8.79347	6.96423	col-153
H19N07.2c	H19N07.2	V	11113896	11118634	2.13727	7.01197	OK	-1.71405	4.33	1.48452e-05	0.000760921	yes	6.89457	3.66481	2.49083	math-33
T19B10.2.2	T19B10.2	V	11221282	11222816	8.93427	21.6068	OK	-1.27406	3.29	0.000997193	0.0195655	yes	21.2984	10.3522	8.01465	T19B10.2
T19B10.2.3	T19B10.2	V	11221284	11222695	17.6617	48.7746	OK	-1.46551	4.19	2.81126e-05	0.00125826	yes	48.0784	31.6306	16.4217	T19B10.2
F47G9.3	F47G9.3	V	11316679	11316862	0.0853027	1.76229	OK	-4.36872	4.1	4.07281e-05	0.00171961	yes	1.73714	0.231856	0.084161	cutl-18
F55A11.5	F55A11.5	V	11773702	11776615	0.164067	2.48012	OK	-3.91806	3.66	0.000253915	0.00688618	yes	2.44472	1.04052	0.161871	bus-18
F58H1.2	F58H1.2	V	11929086	11929971	2.39139	27.313	OK	-3.51367	7	2.64011e-12	1.05604e-09	yes	26.9232	0.180552	2.35939	F58H1.2
F58H1.1a	F58H1.1	V	11933094	11933208	1.18525	4.70962	OK	-1.99041	4.39	1.1388e-05	0.000614958	yes	4.6424	4.62798	1.16939	aman-2
ZK836.1	ZK836.1	V	12197702	12198606	3.08101	33.0837	OK	-3.42465	8.44	0	0	yes	32.506	1.73261	3.03978	lon-3
F23H12.5	F23H12.5	V	12358628	12363672	0.799857	2.18791	OK	-1.45174	3.14	0.0017062	0.0294657	yes	2.15668	0.517629	0.789154	F23H12.5
C13C12.2	C13C12.2	V	12525576	12525637	1.13586	5.11292	OK	-2.17037	4.48	7.46159e-06	0.000436396	yes	5.03995	0.548853	1.12066	C13C12.2
F45D3.4a.1	F45D3.4	V	12553060	12553210	7.01238	16.899	OK	-1.26896	3.09	0.00197153	0.0331717	yes	16.2142	36.2477	6.58889	F45D3.4
T10G3.5b	T10G3.5	V	13497309	13497358	0.797025	2.33778	OK	-1.55244	3.06	0.00220506	0.036235	yes	2.30442	2.44683	0.786359	eea-1
R11G10.1b.2	R11G10.1	V	13502424	13502568	1.04357	4.26484	OK	-2.03097	3.25	0.00113622	0.0217181	yes	3.17226	2.31245	0.954091	avr-15
F53F4.5.2	F53F4.5	V	13606542	13606689	1.50666	6.63081	OK	-2.13783	4.26	2.04373e-05	0.000979938	yes	6.53617	1.7537	1.4865	fmo-4
D1086.3	D1086.3	V	14092848	14093971	30.7595	61.4917	OK	-0.999358	2.94	0.00327379	0.0478675	yes	60.614	9.84484	30.3479	D1086.3
F23B12.1	F23B12.1	V	14429150	14430485	0.972232	3.26596	OK	-1.74813	3.01	0.00262572	0.040494	yes	3.21935	0	0.959223	F23B12.1
C53A5.1.3	C53A5.1	V	14523947	14524114	48.2955	130.684	OK	-1.43613	4.03	5.47942e-05	0.00212513	yes	126.311	69.1261	47.6493	ril-1
ZC412.10	ZC412.10	V	14876726	14876804	6.14221	17.6175	OK	-1.52018	3	0.00273284	0.0416548	yes	17.3661	1.28421	6.06002	ZC412.10
T09F5.1	T09F5.1	V	15149075	15150715	0.319781	7.51954	OK	-4.55549	5.19	2.0959e-07	2.57501e-05	yes	7.41222	0.676026	0.315502	T09F5.1
Y75B12B.5.2	Y75B12B.5	V	15189910	15190895	21.7895	48.7951	OK	-1.1631	2.95	0.0031723	0.0466237	yes	48.0987	40.5542	21.498	cyn-3
F21A3.2a	F21A3.2	V	15532804	15533220	5.58499	14.8931	OK	-1.41502	3.8	0.000142693	0.00455871	yes	13.7646	11.4234	5.51025	F21A3.2
F47H4.10	F47H4.10	V	17347881	17348687	2.07248	7.69193	OK	-1.89199	3.18	0.00147656	0.0263963	yes	7.58393	5.22936	2.04703	skr-5
Y51A2D.13a	Y51A2D.13	V	18577371	18577548	9.19286	22.3555	OK	-1.28204	3.68	0.000236377	0.00650995	yes	21.0341	9.37054	9.06985	Y51A2D.13
Y17D7B.4.3	Y17D7B.4 (1)	V	18779563	18779629	4.53537	16.2303	OK	-1.8394	3.09	0.00202335	0.033826	yes	15.9987	9.60559	4.47468
Y80D3A.5	Y80D3A.5	V	18912010	18917950	1.23518	4.19293	OK	-1.76324	3.78	0.00015436	0.00486353	yes	4.13308	1.23688	1.21865	cyp-42A1
Y116F11B.2	Y116F11B.2	V	19801018	19801102	0.858775	2.98099	OK	-1.79544	3.09	0.00199455	0.0334579	yes	2.93844	0.77806	0.847283	Y116F11B.2
Y38H6C.16	Y38H6C.16	V	20538060	20538112	1.08371	6.55278	OK	-2.59613	3.59	0.000329375	0.00840939	yes	6.45925	1.76733	1.06921	Y38H6C.16
F46B3.5	F46B3.5	V	20609832	20613753	0.177481	0.894299	OK	-2.3331	3.2	0.00139236	0.0253617	yes	0.881535	0.06432	0.175106	grd-2
W01F3.1b	W01F3.1	V	20654646	20659493	0.631475	3.3979	OK	-2.42785	3.07	0.00213062	0.03527	yes	3.34941	0.405191	0.623025	W01F3.1
T03D8.6a	T03D8.6	V	20818686	20818874	6.19737	13.5505	OK	-1.12862	3.05	0.00227444	0.0370755	yes	13.3571	13.9754	6.11445	T03D8.6
R57.2	R57.2	X	297248	299286	5.69424	23.9973	OK	-2.0753	5.07	3.95363e-07	4.49535e-05	yes	23.6548	7.34774	5.61804	R57.2
ZC13.3	ZC13.3	X	888322	888392	0.0855674	1.0779	OK	-3.65502	3.4	0.00067968	0.0150268	yes	1.06252	0.502177	0.084422	ZC13.3
Y102A11A.5	Y102A11A.5	X	2031290	2031502	9.41603	111.253	OK	-3.56258	8.79	0	0	yes	109.665	2.05922	9.29003	Y102A11A.5
F49H12.5	F49H12.5	X	2074442	2075938	14.8873	47.7128	OK	-1.68029	4.85	1.23714e-06	0.000109938	yes	47.0319	20.5611	14.6881	F49H12.5
F53B1.6	F53B1.6	X	2118086	2118251	0.142711	3.09213	OK	-4.43743	4.17	3.03337e-05	0.00134452	yes	3.048	0.581841	0.140802	F53B1.6
EGAP7.1	EGAP7.1	X	2145475	2145641	1.26428	14.1425	OK	-3.48366	6.64	3.21079e-11	1.19952e-08	yes	13.9407	0.22909	1.24736	dpy-3
T10H10.1	T10H10.1	X	2303074	2315390	1.42613	3.27807	OK	-1.20074	3.3	0.000949881	0.0188465	yes	3.23129	2.46913	1.40705	hum-6
T01B6.1	T01B6.1	X	2335676	2348614	0.579393	2.4329	OK	-2.07006	3.04	0.00235988	0.0375325	yes	2.39817	0.787405	0.57164	T01B6.1
T07D1.2.1	T07D1.2	X	2439044	2439152	2.04429	5.60161	OK	-1.45424	2.98	0.00286419	0.0431184	yes	4.33178	4.00152	2.01693	T07D1.2
T03G6.1	T03G6.1	X	2608220	2609981	1.91325	22.3256	OK	-3.5446	7.98	1.55431e-15	1.01619e-12	yes	22.007	0.638632	1.88765	T03G6.1
Y71H10B.1a.2	Y71H10B.1	X	2838538	2838645	1.99621	6.06305	OK	-1.60278	3.22	0.00128505	0.0239797	yes	3.09786	3.92861	1.69365	Y71H10B.1
Y41G9A.5b	Y41G9A.5	X	2946841	2948940	0.743356	4.07861	OK	-2.45595	4.36	1.32752e-05	0.000700332	yes	3.63101	4.60034	0.465506	Y41G9A.5
F52E4.6	F52E4.6	X	3094197	3094362	0.141976	2.80267	OK	-4.30308	3.02	0.00250522	0.0392547	yes	2.76267	0.064316	0.140076	wrt-2
C15C7.5.2	C15C7.5	X	3152310	3152451	26.3507	63.3422	OK	-1.26532	2.93	0.00338855	0.0491917	yes	62.4382	53.3618	25.9981	C15C7.5
C04F6.5	C04F6.5	X	3414540	3414693	2.70783	8.98252	OK	-1.72999	3.94	8.20203e-05	0.00291546	yes	8.85432	4.59998	2.67159	dhs-27
ZK377.1	ZK377.1	X	3480238	3483648	0.49278	5.4627	OK	-3.4706	6.33	2.43242e-10	6.85044e-08	yes	5.38474	0.099214	0.486186	wrt-6
F09F9.2	F09F9.2	X	4111249	4111443	3.0142	22.2126	OK	-2.88153	6.13	8.87009e-10	2.19427e-07	yes	21.8956	1.19477	2.97387	F09F9.2
F55D10.2.2	F55D10.2	X	4715149	4715770	0.851025	38.9063	OK	-5.51466	4	6.46393e-05	0.00243475	yes	38.351	0.41005	0.839637	rpl-25.1
M03F4.7a.1	M03F4.7	X	4970772	4970882	11.8776	26.7845	OK	-1.17316	3.2	0.00137939	0.0251756	yes	26.4022	9.28306	11.0979	calu-1
ZC449.1	ZC449.1	X	5024389	5028107	0.270045	3.60589	OK	-3.73909	4.81	1.50291e-06	0.000127964	yes	3.55443	0.183498	0.266431	ZC449.1
Y64H9A.2	Y64H9A.2	X	5043979	5044717	2.04656	23.7183	OK	-3.53473	6.15	7.93496e-10	1.98983e-07	yes	23.3798	0.231775	2.01917	Y64H9A.2
C42D8.5a	C42D8.5	X	5096617	5097036	0.677172	2.43816	OK	-1.8482	3.93	8.54314e-05	0.00300174	yes	2.40336	1.83791	0.668111	acn-1
C31H2.2	C31H2.2	X	5150258	5150445	0.939241	19.5393	OK	-4.37874	9.2	0	0	yes	19.2604	0.303916	0.926673	dpy-8
C26B9.3	C26B9.3	X	5338241	5340149	3.7978	13.9059	OK	-1.87246	4.49	7.16081e-06	0.000421497	yes	13.7074	0.573476	3.74698	C26B9.3
F46G11.6	F46G11.6	X	5786464	5787320	0.424893	11.1331	OK	-4.71161	4.44	8.93572e-06	0.000497195	yes	10.9742	0.192479	0.419207	F46G11.6
F46G11.2	F46G11.2	X	5788088	5790314	0.356636	2.51585	OK	-2.81852	3.55	0.000391395	0.00965618	yes	2.47994	0.727012	0.351864	F46G11.2
F22F4.1	F22F4.1	X	6004448	6007008	0.453201	4.45304	OK	-3.29657	5.7	1.17329e-08	2.36025e-06	yes	4.38949	0.307954	0.447136	F22F4.1
C45B2.7	C45B2.7	X	6065883	6065951	2.04782	14.5793	OK	-2.83176	7.76	8.43769e-15	4.98259e-12	yes	14.3712	4.24935	2.02042	ptr-4
C14F11.6.2	C14F11.6	X	6238936	6239040	2.52293	35.7911	OK	-3.82643	8.14	4.44089e-16	3.2518e-13	yes	33.4062	0.021266	0.009193	C14F11.6
F22A3.1b	F22A3.1	X	6519070	6522815	3.88236	8.41845	OK	-1.11662	3.02	0.00253396	0.039478	yes	8.29662	5.9091	3.83041	ets-4
F22A3.1a	F22A3.1	X	6519782	6521877	1.5689	5.98208	OK	-1.93089	3.37	0.000763757	0.0162009	yes	5.90056	2.23069	1.54791	ets-4
F48E3.1a.2	F48E3.1	X	7485819	7490651	0.460944	2.05426	OK	-2.15596	3.03	0.00242558	0.0383112	yes	1.7918	1.31764	0.411477	gly-12
F46C8.6.2	F46C8.6	X	7537587	7537746	0.731663	27.0673	OK	-5.20923	6.27	3.6972e-10	9.95309e-08	yes	26.681	0.459263	0.721872	dpy-7
F46C8.6.1	F46C8.6	X	7538154	7538162	2.20229	31.68	OK	-3.8465	8.55	0	0	yes	31.2278	0.987647	2.17282	dpy-7
F08C6.1c	F08C6.1	X	7586062	7593766	1.56822	4.70192	OK	-1.58412	3.48	0.000504857	0.0118071	yes	3.50705	3.8497	1.15456	adt-2
ZK154.1	ZK154.1	X	7779569	7780556	4.24994	12.6627	OK	-1.57507	3.53	0.000413497	0.0100926	yes	12.2984	2.84602	4.19307	ZK154.1
C34D10.1	C34D10.1	X	8029429	8031502	2.90632	7.53148	OK	-1.37374	2.96	0.00309514	0.0457671	yes	7.42399	2.75855	2.86743	C34D10.1
F41D9.3b	F41D9.3	X	8392445	8392528	1.51086	5.00123	OK	-1.72691	3.35	0.000821108	0.016927	yes	4.77655	3.7242	1.79776	wrk-1
F08F1.6	F08F1.6	X	8418300	8418398	1.93376	24.3598	OK	-3.65502	6.37	1.89517e-10	5.42078e-08	yes	24.0121	2.84701	1.90788	spp-13
F18E9.4	F18E9.4	X	8580604	8583502	0.119982	3.5065	OK	-4.86915	3.29	0.00100163	0.0196316	yes	3.45646	0.108705	0.118376	F18E9.4
C35B8.1	C35B8.1	X	9234407	9234557	0.269449	17.1072	OK	-5.98845	5.69	1.24109e-08	2.4695e-06	yes	16.8631	0	0.265844	col-175
R07B1.13	R07B1.13	X	9869778	9870744	0.431273	7.53349	OK	-4.12664	4.68	2.90929e-06	0.000207227	yes	7.42597	0.390739	0.425502	R07B1.13
C17G1.6b	C17G1.6	X	9948933	9949002	0.645021	6.04258	OK	-3.22775	6.61	3.94424e-11	1.38853e-08	yes	5.95634	0.046975	0.410218	nas-37
C14H10.3a	C14H10.3	X	10228009	10228076	3.82378	9.79335	OK	-1.3568	3.71	0.000208094	0.00601795	yes	9.65358	4.6525	3.65511	C14H10.3
F47B10.5	F47B10.5	X	10890353	10890461	3.63272	11.3157	OK	-1.6392	3.04	0.00233695	0.0373281	yes	11.1542	8.37783	3.58411	F47B10.5
W04G3.8	W04G3.8	X	11057370	11059728	0.158071	2.86738	OK	-4.18109	4.74	2.11237e-06	0.000158479	yes	2.82646	0.143214	0.155955	lpr-3
W04G3.1a	W04G3.1	X	11059928	11061802	0.723273	13.6917	OK	-4.24261	6.39	1.6893e-10	4.90862e-08	yes	13.4962	0.323582	0.713595	lpr-6
W04G3.1b.1	W04G3.1	X	11059932	11061564	0.790849	7.73437	OK	-3.28981	4.08	4.56031e-05	0.00185102	yes	7.62398	0.363907	0.780266	lpr-6
W04G3.2	W04G3.2	X	11062066	11064474	1.32833	26.1781	OK	-4.30067	10.5	0	0	yes	25.8045	0.936044	1.31056	lpr-5
W04G3.3	W04G3.3	X	11065067	11066745	0.487229	9.16561	OK	-4.23356	6.58	4.73814e-11	1.63654e-08	yes	9.03479	0.220717	0.480709	lpr-4
C35C5.10b	C35C5.10	X	11556289	11559792	2.70207	7.48652	OK	-1.47023	2.99	0.00282524	0.0427076	yes	7.25985	4.751	2.45773	C35C5.10
C52G5.2	C52G5.2	X	12843244	12845314	6.97487	21.4301	OK	-1.6194	4.07	4.72395e-05	0.00189227	yes	21.2932	5.7028	6.88154	C52G5.2
F17H10.1.1	F17H10.1	X	13105123	13108474	2.60591	7.70729	OK	-1.56444	3.65	0.000265751	0.00709832	yes	7.59729	2.33386	2.57104	F17H10.1
F02C12.5c	F02C12.5	X	13409504	13409550	6.98363	15.4456	OK	-1.14514	3.15	0.00162027	0.0283834	yes	15.2251	1.93623	6.89018	cyp-13B1
M03B6.3	M03B6.3	X	13864060	13864224	0.147298	4.0977	OK	-4.798	5.67	1.44301e-08	2.7806e-06	yes	4.03922	0.148846	0.146197	M03B6.3
C44H4.2	C44H4.2	X	14577884	14580846	0.295425	1.19088	OK	-2.01117	3.15	0.00165878	0.0288922	yes	1.17389	0.191185	0.291472	sym-5
C44H4.3	C44H4.3	X	14581585	14584299	1.14034	12.9238	OK	-3.5025	8.48	0	0	yes	12.7389	2.82537	1.12508	sym-1
F33C8.1a	F33C8.1	X	14710405	14718713	0.949943	4.55618	OK	-2.26191	5.03	4.84446e-07	5.24749e-05	yes	4.49116	3.28792	0.937232	tag-53
F31F6.5	F31F6.5	X	14888418	14894257	0.0705768	1.81369	OK	-4.68359	4.41	1.01868e-05	0.000556657	yes	1.78781	0.575491	0.069632	daf-6
Y70D2A.2	Y70D2A.2	X	14905066	14905192	1.19181	3.22394	OK	-1.43567	3.03	0.00241801	0.0382576	yes	3.17792	1.02297	1.17587	hex-5
F09B12.1b.1	F09B12.1	X	15107635	15107897	0.933466	8.14812	OK	-3.1258	6.32	2.61873e-10	7.15499e-08	yes	7.96539	0.337364	0.804079	mlt-9
F09B12.1b.2	F09B12.1	X	15107635	15107699	0.911936	5.17637	OK	-2.50494	4.33	1.4593e-05	0.000752503	yes	4.40055	0.267804	0.640214	mlt-9
ZK678.5	ZK678.5	X	15757098	15757201	1.20022	3.16787	OK	-1.40021	3.02	0.00251311	0.0393205	yes	3.12265	0	1.18416	wrt-4
Y7A5A.1.2	Y7A5A.1	X	15771331	15771425	11.0617	24.7242	OK	-1.16036	3.26	0.00113383	0.0217111	yes	24.3713	3.88245	10.9136	Y7A5A.1
B0395.2	B0395.2	X	16030734	16034744	0.852485	6.44332	OK	-2.91806	5.9	3.56983e-09	8.05198e-07	yes	6.35136	1.22291	0.841077	mboa-1
T08G2.2	T08G2.2	X	17209178	17209291	1.06542	7.02784	OK	-2.72166	5.29	1.24994e-07	1.69492e-05	yes	6.92754	1.66731	1.05116	T08G2.2

## Sheet: 245 transcripts down prp-8 RNAi
Transcript ID	Gene ID	Chromosome	Start	End	prp-8 RNAi FPKM	gfp RNAi FPKM	Test status (Transcript differential expression)	Log2 fold change	Test statistic (Transcript differential expression)	P-value (Transcript differential expression)	Q-value (Transcript differential expression)	Significant (Transcript differential expression)	GFP RNAi L3 FPKM	prp-8 RNAi L3 FPKM	rsr-2 RNAi L3 FPKM	Gene Description
Y65B4BR.2	Y65B4BR.2	I	557434	561674	0.933885	13.291	OK	-3.83106	4.56	5.15122e-06	0.000934851	yes	13.1013	0.910394	0.867467	lpr-1
Y18H1A.13	Y18H1A.13	I	745296	745457	0.324052	3.86519	OK	-3.57624	3.64	0.000272466	0.0186725	yes	3.81002	0.315901	0.688012	col-46
Y71G12B.18	Y71G12B.18	I	1652916	1655443	0.213717	8.69031	OK	-5.34563	4.8	1.61879e-06	0.000368933	yes	8.56628	0.208342	0.113439	Y71G12B.18
Y37E3.8a.1	Y37E3.8	I	2070443	2070612	533.489	1104.49	OK	-1.04985	9.7	0	0	yes	1021.9	690.673	825.103	Y37E3.8
W03F11.5	W03F11.5	I	2216102	2219486	1.42118	11.0441	OK	-2.95811	3.69	0.000223947	0.0164747	yes	10.8865	1.38543	7.16628	W03F11.5
F32B5.8	F32B5.8	I	2689272	2689475	33.8885	126.287	OK	-1.89784	3.28	0.00102864	0.0400026	yes	125.058	33.0361	53.166	cpz-1
Y71F9B.9a	Y71F9B.9	I	2760950	2760984	0.561739	7.04047	OK	-3.6477	3.83	0.000129667	0.0112455	yes	6.93999	0.180355	0.005913	Y71F9B.9
Y54E10BL.2	Y54E10BL.2	I	3010692	3011661	3.28764	28.7935	OK	-3.13062	4.55	5.24767e-06	0.000943617	yes	28.3825	3.20494	7.1144	col-48
Y47G6A.15	Y47G6A.15	I	3476154	3476313	0.349751	40.2003	OK	-6.84473	6.55	5.77485e-11	8.08479e-08	yes	39.3773	0.340954	1.11386	Y47G6A.15
W09C3.6	W09C3.6	I	4710633	4710709	0.105725	3.78316	OK	-5.16121	3.36	0.000765941	0.0334353	yes	3.72917	0.103065	2.02023	gsp-3
F21F3.3	F21F3.3	I	4901975	4903174	0.343061	6.81988	OK	-4.31321	4.5	6.69441e-06	0.00116115	yes	6.72255	0.334432	3.64186	F21F3.3
F27C1.8.2	F27C1.8	I	5432200	5433057	12.8266	66.0804	OK	-2.36508	3.95	7.96737e-05	0.00784726	yes	65.1373	0.805192	42.6081	dpy-5
F27C1.1	F27C1.1	I	5434810	5435789	0.259858	8.17142	OK	-4.97479	4.43	9.31871e-06	0.00146117	yes	8.05479	0.253321	3.44824	F27C1.1
C09D4.3	C09D4.3	I	5488343	5490629	0.138686	2.55649	OK	-4.20428	3.67	0.000238079	0.0169685	yes	2.52001	0.135197	1.47226	C09D4.3
C34G6.6a	C34G6.6	I	5878835	5878957	1.38996	9.13375	OK	-2.71617	4.21	2.55008e-05	0.00314349	yes	9.00338	1.355	0.322443	noah-1
ZK484.5	ZK484.5	I	6087371	6087766	1.37779	54.7795	OK	-5.31321	5.67	1.43016e-08	8.00888e-06	yes	53.9977	1.34313	31.2028	ZK484.5
T27A3.5	T27A3.5	I	6101623	6101683	0.273344	5.43395	OK	-4.31321	4.5	6.69441e-06	0.00116115	yes	5.35639	0.266469	2.12796	T27A3.5
T05E7.1	T05E7.1	I	6203899	6206931	2.04897	13.5605	OK	-2.72644	4.02	5.85989e-05	0.00598198	yes	13.3669	1.99743	10.8757	T05E7.1
F07A5.2	F07A5.2	I	7352442	7353705	0.104493	4.53221	OK	-5.43874	3.56	0.000370594	0.02277	yes	4.46753	0.101864	2.77318	F07A5.2
F53B6.4	F53B6.4	I	8948495	8948704	0.0992864	3.44512	OK	-5.11681	3.33	0.00086127	0.0357646	yes	3.39595	0.096789	2.74041	F53B6.4
F46A9.1	F46A9.1	I	9457449	9458840	0.092525	3.31083	OK	-5.16121	3.36	0.000765941	0.0334353	yes	3.26358	0.090198	1.96445	F46A9.1
F30A10.2	F30A10.2	I	9480377	9480670	0.46035	4.49257	OK	-3.28674	3.22	0.00129588	0.044875	yes	4.42845	0.448771	0.733046	F30A10.2
F25H2.5.3	F25H2.5	I	10553869	10553878	33.6181	165.561	OK	-2.30005	3.83	0.00012807	0.0112061	yes	159.771	32.9268	147.475	F25H2.5
T06G6.6b	T06G6.6	I	12718299	12719785	0.771135	13.8922	OK	-4.17115	4.39	1.13063e-05	0.00167881	yes	13.6939	0.751738	0.309319	T06G6.6
Y18D10A.17.2	Y18D10A.17	I	12904460	12906348	0.40586	8.52443	OK	-4.39255	3.84	0.000123411	0.0109948	yes	8.40277	0.395651	10.7444	car-1
F17B5.1a	F17B5.1	I	13184901	13188286	1.84877	18.5433	OK	-3.32627	5.25	1.51034e-07	5.19344e-05	yes	18.2787	1.80226	17.459	F17B5.1
W04A8.4	W04A8.4	I	13842299	13843234	1.1943	7.21513	OK	-2.59486	3.31	0.000924253	0.0377403	yes	7.11215	1.16426	3.35073	W04A8.4
Y105E8A.13	Y105E8A.13	I	14465066	14465223	0.1175	4.45935	OK	-5.2461	3.42	0.000615295	0.0300292	yes	4.3957	0.114545	0.124736	Y105E8A.13
C01B12.1	C01B12.1	II	23328	24457	3.85272	79.8529	OK	-4.3734	6.34	2.31626e-10	2.36582e-07	yes	78.7132	3.75581	13.8522	sqt-2
D1069.2.2	D1069.2	II	337782	339143	1.26741	13.8408	OK	-3.44897	3.52	0.000426935	0.0241151	yes	13.6432	1.23553	0	cpn-2
W08F4.6.1	W08F4.6	II	571933	572111	2.97035	22.7785	OK	-2.93897	4.03	5.49875e-05	0.00567239	yes	22.4534	2.89563	7.2556	mlt-8
W08F4.6.2	W08F4.6	II	571933	572109	9.70157	40.2732	OK	-2.05353	3.26	0.00111824	0.0417513	yes	39.6984	9.45754	9.43145	mlt-8
F54A3.5.2	F54A3.5	II	2225568	2225713	0.800001	61.2644	OK	-6.2589	4.09	4.33774e-05	0.00477639	yes	60.39	0.779877	40.9986	F54A3.5
C01F1.5	C01F1.5	II	4281735	4281830	0.370462	9.37313	OK	-4.66113	4.91	8.93261e-07	0.000221619	yes	9.23935	0.361144	0.393274	C01F1.5
T05C1.3	T05C1.3	II	4489264	4489388	0.293448	11.7732	OK	-5.32627	4.78	1.78081e-06	0.000396635	yes	11.6052	0.286066	1.09031	T05C1.3
M03A1.7.1	M03A1.7	II	4562850	4563543	12.1199	89.5922	OK	-2.88599	4.37	1.22101e-05	0.00178595	yes	88.3135	11.8151	9.18981	dao-2
M03A1.7.2	M03A1.7	II	4562947	4563447	57.4809	707.018	OK	-3.62059	6	1.94151e-09	1.40939e-06	yes	696.927	56.035	28.8406	dao-2
C33F10.9	C33F10.9	II	4825375	4825840	0.676364	37.037	OK	-5.77502	5.21	1.87396e-07	6.1216e-05	yes	36.5084	0.659351	21.1814	msp-40
F11G11.10	F11G11.10	II	4866684	4867569	2.91808	19.6397	OK	-2.75068	4.06	5.00708e-05	0.00524806	yes	19.3594	2.84468	19.2275	col-17
F11G11.12	F11G11.12	II	4872311	4873122	4.15381	74.5684	OK	-4.16606	6.36	2.05249e-10	2.23494e-07	yes	73.5041	4.04933	43.7285	col-73
R05F9.8	R05F9.8	II	4892264	4892723	0.692023	21.0108	OK	-4.92417	4.38	1.17843e-05	0.00173663	yes	20.7109	0.674616	6.97904	msp-33
R05F9.13	R05F9.13	II	4916131	4916591	1.03405	33.2638	OK	-5.00758	4.74	2.17854e-06	0.000474438	yes	32.7891	1.00803	20.8567	msp-31
K05F1.3	K05F1.3	II	5794487	5796254	0.0783732	3.31433	OK	-5.40221	3.53	0.000408332	0.0238789	yes	3.26703	0.076402	1.33119	acdh-8
R12C12.1a.2	R12C12.1	II	6050393	6054200	0.847321	5.27117	OK	-2.63714	3.43	0.00059915	0.0298054	yes	5.19594	0.841336	3.18838	R12C12.1
C30B5.3	C30B5.3	II	6192804	6195175	0.054974	2.20558	OK	-5.32627	3.48	0.000499761	0.0267631	yes	2.1741	0.053591	1.45898	cpb-2
C32D5.12	C32D5.12	II	6358849	6358973	0.911148	5.92794	OK	-2.70177	3.24	0.00119692	0.0432039	yes	5.84334	0.888229	1.25743	C32D5.12
T14B4.6	T14B4.6	II	6714256	6715961	0.795552	28.9849	OK	-5.1872	6.46	1.07763e-10	1.32009e-07	yes	28.5712	0.775541	1.52017	dpy-2
C44B7.3	C44B7.3	II	6863560	6863709	0.151458	2.90143	OK	-4.25977	4.44	9.00211e-06	0.00143046	yes	2.86002	0.147649	1.55425	aff-1
C15F1.2	C15F1.2	II	6979909	6988587	1.2112	13.9692	OK	-3.52775	5.33	9.85812e-08	3.78861e-05	yes	13.7699	1.18073	0.857188	C15F1.2
E04F6.3	E04F6.3	II	7196235	7197472	12.2257	59.1032	OK	-2.27332	3.85	0.00011624	0.0106463	yes	58.2596	11.9182	51.2487	maoc-1
R10H1.4	R10H1.4	II	7496202	7497328	4.49353	40.5187	OK	-3.17267	4.37	1.24118e-05	0.00179566	yes	39.9404	4.3805	4.2681	isl-1
ZK1290.12	ZK1290.12	II	7531107	7533199	0.645508	14.7689	OK	-4.51598	5.6	2.09248e-08	1.07928e-05	yes	14.5581	0.629271	1.23346	wrt-1
ZK1290.8	ZK1290.8	II	7534210	7534466	1.7077	72.1016	OK	-5.3999	7.29	3.02203e-13	1.18463e-09	yes	71.0725	1.66475	4.41885	wrt-10
ZK1290.3a	ZK1290.3	II	7544058	7545284	2.12364	38.4497	OK	-4.17836	5.78	7.50107e-09	4.45518e-06	yes	37.5083	2.07022	7.738	rol-8
R07G3.6	R07G3.6	II	7605103	7605316	0.483582	5.4534	OK	-3.49532	3.7	0.000218175	0.0163215	yes	5.37557	0.471418	0.205344	R07G3.6
C06A8.6	C06A8.6	II	7772515	7773860	0.0949749	4.32536	OK	-5.50913	3.61	0.000306423	0.0199531	yes	4.26363	0.092586	1.61317	C06A8.6
C08B11.4.2	C08B11.4	II	8032606	8032657	2.40192	11.436	OK	-2.25133	3.46	0.000549861	0.0284361	yes	11.2728	2.3415	10.0557	nrf-6
F10B5.3	F10B5.3	II	8149858	8149978	0.258018	3.91689	OK	-3.92417	3.92	8.90721e-05	0.00864264	yes	3.86099	0.251527	2.87601	F10B5.3
T05C12.4	T05C12.4	II	8180233	8180329	0.0525883	2.05284	OK	-5.28674	3.45	0.000555326	0.0284932	yes	2.02354	0.051265	0	T05C12.4
F35C11.2	F35C11.2	II	8246089	8246286	0.180578	2.79026	OK	-3.9497	3.42	0.000615905	0.0300292	yes	2.75043	0.176036	2.25245	F35C11.2
M195.1	M195.1	II	8359216	8359328	0.218669	5.21642	OK	-4.57624	4.04	5.36556e-05	0.00556428	yes	5.14197	0.213168	4.5266	col-77
F54C9.4	F54C9.4	II	8568881	8569037	0.863223	56.2952	OK	-6.02713	7.11	1.16174e-12	3.79501e-09	yes	55.4917	0.84151	0.523645	col-38
T01B7.7	T01B7.7	II	8733000	8734264	4.93437	49.4671	OK	-3.32553	5.31	1.12585e-07	4.01213e-05	yes	48.7611	4.81025	13.2438	rol-6
K08F8.2	K08F8.2	II	8751933	8753886	0.297378	6.85223	OK	-4.5262	4.58	4.59254e-06	0.000857275	yes	6.75444	0.289898	0.31569	atf-2
T26C5.2	T26C5.2	II	9233163	9236137	0.0999592	2.70973	OK	-4.76067	4.22	2.43364e-05	0.00303817	yes	2.67106	0.097445	0.212229	T26C5.2
C01G6.7	C01G6.7	II	9291957	9293981	4.10296	20.8056	OK	-2.34223	3.82	0.00013114	0.0113231	yes	20.5086	3.99976	19.4721	acs-7
R09D1.11	R09D1.11	II	9468353	9468558	0.551756	4.41238	OK	-2.99946	3.49	0.000482774	0.0262115	yes	4.34941	0.537878	3.44118	R09D1.11
T19H5.6	T19H5.6	II	9469975	9470021	0.952484	7.8752	OK	-3.04755	3.55	0.000380785	0.0231782	yes	7.7628	0.928525	5.94042	T19H5.6
C09G5.3	C09G5.3	II	10703559	10704515	0.383671	20.2467	OK	-5.72167	5.45	5.02989e-08	2.1908e-05	yes	19.9578	0.37402	0.271531	col-79
B0491.3	B0491.3	II	11339516	11339535	0.150922	6.2187	OK	-5.36474	3.51	0.000450493	0.0251987	yes	6.12994	0.147126	4.00538	rmd-3
Y57A10C.6.2	Y57A10C.6	II	12425443	12425630	14.343	55.6714	OK	-1.95659	3.3	0.000979353	0.0387002	yes	54.8769	13.9822	41.277	daf-22
Y38E10A.18	Y38E10A.18	II	12636633	12638382	0.205395	15.0334	OK	-6.19363	5.61	2.0405e-08	1.07928e-05	yes	14.8189	0.200229	0.436086	nhr-234
Y46G5A.29	Y46G5A.29	II	12856126	12861966	0.117774	6.76843	OK	-5.84473	6.27	3.61364e-10	2.83309e-07	yes	6.67183	0.114811	0.375078	Y46G5A.29
F58G1.5	F58G1.5	II	12935023	12935288	0.216034	3.86519	OK	-4.16121	3.63	0.000280391	0.0188173	yes	3.81002	0.2106	0.917349	lips-9
Y38F1A.6.7	Y38F1A.6	II	12996012	12996127	3.98314	18.6695	OK	-2.22871	3.37	0.000750624	0.033361	yes	0	0	0	Y38F1A.6
Y38F1A.6.3	Y38F1A.6	II	12996493	12996502	2.6927	12.6917	OK	-2.23676	3.28	0.00103667	0.0400446	yes	0	0	0	Y38F1A.6
F32A11.7	F32A11.7	II	13144846	13145087	0.278892	12.0461	OK	-5.43272	6.28	3.29621e-10	2.74472e-07	yes	11.8742	0.271877	0.888198	mltn-1
E01G4.6.1	E01G4.6	II	13482333	13486105	0.3629	6.06441	OK	-4.06273	5.12	3.03705e-07	9.01912e-05	yes	5.97786	0.332396	0.493072	E01G4.6
C01G12.8	C01G12.8	II	14593449	14597565	0.0301299	0.947456	OK	-4.97479	3.23	0.00122699	0.0436462	yes	0.933934	0.029372	0.319852	catp-4
F19H8.4	F19H8.4	II	14616054	14622540	0.49755	7.97706	OK	-4.00294	5.23	1.66369e-07	5.62214e-05	yes	7.86321	0.485035	0.264094	mltn-9
C38C6.6.1	C38C6.6	II	14627553	14630047	3.34564	14.3438	OK	-2.10007	3.41	0.000651002	0.0312736	yes	14.139	3.26148	9.34358	tag-297
R05H10.6	R05H10.6	II	14843142	14850758	2.02469	10.8838	OK	-2.42641	4.06	4.83989e-05	0.00512601	yes	10.7285	1.97376	1.87498	cdh-7
F40G9.5	F40G9.5	III	183344	184907	0.272079	4.42537	OK	-4.0237	3.5	0.000467986	0.0256934	yes	4.36221	0.265235	2.88832	F40G9.5
T19C3.2	T19C3.2	III	617347	617444	0.138135	12.4321	OK	-6.49185	4.3	1.69463e-05	0.00227331	yes	12.2547	0.13466	2.63954	T19C3.2
BE0003N10.3	BE0003N10.3	III	1059818	1060000	0.449085	6.00583	OK	-3.7413	5.14	2.74456e-07	8.49557e-05	yes	5.92011	0.437789	0.450253	BE0003N10.3
E02H9.5	E02H9.5	III	2446213	2448633	0.335808	4.44237	OK	-3.72562	3.97	7.23594e-05	0.00727305	yes	4.37897	0.327361	2.99448	E02H9.5
Y54F10AM.6	Y54F10AM.6	III	2509036	2511632	5.58464	37.9274	OK	-2.7637	4.24	2.2846e-05	0.00288892	yes	37.386	5.44417	3.43231	Y54F10AM.6
R10E9.2	R10E9.2	III	3964023	3964078	0.38866	8.42876	OK	-4.43874	4.65	3.29476e-06	0.000672679	yes	8.30846	0.378884	2.61309	R10E9.2
Y1A5A.1	Y1A5A.1	III	3986475	3986789	0.367387	6.97149	OK	-4.2461	3.72	0.0002025	0.0154436	yes	6.87199	0.358146	5.46014	Y1A5A.1
M88.1.2	M88.1	III	4540500	4540591	3.4218	15.3283	OK	-2.16337	3.25	0.00113826	0.0421716	yes	15.1095	3.33573	11.3309	ugt-62
T23F11.1.2	T23F11.1	III	4650458	4653150	5.65519	30.4598	OK	-2.42926	3.75	0.000177896	0.0142317	yes	30.0251	5.51294	24.6241	T23F11.1
B0393.5	B0393.5	III	4765783	4776242	0.126221	1.99824	OK	-3.98471	4.27	1.92672e-05	0.00253448	yes	1.96972	0.123046	0.160792	B0393.5
C35D10.2	C35D10.2	III	4870742	4872013	0.0924296	11.3254	OK	-6.93699	4.61	4.04127e-06	0.000806139	yes	11.1638	0.090105	5.59291	C35D10.2
B0280.17	B0280.17	III	7135961	7136065	0.633131	5.49222	OK	-3.11681	3.25	0.00114466	0.0421716	yes	5.41383	0.617206	1.74751	B0280.17
F37C12.3.2	F37C12.3	III	7180690	7181846	7.85156	66.8965	OK	-3.09088	3.84	0.000120567	0.0108766	yes	65.4629	41.0575	13.9472	F37C12.3
C40H1.8.1	C40H1.8	III	9314630	9317161	2.18189	11.6031	OK	-2.41086	3.23	0.00124261	0.0440419	yes	11.4375	2.12701	9.42558	C40H1.8
F58A4.11	F58A4.11	III	9636674	9637032	0.779423	3.69756	OK	-2.2461	3.18	0.00149621	0.0489731	yes	3.64479	0.759817	1.17217	gei-13
D2045.8	D2045.8	III	10482230	10483830	3.04139	15.0761	OK	-2.30946	3.19	0.00142946	0.0477085	yes	14.8609	2.96489	6.91857	D2045.8
Y47D3B.1	Y47D3B.1	III	11382853	11388526	0.516779	3.57231	OK	-2.78924	3.22	0.00127868	0.0444362	yes	3.52132	0.50378	0.5486	Y47D3B.1
Y75B8A.20	Y75B8A.20	III	12235311	12235610	1.14925	13.5002	OK	-3.55422	4	6.29877e-05	0.00639667	yes	13.3075	1.12034	2.8467	grl-15
ZK1010.7.2	ZK1010.7	III	12993431	12993603	1.56012	17.3681	OK	-3.47671	4.59	4.42512e-06	0.000833966	yes	16.498	0.073095	7.81033	col-97
Y43F4A.1a	Y43F4A.1	III	13222971	13229351	1.32085	9.10809	OK	-2.78568	4.1	4.06219e-05	0.00455498	yes	8.98052	1.28762	1.00739	Y43F4A.1
F53A2.6a	F53A2.6	III	13343341	13344517	3.70571	22.2638	OK	-2.58688	3.61	0.000310162	0.0201297	yes	21.4798	3.6125	14.8037	ife-1
ZK520.5	ZK520.5	III	13692593	13693710	0.753292	11.2313	OK	-3.89817	3.89	0.000100185	0.00939531	yes	11.071	0.734344	3.79847	cyn-2
T21D12.2.1	T21D12.2	IV	259051	259211	0.740733	17.1109	OK	-4.52982	4.4	1.08593e-05	0.00163724	yes	16.8667	0.722101	1.3514	dpy-9
T21D12.2.2	T21D12.2	IV	259051	259204	3.44736	30.3878	OK	-3.13993	4.51	6.55197e-06	0.00115692	yes	29.9541	3.36065	1.34384	dpy-9
F41A4.1	F41A4.1	IV	684497	688339	0.128459	4.41094	OK	-5.10171	5.43	5.71904e-08	2.43681e-05	yes	4.34799	0.125228	0.181826	cutl-28
Y55F3AM.14	Y55F3AM.14	IV	1062703	1063187	0.0997923	1.40671	OK	-3.81725	3.29	0.000985521	0.0388656	yes	1.38663	0.097282	0.105937	Y55F3AM.14
F58F6.1	F58F6.1	IV	1355048	1355304	4.76723	36.185	OK	-2.92417	4.45	8.65092e-06	0.00140131	yes	35.6685	4.64732	19.962	col-104
Y41D4B.5.1	Y41D4B.5	IV	1659342	1659996	11.101	56.7352	OK	-2.35356	3.57	0.000354266	0.0220432	yes	55.9254	10.8217	57.34	rps-28
Y38C1BA.3.1	Y38C1BA.3	IV	1820171	1820252	1.04032	12.8797	OK	-3.63001	4.5	6.858e-06	0.00117909	yes	12.6959	0.01131	0.144382	col-109
Y69A2AR.4	Y69A2AR.4	IV	2618931	2625503	0.415967	3.00699	OK	-2.85378	3.34	0.000842529	0.0351353	yes	2.96407	0.405504	0.932226	smf-3
Y54G2A.37	Y54G2A.37	IV	2809472	2823517	0.061412	2.3307	OK	-5.2461	3.42	0.000615295	0.0300292	yes	2.29743	0.059867	0.195581	Y54G2A.37
M01H9.3d.3	M01H9.3	IV	4476982	4477052	2.2116	16.5039	OK	-2.89965	3.18	0.00145725	0.0480034	yes	14.7326	4.16345	4.94581	M01H9.3
F19C7.7	F19C7.7	IV	4609495	4609671	0.437871	46.4116	OK	-6.72784	6.91	4.73399e-12	1.32552e-08	yes	45.7492	0.426857	1.3945	col-110
H06H21.8b	H06H21.8	IV	4820875	4821066	1.82291	11.2217	OK	-2.62197	3.37	0.000740592	0.03299	yes	11.0615	1.77706	11.3164	H06H21.8
Y59E9AR.7	Y59E9AR.7	IV	5241394	5241786	0.466386	22.2516	OK	-5.57624	3.66	0.000254623	0.0177047	yes	21.9341	0.454655	7.92168	Y59E9AR.7
Y4C6B.4a	Y4C6B.4	IV	5326436	5329632	0.277765	3.20764	OK	-3.52958	3.74	0.000186309	0.0147244	yes	3.16186	0.270778	0.873803	Y4C6B.4
F41H10.2.2	F41H10.2	IV	5381626	5383856	0.169646	5.65656	OK	-5.05933	4.51	6.3423e-06	0.00113008	yes	5.57583	0.165379	2.33766	F41H10.2
H04M03.4	H04M03.4	IV	5885823	5889793	0.245312	22.9758	OK	-6.54935	6.73	1.70939e-11	2.792e-08	yes	22.6479	0.239142	2.9948	glf-1
H04M03.1	H04M03.1	IV	5896633	5899101	0.0504577	1.58668	OK	-4.97479	3.23	0.00122699	0.0436462	yes	1.56403	0.049189	0.321388	H04M03.1
F58F9.7.2	F58F9.7	IV	6248370	6248481	2.90836	15.3325	OK	-2.39832	3.66	0.000255502	0.0177047	yes	15.1137	2.8352	8.35514	F58F9.7
F32E10.3	F32E10.3	IV	7568891	7573767	2.68791	20.1406	OK	-2.90555	4.81	1.54264e-06	0.000355716	yes	19.8531	2.6203	0.95114	clec-180
Y11D7A.5	Y11D7A.5	IV	9245275	9245507	0.681707	14.784	OK	-4.43874	4.49	7.2205e-06	0.00122002	yes	14.573	0.66456	2.17105	Y11D7A.5
Y11D7A.9	Y11D7A.9	IV	9255961	9256082	1.5524	11.5027	OK	-2.8894	3.6	0.000320812	0.0206839	yes	11.3385	1.51335	3.43331	Y11D7A.9
F49C12.15	F49C12.15	IV	9324425	9327515	0.320234	2.77793	OK	-3.11681	3.68	0.000235447	0.0168422	yes	2.73829	0.312179	1.13318	F49C12.15
F27C8.5	F27C8.5	IV	9592439	9592509	0.0547725	1.84115	OK	-5.07101	3.3	0.000965428	0.0385775	yes	1.81487	0.053395	0.639598	F27C8.5
F58G6.9b.1	F58G6.9	IV	9651562	9652467	1.02901	10.1056	OK	-3.29583	3.48	0.000508738	0.0270958	yes	9.63395	0	6.22632	F58G6.9
ZK1251.6	ZK1251.6	IV	9688965	9689419	0.352819	14.1552	OK	-5.32627	3.48	0.000499761	0.0267631	yes	13.9532	0.343944	6.7418	msp-76
K01H12.2	K01H12.2	IV	9709232	9709285	0.221095	10.9082	OK	-5.62461	5.07	4.05249e-07	0.000115114	yes	10.7525	0.215533	8.91894	ant-1.3
T13F2.10	T13F2.10	IV	9766725	9767167	0.370303	18.872	OK	-5.6714	3.73	0.000195183	0.0151809	yes	18.6027	0.360988	9.82762	msp-79
K07F5.1	K07F5.1	IV	9835977	9836431	0.352819	32.9014	OK	-6.54308	4.34	1.44291e-05	0.00202008	yes	32.4318	0.343944	16.48	msp-81
F32B6.6	F32B6.6	IV	9894575	9895012	0.37811	16.8099	OK	-5.47436	3.59	0.000336773	0.0212927	yes	16.57	0.368599	9.63342	msp-77
F44D12.4	F44D12.4	IV	10027559	10027644	0.093783	15.5589	OK	-7.3742	4.91	9.19409e-07	0.000225255	yes	15.3369	0.091424	8.16374	F44D12.4
F01G10.10	F01G10.10	IV	10246140	10249885	0.156389	2.54367	OK	-4.0237	4.16	3.14417e-05	0.00373489	yes	2.50737	0.152455	0.996114	F01G10.10
F01G10.9	F01G10.9	IV	10259490	10259635	0.248542	4.9858	OK	-4.32627	4.36	1.28121e-05	0.00183297	yes	4.91464	0.24229	0.263846	F01G10.9
R09E10.6	R09E10.6	IV	10294007	10294108	0.115981	9.05487	OK	-6.28674	4.16	3.20667e-05	0.00378619	yes	8.92563	0.113063	4.43241	R09E10.6
ZK596.3	ZK596.3	IV	10904151	10904336	0.466942	5.06322	OK	-3.43874	3.38	0.000715512	0.0326775	yes	4.99096	0.455197	0.991391	ZK596.3
Y69E1A.2	Y69E1A.2	IV	10949796	10951112	0.0880721	7.54448	OK	-6.42059	4.25	2.11855e-05	0.00273181	yes	7.4368	0.085857	4.20729	Y69E1A.2
C29F4.2	C29F4.2	IV	11230069	11230227	0.757104	5.04301	OK	-2.73572	3.51	0.000453648	0.0252599	yes	4.97103	0.73806	2.52599	C29F4.2
F12F6.9	F12F6.9	IV	11551775	11551938	0.389145	9.05504	OK	-4.54034	4.92	8.61982e-07	0.000219414	yes	8.9258	0.379357	0.165243	col-128
T22B3.1	T22B3.1	IV	11699576	11699867	0.0754074	3.43421	OK	-5.50913	3.61	0.000306423	0.0199531	yes	3.3852	0.073511	0.480305	dpy-20
F19B6.4	F19B6.4	IV	12337558	12340395	0.0459109	1.64283	OK	-5.16121	3.36	0.000765941	0.0334353	yes	1.61939	0.044756	1.16971	wht-5
C25G4.6.1	C25G4.6	IV	12455094	12456152	0.236863	8.21885	OK	-5.11681	4.57	4.83328e-06	0.000893701	yes	6.94809	0.131104	4.15309	C25G4.6
T23F6.5	T23F6.5	IV	12741410	12741500	0.0531493	3.22738	OK	-5.92417	3.9	9.4955e-05	0.00903456	yes	3.18131	0.051812	0	T23F6.5
ZK896.5.2	ZK896.5	IV	12879534	12879621	0.152993	7.9842	OK	-5.70561	3.67	0.000244269	0.0173466	yes	7.87025	0.149145	5.11355	ZK896.5
C32H11.4	C32H11.4	IV	12921264	12923266	1.03595	8.57804	OK	-3.0497	3.75	0.000174108	0.0140458	yes	8.45561	1.00989	2.89931	C32H11.4
C39E9.3	C39E9.3	IV	13067133	13067264	0.352501	8.9187	OK	-4.66113	4.91	8.93261e-07	0.000221619	yes	8.7914	0.343634	1.24736	col-131
Y67H2A.5.2	Y67H2A.5	IV	13300156	13300696	0.258755	252.691	OK	-9.93157	4.69	2.75165e-06	0.000592663	yes	0.971121	0.252247	0.585658	Y67H2A.5
Y38H8A.3	Y38H8A.3	IV	13472482	13473955	0.214484	4.18631	OK	-4.28674	3.75	0.00017414	0.0140458	yes	4.12657	0.209089	1.93538	Y38H8A.3
Y38H8A.1	Y38H8A.1	IV	13483522	13485486	1.87034	21.6328	OK	-3.53185	4.67	3.06832e-06	0.000653687	yes	21.4574	1.82329	1.19131	Y38H8A.1
Y37A1B.7	Y37A1B.7	IV	14043632	14043755	0.403782	23.862	OK	-5.885	5.32	1.06046e-07	3.9217e-05	yes	23.5215	0.393625	1.28594	Y37A1B.7
F52B11.3	F52B11.3	IV	14091229	14096599	1.85933	12.426	OK	-2.74051	4.33	1.4921e-05	0.00205456	yes	12.2487	1.81256	1.16818	noah-2
F52B11.4	F52B11.4	IV	14099247	14099327	0.840116	17.4385	OK	-4.37555	5.12	3.103e-07	9.07742e-05	yes	17.1897	0.818984	43.3183	col-133
Y41E3.2	Y41E3.2	IV	14986640	14986750	0.447709	7.282	OK	-4.0237	4.03	5.59908e-05	0.00574565	yes	7.17807	0.436447	5.58451	dpy-4
Y43D4A.5	Y43D4A.5	IV	16773797	16785024	0.0188934	0.901421	OK	-5.57624	3.66	0.000254623	0.0177047	yes	0.888555	0.018418	0.020057	Y43D4A.5
C52D10.13	C52D10.13	IV	17182764	17183704	0.605758	33.105	OK	-5.77216	6.32	2.65551e-10	2.36582e-07	yes	32.6325	0.590521	0.514447	col-138
ZK550.6.2	ZK550.6	IV	17262293	17262448	14.4721	59.2024	OK	-2.03238	3.39	0.000702107	0.0326097	yes	58.3574	14.1081	43.5305	ZK550.6
Y19D10B.7	Y19D10B.7	V	2322283	2322565	46.7176	415.599	OK	-3.15315	5.37	7.76606e-08	3.10643e-05	yes	409.667	45.5424	219.969	Y19D10B.7
F15E11.14	F15E11.14	V	2323013	2323523	97.7652	863.91	OK	-3.14349	5.37	7.72944e-08	3.10643e-05	yes	851.58	95.306	489.737	F15E11.14
F15E11.15b.1	F15E11.15	V	2324548	2325155	3.9584	41.9231	OK	-3.40476	3.92	9.0303e-05	0.00867617	yes	41.3248	3.26673	50.8684	F15E11.15
F15E11.15b.2	F15E11.15	V	2324568	2325151	5.15497	77.2338	OK	-3.9052	4.96	7.21285e-07	0.000191043	yes	76.1315	4.64999	32.8995	F15E11.15
F15E11.12	F15E11.12	V	2326678	2327261	4.71738	80.5415	OK	-4.09368	5.01	5.44536e-07	0.00015247	yes	79.392	4.49422	51.5321	F15E11.12
F15E11.1	F15E11.1	V	2329701	2329953	93.6916	860.598	OK	-3.19935	5.47	4.57604e-08	2.03842e-05	yes	848.315	91.3349	480.007	F15E11.1
F15E11.13	F15E11.13	V	2330428	2330929	44.2809	427.947	OK	-3.27267	5.55	2.86518e-08	1.43993e-05	yes	421.839	43.1671	234.665	F15E11.13
F32D1.11	F32D1.11	V	4366341	4366448	0.611177	24.0789	OK	-5.30003	5.65	1.56461e-08	8.51841e-06	yes	23.7352	0.595804	1.08135	F32D1.11
Y47D7A.5	Y47D7A.5	V	4414517	4414612	0.277983	5.27497	OK	-4.2461	3.72	0.0002025	0.0154436	yes	5.19968	0.27099	2.3608	grl-5
H23N18.5	H23N18.5	V	4912228	4912369	1.18847	18.6861	OK	-3.97479	3.45	0.000561676	0.0286488	yes	18.4194	1.15857	21.448	H23N18.5
C35A11.2	C35A11.2	V	5386094	5389432	0.183911	5.28468	OK	-4.84473	4.3	1.68213e-05	0.00227331	yes	5.20925	0.179285	0.585708	C35A11.2
ZC250.3	ZC250.3	V	5798041	5798111	0.107499	3.84666	OK	-5.16121	3.36	0.000765941	0.0334353	yes	3.79175	0.104795	0.684712	ZC250.3
F17A9.3	F17A9.3	V	6105658	6107514	0.249379	13.6557	OK	-5.77502	5.21	1.87396e-07	6.1216e-05	yes	13.4608	0.243106	0.132367	F17A9.3
K08B12.1	K08B12.1	V	6259390	6260766	1.11005	26.2955	OK	-4.56612	5.9	3.62312e-09	2.3671e-06	yes	25.9202	1.08213	1.45034	K08B12.1
W02F12.8	W02F12.8	V	6694629	6694706	1.69786	28.5363	OK	-4.07101	3.54	0.000395222	0.0234738	yes	28.1291	1.65516	15.3205	W02F12.8
T05B11.1	T05B11.1	V	7748842	7751400	2.94243	24.774	OK	-3.07374	4.65	3.28835e-06	0.000672679	yes	24.4204	2.86842	11.4839	T05B11.1
D1014.7	D1014.7	V	8118256	8120331	0.21047	4.5644	OK	-4.43874	4.65	3.29476e-06	0.000672679	yes	4.49926	0.205176	0.074477	D1014.7
D1014.5	D1014.5	V	8123664	8126684	0.345195	4.91279	OK	-3.83106	4.56	5.15122e-06	0.000934851	yes	4.84267	0.336512	0.778709	D1014.5
F41E6.2	F41E6.2	V	8619010	8619847	7.51536	52.2151	OK	-2.79655	4.08	4.56846e-05	0.00491988	yes	51.4699	7.32632	56.1424	grd-5
F28A12.4.1	F28A12.4	V	8642858	8643203	1.59985	14.3609	OK	-3.16614	4.1	4.06695e-05	0.00455498	yes	14.1559	1.55961	8.2569	F28A12.4
F28A12.4.2	F28A12.4	V	8642858	8643171	2.56269	19.7676	OK	-2.9474	4.1	4.14493e-05	0.00458987	yes	19.4854	2.49823	11.4283	F28A12.4
K06A4.4	K06A4.4	V	9501375	9504554	0.680197	7.08059	OK	-3.37985	3.56	0.000369639	0.02277	yes	6.97954	0.663087	3.17716	K06A4.4
F58E6.13	F58E6.13	V	9745216	9746251	1.00493	24.1909	OK	-4.5893	4.98	6.44786e-07	0.000175525	yes	23.8457	0.979652	0.213362	F58E6.13
F46B6.8	F46B6.8	V	9791547	9793367	6.01645	35.1651	OK	-2.54716	4.23	2.37435e-05	0.00298315	yes	34.6633	5.86511	25.7035	lipl-2
B0024.1	B0024.1	V	10292671	10292843	13.3371	60.8316	OK	-2.18938	3.72	0.000200392	0.0154027	yes	59.9634	13.0016	8.09046	col-149
F15H10.1.1	F15H10.1	V	10425044	10425069	7.62235	60.4204	OK	-2.98673	4.75	2.00083e-06	0.000440632	yes	59.3343	7.43061	87.7069	col-12
C45B11.3.1	C45B11.3	V	11046776	11046877	1.50769	19.9175	OK	-3.72363	4.1	4.10588e-05	0.00457245	yes	19.6333	1.46977	17.4565	dhs-18
C45B11.3.2	C45B11.3	V	11046776	11046815	5.4644	31.4492	OK	-2.52489	3.72	0.000197333	0.0152875	yes	31.0004	5.32695	18.2469	dhs-18
F47G9.3	F47G9.3	V	11316679	11316862	0.237838	1.76229	OK	-2.8894	3.17	0.00149918	0.0489731	yes	1.73714	0.231856	0.084161	cutl-18
F58H1.2	F58H1.2	V	11929086	11929971	0.185211	27.313	OK	-7.20428	4.79	1.64913e-06	0.000371528	yes	26.9232	0.180552	2.35939	F58H1.2
ZK836.1	ZK836.1	V	12197702	12198606	1.77732	33.0837	OK	-4.21835	5.81	6.22226e-09	3.81113e-06	yes	32.506	1.73261	3.03978	lon-3
C13C12.2	C13C12.2	V	12525576	12525637	0.563015	5.11292	OK	-3.1829	3.73	0.000194002	0.0151492	yes	5.03995	0.548853	1.12066	C13C12.2
D1086.3	D1086.3	V	14092848	14093971	10.0989	61.4917	OK	-2.6062	4.24	2.21815e-05	0.0028231	yes	60.614	9.84484	30.3479	D1086.3
ZC376.2	ZC376.2	V	14175217	14175314	0.80057	4.59575	OK	-2.5212	3.35	0.000810745	0.0344275	yes	4.53016	0.780432	4.4493	ZC376.2
K02E11.10	K02E11.10	V	14239909	14241136	0.785704	5.86911	OK	-2.90108	3.4	0.000675493	0.0318531	yes	5.78534	0.76594	7.22874	K02E11.10
F08H9.5	F08H9.5	V	14472520	14474357	0.458368	5.76549	OK	-3.65287	3.88	0.000103256	0.009593	yes	5.68321	0.446839	4.1847	clec-227
F08H9.8	F08H9.8	V	14476896	14478982	1.1864	8.91331	OK	-2.90937	3.75	0.00017937	0.0142913	yes	8.78609	1.15656	4.49805	clec-54
ZC412.10	ZC412.10	V	14876726	14876804	1.31735	17.6175	OK	-3.7413	3.83	0.000127675	0.0112061	yes	17.3661	1.28421	6.06002	ZC412.10
T09F5.1	T09F5.1	V	15149075	15150715	0.693469	7.51954	OK	-3.43874	3.95	7.84288e-05	0.00780307	yes	7.41222	0.676026	0.315502	T09F5.1
T26H5.8	T26H5.8	V	15432313	15432549	0.153264	2.99141	OK	-4.28674	3.75	0.00017414	0.0140458	yes	2.94871	0.149408	2.52187	T26H5.8
T13F3.6	T13F3.6	V	16271112	16271201	0.411188	10.7008	OK	-4.70177	4.16	3.14031e-05	0.00373489	yes	10.5481	0.400845	13.3135	T13F3.6
F28G4.1	F28G4.1	V	16278171	16280594	6.6416	29.6071	OK	-2.15634	3.64	0.000275111	0.0187262	yes	29.1845	6.47454	20.4989	cyp-37B1
F57G8.6	F57G8.6	V	16342477	16344255	0.27615	3.19402	OK	-3.53185	3.59	0.000336252	0.0212927	yes	3.14844	0.269204	1.0749	nhr-193
Y17D7B.7	Y17D7B.7	V	18782463	18782577	4.80682	35.5378	OK	-2.8862	3.54	0.000405677	0.0238062	yes	35.0306	4.68591	22.2668	Y17D7B.7
F46B3.5	F46B3.5	V	20609832	20613753	0.0659794	0.894299	OK	-3.76067	3.24	0.00119448	0.0432039	yes	0.881535	0.06432	0.175106	grd-2
Y102A11A.5	Y102A11A.5	X	2031290	2031502	2.11235	111.253	OK	-5.71885	6.74	1.53992e-11	2.792e-08	yes	109.665	2.05922	9.29003	Y102A11A.5
EGAP7.1	EGAP7.1	X	2145475	2145641	0.235001	14.1425	OK	-5.91123	5.34	9.23124e-08	3.61865e-05	yes	13.9407	0.22909	1.24736	dpy-3
T03G6.1	T03G6.1	X	2608220	2609981	0.655111	22.3256	OK	-5.09082	5.99	2.09924e-09	1.46947e-06	yes	22.007	0.638632	1.88765	T03G6.1
K10B3.7.2	K10B3.7	X	3113072	3113332	7.4969	38.7179	OK	-2.36863	3.69	0.000227788	0.0164747	yes	38.1653	7.30832	48.2231	gpd-3
ZK377.1	ZK377.1	X	3480238	3483648	0.101774	5.4627	OK	-5.74617	5.18	2.17649e-07	6.99332e-05	yes	5.38474	0.099214	0.486186	wrt-6
R02E4.3	R02E4.3	X	4101908	4102101	6.31153	49.6177	OK	-2.97479	3.71	0.000204918	0.0155073	yes	48.9096	6.15278	33.5009	R02E4.3
F09F9.2	F09F9.2	X	4111249	4111443	1.2256	22.2126	OK	-4.17982	4.88	1.08215e-06	0.00025866	yes	21.8956	1.19477	2.97387	F09F9.2
F55D10.2.2	F55D10.2	X	4715149	4715770	0.420631	38.9063	OK	-6.53131	3.53	0.000422706	0.0240393	yes	38.351	0.41005	0.839637	rpl-25.1
K05B2.4	K05B2.4	X	4920842	4920948	0.497181	4.13318	OK	-3.05541	3.38	0.000724984	0.0327412	yes	4.07419	0.484675	2.81491	K05B2.4
ZC449.1	ZC449.1	X	5024389	5028107	0.188232	3.60589	OK	-4.25977	4.44	9.00211e-06	0.00143046	yes	3.55443	0.183498	0.266431	ZC449.1
Y64H9A.2	Y64H9A.2	X	5043979	5044717	0.237756	23.7183	OK	-6.64037	4.4	1.05898e-05	0.00162231	yes	23.3798	0.231775	2.01917	Y64H9A.2
C31H2.2	C31H2.2	X	5150258	5150445	0.311757	19.5393	OK	-5.96981	6.54	6.22831e-11	8.13832e-08	yes	19.2604	0.303916	0.926673	dpy-8
C26B9.3	C26B9.3	X	5338241	5340149	0.588273	13.9059	OK	-4.56307	4.95	7.54253e-07	0.000197111	yes	13.7074	0.573476	3.74698	C26B9.3
F46G11.6	F46G11.6	X	5786464	5787320	0.197446	11.1331	OK	-5.81725	3.83	0.000129123	0.0112455	yes	10.9742	0.192479	0.419207	F46G11.6
F22F4.1	F22F4.1	X	6004448	6007008	0.3159	4.45304	OK	-3.81725	4.33	1.49899e-05	0.00205456	yes	4.38949	0.307954	0.447136	F22F4.1
C14F11.6.2	C14F11.6	X	6238936	6239040	2.70552	35.7911	OK	-3.72562	4.93	8.11476e-07	0.000209276	yes	33.4062	0.021266	0.009193	C14F11.6
K10C2.3	K10C2.3	X	6446473	6446701	2.659	12.434	OK	-2.22534	3.3	0.000966195	0.0385775	yes	12.2566	2.59212	12.4377	K10C2.3
F46C8.6.2	F46C8.6	X	7537587	7537746	0.471114	27.0673	OK	-5.84433	4.6	4.19522e-06	0.000806139	yes	26.681	0.459263	0.721872	dpy-7
F46C8.6.1	F46C8.6	X	7538154	7538162	1.01313	31.68	OK	-4.96668	5.53	3.19779e-08	1.5287e-05	yes	31.2278	0.987647	2.17282	dpy-7
F08F1.6	F08F1.6	X	8418300	8418398	2.92047	24.3598	OK	-3.06023	3.89	0.000100126	0.00939531	yes	24.0121	2.84701	1.90788	spp-13
H03E18.1.1	H03E18.1	X	8507821	8514087	0.101808	1.19903	OK	-3.55794	3.44	0.000584414	0.0293706	yes	1.18191	0.065969	0	H03E18.1
F18E9.4	F18E9.4	X	8580604	8583502	0.11151	3.5065	OK	-4.97479	3.23	0.00122699	0.0436462	yes	3.45646	0.108705	0.118376	F18E9.4
D1009.1a	D1009.1	X	8931187	8939207	8.94796	36.2572	OK	-2.01864	3.46	0.000538237	0.0281653	yes	35.7398	8.72289	26.0815	acs-22
B0272.4	B0272.4	X	9428372	9430264	5.77955	31.1891	OK	-2.43201	3.77	0.000162434	0.013377	yes	30.744	5.63417	23.971	B0272.4
R07B1.13	R07B1.13	X	9869778	9870744	0.400821	7.53349	OK	-4.23229	4.41	1.04061e-05	0.00161872	yes	7.42597	0.390739	0.425502	R07B1.13
C17G1.6b	C17G1.6	X	9948933	9949002	0.0856394	6.04258	OK	-6.14075	5.54	2.98947e-08	1.46484e-05	yes	5.95634	0.046975	0.410218	nas-37
W04G3.8	W04G3.8	X	11057370	11059728	0.146909	2.86738	OK	-4.28674	4.47	7.72864e-06	0.00128374	yes	2.82646	0.143214	0.155955	lpr-3
W04G3.1a	W04G3.1	X	11059928	11061802	0.331932	13.6917	OK	-5.36627	5.32	1.04541e-07	3.9217e-05	yes	13.4962	0.323582	0.713595	lpr-6
W04G3.1b.1	W04G3.1	X	11059932	11061564	0.373297	7.73437	OK	-4.37289	3.81	0.000137542	0.0117722	yes	7.62398	0.363907	0.780266	lpr-6
W04G3.2	W04G3.2	X	11062066	11064474	0.960196	26.1781	OK	-4.76889	6.74	1.62839e-11	2.792e-08	yes	25.8045	0.936044	1.31056	lpr-5
W04G3.3	W04G3.3	X	11065067	11066745	0.226413	9.16561	OK	-5.3392	5.7	1.20318e-08	6.936e-06	yes	9.03479	0.220717	0.480709	lpr-4
C44C10.1	C44C10.1	X	11711244	11712213	11.3086	45.1305	OK	-1.99668	3.35	0.000813527	0.0344275	yes	44.4864	11.0242	85.3963	col-180
H36L18.2.2	H36L18.2	X	12653390	12653450	23.6492	120	OK	-2.34317	3.69	0.000223772	0.0164747	yes	118.287	23.0543	73.0919	H36L18.2
F02C12.5c	F02C12.5	X	13409504	13409550	2.57973	15.4456	OK	-2.5819	3.98	6.89247e-05	0.00696353	yes	15.2251	1.93623	6.89018	cyp-13B1
M03B6.3	M03B6.3	X	13864060	13864224	0.152687	4.0977	OK	-4.74617	4.82	1.41899e-06	0.000335086	yes	4.03922	0.148846	0.146197	M03B6.3
C44H4.3	C44H4.3	X	14581585	14584299	2.89825	12.9238	OK	-2.15678	3.53	0.000410999	0.0239038	yes	12.7389	2.82537	1.12508	sym-1
F09B12.1b.1	F09B12.1	X	15107635	15107897	0.346069	8.14812	OK	-4.55734	4.65	3.27494e-06	0.000672679	yes	7.96539	0.337364	0.804079	mlt-9
F09B12.1b.2	F09B12.1	X	15107635	15107699	0.274714	5.17637	OK	-4.23594	3.6	0.000318135	0.020579	yes	4.40055	0.267804	0.640214	mlt-9
Y7A5A.1.2	Y7A5A.1	X	15771331	15771425	3.98263	24.7242	OK	-2.63413	4.12	3.78389e-05	0.0043371	yes	24.3713	3.88245	10.9136	Y7A5A.1
B0395.2	B0395.2	X	16030734	16034744	1.25446	6.44332	OK	-2.36074	3.2	0.00136949	0.0464614	yes	6.35136	1.22291	0.841077	mboa-1
T01C8.5.2	T01C8.5	X	16792642	16793053	5.54802	25.0844	OK	-2.17675	3.34	0.000826348	0.0346819	yes	24.7264	5.40847	14.2872	T01C8.5
F11C7.6a	F11C7.6	X	17401393	17402534	0.9037	9.47471	OK	-3.39017	3.54	0.000392891	0.0234738	yes	9.33948	0.880968	16.4102	F11C7.6

## Sheet: 131 transcripts up rsr-2 RNAi
Transcript ID	Gene ID	Chromosome	Start	End	rsr-2 RNAi FPKM	GFP RNAi FPKM	Test status (Transcript differential expression)	Log2 fold change	Test statistic (Transcript differential expression)	P-value (Transcript differential expression)	Q-value (Transcript differential expression)	Significant (Transcript differential expression)	GFP RNAi L3 FPKM	prp-8 RNAi L3 FPKM	rsr-2 RNAi L3 FPKM	Gene Description
Y95B8A.7.2	Y95B8A.7	I	858490	871821	3.37701	1.00702	OK	1.74566	-3	0.00266478	0.0408556	yes	0.931505	4.0682	1.9901	Y95B8A.7
Y95B8A.2.1	Y95B8A.2	I	938486	941779	8.17712	2.96052	OK	1.46574	-3.06	0.00218999	0.0361001	yes	2.91827	3.56072	7.48653	Y95B8A.2
T19B4.8	T19B4.8	I	5707049	5707122	3394.92	540.712	OK	2.65045	-3.2	0.0013737	0.0250967	yes	532.994	1434.21	3349.5	T19B4.8
B0414.7b	B0414.7	I	5801201	5801289	1.52444	0.0478288	OK	4.99426	-3.1	0.00192677	0.0325382	yes	0.047146	5.95445	1.50405	mtk-1
T27A3.9	T27A3.9	I	6105681	6105756	3703.23	544.251	OK	2.76644	-4.46	8.245e-06	0.000464911	yes	536.483	978.591	3653.67	T27A3.9
T10E9.7b.2	T10E9.7	I	6531838	6531964	14.7719	5.52612	OK	1.41852	-2.95	0.00314374	0.0463733	yes	5.44724	4.61652	14.5743	nuo-2
H27M09.7	H27M09.7	I	6847133	6847307	3281.66	690.817	OK	2.24805	-5.82	5.99611e-09	1.29135e-06	yes	680.958	4187.8	3237.74	H27M09.7
ZK265.11	ZK265.11	I	8245541	8245616	3394.63	466.501	OK	2.8633	-4.33	1.48853e-05	0.000760921	yes	459.842	908.691	3349.2	ZK265.11
F10D11.6	F10D11.6	I	8450852	8450988	6.51714	2.73994	OK	1.2501	-3.35	0.000802593	0.0166202	yes	2.70083	1.81123	6.42994	F10D11.6
F55H12.4	F55H12.4	I	8893876	8894130	89.7472	40.9285	OK	1.13276	-3.39	0.000697128	0.0152834	yes	40.3443	58.6432	88.5463	F55H12.4
F25H5.9	F25H5.9	I	9176320	9176446	592.56	116.52	OK	2.34638	-3.78	0.000157576	0.00490576	yes	114.857	209.509	584.631	F25H5.9
C04F12.4.1	C04F12.4	I	9689176	9690118	230.047	101.603	OK	1.17899	-3.46	0.000530493	0.0122927	yes	100.153	206.27	226.969	rpl-14
Y106G6H.3.1	Y106G6H.3	I	10436243	10436874	275.747	123.227	OK	1.16202	-3.35	0.000805909	0.01667	yes	121.468	125.805	272.057	rpl-30
F59C6.15	F59C6.15	I	10516967	10517139	7356.64	3699.19	OK	0.991839	-3.12	0.0017984	0.0307643	yes	3641.32	5763.25	7248.13	F59C6.15
F25H2.15	F25H2.15	I	10565255	10565432	6640.37	3479.26	OK	0.932482	-2.94	0.00331837	0.0482878	yes	3429.61	6331.57	6551.52	F25H2.15
R09B3.1a.3	R09B3.1	I	11908949	11909242	4.88419	0.863359	OK	2.50009	-3.05	0.00229284	0.0373281	yes	0.695954	0.455844	0.186133	exo-3
C50D2.7.2	C50D2.7	II	95162	95277	5.49563	1.68804	OK	1.70294	-3.11	0.00184536	0.031483	yes	1.66394	6.23863	5.42209	C50D2.7
W08F4.8a.1	W08F4.8	II	579504	579893	5.3493	1.60507	OK	1.73671	-3.15	0.0016121	0.0282674	yes	1.67659	0.99072	5.27771	cdc-37
F45D11.15	F45D11.15	II	1012067	1012289	30.8268	14.1798	OK	1.12035	-3.31	0.000918859	0.0184235	yes	13.9774	9.28749	30.4143	F45D11.15
F45D11.16	F45D11.16	II	1017885	1018107	33.8577	16.0423	OK	1.07761	-3.21	0.00131118	0.0243433	yes	15.8133	7.34516	33.4047	F45D11.16
C08E3.6	C08E3.6	II	1610526	1610722	4.16959	0.0954998	OK	5.44826	-3.7	0.000218081	0.00619905	yes	0.094137	23.1813	4.1138	fbxa-163
F43C11.3	F43C11.3	II	2353320	2354380	20.6135	8.09822	OK	1.34791	-2.99	0.00275384	0.0418008	yes	7.98264	3.48198	20.3377	F43C11.3
F42G2.4	F42G2.4	II	2412327	2412746	7.02375	2.65437	OK	1.40387	-3.15	0.00160553	0.0281929	yes	2.61649	12.8266	6.92976	fbxa-182
C27H5.9	C27H5.9	II	7183969	7184037	3462.95	634.521	OK	2.44826	-3.65	0.000263019	0.00705987	yes	625.465	950.751	3416.62	C27H5.9
F32A5.2b	F32A5.2	II	7245874	7250139	5.67878	2.22685	OK	1.35057	-3.46	0.000532482	0.0123232	yes	2.19507	4.06789	5.60279	F32A5.2
C09G5.4	C09G5.4	II	10704844	10705961	107.702	44.6049	OK	1.27177	-3.93	8.46704e-05	0.00298072	yes	44.1938	25.2945	107.604	col-39
C09G5.5	C09G5.5	II	10707144	10708227	26.0781	6.51205	OK	2.00166	-5.33	9.72423e-08	1.36932e-05	yes	6.4191	13.5908	25.6153	col-80
F38A3.2	F38A3.2	II	11016683	11016783	112.886	57.571	OK	0.97145	-3.03	0.0024854	0.0390204	yes	56.7493	38.276	111.375	ram-2
K07C10.6	K07C10.6	II	11167130	11167245	1554.67	360.055	OK	2.11032	-3.7	0.000212204	0.0060792	yes	354.916	1182.35	1533.87	K07C10.6
K07C10.2	K07C10.2	II	11167158	11167244	4225.99	893.564	OK	2.24165	-3.75	0.000178934	0.00539359	yes	880.81	1415.91	4169.44	K07C10.2
T06D8.11	T06D8.11	II	11224118	11224194	1627.98	74.5739	OK	4.44826	-2.99	0.00274549	0.0417087	yes	73.5096	737.483	1606.19	T06D8.11
C33B4.3a	C33B4.3	II	11390661	11390798	1.53297	0.374303	OK	2.03406	-3.32	0.000890767	0.0179982	yes	0.36896	0.526983	1.20051	shn-1
F13D12.2.2	F13D12.2	II	11725262	11726368	11.2379	2.84652	OK	1.9811	-3.69	0.000220096	0.00623695	yes	2.8059	3.63236	11.0875	ldh-1
Y57A10A.19	Y57A10A.19	II	12225294	12227558	677.865	3.62282	OK	7.54774	-20.3	0	0	yes	3.57112	12.6727	668.795	rsr-2
F15D4.5	F15D4.5	II	13245360	13247706	2.12557	0.276398	OK	2.94303	-3.72	0.000200564	0.00585571	yes	0.272453	10.4986	2.09712	F15D4.5
Y48E1B.14a.1	Y48E1B.14	II	13531025	13531150	1.93492	0.595782	OK	1.69942	-2.97	0.00295121	0.0441379	yes	0.587279	2.12892	1.90903	Y48E1B.14
F37B1.1	F37B1.1	II	13611086	13611272	19.4405	5.08627	OK	1.93438	-4.53	5.95936e-06	0.000361232	yes	5.01368	90.4376	19.1803	gst-24
F08G2.5	F08G2.5	II	13832784	13833562	27.7024	4.03629	OK	2.77891	-6.53	6.64055e-11	2.23427e-08	yes	3.97869	81.9489	27.3317	F08G2.5
W01D2.8	W01D2.8	II	14801274	14801351	1633.28	357.82	OK	2.19047	-2.99	0.00282926	0.042733	yes	352.713	1158.08	1751.55	W01D2.8
Y53F4B.47	Y53F4B.47	II	15025738	15025817	2750.64	858.004	OK	1.68071	-3.35	0.000816517	0.0168514	yes	845.759	1839.42	2713.83	Y53F4B.47
F30H5.4	F30H5.4	III	502802	502887	24719.6	8216.68	OK	1.58903	-4.67	2.98691e-06	0.000211579	yes	8099.41	13785.9	24388.9	F30H5.4
F56F3.2a	F56F3.2	III	4467104	4467346	6.08497	2.18954	OK	1.47463	-3.41	0.000642949	0.014336	yes	2.15829	1.25498	0.26964	ndg-4
C23G10.6	C23G10.6	III	6194346	6194508	1.89806	0.527671	OK	1.84681	-3.04	0.00236591	0.0375958	yes	0.52014	5.21829	1.87266	C23G10.6
C23G10.11	C23G10.11	III	6215427	6215490	70.9348	31.1801	OK	1.18587	-2.94	0.00331685	0.0482878	yes	30.7351	19.1436	69.9856	C23G10.11
Y40D12A.1a	Y40D12A.1	III	6615361	6619996	2.01201	0.47228	OK	2.09092	-3.5	0.000469771	0.0111683	yes	0.46554	1.6493	1.94562	Y40D12A.1
K07D8.1	K07D8.1	III	7488922	7489010	4.55772	1.62549	OK	1.48743	-4.23	2.32651e-05	0.00107548	yes	1.60229	8.68772	4.49673	mup-4
R13A5.3	R13A5.3	III	7566346	7567422	33.9665	14.9915	OK	1.17997	-3.1	0.00192113	0.0324729	yes	14.7775	35.2667	33.512	ttr-32
C27D11.1.2	C27D11.1	III	7828412	7828560	4.21238	1.68046	OK	1.32578	-3.05	0.00232594	0.0373281	yes	1.65648	2.91131	4.15602	egl-45
F09G8.6	F09G8.6	III	8263418	8263593	22.7487	10.1474	OK	1.16468	-3.18	0.00144917	0.0260338	yes	10.0025	3.04091	22.3217	col-91
C30C11.4.2	C30C11.4	III	8446709	8446835	6.27256	2.41489	OK	1.3771	-3.26	0.00110559	0.0212594	yes	2.38042	5.51107	6.18862	C30C11.4
R107.6.1	R107.6	III	9054974	9058765	3.69761	0.0282499	OK	7.0322	-3.06	0.00220094	0.0361998	yes	0.027847	0.190691	3.64814	cls-2
T07A5.1	T07A5.1	III	10305907	10306051	3.33345	0.916189	OK	1.8633	-3.22	0.00127372	0.0238634	yes	0.903112	0.366079	3.28885	T07A5.1
W05B2.6	W05B2.6	III	10983047	10983154	86.2579	27.9726	OK	1.62464	-4.9	9.80479e-07	9.13315e-05	yes	27.5733	31.2377	85.1037	col-92
W05B2.5	W05B2.5	III	10985405	10985509	68.9555	18.5636	OK	1.89319	-5.58	2.42977e-08	4.27687e-06	yes	18.2986	17.7871	68.0328	col-93
W05B2.1	W05B2.1	III	10987651	10987744	74.7347	22.4048	OK	1.73797	-5.17	2.39522e-07	2.90377e-05	yes	22.085	33.2294	73.7347	col-94
Y37D8A.14.1	Y37D8A.14	III	12905388	12906513	13.1983	3.47641	OK	1.92468	-3.57	0.000351282	0.00885753	yes	3.42679	6.19878	13.0217	cco-2
T12D8.8.1	T12D8.8	III	13622019	13622134	23.2212	10.7703	OK	1.10838	-3.05	0.00230859	0.0373281	yes	11.4669	19.4941	13.8226	hip-1
K02D7.3	K02D7.3	IV	326634	326671	4.23294	1.23485	OK	1.77733	-3.32	0.000885313	0.0179474	yes	1.21722	20.5884	4.1763	col-101
Y55F3BR.9	Y55F3BR.9	IV	867056	867133	3754.01	1359.72	OK	1.46513	-3.11	0.00189743	0.0321915	yes	0	1733.58	3634.85	Y55F3BR.9
K08D12.6	K08D12.6	IV	1720789	1723068	1.7126	0.287652	OK	2.57379	-3.86	0.000113905	0.00377743	yes	0.283546	0.344808	1.68968	K08D12.6
Y69A2AR.3.2	Y69A2AR.3	IV	2641308	2642114	115.012	47.8757	OK	1.26443	-3.19	0.00140438	0.0254792	yes	47.1924	13.9647	113.473	Y69A2AR.3
F36A4.7.2	F36A4.7	IV	4248063	4257775	1.95811	0.825101	OK	1.24682	-3.01	0.00262301	0.040494	yes	0.813324	4.60842	0.033185	ama-1
Y73B6BL.25	Y73B6BL.25	IV	6431492	6431682	3.48091	1.25284	OK	1.47426	-2.95	0.00315007	0.0464293	yes	1.23496	3.60428	3.43433	acp-7
ZC477.9a	ZC477.9	IV	7094199	7094353	1.96747	0.589383	OK	1.73907	-3.05	0.00231866	0.0373281	yes	0.622481	3.27171	1.94114	deb-1
C42D4.3	C42D4.3	IV	7179227	7180402	15.1931	5.34444	OK	1.5073	-3.71	0.000209316	0.00604375	yes	5.26817	10.6485	14.9897	C42D4.3
F55G1.20	F55G1.20	IV	7499408	7499632	872.7	367.902	OK	1.24616	-3.66	0.000250339	0.00680936	yes	381.964	1193.84	852.498	F55G1.20
F35H10.4.3	F35H10.4	IV	8303959	8307040	6.67915	1.49604	OK	2.15852	-4.51	6.61825e-06	0.000394638	yes	1.47468	6.48902	6.58978	vha-5
T28C6.4	T28C6.4	IV	8824071	8824161	150.741	60.4668	OK	1.31786	-4.1	4.08482e-05	0.00171961	yes	59.6038	102.546	148.724	col-117
T28C6.6	T28C6.6	IV	8824801	8826000	153.169	58.525	OK	1.388	-4.32	1.5917e-05	0.000804908	yes	57.6897	109.01	151.119	col-3
D1046.6	D1046.6	IV	8927252	8927380	2386.59	981.405	OK	1.28203	-3.46	0.000541963	0.0124795	yes	926.522	2050.44	2354.65	D1046.6
C46C2.8	C46C2.8	IV	9191245	9191317	1929.74	88.3969	OK	4.44826	-2.99	0.00274549	0.0417087	yes	87.1352	317.884	1903.91	C46C2.8
T20D3.2.2	T20D3.2	IV	9330668	9330840	68.8432	30.0937	OK	1.19385	-3.3	0.000950254	0.0188465	yes	29.6642	52.521	43.0196	T20D3.2
F01G10.1.2	F01G10.1	IV	10243569	10245720	16.0355	0.68345	OK	4.55229	-7.22	5.03819e-13	2.36485e-10	yes	0.673696	2.88726	15.8209	tkt-1
C29F4.1	C29F4.1	IV	11225483	11226497	103.854	42.9881	OK	1.27255	-3.9	9.52335e-05	0.00324645	yes	42.3746	19.03	102.464	col-125
F12F6.11	F12F6.11	IV	11549771	11549842	4490.96	923.645	OK	2.28161	-4.2	2.64518e-05	0.00118974	yes	910.463	830.381	4430.87	F12F6.11
F08G5.4	F08G5.4	IV	12428334	12428493	27.198	11.7835	OK	1.20674	-3.35	0.000807791	0.0166901	yes	11.6153	4.14534	26.8341	col-130
K08E7.9	K08E7.9	IV	12599035	12599146	1.50943	0.249371	OK	2.59764	-4.84	1.30252e-06	0.000114086	yes	0.245812	3.22835	1.48924	pgp-1
F52B11.4	F52B11.4	IV	14099247	14099327	43.9059	17.4385	OK	1.33213	-3.85	0.000118752	0.00390984	yes	17.1897	0.818984	43.3183	col-133
Y41E3.22	Y41E3.22	IV	14950679	14954183	11.1068	2.23862	OK	2.31076	-3.17	0.00154746	0.0275028	yes	2.20667	2.81761	10.9582	Y41E3.22
F11E6.3.1	F11E6.3	IV	17471826	17471988	11.849	4.47897	OK	1.40353	-3.58	0.000337298	0.00855204	yes	4.14959	7.33686	11.6904	F11E6.3
T22F3.11a	T22F3.11	V	3614474	3614502	28.9161	13.5768	OK	1.09073	-3.16	0.00156159	0.0275665	yes	13.383	8.5551	28.5292	T22F3.11
D2063.3a.1	D2063.3	V	4341051	4341296	12.0589	4.46359	OK	1.43382	-3.19	0.00140228	0.0254792	yes	4.39989	16.7679	11.8975	D2063.3
Y47D7A.13	Y47D7A.13	V	4434868	4435913	48.2901	16.5669	OK	1.54342	-4.5	6.67411e-06	0.000396676	yes	16.3305	7.65391	47.644	Y47D7A.13
H23N18.1	H23N18.1	V	4908857	4911444	2.77855	0.455837	OK	2.60774	-4.18	2.8682e-05	0.00128061	yes	0.449331	4.21518	2.74137	ugt-13
F57F4.3	F57F4.3	V	6399779	6399904	6.37653	1.79385	OK	1.82971	-5.28	1.30656e-07	1.73317e-05	yes	1.76825	1.51745	6.2912	gfi-1
F57F4.4.1	F57F4.4	V	6408641	6408767	8.82802	3.01752	OK	1.54873	-4.62	3.84916e-06	0.0002553	yes	2.97446	2.83901	8.70989	F57F4.4
T05H4.14.2	T05H4.14	V	6433278	6433479	3.75956	0.743949	OK	2.33729	-3.78	0.000156258	0.00487302	yes	0.733331	10.4398	3.70925	gad-1
C05C8.7.2	C05C8.7	V	7246871	7247032	11.5839	4.22336	OK	1.45566	-3.34	0.000823493	0.0169406	yes	3.79332	6.95739	9.0498	C05C8.7
C09H5.2a	C09H5.2	V	8076065	8079894	10.8556	2.98827	OK	1.86106	-5.24	1.5848e-07	2.07223e-05	yes	2.48021	14.638	10.7104	catp-3
C16D9.11	C16D9.11	V	8228880	8228949	6215.2	1212.29	OK	2.35807	-4.56	5.13262e-06	0.000319584	yes	1194.99	1362.35	5637.51	C16D9.11
B0222.6	B0222.6	V	9160494	9160640	70.7572	26.1585	OK	1.4356	-4.3	1.74195e-05	0.000866528	yes	25.7852	74.2826	69.8104	col-144
B0222.7	B0222.7	V	9162856	9162982	4.68532	1.11099	OK	2.0763	-3.46	0.000548861	0.0126066	yes	1.09514	1.99762	4.62262	col-145
B0222.8	B0222.8	V	9165157	9165284	82.0325	28.4497	OK	1.52778	-4.6	4.2652e-06	0.000278853	yes	28.0436	82.4658	80.9348	col-10
T06E4.6	T06E4.6	V	9629919	9630987	256.996	106.38	OK	1.27251	-4.01	6.00172e-05	0.00230814	yes	104.862	110.106	253.557	col-146
T06E4.4	T06E4.4	V	9633165	9633313	349.516	157.408	OK	1.15085	-3.64	0.00027508	0.00728742	yes	155.162	209.86	344.839	col-147
C27H6.5	C27H6.5	V	9970180	9970247	4067.15	886.216	OK	2.19829	-3.68	0.000236241	0.00650995	yes	873.568	597.548	4012.72	C27H6.5
F15H10.2	F15H10.2	V	10421657	10421869	225.147	78.6133	OK	1.51802	-4.76	1.91085e-06	0.000149488	yes	77.4913	39.9697	222.134	col-13
F15H10.1.2	F15H10.1	V	10424775	10424993	124.116	16.3299	OK	2.9261	-8.16	2.22045e-16	1.69365e-13	yes	15.9915	25.7099	122.455	col-12
T03F7.8	T03F7.8	V	11314240	11314314	4826.19	1216.56	OK	1.98808	-4.08	4.54885e-05	0.00185047	yes	1199.2	1604.12	4841.39	T03F7.8
F55C10.2	F55C10.2	V	11385342	11386363	15.1604	4.89936	OK	1.62965	-4.04	5.41982e-05	0.00211546	yes	4.82943	1.73868	14.9576	col-154
F55C10.3	F55C10.3	V	11389677	11389857	9.06859	2.84326	OK	1.67333	-3.66	0.000255035	0.00690631	yes	2.80268	1.21722	8.94724	col-155
F57B7.3	F57B7.3	V	11450186	11450339	18.4036	7.96634	OK	1.208	-3.21	0.00134475	0.0248354	yes	7.85264	1.67858	18.1574	col-156
ZK836.2.2	ZK836.2	V	12194488	12205199	6.22479	1.71429	OK	1.86042	-3.92	8.8838e-05	0.00309765	yes	1.77007	5.42445	6.2011	ZK836.2
C51F7.3	C51F7.3	V	12303689	12303764	2623.12	311	OK	3.0763	-3.9	9.4922e-05	0.00324626	yes	306.562	978.591	2664.14	C51F7.3
F57B1.3	F57B1.3	V	13199086	13199301	90.8186	32.289	OK	1.49194	-4.55	5.45474e-06	0.000336211	yes	31.8282	23.39	89.6033	col-159
F57B1.4.1	F57B1.4	V	13202143	13202175	111.547	45.2673	OK	1.30111	-4.03	5.47114e-05	0.00212513	yes	42.1406	67.6363	106.701	col-160
C50B6.4	C50B6.4	V	13317844	13317997	8.97333	2.9257	OK	1.61686	-3.6	0.00031783	0.00813774	yes	2.88394	0.59779	8.85326	col-161
F53F1.5	F53F1.5	V	13415049	13416108	5.61492	1.88618	OK	1.57379	-3.04	0.00237478	0.037704	yes	1.85926	0.913084	5.53978	F53F1.5
Y2H9A.3	Y2H9A.3	V	13441953	13443388	9.01775	2.4785	OK	1.8633	-3.98	6.89996e-05	0.0025592	yes	2.44312	0.371372	8.89708	col-162
ZC412.3.3	ZC412.3	V	14871315	14871421	11.406	1.89784	OK	2.58737	-3.3	0.000974271	0.0191981	yes	1.87075	8.71563	11.2534	ZC412.3
T01C3.6.2	T01C3.6	V	15000371	15000524	270.242	29.8353	OK	3.17916	-8.19	2.22045e-16	1.69365e-13	yes	29.4095	494.038	266.626	rps-16
F11A5.9.1	F11A5.9	V	16214873	16217684	6.74038	2.43132	OK	1.47109	-3.43	0.000594744	0.0133752	yes	2.39662	6.98074	6.65018	F11A5.9
Y102A5D.18	Y102A5D.18	V	17125550	17125647	646.516	68.5831	OK	3.23676	-2.98	0.00287432	0.0431997	yes	67.6043	339.119	637.864	sls-1.6
Y39B6A.20.1	Y39B6A.20	V	19049430	19050796	15.9261	3.58827	OK	2.15003	-4.65	3.31092e-06	0.000227856	yes	3.53706	7.72438	15.7129	asp-1
Y39B6A.20.3	Y39B6A.20	V	19049432	19050726	88.4324	41.3268	OK	1.0975	-3.31	0.000921996	0.0184661	yes	40.737	45.3001	87.2491	asp-1
Y39B6A.1.1	Y39B6A.1	V	19203517	19203580	9.1355	2.91065	OK	1.65014	-4.28	1.89388e-05	0.000924515	yes	2.86911	1.2479	9.01326	Y39B6A.1
Y39B6A.1.2	Y39B6A.1	V	19203517	19203578	3.62642	0.747074	OK	2.27922	-3.82	0.000133199	0.00431564	yes	0.736411	0.379756	3.57789	Y39B6A.1
F53F8.4.1	F53F8.4	V	20691585	20691656	14.7863	5.9672	OK	1.30913	-3.1	0.00195532	0.0329292	yes	5.88204	12.6811	14.5884	F53F8.4
F55D10.2.1	F55D10.2	X	4715147	4715772	77.593	33.5276	OK	1.21058	-3.23	0.00123845	0.0232285	yes	33.0491	85.218	76.5547	rpl-25.1
T07H6.3a	T07H6.3	X	6279639	6280983	91.5705	25.9512	OK	1.81908	-5.37	8.00651e-08	1.16323e-05	yes	25.5808	31.2246	90.3452	col-166
T07H6.3b.1	T07H6.3	X	6279979	6280885	67.4808	20.8944	OK	1.69136	-4.67	3.00505e-06	0.000211579	yes	20.5962	13.0363	66.5778	col-166
T10E10.2.2	T10E10.2	X	6323450	6324481	62.2155	27.2267	OK	1.19225	-3.48	0.000505734	0.0118086	yes	26.8382	41.5034	61.383	col-167
T10E10.1	T10E10.1	X	6326155	6327339	86.3923	42.5167	OK	1.02287	-3.14	0.00168683	0.0292692	yes	41.9098	52.289	85.2362	col-168
T10E10.5	T10E10.5	X	6329124	6330091	41.8808	18.8851	OK	1.14904	-3.34	0.000846599	0.017316	yes	18.6156	27.3474	41.3204	col-169
T10E10.6	T10E10.6	X	6331584	6332650	45.1439	22.2685	OK	1.01953	-3	0.0026563	0.0407596	yes	21.9506	25.8321	44.5398	col-170
C23F12.1a	C23F12.1	X	9397642	9427192	0.648104	0.222651	OK	1.54144	-3.05	0.00225635	0.0368648	yes	0.182987	0.700488	0.586023	fln-2
T21E8.3	T21E8.3	X	10864256	10864357	1.53514	0.183551	OK	3.06412	-4.98	6.24733e-07	6.49793e-05	yes	0.180931	9.19381	1.5146	pgp-8
R03G8.3	R03G8.3	X	13091062	13094355	2.01607	0.644209	OK	1.64594	-3.27	0.00106594	0.0206585	yes	0.635014	0.891016	1.98909	R03G8.3
T10B10.1	T10B10.1	X	15175592	15176411	2.79865	0.663623	OK	2.0763	-3.46	0.000548861	0.0126066	yes	0.654151	0.969498	2.7612	col-41
R03A10.5	R03A10.5	X	15446661	15450290	3.04186	0.963442	OK	1.65868	-3.08	0.00204949	0.0342005	yes	0.949691	5.90563	3.00115	R03A10.5
F35B3.4	F35B3.4	X	17020459	17020732	12.9382	4.78087	OK	1.43629	-3.44	0.000577498	0.0131	yes	4.71264	2.21419	12.7651	F35B3.4

## Sheet: 188 transcripts up prp-8 RNAi
Transcript ID	Gene ID	Chromosome	Start	End	prp-8 RNAi FPKM	gfp RNAi FPKM	Test status (Transcript differential expression)	Log2 fold change	Test statistic (Transcript differential expression)	P-value (Transcript differential expression)	Q-value (Transcript differential expression)	Significant (Transcript differential expression)	GFP RNAi L3 FPKM	prp-8 RNAi L3 FPKM	rsr-2 RNAi L3 FPKM	Gene Description
Y48G1C.1	Y48G1C.1	I	93031	94881	25.8935	1.95563	OK	3.72688	-5.5	3.71597e-08	1.72096e-05	yes	1.92772	25.2422	3.14539	Y48G1C.1
Y39G10AR.13.1	Y39G10AR.13	I	2306705	2306818	5.94178	0.808043	OK	2.87839	-3.38	0.000724236	0.0327412	yes	0.79651	5.79233	1.59194	icp-1
K09H9.6.2	K09H9.6	I	3147372	3147795	16.3409	3.11484	OK	2.39126	-3.68	0.000234346	0.0168422	yes	3.07038	15.9298	4.45604	lpd-6
Y47G6A.20b	Y47G6A.20	I	3546802	3546907	19.3642	4.85692	OK	1.99528	-3.26	0.00109513	0.0415979	yes	4.79428	18.761	5.28327	rnp-6
H26D21.2.2	H26D21.2	I	3697355	3697552	5.63161	0.706431	OK	2.99493	-3.56	0.000365759	0.0226148	yes	0.696349	5.48995	1.19157	msh-2
C10H11.3	C10H11.3	I	4731605	4735280	10.779	2.05869	OK	2.38842	-3.55	0.00038579	0.0232661	yes	2.02931	10.5079	3.57585	ugt-25
C10H11.10	C10H11.10	I	4760784	4761324	8.54963	0.725531	OK	3.55875	-4.26	2.01871e-05	0.00262031	yes	0.715176	8.33457	0.94707	kca-1
W03G9.4.3	W03G9.4	I	4966952	4967090	12.4885	2.09406	OK	2.57623	-3.45	0.000561762	0.0286488	yes	2.06417	12.1744	2.21699	app-1
F55A12.8	F55A12.8	I	5353402	5353770	5.05452	1.10883	OK	2.18853	-3.3	0.000952482	0.0382758	yes	1.09301	4.92738	1.82994	F55A12.8
F55F8.4.3	F55F8.4	I	5655657	5655860	12.3835	1.46457	OK	3.07987	-3.91	9.40947e-05	0.00899637	yes	1.44367	12.072	1.63104	cir-1
B0414.7b	B0414.7	I	5801201	5801289	6.1081	0.0478288	OK	6.9967	-4.29	1.80598e-05	0.00239171	yes	0.047146	5.95445	1.50405	mtk-1
T23B3.2	T23B3.2	I	6715875	6717091	31.8088	6.85909	OK	2.21334	-3.34	0.000829493	0.0347395	yes	6.76119	31.0087	7.2907	T23B3.2
K02F2.3	K02F2.3	I	6814529	6834698	17.3658	4.75931	OK	1.86742	-3.21	0.00133375	0.0456222	yes	4.69139	16.8824	4.07699	teg-4
F22D6.5	F22D6.5	I	7094384	7094747	7.11462	1.35685	OK	2.39053	-3.62	0.000296578	0.0194412	yes	1.33748	6.93566	1.40427	prpf-4
C17E4.9.2	C17E4.9	I	9431264	9433823	36.839	0.81903	OK	5.49117	-6.28	3.36088e-10	2.74472e-07	yes	0	0	0	nkb-1
C04F12.1	C04F12.1	I	9678405	9678544	5.72868	1.1816	OK	2.27747	-3.44	0.000576399	0.0291171	yes	1.16473	5.58458	1.61951	C04F12.1
ZK1025.4b	ZK1025.4	I	11459788	11459936	12.001	2.09889	OK	2.51546	-3.62	0.000291269	0.0192867	yes	0.542481	0	0.114742	ZK1025.4
Y47H10A.5	Y47H10A.5	I	12097872	12097930	43.271	6.97616	OK	2.6329	-4.27	1.98717e-05	0.00259656	yes	6.87659	42.1825	11.6766	Y47H10A.5
M01G12.12	M01G12.12	I	12105864	12105968	3.83147	0.635909	OK	2.59101	-3.85	0.000119908	0.0108766	yes	0.626833	3.73509	0.601809	rrf-2
T07D10.4	T07D10.4	I	12632348	12632545	6.11498	0.37356	OK	4.03293	-4.06	4.86447e-05	0.00512601	yes	0.368229	5.96117	0.45715	clec-15
H16D19.1	H16D19.1	I	12635162	12636532	6.37336	0.37356	OK	4.09264	-4.13	3.66463e-05	0.00422703	yes	0.368229	6.21305	0.45715	clec-13
W02A11.4	W02A11.4	I	12741595	12748719	24.2461	4.65988	OK	2.37939	-3.94	8.00882e-05	0.00784864	yes	4.59338	23.6362	4.1115	uba-2
Y18D10A.1	Y18D10A.1	I	12806516	12806571	2.81221	0.524416	OK	2.42292	-3.53	0.000423141	0.0240393	yes	0.516932	2.74147	0.684546	Y18D10A.1
F22G12.1	F22G12.1	I	13139121	13141883	15.5885	1.6003	OK	3.28407	-4.4	1.06571e-05	0.00162231	yes	1.57746	15.1964	2.44798	F22G12.1
Y48G10A.2	Y48G10A.2	I	13487354	13487393	8.91721	1.05483	OK	3.07959	-3.87	0.000107802	0.00996663	yes	1.03977	8.69291	0.774516	Y48G10A.2
W04A4.5	W04A4.5	I	13663473	13674952	10.3429	2.68793	OK	1.94407	-3.24	0.00120532	0.043427	yes	2.64957	10.0827	3.05497	W04A4.5
F47G4.2	F47G4.2	I	14082510	14082524	11.2462	0.85079	OK	3.72449	-5.12	2.98409e-07	8.99818e-05	yes	0.838647	10.9633	1.0643	F47G4.2
C37A5.8.1	C37A5.8	I	14157616	14158244	40.6957	5.94029	OK	2.77627	-4.07	4.70062e-05	0.00501495	yes	5.21734	38.422	3.67241	fipr-24
C24H12.4a	C24H12.4	II	411222	416618	18.539	2.88065	OK	2.68609	-4.08	4.47839e-05	0.00487646	yes	2.83954	18.0726	5.18641	C24H12.4
W07E6.2.2	W07E6.2	II	484242	484386	23.4353	4.06261	OK	2.52821	-3.83	0.00012643	0.0112061	yes	4.00462	22.8458	8.46182	W07E6.2
C08E3.6	C08E3.6	II	1610526	1610722	23.7795	0.0954998	OK	7.96	-5.31	1.1129e-07	4.01213e-05	yes	0.094137	23.1813	4.1138	fbxa-163
C08E3.10a	C08E3.10	II	1621072	1621268	9.76282	1.24644	OK	2.96948	-3.46	0.000538472	0.0281653	yes	1.22865	9.51724	2.96021	fbxa-158
C08E3.13.1	C08E3.13	II	1633823	1633856	355.307	69.5498	OK	2.35295	-3.75	0.000173516	0.0140458	yes	68.5572	346.37	79.8197	C08E3.13
F42G2.4	F42G2.4	II	2412327	2412746	13.1576	2.65437	OK	2.30945	-3.28	0.00102109	0.0398673	yes	2.61649	12.8266	6.92976	fbxa-182
Y47G7B.2	Y47G7B.2	II	2707435	2707987	2.30575	0.214304	OK	3.42751	-3.5	0.00046475	0.0255874	yes	0.211245	2.24776	0.279741	Y47G7B.2
Y110A2AL.3	Y110A2AL.3	II	2867079	2867784	12.2557	0.916504	OK	3.74117	-3.25	0.0011674	0.0425318	yes	0.903424	11.9474	0	Y110A2AL.3
F19B10.4	F19B10.4	II	3660087	3662009	4.89687	0.482714	OK	3.34262	-3.54	0.000394324	0.0234738	yes	0.475825	4.7737	0.378066	F19B10.4
F19B10.13	F19B10.13	II	3662261	3662989	31.5794	0.3682	OK	6.42235	-5.83	5.50928e-09	3.48329e-06	yes	0.362945	30.785	3.06401	F19B10.13
Y8A9A.2	Y8A9A.2	II	3795626	3800610	0.995804	0.0981624	OK	3.34262	-3.3	0.000952989	0.0382758	yes	0.096761	0.970756	0.312332	Y8A9A.2
R11F4.1.2	R11F4.1	II	4091933	4094084	15.2617	3.31341	OK	2.20353	-3.28	0.00103583	0.0400446	yes	3.26612	14.8778	5.76864	R11F4.1
R03H10.6	R03H10.6	II	4173293	4173878	2.99054	0.0579063	OK	5.69054	-3.75	0.000177392	0.0142317	yes	0.05708	2.91532	0.283455	R03H10.6
C33F10.2	C33F10.2	II	4828555	4832473	4.20193	0.83202	OK	2.33636	-3.25	0.00117125	0.042591	yes	0.820145	4.09623	1.3576	tbck-1
T16D1.2	T16D1.2	II	5238346	5238453	7.73164	1.62038	OK	2.25444	-3.19	0.00144402	0.0477459	yes	1.59725	7.53716	2.27609	pho-4
F09E5.7.1	F09E5.7	II	5352068	5353697	17.869	3.30738	OK	2.4337	-3.63	0.000278769	0.0187762	yes	3.26018	17.4196	3.33554	F09E5.7
EEED8.5	EEED8.5	II	5399522	5405988	17.5256	3.67729	OK	2.25275	-3.84	0.000121529	0.0108766	yes	3.62466	17.0848	4.0281	mog-5
F28B12.3.2	F28B12.3	II	5921944	5924435	13.2119	0.588337	OK	4.48906	-4.63	3.6808e-06	0.000743749	yes	0.595755	12.8796	1.52687	vrk-1
C30B5.4	C30B5.4	II	6196728	6196930	16.5424	3.26138	OK	2.34262	-3.38	0.00071455	0.0326775	yes	3.21483	16.1263	2.45609	C30B5.4
E04F6.4	E04F6.4	II	7189379	7192466	5.99077	1.12741	OK	2.40973	-3.35	0.000801995	0.0344275	yes	1.11131	5.84008	0.578151	E04F6.4
C06A8.2	C06A8.2	II	7781060	7781202	12.634	3.01978	OK	2.06479	-3.18	0.00149078	0.0489434	yes	2.97668	12.3162	3.60536	C06A8.2
F10B5.8	F10B5.8	II	8143219	8143345	17.2449	4.21544	OK	2.03241	-3.36	0.000784346	0.0340114	yes	0	16.8111	0	F10B5.8
ZK1320.11a	ZK1320.11	II	9667732	9668461	18.184	2.42835	OK	2.90462	-3.26	0.00110607	0.0417513	yes	2.39369	17.7266	6.25536	ZK1320.11
F54B3.1a	F54B3.1	II	10251234	10267825	3.35526	0.78029	OK	2.10434	-3.38	0.000737462	0.03299	yes	0.769153	3.27086	1.38675	F54B3.1
ZK970.7	ZK970.7	II	10312263	10313233	25.038	2.68853	OK	3.21923	-4.45	8.64638e-06	0.00140131	yes	2.65016	24.4082	6.09539	ZK970.7
M28.8	M28.8	II	10628210	10633158	2.82613	0.358186	OK	2.98005	-3.53	0.000422141	0.0240393	yes	0.353073	2.75504	1.09097	M28.8
K07C10.1	K07C10.1	II	11162128	11162273	9.32823	2.10556	OK	2.1474	-3.4	0.000671031	0.0318531	yes	2.07551	9.09359	3.71854	ptr-13
F07A11.3.1	F07A11.3	II	11599634	11599745	8.68821	0.939181	OK	3.20958	-4.21	2.53249e-05	0.00314157	yes	0.925777	8.46967	1.61622	npp-5
F15A4.6	F15A4.6	II	12471741	12473024	31.4532	4.82914	OK	2.70337	-3.59	0.000325803	0.0209369	yes	4.76022	30.662	4.72778	F15A4.6
Y38E10A.7	Y38E10A.7	II	12605903	12606962	20.1206	4.00448	OK	2.32899	-3.42	0.00061503	0.0300292	yes	3.94732	19.6145	2.97412	lips-15
Y46G5A.4	Y46G5A.4	II	12736367	12736805	13.9031	1.87523	OK	2.89027	-4.9	9.35422e-07	0.000226349	yes	1.84847	13.5534	2.57311	Y46G5A.4
F15D4.5	F15D4.5	II	13245360	13247706	10.7695	0.276398	OK	5.28407	-5.41	6.36504e-08	2.65436e-05	yes	0.272453	10.4986	2.09712	F15D4.5
F37B1.1	F37B1.1	II	13611086	13611272	92.7711	5.08627	OK	4.189	-6.16	7.46216e-10	5.62532e-07	yes	5.01368	90.4376	19.1803	gst-24
F08G2.5	F08G2.5	II	13832784	13833562	84.0634	4.03629	OK	4.38037	-6.32	2.62697e-10	2.36582e-07	yes	3.97869	81.9489	27.3317	F08G2.5
F01D5.1	F01D5.1	II	13997127	13997522	23.8238	4.34814	OK	2.45394	-3.27	0.00106062	0.0406019	yes	4.28608	23.2246	5.7593	F01D5.1
W01G7.5	W01G7.5	II	14063375	14066095	16.2268	3.96344	OK	2.03355	-3.31	0.000931418	0.0379538	yes	3.90687	15.8186	3.82146	lem-2
C04H5.6	C04H5.6	II	14560199	14561521	5.62848	0.876519	OK	2.68289	-3.92	8.98191e-05	0.00867219	yes	0.864009	5.4869	0.858122	mog-4
C38C6.8	C38C6.8	II	14635778	14636005	15756	3347.63	OK	2.23469	-3.65	0.000259363	0.0178458	yes	3299.85	15359.7	3115.85	C38C6.8
Y119D3B.21	Y119D3B.21	III	1214944	1215279	1189.71	322.869	OK	1.88159	-3.24	0.00119611	0.0432039	yes	318.261	1159.79	429.132	Y119D3B.21
M01G5.1	M01G5.1	III	1498008	1508546	8.98821	1.64395	OK	2.45087	-3.8	0.000146366	0.0124729	yes	1.62048	8.76213	2.2992	M01G5.1
H19M22.2b	H19M22.2	III	2658075	2681103	4.91055	0.58621	OK	3.06639	-4.96	7.03116e-07	0.000188782	yes	0.500891	4.55226	0.708725	let-805
C28A5.3	C28A5.3	III	4442053	4444211	31.4047	5.60231	OK	2.48689	-3.95	7.90412e-05	0.00782429	yes	5.52235	30.6147	5.37718	nex-3
C26E6.4.2	C26E6.4	III	4939530	4944027	14.9447	2.7577	OK	2.4381	-3.92	8.69475e-05	0.00847846	yes	2.71834	14.5688	3.93059	rpb-2
T10F2.3	T10F2.3	III	5169661	5169760	5.05699	1.0967	OK	2.20512	-3.24	0.00121123	0.0435597	yes	1.08104	4.92979	1.62903	ulp-1
F01F1.7	F01F1.7	III	5853148	5853225	31.6363	7.58209	OK	2.06091	-3.53	0.000414918	0.0239894	yes	7.47388	30.8405	7.46822	ddx-23
ZK328.2	ZK328.2	III	6009513	6012790	34.5667	7.52363	OK	2.19988	-3.79	0.000151736	0.0127694	yes	7.41625	33.6972	6.09921	eftu-2
ZK328.5b	ZK328.5	III	6019286	6019503	13.8507	3.4444	OK	2.00764	-3.41	0.000649299	0.0312684	yes	3.39524	13.5023	3.9119	npp-10
C23G10.6	C23G10.6	III	6194346	6194508	5.35294	0.527671	OK	3.34262	-3.96	7.59063e-05	0.00759063	yes	0.52014	5.21829	1.87266	C23G10.6
F08F8.5	F08F8.5	III	7362554	7363399	83.8118	2.71284	OK	4.94928	-6.83	8.76099e-12	1.90795e-08	yes	2.67412	81.7036	4.57405	numr-1
F08F8.1	F08F8.1	III	7364542	7366432	41.2344	0.717852	OK	5.84402	-6.89	5.42122e-12	1.3282e-08	yes	0.707607	40.1972	2.30915	numr-2
K07D8.1	K07D8.1	III	7488922	7489010	8.91189	1.62549	OK	2.45485	-4.14	3.40763e-05	0.00399938	yes	1.60229	8.68772	4.49673	mup-4
C06G4.5	C06G4.5	III	7996269	7996383	2.20114	0.238677	OK	3.20512	-3.24	0.00117699	0.0427203	yes	0.235271	2.14577	0.077889	npr-17
C50C3.6	C50C3.6	III	8164312	8172639	474.801	10.9446	OK	5.43903	-8.41	0	0	yes	10.8017	464.68	7.16974	prp-8
F10E9.4	F10E9.4	III	8308419	8309736	9.52781	1.36921	OK	2.7988	-3.44	0.000573761	0.0290691	yes	1.34967	9.28815	2.55909	F10E9.4
ZK512.3	ZK512.3	III	9119482	9125073	1.6837	0.280876	OK	2.58363	-3.21	0.001324	0.0454474	yes	0.276868	1.64135	0.618708	ced-11
B0464.7.2	B0464.7	III	9467384	9467810	263.999	49.7284	OK	2.40839	-3.86	0.000112185	0.0103231	yes	49.0187	257.358	54.2647	baf-1
B0464.2a	B0464.2	III	9491556	9496787	13.3577	2.94807	OK	2.17983	-3.56	0.00037464	0.0228752	yes	2.906	13.0217	3.52147	B0464.2
T05G5.8.1	T05G5.8	III	9757091	9757431	9.45089	1.92784	OK	2.29347	-3.48	0.000496356	0.0267268	yes	1.90032	9.21317	2.10406	vps-53
T07A5.7	T07A5.7	III	10310941	10311006	8.44237	0.274631	OK	4.94208	-5.26	1.41181e-07	4.94132e-05	yes	0.270711	8.23001	0.179245	T07A5.7
M03C11.8	M03C11.8	III	10435764	10435886	4.94033	0.595219	OK	3.05311	-4.25	2.15167e-05	0.00275639	yes	0.586724	4.81606	0.611863	M03C11.8
Y75B8A.27.1	Y75B8A.27	III	12307678	12311810	15.1423	1.92581	OK	2.97505	-4.13	3.6663e-05	0.00422703	yes	1.89832	14.7614	2.22051	pqn-92
F53A2.9	F53A2.9	III	13359019	13359176	10.9407	1.89565	OK	2.52894	-3.53	0.000422503	0.0240393	yes	1.86859	10.6655	1.76233	F53A2.9
K02D7.3	K02D7.3	IV	326634	326671	21.1197	1.23485	OK	4.09618	-5.14	2.77406e-07	8.49557e-05	yes	1.21722	20.5884	4.1763	col-101
F53H1.1	F53H1.1	IV	1309389	1309644	26.546	5.85795	OK	2.18002	-3.74	0.000184622	0.0146502	yes	5.77434	25.8782	5.75148	F53H1.1
C34H4.2	C34H4.2	IV	1553789	1555566	32.4006	10.8277	OK	1.5813	-3.22	0.00129939	0.0449173	yes	10.6731	31.5175	17.865	C34H4.2
Y94H6A.5a	Y94H6A.5	IV	2703816	2703975	8.9888	1.95048	OK	2.2043	-3.37	0.000763299	0.0334353	yes	1.92264	8.7627	2.78182	Y94H6A.5
Y46C8AL.2	Y46C8AL.2	IV	3941480	3941696	2.35946	0.159903	OK	3.88319	-3.38	0.000715476	0.0326775	yes	0.157621	2.30012	0.547915	clec-174
F36A4.7.1	F36A4.7	IV	4248061	4258166	2.16355	0.351356	OK	2.6224	-3.37	0.000762224	0.0334353	yes	0.346341	2.10913	1.77036	ama-1
F36A4.7.2	F36A4.7	IV	4248063	4257775	4.72733	0.825101	OK	2.51838	-3.84	0.000121291	0.0108766	yes	0.813324	4.60842	0.033185	ama-1
Y59E9AL.36	Y59E9AL.36	IV	5209343	5209463	14.4493	3.51485	OK	2.03946	-3.28	0.00103778	0.0400446	yes	3.46469	14.0858	3.09114	Y59E9AL.36
Y73B6BL.3	Y73B6BL.3	IV	6415479	6417446	5.88424	0.464036	OK	3.66455	-3.66	0.000255184	0.0177047	yes	0.457413	5.73623	1.81719	exos-2
F08B4.1a	F08B4.1	IV	8692117	8696121	4.19743	0.423663	OK	3.30852	-3.53	0.000417384	0.0240393	yes	0.417616	4.09184	0.532966	2001-12-01
C27B7.9	C27B7.9	IV	8916006	8916115	22.4063	1.27873	OK	4.13112	-4.17	3.05026e-05	0.00369044	yes	1.26048	21.8427	5.63352	C27B7.9
ZC410.1a	ZC410.1	IV	9069995	9073592	5.49598	0.524279	OK	3.38997	-3.35	0.000803017	0.0344275	yes	0.516796	5.35773	1.26585	nhr-11
C01F6.5	C01F6.5	IV	9108916	9109736	48.5128	12.5978	OK	1.9452	-3.2	0.00138173	0.0467735	yes	12.418	47.2925	14.1667	aly-1
F23B2.11.2	F23B2.11	IV	9158615	9159004	22.9233	0.112578	OK	7.66975	-6.43	1.29788e-10	1.49638e-07	yes	0.110971	22.3467	0.103523	pcp-3
Y11D7A.3a	Y11D7A.3	IV	9236947	9241200	9.09675	1.15621	OK	2.97594	-3.46	0.000549265	0.0284361	yes	1.13971	8.86793	3.2602	Y11D7A.3
W09C2.3b	W09C2.3	IV	9632001	9632094	9.33334	2.26128	OK	2.04525	-3.31	0.000922646	0.0377403	yes	2.22901	9.09857	2.95093	mca-1
W09C2.3a	W09C2.3	IV	9634748	9634931	9.12371	1.04371	OK	3.1279	-4.46	8.13958e-06	0.00134064	yes	1.02881	8.89421	2.12476	mca-1
ZK1251.9	ZK1251.9	IV	9706532	9706701	3.98296	0.938884	OK	2.08482	-3.29	0.000994745	0.0390722	yes	0.925484	3.88277	1.06625	dcaf-1
R11A8.2	R11A8.2	IV	10358064	10360199	7.82591	0.804699	OK	3.28174	-4.08	4.52158e-05	0.0048963	yes	0.793214	7.62906	1.79048	R11A8.2
T11G6.8.2	T11G6.8	IV	10861381	10864029	13.7407	2.44043	OK	2.49325	-3.25	0.00114211	0.0421716	yes	2.4056	13.3951	4.07383	T11G6.8
B0035.12.1	B0035.12	IV	11332766	11332922	11.7528	2.48216	OK	2.24333	-3.54	0.000401039	0.0236758	yes	2.44674	11.4571	3.42646	B0035.12
B0035.12.3	B0035.12	IV	11332766	11332870	5.43685	0.789688	OK	2.78342	-3.37	0.000739819	0.03299	yes	0.778418	5.30009	1.74556	B0035.12
K08E7.7	K08E7.7	IV	12590307	12590404	14.5225	2.31716	OK	2.64786	-4.19	2.84091e-05	0.0034585	yes	2.28409	14.1572	1.75927	cul-6
K08E7.9	K08E7.9	IV	12599035	12599146	3.31165	0.249371	OK	3.73118	-4.61	4.08845e-06	0.000806139	yes	0.245812	3.22835	1.48924	pgp-1
F55G11.4	F55G11.4	IV	12973612	12975573	27.7504	5.07025	OK	2.45238	-3.84	0.000121215	0.0108766	yes	4.99788	27.0524	5.28756	F55G11.4
Y105C5A.13a	Y105C5A.13	IV	15641183	15645514	21.4195	3.03722	OK	2.81811	-3.78	0.000158944	0.0132326	yes	2.99329	20.8922	3.41086	Y105C5A.13
Y105C5A.12	Y105C5A.12	IV	15641619	15641757	96.1478	4.00987	OK	4.58363	-4.07	4.70792e-05	0.00501495	yes	3.95264	93.7293	5.88856	Y105C5A.12
F26D10.3.2	F26D10.3	IV	17278922	17281279	46.0484	5.95972	OK	2.94984	-4.81	1.53561e-06	0.000355716	yes	5.87466	44.8901	11.5093	hsp-1
C30H6.12	C30H6.12	IV	17383399	17386746	15.0705	0.573386	OK	4.71608	-4.2	2.67322e-05	0.0032747	yes	0.565202	14.6914	1.1227	C30H6.12
C14C6.5	C14C6.5	V	536629	537419	62.3746	12.2489	OK	2.34831	-3.68	0.000235215	0.0168422	yes	12.074	60.8056	13.5559	C14C6.5
C14C6.2	C14C6.2	V	563136	564383	6.70058	0.589109	OK	3.50768	-3.59	0.000328551	0.0209759	yes	0.580701	6.53203	1.15349	C14C6.2
F54E2.3a	F54E2.3	V	2800792	2801025	2.37858	0.487947	OK	2.28531	-3.66	0.00025176	0.0177047	yes	0.342465	2.06435	0.262928	ketn-1
T20D4.12	T20D4.12	V	3397062	3397786	39.0462	3.64208	OK	3.42235	-4.6	4.31264e-06	0.000820658	yes	3.5901	38.064	7.57698	T20D4.12
C02A12.4.2	C02A12.4	V	3482352	3482597	43.7341	8.49845	OK	2.36348	-3.79	0.000151932	0.0127694	yes	0.548647	42.634	4.59655	lys-7
T24A6.7	T24A6.7	V	3525271	3526479	7.59153	0.261326	OK	4.86047	-4.34	1.42359e-05	0.00200736	yes	0.257596	7.40057	0	T24A6.7
K09D9.2	K09D9.2	V	4022604	4024458	7.08367	1.3513	OK	2.39015	-3.26	0.00110464	0.0417513	yes	1.33202	6.90549	1.25331	cyp-35A3
C49G7.7	C49G7.7	V	4034461	4038039	2.59377	0.330885	OK	2.97065	-3.31	0.000949181	0.0382758	yes	0.326163	2.52853	0.755861	C49G7.7
C49G7.10	C49G7.10	V	4041954	4041989	7.71086	0.793576	OK	3.28045	-3.69	0.000225973	0.0164747	yes	0.759428	7.51691	1.67168	C49G7.10
Y61A9LA.10	Y61A9LA.10	V	4615746	4615803	6.87331	1.51534	OK	2.18137	-3.44	0.000583809	0.0293706	yes	1.49371	6.70042	1.57436	Y61A9LA.10
H23N18.1	H23N18.1	V	4908857	4911444	4.32394	0.455837	OK	3.24576	-3.73	0.000190277	0.0149496	yes	0.449331	4.21518	2.74137	ugt-13
Y58A7A.3	Y58A7A.3	V	5080606	5080881	21.847	4.60317	OK	2.24674	-3.81	0.000137397	0.0117722	yes	4.53747	21.2974	5.12941	Y58A7A.3
Y58A7A.4	Y58A7A.4	V	5084732	5084992	11.4713	2.2443	OK	2.35369	-3.79	0.000149448	0.0126804	yes	2.21227	11.1828	2.30892	Y58A7A.4
M03F8.3a	M03F8.3	V	5940007	5943159	9.07378	1.83342	OK	2.30716	-3.29	0.000990742	0.038993	yes	1.80726	8.84554	2.42321	M03F8.3
T05H4.14.2	T05H4.14	V	6433278	6433479	10.7092	0.743949	OK	3.8475	-4.4	1.06774e-05	0.00162231	yes	0.733331	10.4398	3.70925	gad-1
ZK1055.7.1	ZK1055.7	V	6605216	6605360	30.8542	6.43321	OK	2.26186	-3.71	0.000209647	0.0158042	yes	6.34139	30.0781	6.75958	ZK1055.7
T07H8.5	T07H8.5	V	6953736	6953879	13.0476	1.23342	OK	3.40306	-4.6	4.13333e-06	0.000806139	yes	1.21581	12.7194	0.639281	srg-31
F10D2.7	F10D2.7	V	7147308	7147451	4.15279	0.354568	OK	3.54994	-3.79	0.000152451	0.0127694	yes	0.349508	4.04833	0.485977	ugt-38
F10D2.2b	F10D2.2	V	7157258	7159101	8.92321	0.547047	OK	4.02783	-4.16	3.14413e-05	0.00373489	yes	0.539239	8.69876	0.57189	ugt-39
F10D2.11	F10D2.11	V	7163397	7163576	2.75971	0.244282	OK	3.4979	-3.47	0.000512426	0.0272183	yes	0.240795	2.69029	0.777253	ugt-41
F19F10.9	F19F10.9	V	7575499	7575655	28.0655	7.06188	OK	1.99067	-3.42	0.000629022	0.0305169	yes	6.96109	27.3595	6.49349	F19F10.9
C26F1.2	C26F1.2	V	7781792	7784572	6.45179	1.30765	OK	2.30273	-3.17	0.00154309	0.0499085	yes	1.28898	6.2895	1.72827	cyp-32A1
C09H5.2a	C09H5.2	V	8076065	8079894	15.0157	2.98827	OK	2.32909	-3.89	9.96362e-05	0.00939531	yes	2.48021	14.638	10.7104	catp-3
T23B12.7	T23B12.7	V	8461886	8462173	21.3652	4.76036	OK	2.16612	-3.38	0.000724967	0.0327412	yes	4.69242	20.8278	5.17827	dnj-22
ZC196.2	ZC196.2	V	8739415	8741973	4.30241	0.252176	OK	4.09264	-3.59	0.000332503	0.0211593	yes	0.248577	4.19419	1.4813	ZC196.2
T06E4.3a	T06E4.3	V	9645357	9645430	3.46674	0.420174	OK	3.04452	-4.3	1.70499e-05	0.00227331	yes	0.414177	3.37954	0.570934	atl-1
T06E4.3b	T06E4.3	V	9645357	9645478	6.20915	1.06207	OK	2.54751	-4.09	4.38854e-05	0.00480533	yes	1.04691	6.05297	1.21218	atl-1
K07C5.6.1	K07C5.6	V	10355685	10355801	7.00516	0.844654	OK	3.05199	-3.65	0.000259493	0.0178458	yes	0.832599	6.82896	0.880371	K07C5.6
T28B11.1.1	T28B11.1	V	10715085	10715228	8.22605	1.38815	OK	2.56704	-3.3	0.000968374	0.0385775	yes	1.42333	7.29098	1.7355	T28B11.1
F53B7.3.2	F53B7.3	V	11000590	11000680	31.8808	7.52148	OK	2.0836	-3.28	0.00103945	0.0400446	yes	6.50966	30.7332	6.71698	F53B7.3
R13H4.3	R13H4.3	V	11833610	11835632	5.86626	0.949403	OK	2.62735	-3.17	0.00153517	0.0497343	yes	0.935853	5.7187	0.557686	pho-8
C52E4.6a.2	C52E4.6	V	11993605	11993704	18.3308	2.99721	OK	2.61258	-3.78	0.000159332	0.0132326	yes	2.95443	17.8698	4.70074	cyl-1
ZK863.3.1	ZK863.3	V	12181272	12181393	19.5071	4.33238	OK	2.17076	-3.55	0.000392291	0.0234738	yes	4.27055	19.0164	5.98793	elpc-3
F45D3.4b.1	F45D3.4	V	12553060	12553172	17.0637	1.9683	OK	3.11591	-3.35	0.000816776	0.0344275	yes	2.01974	16.1691	4.35055	F45D3.4
B0365.3.3	B0365.3	V	13129856	13129980	9.35496	1.00128	OK	3.22389	-4.35	1.33829e-05	0.00190076	yes	1.03852	8.66544	1.77371	eat-6
B0365.6.1	B0365.6	V	13137708	13138071	77.7252	16.8894	OK	2.20227	-5	5.78637e-07	0.000159736	yes	0	0	0	clec-41
C50B6.3	C50B6.3	V	13313585	13315801	9.7603	1.15157	OK	3.08333	-4.33	1.48847e-05	0.00205456	yes	1.13513	9.51479	1.66425	C50B6.3
F32H5.4	F32H5.4	V	13361191	13363340	5.00868	0.402303	OK	3.63808	-4.13	3.62039e-05	0.00422379	yes	0.396561	4.88269	0.787718	F32H5.4
F35E12.11	F35E12.11	V	13722917	13723010	12493.3	510.465	OK	4.6132	-5.97	2.42871e-09	1.64147e-06	yes	503.179	12426.2	1076.39	F35E12.11
F23B12.7.2	F23B12.7	V	14449697	14452854	7.38973	1.03462	OK	2.83642	-3.83	0.000127607	0.0112061	yes	1.01986	7.20385	1.13634	F23B12.7
T01C3.6.2	T01C3.6	V	15000371	15000524	506.785	29.8353	OK	4.08628	-6.32	2.54424e-10	2.36582e-07	yes	29.4095	494.038	266.626	rps-16
F10A3.1	F10A3.1	V	16141013	16141144	8.7447	0.263394	OK	5.05311	-3.3	0.000966938	0.0385775	yes	0.259635	8.52474	2.06293	F10A3.1
Y68A4A.13	Y68A4A.13	V	17208010	17208117	255.194	69.746	OK	1.87141	-3.18	0.00149803	0.0489731	yes	68.7506	248.775	66.0616	Y68A4A.13
F20E11.17	F20E11.17	V	17469145	17469226	216.242	4.26326	OK	5.66455	-3.73	0.000190684	0.0149496	yes	4.20241	210.803	8.34756	F20E11.17
Y6G8.5	Y6G8.5	V	17615225	17615683	5.71793	0.600015	OK	3.25242	-3.3	0.00097748	0.0387002	yes	0.591451	5.5741	1.37065	Y6G8.5
W06D12.3	W06D12.3	V	17723754	17726799	20.0422	3.69042	OK	2.44118	-4.05	5.19001e-05	0.00541086	yes	3.63775	19.538	6.86909	fat-5
Y37H2A.14	Y37H2A.14	V	18142821	18144693	38.0613	9.69586	OK	1.97288	-3.25	0.00114759	0.0421716	yes	9.55748	37.1035	16.4867	Y37H2A.14
Y39B6A.49	Y39B6A.49	V	19094910	19096871	10.1823	1.00946	OK	3.3344	-4.47	7.69441e-06	0.00128374	yes	0.995055	9.92614	1.91478	Y39B6A.49
Y43F8A.5	Y43F8A.5	V	19390008	19390091	5.41058	0.838128	OK	2.69054	-3.35	0.000797542	0.0344275	yes	0.826165	5.27449	1.16243	Y43F8A.5
F19B2.5.2	F19B2.5	V	20162930	20163401	47.6596	3.93329	OK	3.59896	-4.5	6.92679e-06	0.00118057	yes	3.87715	46.4608	10.2014	F19B2.5
Y113G7B.7	Y113G7B.7	V	20201619	20202788	19.1797	1.93462	OK	3.30945	-4.44	9.04986e-06	0.00143046	yes	1.90701	18.6972	2.60427	fbxa-114
Y41G9A.10	Y41G9A.10	X	2946461	2946560	15.9406	2.23032	OK	2.83738	-3.55	0.000385578	0.0232661	yes	2.19848	15.5396	1.63763	Y41G9A.10
F20B6.3	F20B6.3	X	4186191	4186423	1.26956	0.155426	OK	3.03003	-3.46	0.000538878	0.0281653	yes	0.153208	1.23763	0.260853	mrp-6
C14F11.5a	C14F11.5	X	6235355	6235505	21.1187	4.44491	OK	2.24829	-3.45	0.000562744	0.0286488	yes	4.38147	20.5874	4.04083	hsp-43
C53B7.3d.1	C53B7.3	X	6844730	6845860	14.029	1.29157	OK	3.44121	-3.28	0.00103993	0.0400446	yes	0	6.68208	0	C53B7.3
C09C7.1	C09C7.1	X	7925389	7926541	11.8962	1.17268	OK	3.34262	-4.1	4.0465e-05	0.00455498	yes	1.15595	11.597	0.574035	zig-4
D1009.2a	D1009.2	X	8911240	8914332	4.88255	0.658123	OK	2.8912	-3.43	0.000602738	0.029908	yes	0.64873	4.75973	0.908356	cyn-8
B0563.10	B0563.10	X	9167072	9167199	12.2046	0.756222	OK	4.01247	-3.51	0.00044571	0.0250313	yes	0.745429	11.8976	0	B0563.10
B0563.9	B0563.9	X	9168482	9168965	264.406	46.1135	OK	2.5195	-3.58	0.000347963	0.0217894	yes	45.4553	257.756	13.74	B0563.9
ZC504.3	ZC504.3	X	10419593	10419691	12.0408	1.92928	OK	2.6418	-4.11	3.94531e-05	0.00449582	yes	1.90174	11.7379	2.19626	ZC504.3
T21E8.3	T21E8.3	X	10864256	10864357	9.43104	0.183551	OK	5.68316	-6.7	2.03497e-11	3.06811e-08	yes	0.180931	9.19381	1.5146	pgp-8
F42F12.10	F42F12.10	X	12356540	12356613	44.433	9.31216	OK	2.25444	-3.19	0.00144402	0.0477459	yes	9.17925	43.3153	13.0805	nspc-12
D1025.4	D1025.4	X	14530104	14530139	82.1241	18.6632	OK	2.13761	-3.23	0.00125943	0.0442281	yes	18.3968	80.0584	17.2274	nspc-20
F20D1.3.2	F20D1.3	X	14976047	14978484	7.88094	0.941853	OK	3.06479	-3.37	0.000738743	0.03299	yes	0.92841	7.6827	0.894339	F20D1.3
R03A10.5	R03A10.5	X	15446661	15450290	6.05801	0.963442	OK	2.65257	-3.25	0.0011536	0.0422341	yes	0.949691	5.90563	3.00115	R03A10.5
W10G6.3.1	W10G6.3	X	16265133	16265614	10.8938	0.831468	OK	3.7117	-4.37	1.24597e-05	0.00179566	yes	0.819601	10.6198	2.46839	mua-6
F01G12.5b.1	F01G12.5	X	16389233	16389297	4.01851	0.448914	OK	3.16215	-4.39	1.11259e-05	0.00166463	yes	0.308649	3.56018	0.752228	let-2
F59C12.4	F59C12.4	X	16602372	16602644	83.2938	9.76416	OK	3.09264	-3.64	0.00027549	0.0187262	yes	9.6248	81.1986	16.7286	F59C12.4
F11C7.3a	F11C7.3	X	17396328	17396394	4.05372	0.517129	OK	2.97065	-3.31	0.000949181	0.0382758	yes	0.002762	1.88014	0.004848	vap-1

## Sheet: common in rsr-2 and prp-8 RNAi
17 transcripts upregulated in rsr-2 and prp-8 RNAi	131 transcripts downregulated in rsr-2 and prp-8 RNAi
B0414.7b	B0024.1
C08E3.6	B0280.17
C09H5.2a	B0393.5
C23G10.6	B0395.2
F08G2.5	BE0003N10.3
F15D4.5	C01B12.1
F36A4.7.2	C01F1.5
F37B1.1	C09G5.3
F42G2.4	C13C12.2
H23N18.1	C14F11.6.2
K02D7.3	C15F1.2
K07D8.1	C17G1.6b
K08E7.9	C26B9.3
R03A10.5	C31H2.2
T01C3.6.2	C32D5.12
T05H4.14.2	C32H11.4
T21E8.3	C34G6.6a
	C35A11.2
	C39E9.3
	C44H4.3
	C52D10.13
	D1014.5
	D1014.7
	D1069.2.2
	D1086.3
	E01G4.6.1
	EGAP7.1
	F01G10.9
	F02C12.5c
	F08F1.6
	F09B12.1b.1
	F09B12.1b.2
	F09F9.2
	F12F6.9
	F15E11.15b.2
	F17A9.3
	F18E9.4
	F19C7.7
	F19H8.4
	F22F4.1
	F30A10.2
	F32A11.7
	F32B5.8
	F32D1.11
	F32E10.3
	F41A4.1
	F46B3.5
	F46C8.6.1
	F46C8.6.2
	F46G11.6
	F47G9.3
	F49C12.15
	F52B11.3
	F54C9.4
	F55D10.2.2
	F58A4.11
	F58E6.13
	F58G1.5
	F58H1.2
	H04M03.1
	H04M03.4
	K08B12.1
	K08F8.2
	M01H9.3d.3
	M03A1.7.1
	M03A1.7.2
	M03B6.3
	R05F9.8
	R05H10.6
	R07B1.13
	R07G3.6
	R10E9.2
	R10H1.4
	T01B7.7
	T03G6.1
	T05B11.1
	T05C1.3
	T06G6.6b
	T09F5.1
	T14B4.6
	T19C3.2
	T21D12.2.1
	T21D12.2.2
	T22B3.1
	T26C5.2
	T27A3.5
	W04G3.1a
	W04G3.1b.1
	W04G3.2
	W04G3.3
	W04G3.8
	W08F4.6.1
	W08F4.6.2
	Y4C6B.4a
	Y7A5A.1.2
	Y11D7A.5
	Y11D7A.9
	Y18H1A.13
	Y37A1B.7
	Y38C1BA.3.1
	Y38E10A.18
	Y38H8A.1
	Y43D4A.5
	Y43F4A.1a
	Y46G5A.29
	Y47D3B.1
	Y47G6A.15
	Y54E10BL.2
	Y54F10AM.6
	Y54G2A.37
	Y55F3AM.14
	Y59E9AR.7
	Y64H9A.2
	Y65B4BR.2
	Y67H2A.5.2
	Y69A2AR.4
	Y71G12B.18
	Y75B8A.20
	Y102A11A.5
	Y105E8A.13
	ZC250.3
	ZC412.10
	ZC449.1
	ZK377.1
	ZK520.5
	ZK596.3
	ZK836.1
	ZK1010.7.2
	ZK1290.3a
	ZK1290.8
	ZK1290.12

## Sheet: common transcript down
Gene WB ID	Gene Public Name	Gene Description (Concise)	Transcript Count	Transcript Type	Chr Name	Operon	Transcript Length (bp)
WBGene00000220	atf-2		1	coding	II		1407
WBGene00000399	cdh-7	cdh-7 encodes a protein that contains a cadherin domain.	1	coding	II		4364
WBGene00000615	col-38	col-38 encodes a member of the collagen superfamily containing collagen triple helix repeats (20 copies) required for normal body morphology.	1	coding	II	CEOP2732	928
WBGene00000623	col-46	col-46 encodes a cuticle collagen.	1	coding	I		1031
WBGene00000625	col-48	col-48 encodes a cuticle collagen.	1	coding	I		910
WBGene00000655	col-79		1	coding	II		902
WBGene00000672	col-97	col-97 encodes a cuticular collagen; loss of col-97 activity via large-scale RNAi screens results in defects in body morphology and locomotion.	2	coding	III		1063
WBGene00000683	col-109	col-109 encodes a cuticular collagen; loss of col-109 via large-scale RNAi screens results in no obvious defects.	2	coding	IV		1149
WBGene00000684	col-110		1	coding	IV		1020
WBGene00000702	col-128		1	coding	IV		1353
WBGene00000705	col-131		1	coding	IV		964
WBGene00000711	col-138		1	coding	IV		941
WBGene00000722	col-149		1	coding	V		1048
WBGene00000778	cpn-2	cpn-2 encodes a calponin homolog, more similar to the calponin paralogs transgelin (SM22 alpha) or neuronal protein NP25 than to calponin per se.	2	coding	II		631
WBGene00000788	cpz-1	cpz-1 encodes a homolog of cathepsin z-like cysteine protease cyclically expressed in hypodermal cells throughout development (along with adult gonad and pharynx) and required for normal molting; CPZ-1 protein is present in cuticle regions shortly before their degradation during ecydsis, and this expression pattern is conserved in Onchocerca volvulus; cpz-1(ok497) and cpz-1(RNAi) worms have defec…	1	coding	I		1037
WBGene00000878	cyn-2	cyn-2 is a predicted member of the cytosolic Cyclosporin A-binding cyclophilin family that is functional when expressed in E. coli.	1	coding	III		677
WBGene00000928	dao-2	dao-2 encodes a (putatively) secreted protein with a DB module; dao-2 is down-regulated in daf-2 mutant adults by comparison with normal adults, and thus may be involved in dauer formation.	2	coding	II		605
WBGene00000928	dao-2	dao-2 encodes a (putatively) secreted protein with a DB module; dao-2 is down-regulated in daf-2 mutant adults by comparison with normal adults, and thus may be involved in dauer formation.	2	coding	II		412
WBGene00001064	dpy-2	The dpy-2 gene encodes an unusual cuticular collagen that is required for maintaining the normal body length of the animal in later larval stages; dpy-2 interacts with other cuticular collagens such as dpy-10 and sqt-1, and suppresses mutations in glp-1, mup-1, and emb-5.	1	coding	II		1328
WBGene00001065	dpy-3	dpy-3 encodes a cuticular collagen; along with dpy-2, dpy-7, dpy-8, and dpy-10, dpy-3 is required postembryonically for annular furrow formation and/or maintenance; specifically, DPY-3 activity is required for proper assembly of the DPY-7 collagen into the mature extracellular matrix; during each cuticle synthetic period, dpy-3 mRNA is expressed approximately four hours prior to the secretion of …	1	coding	X		964
WBGene00001069	dpy-7	dpy-7 encodes a cuticular collagen; DPY-7 functions as a structural constituent of the extracellular cuticle whose activity is required for normal cuticular morphology and hence, proper body form.	2	coding	X		1175
WBGene00001069	dpy-7	dpy-7 encodes a cuticular collagen; DPY-7 functions as a structural constituent of the extracellular cuticle whose activity is required for normal cuticular morphology and hence, proper body form.	2	coding	X		961
WBGene00001070	dpy-8	dpy-8 encodes a collagen with a nematode-specific N-terminal domain that is required for normal body morphology and (perhaps) for a normal embryonic cell division rate; dpy-8 interacts genetically with emb-5 and glp-1.	1	coding	X		1639
WBGene00001071	dpy-9	dpy-9 encodes a cuticular collagen family member with similarity to human collagen alpha 5, type IV, and affects body length.	2	coding	IV		1077
WBGene00001071	dpy-9	dpy-9 encodes a cuticular collagen family member with similarity to human collagen alpha 5, type IV, and affects body length.	2	coding	IV		949
WBGene00001079	dpy-20	dpy-20 encodes a BED zinc finger protein, with no known homologs outside of nematodes, that is required for normal body morphology.	1	coding	IV		1390
WBGene00001570	gei-13	gei-13 encodes a protein, with a BED finger domain (predicted to be DNA-binding) and a glutamine/asparagine-rich domain; GEI-13 physically interacts with GEX-3, and is required for normal body shape, cuticle synthesis, and locomotion.	1	coding	III		2962
WBGene00001691	grd-2	grd-2 encodes a hedgehog-like protein, with (from N- to C-terminus) a signal sequence, four Ground domains, an short region of low-complexity sequence, and a Hint/Hog domain; the Hint/Hog domain is predicted to cut GRD-2 into two halves and then covalently link cholesterol to the C-terminus of the Ground domain; the four N-terminal Ground domains are predicted to form one or more cysteine-crossli…	1	coding	V		2919
WBGene00001724	grl-15	grl-15 encodes a hedgehog-like protein, with an N-terminal signal sequence, a central proline-rich low-complexity region, and a C-terminal Ground-like (Grl) domain; GRL-15 is expressed in the reproductive system, vulva, and larval hypodermis; the Grl domain is predicted to form a cysteine-crosslinked protein involved in intercellular signalling, and it has subtle similarity to the N-terminal Hedg…	1	coding	III		669
WBGene00002393	lpr-1		1	coding	I		969
WBGene00003057	lon-3	lon-3 encodes a cuticle collagen; during development, lon-3 acts downstream of the TGF-beta signaling pathway to specify body length; lon-3 reporter fusions are expressed in hypodermal cells and LON-3 appears to localize to the surface of the animal, consistent with a role in cuticle formation.	1	coding	V		1109
WBGene00003431	msp-33	msp-33 encodes a protein that belongs to a family of proteins called the Major Sperm Proteins (MSPs) that is conserved in nematodes; msp-33 has a C. briggsae homolog as predicted by the Wobble Aware Bulk Aligner (WABA); the MSP family consists of closely related, small, basic proteins that make up 15% of sperm protein; this multigene family consists of over fifty genes, including many pseudogenes…	1	coding	II		460
WBGene00003553	nas-37	nas-37 encodes a Astacin-class metalloprotease required for full ecdysis that is expressed in hypodermal cells 4 hours before each ecdysis; NAS-37 protein has an N-terminal signal sequence followed by an Astacin protease domain and three protein-binding domains (EGF-like, CUB, and thrombospondin); NAS-37 accumulates in anterior cuticle, being shed with it after ecdysis; nas-37 mutants fail to com…	1	coding	X		2295
WBGene00004397	rol-6	The rol-6 gene encodes a cuticle collagen related to human collagen alpha 1 (III) chain precursor (OMIM:120180), and is required for normal cuticular morphology; ROL-6 interacts with SQT-1, a closely related cuticle collagen, and is expressed at all stages from L2 to adult with transcripts detected at each of the molts preceding these stages.	1	coding	II		1164
WBGene00004398	rol-8	rol-8 encodes a collagen that is enriched in dauer larvae; mutations cause adults to become left-handed rollers.	1	coding	II		1091
WBGene00004438	rpl-25.1	rpl-25.1 encodes a large ribosomal subunit L23a protein.	2	coding	X	CEOPX048	497
WBGene00004878	smf-3	smf-3 encodes one of three C. elegans divalent-metal ion transporters (DMTs) orthologous to the mammalian DMT1 transporters and Saccharomyces cerevisiae Smf proteins; in C. elegans, SMF-3 functions as the main manganese uptake transporter; mutations in smf-3 display an increased tolerance to manganese exposure; SMF-3 is broadly expressed from late embryogenesis through adulthood, with strongest e…	1	coding	IV		2141
WBGene00004998	spp-13		1	coding	X		600
WBGene00005017	sqt-2	sqt-2 encodes a collagen required for normal alae formation and body morphology; sqt-2 mutants exhibit a slightly dumpy phenotype and the bodies of mutants are helically twisted.	1	coding	II		1026
WBGene00006366	sym-1	sym-1 encodes a protein containing 15 contiguous leucine-rich repeats (LRRs) that functionally overlaps with sym-5 and interacts with mec-8 with respect to embryonic viability and attachment of body muscle to the extracellular cuticle; expression begins at the time of embryonic elongation and SYM-1 is secreted from the apical hypodermal surface of the embryo; microarray analyses indicate that sym…	1	coding	X		2396
WBGene00006947	wrt-1		1	coding	II		1590
WBGene00006952	wrt-6	wrt-6 encodes a hedgehog-like protein, with (from N- to C-terminus) a signal sequence, a Wart domain, an short region of low-complexity sequence, and a Hint/Hog domain; WRT-6 is expressed in sheath and socket cells of anterior sensilla, seam cells, and hypodermis; the Hint/Hog domain is predicted to cut WRT-6 into two halves and then covalently link cholesterol to the C-terminus of the Wart domai…	1	coding	X		1963
WBGene00006956	wrt-10	wrt-10 encodes a hedgehog-like protein, with an N-terminal signal sequence, a Wart domain, and a C-terminal region of low-complexity sequence; WRT-10 is expressed in both male and hermaphrodite intestine; the Wart domain is predicted to form a cysteine-crosslinked protein involved in intercellular signalling, and it has subtle similarity to the N-terminal Hedge domain of HEDGEHOG proteins; WRT-10…	1	coding	II		1041
WBGene00007170	B0393.5		1	coding	III		3753
WBGene00007174	mboa-1	mboa-1 encodes a putative acyl-Coenzyme A:cholesterol ('sterol') O-acyltransferase, orthologous to human SOAT1 (OMIM:102642); MBOA-1 is required for normal locomotion and normally long lifespan in mass RNAi assays; mboa-1 is expressed in the seam cells and nervous systems of larvae and adults, and in the adult reproductive system.	1	coding	X		1559
WBGene00007552	C13C12.2		1	coding	V		1475
WBGene00007867	C32H11.4		1	coding	IV		1153
WBGene00008390	D1086.3		1	coding	V		778
WBGene00008448	E01G4.6		2	coding	II		3166
WBGene00008511	F01G10.9		1	coding	IV		1644
WBGene00008519	cyp-13B1	cyp-13B1 encodes one of ~80 C. elegans cytochrome P450s: membrane-associated, heme-containing NADPH-dependent monooxygenases that catalyze the oxidative metabolism of a variety of exogenous compounds and endogenous substrates.	1	coding	X		1626
WBGene00008605	mlt-9		2	coding	X		2231
WBGene00008605	mlt-9		2	coding	X		1720
WBGene00008964	mltn-9		1	coding	II		2724
WBGene00009261	F30A10.2		1	coding	I		980
WBGene00009311	mltn-1		1	coding	II		2130
WBGene00009830	cutl-18		1	coding	V		2463
WBGene00009884	F49C12.15		1	coding	IV		2721
WBGene00009926	noah-2	noah-2 encodes a PAN and ZP domain-containing protein that is related to the Drosophila extracellular matrix component NompA (no-mechanoreceptor-potential A); loss of noah-2 function via RNAi indicates that NOAH-2 activity is essential for molting; in addition, NOAH-2 appears to be required for embryonic and larval development, reproduction, coordinated locomotion, and the overall health of the a…	1	coding	IV		2564
WBGene00010267	lips-9		1	coding	II		1031
WBGene00010285	F58H1.2		1	coding	V		685
WBGene00010835	M03B6.3		1	coding	X		2550
WBGene00011214	R10E9.2		1	coding	III		893
WBGene00011548	T06G6.6		1	coding	I		776
WBGene00011665	T09F5.1		1	coding	V		1106
WBGene00012032	T26C5.2		1	coding	II		1995
WBGene00012255	lpr-6		1	coding	X		1246
WBGene00012255	lpr-6		2	coding	X		953
WBGene00012256	lpr-5		1	coding	X		2162
WBGene00012257	lpr-4		1	coding	X		1389
WBGene00012261	lpr-3	W04G3.8 encodes a novel protein, conserved amongst nematodes; large-scale RNAi experiments indicate that W04G3.8 activity is required for normal growth rates, early larval development, and coordinated locomotion.	1	coding	X		2032
WBGene00012407	Y7A5A.1		2	coding	X	CEOPX171	1619
WBGene00012429	Y11D7A.5		1	coding	IV		727
WBGene00012433	Y11D7A.9		1	coding	IV		894
WBGene00012540	Y37A1B.7		1	coding	IV		645
WBGene00012596	nhr-234		1	coding	II		1074
WBGene00012635	Y38H8A.1		1	coding	IV		920
WBGene00012791	Y43D4A.5		1	coding	IV		4947
WBGene00012796	Y43F4A.1		2	coding	III		2210
WBGene00012917	Y46G5A.29		1	coding	II		2485
WBGene00012939	Y47D3B.1		1	coding	III		1589
WBGene00013463	Y67H2A.5		2	coding	IV	CEOP4538	541
WBGene00013673	Y105E8A.13		1	coding	I	CEOP1732	964
WBGene00014008	ZK596.3		1	coding	IV		969
WBGene00015268	BE0003N10.3		1	coding	III		3795
WBGene00015300	C01F1.5		1	coding	II		927
WBGene00015781	C14F11.6		2	coding	X		698
WBGene00015795	C15F1.2		1	coding	II		2644
WBGene00016133	C26B9.3		1	coding	X		963
WBGene00016319	C32D5.12		1	coding	II		1185
WBGene00016422	noah-1	noah-1 encodes a PAN and ZP domain-containing protein that is related to the Drosophila extracellular matrix component NompA (no-mechanoreceptor-potential A); loss of noah-1 function via RNAi indicates that NOAH-1 activity is essential for molting; in addition, NOAH-1 appears to be required for embryonic and larval development, vulval development, coordinated locomotion, and normal body morpholog…	1	coding	I		3813
WBGene00016429	C35A11.2		1	coding	V		1176
WBGene00017018	D1014.5		1	coding	V		2279
WBGene00017020	D1014.7		1	coding	V		1479
WBGene00017307	F09F9.2		1	coding	X		713
WBGene00017501	F15E11.15		2	coding	V		584
WBGene00017535	F17A9.3		1	coding	V		920
WBGene00017570	F18E9.4		1	coding	X		1005
WBGene00017716	F22F4.1		1	coding	X		1904
WBGene00017991	clec-180		1	coding	IV		2803
WBGene00018256	cutl-28		1	coding	IV		2295
WBGene00019151	H04M03.1		1	coding	IV		1978
WBGene00019154	glf-1	glf-1 encodes a UDP-galactopyranose mutase predicted to synthesize galactofuranose (Gal(f)) as a nucleotide sugar (UDP-Gal(f)); recombinant GLF-1 has biochemical activity either in vivo (expressed in E. coli) or in vitro; orthologs of GLF-1 are found in the urochordates Halocynthia and Ciona.	1	coding	IV		1663
WBGene00019520	K08B12.1		1	coding	V		1251
WBGene00019719	M01H9.3		3	coding	IV		742
WBGene00019942	R07G3.6		1	coding	II		1128
WBGene00020194	T03G6.1		1	coding	X		1159
WBGene00020245	T05B11.1	This gene encodes a protein containing an F-box, a motif predicted to mediate protein-protein interactions either with homologs of yeast Skp-1p or with other proteins.	1	coding	V		1237
WBGene00020250	T05C1.3		1	coding	II		812
WBGene00020560	T19C3.2		1	coding	III		850
WBGene00020841	T27A3.5		1	coding	I		1185
WBGene00021095	mlt-8	mlt-8 encodes a novel protein; during development, mlt-8 activity is required for molting; a mlt-8::gfp reporter is expressed in hypodermal cells and in a single posterior neuron.	2	coding	II		1049
WBGene00021095	mlt-8	mlt-8 encodes a novel protein; during development, mlt-8 activity is required for molting; a mlt-8::gfp reporter is expressed in hypodermal cells and in a single posterior neuron.	2	coding	II		810
WBGene00021158	Y4C6B.4		1	coding	IV		1815
WBGene00021641	Y47G6A.15		1	coding	I		970
WBGene00021850	Y54F10AM.6		1	coding	III		811
WBGene00021931	Y55F3AM.14		1	coding	IV		1998
WBGene00022002	Y59E9AR.7		1	coding	IV		393
WBGene00022024	Y64H9A.2		1	coding	X		578
WBGene00022156	Y71G12B.18		1	coding	I		1040
WBGene00022415	Y102A11A.5		1	coding	X		498
WBGene00022577	ZC250.3		1	coding	V		1035
WBGene00022611	ZC449.1		1	coding	X		1630
WBGene00023416	isl-1	isl-1 encodes a putative secreted TIL-domain protease inhibitor paralogous to SWM-1 and the products of 13 other C. elegans genes; ISL-1 and its relatives are collectively similar to other TIL-domain protease inhibitors from nematodes, insects, and vertebrates, such as Ascaris suum trypsin inhibitor ATI and Onchocerca volvulus SPI-1.	1	coding	II		580
WBGene00023484	Y54G2A.37		1	coding	IV	CEOP4650	1661
WBGene00044530	F32D1.11		1	coding	V		641
WBGene00044674	B0280.17		1	coding	III		909
WBGene00045269	F46G11.6		1	coding	X		655
WBGene00050943	ZC412.10		1	coding	V		405
WBGene00077697	F58E6.13		1	coding	V		647
WBGene00138711	R07B1.13		1	coding	X	CEOPX180	872

## Sheet: GO terms downrgulated
[no value]	C32D5.12	WBGene00016319	Caenorhabditis elegans	GO:0010171 [GOTerm]	body morphogenesis [GOTerm]	GO:0010171 [GOTerm]	body morphogenesis [GOTerm]
[no value]	Y11D7A.9	WBGene00012433	Caenorhabditis elegans	GO:0010171 [GOTerm]	body morphogenesis [GOTerm]	GO:0010171 [GOTerm]	body morphogenesis [GOTerm]
[no value]	ZC250.3	WBGene00022577	Caenorhabditis elegans	GO:0010171 [GOTerm]	body morphogenesis [GOTerm]	GO:0010171 [GOTerm]	body morphogenesis [GOTerm]
[no value]	col-110	WBGene00000684	Caenorhabditis elegans	GO:0010171 [GOTerm]	body morphogenesis [GOTerm]	GO:0010171 [GOTerm]	body morphogenesis [GOTerm]
[no value]	col-38	WBGene00000615	Caenorhabditis elegans	GO:0010171 [GOTerm]	body morphogenesis [GOTerm]	GO:0010171 [GOTerm]	body morphogenesis [GOTerm]
[no value]	col-97	WBGene00000672	Caenorhabditis elegans	GO:0010171 [GOTerm]	body morphogenesis [GOTerm]	GO:0010171 [GOTerm]	body morphogenesis [GOTerm]
[no value]	cpz-1	WBGene00000788	Caenorhabditis elegans	GO:0010171 [GOTerm]	body morphogenesis [GOTerm]	GO:0010171 [GOTerm]	body morphogenesis [GOTerm]
[no value]	dpy-2	WBGene00001064	Caenorhabditis elegans	GO:0010171 [GOTerm]	body morphogenesis [GOTerm]	GO:0010171 [GOTerm]	body morphogenesis [GOTerm]
[no value]	dpy-2	WBGene00001064	Caenorhabditis elegans	GO:0040032 [GOTerm]	post-embryonic body morphogenesis [GOTerm]	GO:0010171 [GOTerm]	body morphogenesis [GOTerm]
[no value]	dpy-20	WBGene00001079	Caenorhabditis elegans	GO:0010171 [GOTerm]	body morphogenesis [GOTerm]	GO:0010171 [GOTerm]	body morphogenesis [GOTerm]
[no value]	dpy-3	WBGene00001065	Caenorhabditis elegans	GO:0010171 [GOTerm]	body morphogenesis [GOTerm]	GO:0010171 [GOTerm]	body morphogenesis [GOTerm]
[no value]	dpy-7	WBGene00001069	Caenorhabditis elegans	GO:0010171 [GOTerm]	body morphogenesis [GOTerm]	GO:0010171 [GOTerm]	body morphogenesis [GOTerm]
[no value]	dpy-8	WBGene00001070	Caenorhabditis elegans	GO:0010171 [GOTerm]	body morphogenesis [GOTerm]	GO:0010171 [GOTerm]	body morphogenesis [GOTerm]
[no value]	dpy-9	WBGene00001071	Caenorhabditis elegans	GO:0010171 [GOTerm]	body morphogenesis [GOTerm]	GO:0010171 [GOTerm]	body morphogenesis [GOTerm]
[no value]	gei-13	WBGene00001570	Caenorhabditis elegans	GO:0010171 [GOTerm]	body morphogenesis [GOTerm]	GO:0010171 [GOTerm]	body morphogenesis [GOTerm]
[no value]	glf-1	WBGene00019154	Caenorhabditis elegans	GO:0010171 [GOTerm]	body morphogenesis [GOTerm]	GO:0010171 [GOTerm]	body morphogenesis [GOTerm]
[no value]	lon-3	WBGene00003057	Caenorhabditis elegans	GO:0010171 [GOTerm]	body morphogenesis [GOTerm]	GO:0010171 [GOTerm]	body morphogenesis [GOTerm]
[no value]	lpr-5	WBGene00012256	Caenorhabditis elegans	GO:0010171 [GOTerm]	body morphogenesis [GOTerm]	GO:0010171 [GOTerm]	body morphogenesis [GOTerm]
[no value]	mlt-8	WBGene00021095	Caenorhabditis elegans	GO:0010171 [GOTerm]	body morphogenesis [GOTerm]	GO:0010171 [GOTerm]	body morphogenesis [GOTerm]
[no value]	nas-37	WBGene00003553	Caenorhabditis elegans	GO:0010171 [GOTerm]	body morphogenesis [GOTerm]	GO:0010171 [GOTerm]	body morphogenesis [GOTerm]
[no value]	noah-1	WBGene00016422	Caenorhabditis elegans	GO:0010171 [GOTerm]	body morphogenesis [GOTerm]	GO:0010171 [GOTerm]	body morphogenesis [GOTerm]
[no value]	rol-6	WBGene00004397	Caenorhabditis elegans	GO:0010171 [GOTerm]	body morphogenesis [GOTerm]	GO:0010171 [GOTerm]	body morphogenesis [GOTerm]
[no value]	Y47D3B.1	WBGene00012939	Caenorhabditis elegans	GO:0018996 [GOTerm]	molting cycle, collagen and cuticulin-based cuticle [GOTerm]	GO:0018988 [GOTerm]	molting cycle, protein-based cuticle [GOTerm]
[no value]	cpz-1	WBGene00000788	Caenorhabditis elegans	GO:0018996 [GOTerm]	molting cycle, collagen and cuticulin-based cuticle [GOTerm]	GO:0018988 [GOTerm]	molting cycle, protein-based cuticle [GOTerm]
[no value]	dpy-3	WBGene00001065	Caenorhabditis elegans	GO:0042338 [GOTerm]	cuticle development involved in collagen and cuticulin-based...	GO:0018988 [GOTerm]	molting cycle, protein-based cuticle [GOTerm]
[no value]	glf-1	WBGene00019154	Caenorhabditis elegans	GO:0018996 [GOTerm]	molting cycle, collagen and cuticulin-based cuticle [GOTerm]	GO:0018988 [GOTerm]	molting cycle, protein-based cuticle [GOTerm]
[no value]	grd-2	WBGene00001691	Caenorhabditis elegans	GO:0018996 [GOTerm]	molting cycle, collagen and cuticulin-based cuticle [GOTerm]	GO:0018988 [GOTerm]	molting cycle, protein-based cuticle [GOTerm]
[no value]	mlt-8	WBGene00021095	Caenorhabditis elegans	GO:0018996 [GOTerm]	molting cycle, collagen and cuticulin-based cuticle [GOTerm]	GO:0018988 [GOTerm]	molting cycle, protein-based cuticle [GOTerm]
[no value]	mlt-9	WBGene00008605	Caenorhabditis elegans	GO:0018996 [GOTerm]	molting cycle, collagen and cuticulin-based cuticle [GOTerm]	GO:0018988 [GOTerm]	molting cycle, protein-based cuticle [GOTerm]
[no value]	nas-37	WBGene00003553	Caenorhabditis elegans	GO:0018996 [GOTerm]	molting cycle, collagen and cuticulin-based cuticle [GOTerm]	GO:0018988 [GOTerm]	molting cycle, protein-based cuticle [GOTerm]
[no value]	nas-37	WBGene00003553	Caenorhabditis elegans	GO:0042395 [GOTerm]	ecdysis, collagen and cuticulin-based cuticle [GOTerm]	GO:0018988 [GOTerm]	molting cycle, protein-based cuticle [GOTerm]
[no value]	noah-1	WBGene00016422	Caenorhabditis elegans	GO:0018996 [GOTerm]	molting cycle, collagen and cuticulin-based cuticle [GOTerm]	GO:0018988 [GOTerm]	molting cycle, protein-based cuticle [GOTerm]
[no value]	noah-2	WBGene00009926	Caenorhabditis elegans	GO:0018996 [GOTerm]	molting cycle, collagen and cuticulin-based cuticle [GOTerm]	GO:0018988 [GOTerm]	molting cycle, protein-based cuticle [GOTerm]
[no value]	rol-6	WBGene00004397	Caenorhabditis elegans	GO:0042338 [GOTerm]	cuticle development involved in collagen and cuticulin-based...	GO:0018988 [GOTerm]	molting cycle, protein-based cuticle [GOTerm]
[no value]	wrt-1	WBGene00006947	Caenorhabditis elegans	GO:0018996 [GOTerm]	molting cycle, collagen and cuticulin-based cuticle [GOTerm]	GO:0018988 [GOTerm]	molting cycle, protein-based cuticle [GOTerm]
[no value]	wrt-6	WBGene00006952	Caenorhabditis elegans	GO:0018996 [GOTerm]	molting cycle, collagen and cuticulin-based cuticle [GOTerm]	GO:0018988 [GOTerm]	molting cycle, protein-based cuticle [GOTerm]
[no value]	Y47D3B.1	WBGene00012939	Caenorhabditis elegans	GO:0018996 [GOTerm]	molting cycle, collagen and cuticulin-based cuticle [GOTerm]	GO:0018996 [GOTerm]	molting cycle, collagen and cuticulin-based cuticle [GOTerm]
[no value]	cpz-1	WBGene00000788	Caenorhabditis elegans	GO:0018996 [GOTerm]	molting cycle, collagen and cuticulin-based cuticle [GOTerm]	GO:0018996 [GOTerm]	molting cycle, collagen and cuticulin-based cuticle [GOTerm]
[no value]	dpy-3	WBGene00001065	Caenorhabditis elegans	GO:0042338 [GOTerm]	cuticle development involved in collagen and cuticulin-based...	GO:0018996 [GOTerm]	molting cycle, collagen and cuticulin-based cuticle [GOTerm]
[no value]	glf-1	WBGene00019154	Caenorhabditis elegans	GO:0018996 [GOTerm]	molting cycle, collagen and cuticulin-based cuticle [GOTerm]	GO:0018996 [GOTerm]	molting cycle, collagen and cuticulin-based cuticle [GOTerm]
[no value]	grd-2	WBGene00001691	Caenorhabditis elegans	GO:0018996 [GOTerm]	molting cycle, collagen and cuticulin-based cuticle [GOTerm]	GO:0018996 [GOTerm]	molting cycle, collagen and cuticulin-based cuticle [GOTerm]
[no value]	mlt-8	WBGene00021095	Caenorhabditis elegans	GO:0018996 [GOTerm]	molting cycle, collagen and cuticulin-based cuticle [GOTerm]	GO:0018996 [GOTerm]	molting cycle, collagen and cuticulin-based cuticle [GOTerm]
[no value]	mlt-9	WBGene00008605	Caenorhabditis elegans	GO:0018996 [GOTerm]	molting cycle, collagen and cuticulin-based cuticle [GOTerm]	GO:0018996 [GOTerm]	molting cycle, collagen and cuticulin-based cuticle [GOTerm]
[no value]	nas-37	WBGene00003553	Caenorhabditis elegans	GO:0018996 [GOTerm]	molting cycle, collagen and cuticulin-based cuticle [GOTerm]	GO:0018996 [GOTerm]	molting cycle, collagen and cuticulin-based cuticle [GOTerm]
[no value]	nas-37	WBGene00003553	Caenorhabditis elegans	GO:0042395 [GOTerm]	ecdysis, collagen and cuticulin-based cuticle [GOTerm]	GO:0018996 [GOTerm]	molting cycle, collagen and cuticulin-based cuticle [GOTerm]
[no value]	noah-1	WBGene00016422	Caenorhabditis elegans	GO:0018996 [GOTerm]	molting cycle, collagen and cuticulin-based cuticle [GOTerm]	GO:0018996 [GOTerm]	molting cycle, collagen and cuticulin-based cuticle [GOTerm]
[no value]	noah-2	WBGene00009926	Caenorhabditis elegans	GO:0018996 [GOTerm]	molting cycle, collagen and cuticulin-based cuticle [GOTerm]	GO:0018996 [GOTerm]	molting cycle, collagen and cuticulin-based cuticle [GOTerm]
[no value]	rol-6	WBGene00004397	Caenorhabditis elegans	GO:0042338 [GOTerm]	cuticle development involved in collagen and cuticulin-based...	GO:0018996 [GOTerm]	molting cycle, collagen and cuticulin-based cuticle [GOTerm]
[no value]	wrt-1	WBGene00006947	Caenorhabditis elegans	GO:0018996 [GOTerm]	molting cycle, collagen and cuticulin-based cuticle [GOTerm]	GO:0018996 [GOTerm]	molting cycle, collagen and cuticulin-based cuticle [GOTerm]
[no value]	wrt-6	WBGene00006952	Caenorhabditis elegans	GO:0018996 [GOTerm]	molting cycle, collagen and cuticulin-based cuticle [GOTerm]	GO:0018996 [GOTerm]	molting cycle, collagen and cuticulin-based cuticle [GOTerm]
[no value]	Y47D3B.1	WBGene00012939	Caenorhabditis elegans	GO:0018996 [GOTerm]	molting cycle, collagen and cuticulin-based cuticle [GOTerm]	GO:0042303 [GOTerm]	molting cycle [GOTerm]
[no value]	cpz-1	WBGene00000788	Caenorhabditis elegans	GO:0018996 [GOTerm]	molting cycle, collagen and cuticulin-based cuticle [GOTerm]	GO:0042303 [GOTerm]	molting cycle [GOTerm]
[no value]	dpy-3	WBGene00001065	Caenorhabditis elegans	GO:0042338 [GOTerm]	cuticle development involved in collagen and cuticulin-based...	GO:0042303 [GOTerm]	molting cycle [GOTerm]
[no value]	glf-1	WBGene00019154	Caenorhabditis elegans	GO:0018996 [GOTerm]	molting cycle, collagen and cuticulin-based cuticle [GOTerm]	GO:0042303 [GOTerm]	molting cycle [GOTerm]
[no value]	grd-2	WBGene00001691	Caenorhabditis elegans	GO:0018996 [GOTerm]	molting cycle, collagen and cuticulin-based cuticle [GOTerm]	GO:0042303 [GOTerm]	molting cycle [GOTerm]
[no value]	mlt-8	WBGene00021095	Caenorhabditis elegans	GO:0018996 [GOTerm]	molting cycle, collagen and cuticulin-based cuticle [GOTerm]	GO:0042303 [GOTerm]	molting cycle [GOTerm]
[no value]	mlt-9	WBGene00008605	Caenorhabditis elegans	GO:0018996 [GOTerm]	molting cycle, collagen and cuticulin-based cuticle [GOTerm]	GO:0042303 [GOTerm]	molting cycle [GOTerm]
[no value]	nas-37	WBGene00003553	Caenorhabditis elegans	GO:0018996 [GOTerm]	molting cycle, collagen and cuticulin-based cuticle [GOTerm]	GO:0042303 [GOTerm]	molting cycle [GOTerm]
[no value]	nas-37	WBGene00003553	Caenorhabditis elegans	GO:0042395 [GOTerm]	ecdysis, collagen and cuticulin-based cuticle [GOTerm]	GO:0042303 [GOTerm]	molting cycle [GOTerm]
[no value]	noah-1	WBGene00016422	Caenorhabditis elegans	GO:0018996 [GOTerm]	molting cycle, collagen and cuticulin-based cuticle [GOTerm]	GO:0042303 [GOTerm]	molting cycle [GOTerm]
[no value]	noah-2	WBGene00009926	Caenorhabditis elegans	GO:0018996 [GOTerm]	molting cycle, collagen and cuticulin-based cuticle [GOTerm]	GO:0042303 [GOTerm]	molting cycle [GOTerm]
[no value]	rol-6	WBGene00004397	Caenorhabditis elegans	GO:0042338 [GOTerm]	cuticle development involved in collagen and cuticulin-based...	GO:0042303 [GOTerm]	molting cycle [GOTerm]
[no value]	wrt-1	WBGene00006947	Caenorhabditis elegans	GO:0018996 [GOTerm]	molting cycle, collagen and cuticulin-based cuticle [GOTerm]	GO:0042303 [GOTerm]	molting cycle [GOTerm]
[no value]	wrt-6	WBGene00006952	Caenorhabditis elegans	GO:0018996 [GOTerm]	molting cycle, collagen and cuticulin-based cuticle [GOTerm]	GO:0042303 [GOTerm]	molting cycle [GOTerm]

## Sheet: common transcripts up
Gene WB ID	Gene Public Name	Gene Description (Concise)	Transcript Count	Transcript Type	Chr Name	Operon	Intronerator
WBGene00000123	ama-1	ama-1 encodes the large subunit of RNA polymerase II required for mRNA transcription; AMA-1 is essential for proper embryonic development, particularly for the early division and migration of the endodermal precursor (E) cells that initiate gastrulation; AMA-1 is expressed ubiquitously in the developing embryo until the 550-cell stage.	2	coding	IV		F36A4.7
WBGene00000675	col-101	col-101 encodes a cuticle collagen; loss of col-101 via large-scale RNAi screens results in animals that are pale and slow growing.	1	coding	IV		K02D7.3
WBGene00001513	gad-1	The gad-1 gene encodes a WD repeat-containing protein that is required maternally for gastrulation initiation during early embryogenesis by regulating the division timing, spindle orientation, and subsequent inward migration of the two gut precusor (E) cells at the 26-cell stage.	2	coding	V	CEOP5108	T05H4.14
WBGene00001772	gst-24		1	coding	II		F37B1.1
WBGene00003472	mtk-1		1	coding	I		B0414.7
WBGene00003497	mup-4	The mup-4 gene encodes a novel transmembrane protein required for junctional attachments between hypodermis and muscle, and between the apical epithelial surface and the cuticular matrix.	1	coding	III		K07D8.1
WBGene00003995	pgp-1	pgp-1 encodes a transmembrane protein that is a member of the P-glycoprotein subclass of the ATP-binding cassette (ABC) transporter superfamily; along with PGP-3, PGP-1 is required for defense against the pathogenic Pseudomonas aeruginosa strain PA14, and may facilitate ATP-dependent efflux of the toxic phenazine compounds produced by the bacteria; PGP-1 is expressed in the apical membrane of int…	1	coding	IV		K08E7.9
WBGene00004002	pgp-8	pgp-8 encodes an ATP-binding protein that is a member of the P-glycoprotein subclass of the ATP-binding cassette (ABC) transporter superfamily; PGP-8 is predicted to function as a transmembrane protein that couples energy to transport of various molecules across membranes, but as loss of pgp-8 activity via RNAi results in no obvious defects, the precise role of PGP-8 in C. elegans development and…	1	coding	X		T21E8.3
WBGene00004485	rps-16	rps-16 encodes a small ribosomal subunit S16 protein.	2	coding	V	CEOP5428	T01C3.6
WBGene00008577	F08G2.5		1	coding	II		F08G2.5
WBGene00008862	F15D4.5		1	coding	II		F15D4.5
WBGene00010985	R03A10.5		1	coding	X		R03A10.5
WBGene00015598	fbxa-163	This gene encodes a protein containing an F-box, a motif predicted to mediate protein-protein interactions either with homologs of yeast Skp-1p or with other proteins; this gene's encoded protein also contains an FTH/DUF38 motif, which may also mediate protein-protein interaction.	1	coding	II		C08E3.6
WBGene00015660	catp-3		1	coding	V		C09H5.2
WBGene00016013	C23G10.6		1	coding	III		C23G10.6
WBGene00018353	fbxa-182	This gene encodes a protein containing an F-box, a motif predicted to mediate protein-protein interactions either with homologs of yeast Skp-1p or with other proteins; this gene's encoded protein also contains an FTH/DUF38 motif, which may also mediate protein-protein interaction.	1	coding	II		F42G2.4
WBGene00019232	ugt-13		1	coding	V		H23N18.1
